# Supplementary material for: Cross-species transcriptomic analyses reveals common and opposite responses in Arabidopsis, rice and barley following oxidative stress and hormone treatment
Source: BMC Plant Biol. 2022 Feb 4;22:62. doi: 10.1186/s12870-021-03406-7 (PMC8815143; doi:10.1186/s12870-021-03406-7)
Supplement: Supplementary file 2 — Additional file 2: Supplemental Table 1. Gene expression of marker genes to validate stress treatments. Supplemental Table 2. Log2 FC of all differentially expressed genes in response to different stress treatments. Supplemental Table 3. Functional categories of differentially expressed genes in all species. Supplemental Table 4. Orthogroup inference in Arabidopsis, rice and barley and expression responses of DEGs within these. Supplemental Table 5. Conserved stress responses across species. Supplemental Table 6. Gene ontology (GO) analysis of differentially expressed Arabidopsis genes in response to stress. Supplemental Table 7. Gene expression pattern and the functional role of Arabidopsis genes. Supplemental Table 8. MDM enrichment analysis and identification of MDS candidate genes. Supplemental Table 9. Oppositely responsive genes in Arabidopsis, rice and barley following stress treatments. Supplemental Table 10. List of transcription factors in Arabidopsis, rice and barley. Supplemental Table 11. Enrichment analysis of all transcription factor families in response to stress in Arabidopsis, rice and barley. Supplemental Table 12. Oppositely responsive transcription factor families in different stress treatments. Supplemental Table 13. List of all qRT-PCR primer used in this study. [file 12870_2021_3406_MOESM2_ESM.zip]

Archive with 4 entries (4 files):
- ST_10-13.xlsx
- ST_1-3.xlsx
- ST_4-6.xlsx
- ST_7-9.xlsx
