# Supplementary material for: Cross-species transcriptomic analyses reveals common and opposite responses in Arabidopsis, rice and barley following oxidative stress and hormone treatment
Source: BMC Plant Biol. 2022 Feb 4;22:62. doi: 10.1186/s12870-021-03406-7 (PMC8815143; doi:10.1186/s12870-021-03406-7)
Supplement: Supplementary file 2 — Additional file 2: Supplemental Table 1. Gene expression of marker genes to validate stress treatments. Supplemental Table 2. Log2 FC of all differentially expressed genes in response to different stress treatments. Supplemental Table 3. Functional categories of differentially expressed genes in all species. Supplemental Table 4. Orthogroup inference in Arabidopsis, rice and barley and expression responses of DEGs within these. Supplemental Table 5. Conserved stress responses across species. Supplemental Table 6. Gene ontology (GO) analysis of differentially expressed Arabidopsis genes in response to stress. Supplemental Table 7. Gene expression pattern and the functional role of Arabidopsis genes. Supplemental Table 8. MDM enrichment analysis and identification of MDS candidate genes. Supplemental Table 9. Oppositely responsive genes in Arabidopsis, rice and barley following stress treatments. Supplemental Table 10. List of transcription factors in Arabidopsis, rice and barley. Supplemental Table 11. Enrichment analysis of all transcription factor families in response to stress in Arabidopsis, rice and barley. Supplemental Table 12. Oppositely responsive transcription factor families in different stress treatments. Supplemental Table 13. List of all qRT-PCR primer used in this study. [file 12870_2021_3406_MOESM2_ESM.zip › ST_10-13.xlsx]

## Sheet: ST 10a TFs_Arabidopsis
Supplemental Table 10. List of transcription factors in Arabidopsis, rice and barley. All transcription factors were obtained via Plant TFDB (Jin et al., 2017).
Identifier_At	TF family	annotation.x
AT4G36920	AP2	Encodes a floral homeotic gene a member of the AP2/EREBP (ethylene responsive element binding protein) class of transcription factors and is involved in the specification of floral organ identity establishment of floral meristem identity suppression of floral meristem indeterminancy and development of the ovule and seed coat. AP2 also has a role in controlling seed mass. Dominant negative allele …
AT5G57390	AP2	Encodes a member of the AP2 family of transcriptional regulators.May be involved in germination and seedling growth. Mutants are resistant to ABA analogs and are resistant to high nitrogen concentrations.essential for the developmental transition between the embryonic and vegetative phases in plants.Overexpression results in the formation of somatic embryos on cotyledons.
AT5G65510	AP2	x
AT2G41710	AP2	x
AT1G16060	AP2	Encodes ADAP an AP2-domain protein that interacts with ARIA. ADAP is a positive regulator of the ABA response and is also involved in regulating seedling growth.
AT5G67180	AP2	x
AT5G10510	AP2	Encodes an AP2-domain transcription factor involved in root stem cell identity and root development.
AT3G54320	AP2	WRINKLED1 encodes transcription factor of the AP2/ERWEBP class. Protein has two plant-specific (AP2/EREB) DNA-binding domains and is involved in the control of storage compound biosynthesis in Arabidopsis. Mutants have wrinkled seed phenotype due to a defect in the incorporation of sucrose and glucose into triacylglycerols. Transgenic sGsL plants (21-day-old) grown on 6% sucrose for 24 hours had …
AT2G28550	AP2	x
AT1G79700	AP2	x
AT5G60120	AP2	x
AT4G37750	AP2	ANT is required for control of cell proliferation and encodes a putative transcriptional regulator similar to AP2. Loss of function alleles have reduced fertility abnormal ovules and abnormal lateral organs. Expressed specifically in the chalaza and in floral organ primordia.
AT3G54990	AP2	Encodes a AP2 domain transcription factor that can repress flowering. SMZ and its paralogous gene SNARCHZAPFEN (SNZ) share a signature with partial complementarity to the miR172 microRNA whose precursor is induced upon flowering.
AT2G39250	AP2	Encodes a AP2 domain transcription factor that can repress flowering. SNZ and its paralogous gene SCHLAFMUTZE (SMZ) share a signature with partial complementarity to the miR172 microRNA whose precursor is induced upon flowering.
AT5G20730	ARF	Encodes an auxin-regulated transcriptional activator. Activates expression of IAA1 and IAA9 in the presence of auxin. Mutants affect blue light and gravitropic and auxin mediated growth responses. Together with AUX19 it is involved in the response to ethylene. In the arf7 arf19 double mutant several auxin-responsive genes (e.g. IAA5 LBD16 LBD29 and LBD33) are no longer upregulated by auxin.
AT5G62000	ARF	Encodes an auxin response factor. Mutants have many defects including enlarged rosette leaves reduced fertility later senescence hypocotyl elongation defects enlarged seeds and enlarged cotyledons. May not mediate auxin effects. Increase in seed size due to increased cell proliferation.
AT1G59750	ARF	Encodes a member of the auxin response factor family. ARFs bind to the cis element 5'-TGTCTC-3' ARFs mediate changes in gene expression in response to auxin. ARF's form heterodimers with IAA/AUX genes. ARF1 enhances mutant phenotypes of ARF2 and may act with ARF2 to control aspects of maturation and senescence.ARF1:LUC and 3xHA:ARF1 proteins have a half-life of ~3-4 hours and their degradation is…
AT1G19850	ARF	Encodes a transcription factor (IAA24) mediating embryo axis formation and vascular development. Similar to AUXIN RESPONSIVE FACTOR 1 (ARF1) shown to bind to auxin responsive elements (AREs) and to the maize transcriptional activator VIVIPAROUS 1( VP1). In situ hybridization shows expression in provascular tissue of embryos the emerging shoot primordia then is restricted to provascular tissue and…
AT2G46530	ARF	x
AT1G30330	ARF	Encodes a member of the auxin response factor family. Mediates auxin response via expression of auxin regulated genes. Acts redundantly with ARF8 to control stamen elongation and flower maturation. Expression of ARF6 is controlled by miR167.
AT4G23980	ARF	Encodes auxin response factor 9 (ARF9).
AT3G61830	ARF	x
AT5G60450	ARF	Encodes a member of the ARF family of transcription factors which mediate auxin responses. ARF4 appears to have redundant function with ETT(ARF3) in specifying abaxial cell identity.
AT2G28350	ARF	Involved in root cap cell differentiation.
AT1G19220	ARF	Encodes an auxin response factor that contains the conserved VP1-B3 DNA-binding domain at its N-terminus and the Aux/IAA-like domains III and IV present in most ARFs at its C-terminus. The protein interacts with IAA1 (yeast two hybrid) and other auxin response elements such as ER7 and ER9 (yeast one hybrid). ARF19 protein can complement many aspects of the arf7 mutant phenotype and together with …
AT4G30080	ARF	Involved in root cap cell differentiation. Gene expression is regulated by mir160.Located in the nucleus.
AT5G37020	ARF	Encodes a member of the auxin response factor family. Mediates auxin response via expression of auxin regulated genes. Acts redundantly with ARF6 to control stamen elongation and flower maturation. Expression of ARF8 is controlled by miR167.
AT1G77850	ARF	Posttranscriptionally regulated by miR160 and is essential for proper development.Regulates early auxin response genes.
AT2G33860	ARF	ettin (ett) mutations have pleiotropic effects on Arabidopsis flower development causing increases in perianth organ number decreases in stamen number and anther formation and apical-basal patterning defects in the gynoecium. The ETTIN gene encodes a protein with homology to DNA binding proteins which bind to auxin response elements. ETT transcript is expressed throughout stage 1 floral meristems…
AT4G16110	ARR-B	Encodes a pollen-specific transcription factor involved in the expression of nuclear genes for components of mitochondrial complex I in Arabidopsis. Acts in concert with other type-B ARRs in the cytokinin signaling pathway. AHK3 mediates cytokinin-induced phosphorylation of ARR2 on the Asp-80 residue. This phosphorylation plays a positive role of ARR2 in cytokinin-mediated control of leaf longevi…
AT2G25180	ARR-B	Encodes an Arabidopsis response regulator (ARR) protein that acts in concert with other type-B ARRs in the cytokinin signaling pathway.
AT1G67710	ARR-B	Encodes an Arabidopsis response regulator (ARR) protein that acts in concert with other type-B ARRs in the cytokinin signaling pathway.
AT3G16857	ARR-B	Encodes an Arabidopsis response regulator (ARR) protein that acts in concert with other type-B ARRs in the cytokinin signaling pathway.
AT4G31920	ARR-B	Encodes an Arabidopsis response regulator (ARR) protein that acts in concert with other type-B ARRs in the cytokinin signaling pathway.
AT4G18020	ARR-B	Encodes pseudo-response regulator 2 (APRR2) that interacts with a calcium sensor (CML9).
AT2G01760	ARR-B	member of Response Regulator: B- Type
AT4G34400	B3	x
AT1G16640	B3	x
AT5G25470	B3	x
AT4G01500	B3	x
AT3G18990	B3	Required for vernalization. Essential for the complete repression of FLC in vernalized plants. Required for the methylation of histone H3
AT5G06250	B3	x
AT2G30470	B3	HSI2 is a member of a novel family of B3 domain proteins with a sequence similar to the ERF-associated amphiphilic repression (EAR) motif. It functions as an active repressor of the Spo minimal promoter (derived from a gene for sweet potato sporamin A1) through the EAR motif. It contains a plant-specific B3 DNA-binding domain. The Arabidopsis genome contains 42 genes with B3 domains which could b…
AT1G49480	B3	x
AT1G01030	B3	x
AT3G11580	B3	x
AT3G26790	B3	Transcriptional factor with high similarity to the B3 region of the VP1/ABI3-like proteins. Full length FUS3 protein binds to the highly conserved RY motif [DNA motif CATGCA(TG)] present in many seed-specific promoters and the B3 domains of this transcription factor is necessary for the specific interaction with the RY element. Transcriptional activity of FUS3 requires the B3 DNA-binding domain a…
AT4G32010	B3	x
AT4G21550	B3	x
AT1G49475	B3	x
AT2G24680	B3	x
AT2G24690	B3	x
AT5G60142	B3	x
AT3G53310	B3	x
AT2G46870	B3	x
AT2G24650	B3	x
AT3G06220	B3	x
AT3G61970	B3	x
AT5G25475	B3	x
AT4G33280	B3	x
AT5G58280	B3	x
AT2G24645	B3	x
AT4G31615	B3	x
AT4G31650	B3	x
AT3G06160	B3	x
AT4G31620	B3	x
AT4G01580	B3	x
AT3G18960	B3	x
AT5G42700	B3	x
AT2G24700	B3	x
AT2G35310	B3	x
AT2G36080	B3	Encodes a plant-specific B3 DNA-binding domain transcription factor. Has transcription repressor activity.
AT2G01930	BBR-BPC	BASIC PENTACYSTEINE1 (BPC1) is a regulator of the homeotic Arabidopsis thaliana gene SEEDSTICK (STK) which controls ovule identity. BPC1 induces conformational changes by cooperative binding to purine-rich elements present in the STK regulatory sequence. STK is upregulated in bpc1 mutant.
AT2G35550	BBR-BPC	x
AT1G14685	BBR-BPC	Arabidopsis GBP Basic Penta Cysteine 1
AT5G42520	BBR-BPC	x
AT4G38910	BBR-BPC	The current TAIR8 structure of this gene is incorrect. The corrected structure which will be visible in TAIR9 indicates that this gene could possibly be a pseudogene.
AT2G21240	BBR-BPC	x
AT1G68120	BBR-BPC	x
AT4G18890	BES1	x
AT1G78700	BES1	x
AT1G75080	BES1	Encodes a positive regulator of the brassinosteroid (BR) signalling pathway that mediates both downstream BR responses and negative feedback regulation of BR biosynthesis. There is evidence for phosphorylation-dependent nucleocytoplasmic shuttling of BZR1. GSK3-like kinases (including BIN2) 14-3-3 proteins and the phosphatase BSU1 seem to participate in this process. Phosphorylation also appears …
AT3G50750	BES1	x
AT4G36780	BES1	x
AT2G45880	BES1	x
AT5G45300	BES1	x
AT1G19350	BES1	Encodes brassinosteroid (BR) signalling protein that accumulates in the nucleus as dephosphorylated form in response to BRs. Is phosphorylated by the BIN2 GSK3 kinase. It synergistically interacts with BIM1 to bind to E box sequences (CANNTG). The protein contains a nuclear localization signal (NLS) followed by a highly conserved amino-terminal domain (N) shared by all family members a BIN2 phosp…
AT5G56960	bHLH	x
AT1G10585	bHLH	x
AT5G43650	bHLH	x
AT2G43140	bHLH	x
AT5G48560	bHLH	x
AT3G56770	bHLH	x
AT1G18400	bHLH	x
AT2G22760	bHLH	x
AT2G46810	bHLH	x
AT3G57800	bHLH	x
AT1G72210	bHLH	x
AT4G20970	bHLH	x
AT2G28160	bHLH	Encodes a putative transcription factor that regulates iron uptake responses. mRNA is detected in the outer cell layers of the root and accumulates in response to iron deficiency. The expression of many iron-regulated genes is dependent on FIT1. It specifically regulates FRO2 at the level of mRNA accumulation and IRT1 at the level of protein accumulation.Similar to FER in tomato and is a regulato…
AT2G31730	bHLH	x
AT3G23210	bHLH	x
AT4G36060	bHLH	x
AT5G46760	bHLH	x
AT2G31280	bHLH	x
AT3G62090	bHLH	encodes a novel Myc-related bHLH transcription factor which physically associated with APRR1/TOC1 and is a member of PIF3 transcription factor family.
AT1G61660	bHLH	x
AT1G73830	bHLH	x
AT4G09820	bHLH	TT8 is a regulation factor that acts in a concerted action with TT1 PAP1 and TTG1 on the regulation of flavonoid pathways namely proanthocyanidin and anthocyanin biosynthesis. Affects dihydroflavonol 4-reductase gene expression. It is thought that a ternary complex composed of TT2 TT8 and TTG1 is necessary for correct expression of BAN in seed endothelium. Also important for important for margina…
AT1G03040	bHLH	x
AT1G01260	bHLH	x
AT5G65320	bHLH	x
AT5G61270	bHLH	Basic helix-loop-helix (bHLH) phytochrome interacting factor. Interacts specifically with the far-red lightabsorbing Pfr form of phyB through a conserved domain called the active phyB binding motif. Upon light exposure PIF7 rapidly migrates to intranuclear speckles where it colocalizes with phyB. Role as negative regulator of phyB-mediated seedling deetiolation.
AT3G28857	bHLH	x
AT2G40200	bHLH	x
AT1G05710	bHLH	x
AT1G62975	bHLH	x
AT2G41130	bHLH	x
AT1G05805	bHLH	x
AT5G50915	bHLH	x
AT3G19860	bHLH	x
AT1G29950	bHLH	x
AT3G22100	bHLH	x
AT5G51790	bHLH	x
AT1G06170	bHLH	x
AT5G54680	bHLH	x
AT1G15790	bHLH	x
AT4G02590	bHLH	x
AT3G25710	bHLH	Encodes a basic helixloophelix transcription factor that is expressed in the hypophysis-adjacent embryo cells and is required and partially sufficient for MP-dependent root initiation. Involved in response to phosphate starvation. Negative regulator of root hair development anthocyanin formation and Pi content.
AT1G32640	bHLH	Encodes a MYC-related transcriptional activator with a typical DNA binding domain of a basic helix-loop-helix leucine zipper motif. Binds to an extended G-Box promoter motif. Its transcription is induced by dehydration stress and ABA treatment. Negative regulator of blue lightmediated photomorphogenic growth and blue and far-red-lightregulated gene expression. Positive regulator of lateral root f…
AT3G23690	bHLH	x
AT4G14410	bHLH	x
AT3G59060	bHLH	Encodes a novel Myc-related bHLH transcription factor which physically associated with APRR1/TOC1 and is a member of PIF3 transcription factor family. Involved in shade avoidance. Functions as negative regulator of PhyB. Protein levels are modulated by phytochrome B.
AT3G19500	bHLH	x
AT2G46970	bHLH	encodes a novel Myc-related bHLH transcription factor which physically associated with APRR1/TOC1 and is a member of PIF3 transcription factor family.
AT1G51070	bHLH	x
AT1G35460	bHLH	x
AT5G57150	bHLH	x
AT1G10120	bHLH	x
AT5G65640	bHLH	x
AT4G00870	bHLH	x
AT5G15160	bHLH	BNQ2 belongs to a family of atypical non-DNA binding basic helix-loop-helix (bHLH) proteins that heterodimerize with and negatively regulate bHLH transcription factors. Directly and negatively regulated by AP3 and PI in petals.Required for appropriate regulation of flowering time.
AT5G53210	bHLH	Encodes a basic helix-loop-helix (bHLH) transcription factor that is necessary and sufficient for the asymmetric divisions that establish the stomatal lineage in Arabidopsis thaliana. Expression of SPCH in young epidermal cells allows these cells to make asymmetric divisions. SPCH is a substrate of a kinase MPK3 and MPK6.
AT5G39860	bHLH	Encodes PRE1 (PACLOBUTRAZOL RESISTANCE1). PRE1 and IBH1 form a pair of antagonistic HLH/bHLH transcription factors that function downstream of BZR1 to mediate brassinosteroid regulation of cell elongation. BNQ1 is directly and negatively regulated by AP3 and PI in petals.Required for appropriate regulation of flowering time.
AT5G62610	bHLH	x
AT1G68920	bHLH	x
AT3G07340	bHLH	x
AT1G68810	bHLH	x
AT1G09530	bHLH	Transcription factor interacting with photoreceptors phyA and phyB. Forms a ternary complex in vitro with G-box element of the promoters of LHY CCA1. Acts as a negative regulator of phyB signalling. It degrades rapidly after irradiation of dark grown seedlings in a process controlled by phytochromes. Does not play a significant role in controlling light input and function of the circadian clockwo…
AT4G00050	bHLH	x
AT1G22490	bHLH	x
AT1G10610	bHLH	x
AT1G02340	bHLH	Encodes a light-inducible nuclear bHLH protein involved in phytochrome signaling. Mutants exhibit a long-hypocotyl phenotype only under far-red light but not under red light and are defective in other phytochrome A-related responses. Mutants also show blue light response defects. HFR1 interacts with COP1 co-localizes to the nuclear specks and is ubiquinated by COP1.
AT2G22770	bHLH	regulates the development of ER bodies. also involves in response to the endophytic fungus Piriformospora indica.
AT5G08130	bHLH	Arabidopsis thaliana basic helix-loop-helix (bHLH) family protein involved in brassinosteroid signaling. It synergistically interacts with BES1 to bind to E box sequences (CANNTG).
AT3G06120	bHLH	Encodes a basic helix-loop-helix (bHLH) protein that controls meristemoid differentiation during stomatal development. In the absence of MUTE meristemoids abort after excessive asymmetric divisions and fail to differentiate stomata.
AT4G36930	bHLH	Encodes a transcription factor of the bHLH protein family. Mutants have abnormal unfused carpels and reduced seed dormancy.
AT4G29930	bHLH	x
AT5G01310	bHLH	Encodes a protein that has adenylylsulfate sulfohydrolase activity (E.C. 3.6.2.1) in vitro.
AT2G46510	bHLH	Encodes a nuclear localized BLH domain containing transcriptional activator involved in response to ABA. Overexpression confers enhanced ABA responsiveness while loss of function mutants are ABA sensitive.
AT3G20640	bHLH	x
AT1G26260	bHLH	Encodes CIB5 (cryptochrome-interacting basic-helix-loop-helix). Related to CIB1 (AT4G34530). CIB5 interacts with CRY2 and forms heterodimer with CIB1 in vitro. Regulates flowering time redundantly with CIB1.
AT3G47640	bHLH	Encodes POPEYE (PYE) a bHLH transcription factor regulating response to iron deficiency in Arabidopsis roots.
AT4G29100	bHLH	x
AT3G26744	bHLH	Encodes a MYC-like bHLH transcriptional activator that binds specifically to the MYC recognition sequences in the CBF3 promoter. Mutants are defective in cold-regulated gene expression. Cold stress triggers protein degradation of nuclear GFPICE1 protein and the RING finger protein HOS1 is required. Sumoylation of ICE1 controls CBF3/DREB1A expression and freezing tolerance.
AT4G16430	bHLH	x
AT2G42280	bHLH	x
AT5G67110	bHLH	encodes a myc/bHLH transcription factor-like protein. Gene product is involved in fruit dehiscence. Mutant siliques fail to dehisce.
AT3G24140	bHLH	Encodes a basic helix-loop-helix transcription factor whose activity is required to promote differentiation of stomatal guard cells and to halt proliferative divisions in their immediate precursors. Both transcript and protein are expressed in and are required for halting divisions at the end of the stomatal lineage. It also has a role in the promotion of guard cell fate and in controlling the tr…
AT5G38860	bHLH	x
AT1G69010	bHLH	x
AT3G61950	bHLH	x
AT4G17880	bHLH	x
AT1G26945	bHLH	Encodes a basic helix-loop-helix (bHLH) protein involved in blue/far-red light signaling. Physically interacts with HFR1 and negatively regulates its activity.
AT2G31220	bHLH	x
AT1G27660	bHLH	x
AT3G06590	bHLH	x
AT2G42300	bHLH	x
AT1G59640	bHLH	A basic helix-loop-helix encoding gene (BIGPETAL BPE) involved in the control of petal size. BPE is expressed via two mRNAs derived from an alternative splicing event. The BPEub (AT1G59640.1)transcript is expressed ubiquitously whereas the BPEp (AT1G59640.2) transcript is preferentially expressed in petals. Plants that lack the petal-expressed variant BPEp have larger petals as a result of increa…
AT2G18300	bHLH	x
AT1G12860	bHLH	Encodes ICE2 (Inducer of CBF Expression 2) a transcription factor of the bHLH family that participates in the response to deep freezing through the cold acclimation-dependent pathway. Overexpression of ICE2 results in increased tolerance to deep freezing stress after cold acclimation.
AT5G10570	bHLH	x
AT3G21330	bHLH	x
AT2G24260	bHLH	Encodes a basic helix-loop-helix (bHLH) protein that regulates root hair development. One of the three Arabidopsis homologs of the Lotus japonicus ROOTHAIRLESS1 (LjRHL1) gene: At2g24260 (AtLRL1) At4g30980 (AtLRL2) and At5g58010 (AtLRL3).
AT5G04150	bHLH	x
AT4G34530	bHLH	Encodes a transcription factor CIB1 (cryptochrome-interacting basic-helix-loop-helix). CIB1 interacts with CRY2 (cryptochrome 2) in a blue light-specific manner in yeast and Arabidopsis cells and it acts together with additional CIB1-related proteins to promote CRY2-dependent floral initiation. CIB1 positively regulates FT expression.
AT4G09180	bHLH	x
AT4G00480	bHLH	MYC-related protein with a basic helix-loop-helix motif at the C-terminus and a region similar to the maize B/R family at the N-terminus
AT4G30980	bHLH	Encodes a basic helix-loop-helix (bHLH) protein that regulates root hair development. One of the three Arabidopsis homologs of the Lotus japonicus ROOTHAIRLESS1 (LjRHL1) gene: At2g24260 (AtLRL1) At4g30980 (AtLRL2) and At5g58010 (AtLRL3).
AT5G41315	bHLH	encodes a basic helix loop helix domain protein that interacts with GL1 in trichome development.
AT4G25410	bHLH	x
AT4G01460	bHLH	x
AT4G36540	bHLH	x
AT2G20180	bHLH	Encodes a novel Myc-related bHLH transcription factor that has transcriptional activation activity in the dark. It is a key negative regulator of phytochrome-mediated seed germination and acts by inhibiting chlorophyll biosynthesis light-mediated suppression of hypocotyl elongation and far-red light-mediated suppression of seed germination and promoting negative gravitropism in hypocotyls. Light …
AT3G56980	bHLH	Encodes a member of the basic helix-loop-helix transcription factor protein.
AT5G46690	bHLH	x
AT1G63650	bHLH	Mutant has reduced trichomes anthocyanin and seed coat mucilage and abnormally patterned stomates. Encodes a bHLH Transcription Factor 1. The protein is functionally redundant with GL3 and TT8 and interacts with TTG1 the myb proteins GL1 PAP1 and 2 CPC and TRY and it will form heterodimers with GL3. Expression in N (non-hair cell forming) cell layers is negatively regulated by WER. Expression in …
AT2G43010	bHLH	Isolated as a semidominant mutation defective in red -light responses. Encodes a nuclear localized bHLH protein that interacts with active PhyB protein. Negatively regulates phyB mediated red light responses. Involved in shade avoidance response. Protein abundance is negatively regulated by PhyB.
AT1G51140	bHLH	x
AT5G46830	bHLH	Calcium-binding transcription factor involved in salt stress signaling.
AT3G56970	bHLH	Encodes a member of the basic helix-loop-helix transcription factor family protein.
AT2G41240	bHLH	Encodes a member of the basic helix-loop-helix transcription factor family protein.
AT1G42990	bZIP	AtbZIP60 consists of a bZIP DNA binding domain followed by a putative transmembrane domain. GFP fusions containing the first 260 amino acids (AtbZIP60deltaC) are nuclear-localized. AtbZIP60 is upregulated by the addition of tunicamycin (ER stress response inductor) DTT (inhibitor of disulfide bond formation) and azetin-2-carboxylate (proline analog perturbing protein structure). Upon ER stress th…
AT1G06850	bZIP	x
AT3G10800	bZIP	Encodes bZIP28 a putative membrane-tethered transcriptional factor. Up-regulated in response to heat; a bZIP28 null mutant has a heat-sensitive phenotype. bZIP28 has a similar domain structure to the mammalian ATF6 protein involved in the unfolded protein response (UPR) and shares a bZIP domain transmembrane domain and a canonical S1P cleavage site. The bZIP28 seems to be glycosylated in vivo. bZ…
AT1G22070	bZIP	Encodes a transcription factor. Like other TGAla-related factors TGA3 has a highly conserved bZIP region and exhibits similar DNA-binding properties.
AT3G17609	bZIP	Encodes a homolog of HY5 (HYH). Involved in phyB signaling pathway.
AT3G62420	bZIP	Encodes a group-S bZIP transcription factor. Forms heterodimers with group-C bZIP transcription factors. The heterodimers bind to the ACTCAT cis-element of proline dehydrogenase gene.
AT3G54620	bZIP	bZIP transcription factor-like protein mRNA
AT5G28770	bZIP	bZIP protein BZO2H3 mRNA partial cds
AT3G58120	bZIP	Encodes a member of the BZIP family of transcription factors. Forms heterodimers with the related protein AtbZIP34. Binds to G-boxes in vitro and is localized to the nucleus in onion epidermal cells.
AT3G56850	bZIP	Encodes an ABA-responsive element binding protein with a bZIP domain. Located in the nucleus and expressed in the embryo during seed maturation.
AT4G01120	bZIP	bZIP (basic leucine zipper) transcription factor that binds to the G-box regulatory element found in many plant promoters. GBF2 nuclear localization is increased by blue light
AT5G11260	bZIP	Basic leucine zipper (bZIP) transcription factor. Nuclear localization. Involved in light-regulated transcriptional activation of G-box-containing promoters. Negatively regulated by Cop1. Although cytokinins do not appear to affect the gene's promoter activity they appear to stabilize the protein. HY5 plays a role in anthocyanin accumulation in far-red light and blue light but not in red light or…
AT4G06598	bZIP	x
AT5G10030	bZIP	Encodes a member of basic leucine zipper transcription gene family. Nomenclature according to Xiang et al. (1997).
AT4G02640	bZIP	Encodes a basic leucine zipper (bZIP) transcription factor AtbZIP10. AtbZIP10 shuttles between the nucleus and the cytoplasm. It binds consensus G- and C-box DNA sequences. AtbZIP10 acts antagonistically with LSD1 in both pathogen-induced hypersensitive response and basal defense responses.
AT4G36730	bZIP	member of a gene family encoding basic leucine zipper proteins (GBFs) which bind the G-box
AT1G43700	bZIP	Encodes a VirE2-interacting protein. VIP1 mediates nuclear translocation of VirE2 via its amino half and interacts with histone H2A via it carboxyl half.
AT1G32150	bZIP	Encodes a G group bZIP transcription factor family member that can bind cis elements with an ACGT core such as G-box Hex C-box and As-1. The protein is localized in the nucleus and can homodimerize and can heterodimerize with other G group members.
AT5G44080	bZIP	x
AT2G41070	bZIP	Transcription factor homologous to ABI5. Regulates AtEm1 expression by binding directly at the AtEm1 promoter. Located in the nucleus and expressed during seed maturation in the cotyledons and later in the whole embryo.
AT2G40950	bZIP	bZIP17 appears to regulate transcription as part of a salt and osmotic stress response. zip17 mutants show enhanced inhibition of primary root elongation in response to NaCl. Several salt-responsive genes such as ATHB-7 show a reduced transcriptional response to a salt treatment in zip17 mutant seedlings. myc:bZIP17 undergoes proteolytic processing in salt-treated wild type seedlings but not in s…
AT4G37730	bZIP	x
AT3G19290	bZIP	bZIP transcription factor with specificity for abscisic acid-responsive elements (ABRE). Mediate ABA-dependent stress responses.
AT1G77920	bZIP	x
AT1G75390	bZIP	x
AT4G34590	bZIP	Encodes a basic domain leucine zipper (bZip) transcription factor bZIP11. Translation is repressed by sucrose. Directly regulates gene expression of ASN1 and ProDH2 which are enzyme-coding genes involved in amino acid metabolism.
AT5G06950	bZIP	Transcription factor of the B-ZIP family that has high affinity for C-box motifs. Interacts with NPR1 and may regulate PR gene expression. Phosphorylated by a CK2-like protein in vitro. Phosphorylation is enhanced by salicylic acid treatment.
AT4G34000	bZIP	Encodes an ABA-responsive element-binding protein with similarity to transcription factors that is expressed in response to stress and abscisic acid.
AT1G13600	bZIP	x
AT2G46270	bZIP	encodes a bZIP G-box binding protein whose expression is induced by ABA. It has been shown to bind to Adh that contains the G-box and is induced by cold and water deprivation. GBF3 has been shown to be expressed mostly in the root and dark-grown leaves. GBF3 can act as homodimers and as heterodimers with GFB1 GBF2 and GBF4. In addition GBF3s DNA binding activity is enhanced by GIP1 GPRI1 and GPRI…
AT2G35530	bZIP	Encodes a G group bZIP transcription factor family member that can bind cis elements with an ACGT core such as G-box Hex C-box and As-1. The protein is localized in the nucleus and can homodimerize and can heterodimerize with other G group members.
AT2G31370	bZIP	x
AT1G06070	bZIP	x
AT2G21230	bZIP	x
AT1G49720	bZIP	Identified as a protein that binds to abscisic acid response elements. May mediate transcriptional regulation of ABA responses.
AT1G03970	bZIP	encodes a basic leucine zipper G-box binding factor that can bind to G-box motifs only as heterodimers with GBF2 or GBF3. A single amino acid change can confer G-box binding as homodimers.
AT5G06960	bZIP	Encodes a basic leucine zipper (B-ZIP) containing protein that interacts with NPR1 to promote expression of salicylic acid induced genes. Binds the ocs-element.
AT4G35900	bZIP	bZIP protein required for positive regulation of flowering. Mutants are late flowering. FD interacts with FT to promote flowering.Expressed in the shoot apex in floral anlagen then declines in floral primordia.
AT3G12250	bZIP	basic leucine zipper transcription factor involved in the activation of SA-responsive genes.
AT2G16770	bZIP	Basic-region leucine zipper (bZIP23) transcription factor involved in the adaptation to zinc deficiency. Binds ZDRE motifs.
AT2G42380	bZIP	Encodes a member of the BZIP family of transcription factors. Forms heterodimers with the related protein AtbZIP61. Binds to G-boxes in vitro and is localized to the nucleus in onion epidermal cells.
AT3G51960	bZIP	bZIP transcription factor induced by salt stress and promoted salt tolerance. Localized to the cytoplasm and nucleus under control conditions and targeted preferentially to the nucleus under salt stress
AT5G24800	bZIP	Encodes bZIP protein BZO2H2.
AT4G35040	bZIP	Basic-region leucine zipper (bZIP19) transcription factor involved in the adaptation to zinc deficiency. Binds ZDRE motifs.
AT5G49450	bZIP	x
AT2G40620	bZIP	x
AT5G65210	bZIP	Encodes TGA1 a redox-controlled regulator of systemic acquired resistance. TGA1 targets the activation sequence-1 (as-1) element of the promoter region of defense proteins. TGA1 are S-nitrosylated.
AT1G19490	bZIP	x
AT1G58110	bZIP	x
AT4G38900	bZIP	x
AT5G15830	bZIP	x
AT1G45249	bZIP	Leucine zipper transcription factor that binds to the abscisic acid (ABA)responsive element (ABRE) motif in the promoter region of ABA-inducible genes. Enhances drought tolerance in vegetative tissues. Required for normal glucose response. Localized in the nucleus. Expressed constitutively in roots leaf vascular tissues and hydathodes or in all tissues under stress conditions. It's phosphorylated…
AT2G18160	bZIP	Encodes a b-ZIP transcription factor.
AT2G22850	bZIP	x
AT2G36270	bZIP	Encodes a member of the basic leucine zipper transcription factor family involved in ABA signalling during seed maturation and germination. The Arabidopsis abscisic acid (ABA)-insensitive abi5 mutants have pleiotropic defects in ABA response including decreased sensitivity to ABA inhibition of germination and altered expression of some ABA-regulated genes. Comparison of seed and ABA-inducible veg…
AT1G68640	bZIP	Encodes bZIP-transcription factor. Mutant plants have extra floral organs. PAN is essential for AG activation in early flowers of short-day-grown plants.
AT3G46080	C2H2	x
AT5G59820	C2H2	Encodes a zinc finger protein involved in high light and cold acclimation. Overexpression of this putative transcription factor increases the expression level of 9 cold-responsive genes and represses the expression level of 15 cold-responsive genes including CBF genes. Also lines overexpressing this gene exhibits a small but reproducible increase in freeze tolerance. Because of the repression of …
AT2G37430	C2H2	x
AT2G41835	C2H2	x
AT5G04340	C2H2	putative c2h2 zinc finger transcription factor mRNA
AT3G46090	C2H2	x
AT1G27730	C2H2	Related to Cys2/His2-type zinc-finger proteins found in higher plants. Compensated for a subset of calcineurin deficiency in yeast. Salt tolerance produced by ZAT10 appeared to be partially dependent on ENA1/PMR2 a P-type ATPase required for Li+ and Na+ efflux in yeast. The protein is localized to the nucleus acts as a transcriptional repressor and is responsive to chitin oligomers. Also involved…
AT1G34370	C2H2	Encodes a putative nuclear Cys(2)His(2)-type zinc finger protein involved in H+ and Al3+ rhizotoxicity. In mutants exposed to aluminum stress there is no induction of AtALMT1 an malate transporter known to be involved in the mediation of aluminum toxicity.
AT3G19580	C2H2	Encodes zinc finger protein. mRNA levels are upregulated in response to ABA high salt and mild dessication. The protein is localized to the nucleus and acts as a transcriptional repressor.
AT5G43170	C2H2	Encodes zinc finger protein. mRNA levels are elevated in response to high salinity and low temperature. The protein is localized to the nucleus and acts as a transcriptional repressor.
AT5G60470	C2H2	x
AT3G57480	C2H2	x
AT5G67450	C2H2	Encodes zinc-finger protein. mRNA levels are elevated in response to low temperature cold temperatures and high salt. The protein is localized to the nucleus and acts as a transcriptional repressor.
AT3G45260	C2H2	x
AT2G45120	C2H2	x
AT1G74250	C2H2	x
AT3G53600	C2H2	x
AT5G44160	C2H2	x
AT5G66730	C2H2	x
AT3G58070	C2H2	Putative transcription factor contains C2H2 domain regulates aspects of shoot maturation in Arabidopsis thaliana. GIS loss-of-function mutations affect the epidermal differentiation of inflorescence organs causing a premature decrease in trichome production on successive leaves stem internodes and branches. Overexpression has the opposite effect on trichome initiation and causes other heterochron…
AT1G55110	C2H2	x
AT2G28710	C2H2	x
AT4G12240	C2H2	x
AT5G03150	C2H2	JKD is a nuclear-localized putative transcription factor with three zinc finger domains. jkd mutants show a number of root patterning defects including ectopic periclinal divisions in the cortex increased cell numbers in the cortical and epidermal layers a disrupted QC marker expression pattern and disorganized QC and columella cells. jkd mutants also have a reduced number of meristematic cells i…
AT3G60580	C2H2	x
AT1G08290	C2H2	x
AT1G03840	C2H2	MGP is a nuclear-localized putative transcription factor with three zinc finger domains. MGP can interact with three proteins implicated in root patterning: SCR SHR and JKD in Y2H assays and these interactions depend on the first zinc finger in MGP. MGP appears to be a direct transcriptional target of SHR and SCR based on promoter binding assays though it is not expressed in the QC based on in si…
AT4G25610	C2H2	x
AT4G06634	C2H2	x
AT1G72050	C2H2	Encodes a transcriptional factor TFIIIA required for transcription of 5S rRNA gene. 5S rRNA is the smallest constituent of the ribosome. Work on one of the gene models AT1G72050.2 showed that it encodes a protein with nine Cys(2)-His(2)-type zinc fingers a characteristic feature of TFIIIA proteins. AT1G72050.2 also contains a 23 amino acid spacer between fingers 1 and 2 a 66 amino acid spacer bet…
AT5G04240	C2H2	Early Flowering 6 (ELF6) encodes a Jumonji N/C and zinc finger domain-containing protein that acts as a repressor in the photoperiod pathway. ELF6 interacts with BES1 in a Y2H assay in vitro and in Arabidosis protoplasts (based on BiFC). ELF6 may play a role in brassinosteroid signaling by affecting histone methylation in the promoters of BR-responsive genes.
AT4G02670	C2H2	x
AT2G28200	C2H2	x
AT5G63280	C2H2	x
AT1G66140	C2H2	Encodes a zinc finger protein containing only a single zinc finger.
AT1G30970	C2H2	Encodes SUF4 (SUPPRESSOR of FRI 4) a putative zinc-finger-containing transcription factor that is required for delayed flowering in winter-annual Arabidopsis. suf4 mutations strongly suppress the late-flowering phenotype of FRI (FRIGIDA) mutants. suf4 mutants also show reduced H3K4 trimethylation at FLC (FLOWERING LOCUS C) a floral inhibitor. SUF4 may act to specifically recruit a putative histon…
AT1G25250	C2H2	x
AT5G10970	C2H2	x
AT2G01940	C2H2	May be involved in an early event in shoot gravitropism such as gravity perception and/or a signaling process subsequent to amyloplast sedimentation as a putative transcription factor in gravity-perceptive cells.
AT4G27240	C2H2	x
AT2G41940	C2H2	Encodes a zinc finger protein containing only a single zinc finger.
AT5G03740	C2H2	HD2-type histone deacetylase HDAC. Involved in the ABA and stress responses. Mediates transcriptional repression
AT3G44750	C2H2	Encodes a histone deacetylase. Controls the development of adaxial/abaxial leaf polarity. Two lines with RNAi-directed against this gene show reduced Agrobacterium-mediated DNA transformation of the roots.
AT4G16610	C2H2	x
AT2G02070	C2H2	x
AT2G29660	C2H2	x
AT5G03510	C2H2	x
AT3G48430	C2H2	Relative of Early Flowering 6 (REF6) encodes a Jumonji N/C and zinc finger domain-containing protein that acts as a positive regulator of flowering in an FLC-dependent pathway. REF6 mutants have hyperacetylation of histone H4 at the FLC locus. REF6 interacts with BES1 in a Y2H assay and in vitro. REF6 may play a role in brassinoteroid signaling by affecting histone methylation in the promoters of…
AT3G50700	C2H2	zinc finger protein similar to maize Indeterminate1 (ID1)
AT1G68130	C2H2	x
AT1G75710	C2H2	x
AT1G24625	C2H2	Encodes a zinc finger protein containing only a single zinc finger.
AT3G49930	C2H2	x
AT3G57670	C2H2	x
AT4G17810	C2H2	x
AT2G02080	C2H2	x
AT1G14580	C2H2	x
AT5G52010	C2H2	x
AT3G13810	C2H2	x
AT5G14140	C2H2	x
AT3G55980	C3H	x
AT2G40140	C3H	x
AT5G44260	C3H	x
AT1G01350	C3H	x
AT1G04990	C3H	x
AT2G32930	C3H	Encodes a zinc finger protein.
AT1G68200	C3H	x
AT5G58620	C3H	x
AT5G26749	C3H	x
AT5G40880	C3H	x
AT3G19360	C3H	x
AT5G06420	C3H	x
AT3G06410	C3H	x
AT3G21810	C3H	x
AT3G08505	C3H	x
AT3G51120	C3H	x
AT5G12850	C3H	x
AT3G12680	C3H	Member of the floral homeotic AGAMOUS pathway.
AT3G48440	C3H	x
AT2G16485	C3H	x
AT5G16540	C3H	Encodes a zinc finger protein.
AT1G66810	C3H	x
AT3G12130	C3H	x
AT2G35430	C3H	x
AT2G19810	C3H	x
AT4G29190	C3H	x
AT5G63260	C3H	x
AT2G33835	C3H	Encodes a zinc finger domain containing protein that is expressed in the shoot/root apex and vasculature and acts with FRI to repress flowering.FES1 mutants in a Col(FRI+) background will flower early under inductive conditions.
AT2G24830	C3H	x
AT1G29560	C3H	x
AT2G20280	C3H	x
AT2G28450	C3H	x
AT1G75340	C3H	x
AT4G25440	C3H	x
AT5G51980	C3H	x
AT1G10320	C3H	x
AT1G32360	C3H	x
AT2G47850	C3H	x
AT5G18550	C3H	x
AT2G41900	C3H	x
AT5G06770	C3H	x
AT3G02830	C3H	Encodes a zinc finger protein.
AT1G29600	C3H	x
AT2G25900	C3H	putative Cys3His zinc finger protein (ATCTH) mRNA complete
AT2G22300	CAMTA	Encodes a putative CAM binding transcription factor. Loss of function mutations show enhanced resistance to fungal and bacterial pathogens suggesting that CAMTA functions to suppress defense responses.
AT1G67310	CAMTA	x
AT3G16940	CAMTA	x
AT5G64220	CAMTA	x
AT4G16150	CAMTA	x
AT5G09410	CAMTA	calmodulin-binding protein similar to another ethylene-upregulated calmodulin-binding protein ER1 GI:11612392 from (Nicotiana tabacum)
AT5G15850	CO-like	Homologous to the flowering-time gene CONSTANS.
AT1G73870	CO-like	x
AT5G48250	CO-like	x
AT1G28050	CO-like	x
AT5G24930	CO-like	x
AT3G07650	CO-like	This gene belongs to the CO (CONSTANS) gene family. This gene family is divided in three subgroups: groups III to which COL9 belongs is characterised by one B-box (supposed to regulate protein-protein interactions) and a second diverged zinc finger. COL9 downregulates expression of CO (CONSTANS) as well as FT and SOC1 which are known regulatory targets of CO.
AT3G02380	CO-like	homologous to the flowering-time gene CONSTANS (CO) encoding zinc-finger proteins
AT5G57660	CO-like	x
AT2G33500	CO-like	x
AT1G25440	CO-like	x
AT1G49130	CO-like	x
AT1G68520	CO-like	x
AT4G29000	CPP	x
AT2G20110	CPP	x
AT5G25790	CPP	x
AT3G22780	CPP	putative DNA binding protein (tso1) mRNA tso1-3 allele
AT3G04850	CPP	x
AT4G14770	CPP	x
AT3G22760	CPP	CXC domain containing TSO1-like protein 1. The gene is expressed in stamens pollen mother cells and immature ovules.
AT2G47890	DBB	x
AT1G78600	DBB	x
AT1G75540	DBB	x
AT2G31380	DBB	a B-box zinc finger protein that interacts with COP1. contains a novel 11 amino acid motif at the C-terminus (also found at the N-terminus of HY5) that is involved in the COP1 interaction.
AT4G39070	DBB	x
AT2G24790	DBB	Positive regulator of photomorphogenesis that acts downstream of COP1 but can promote lateral root development independently of COP1 and also function as a daylength-sensitive regulator of shoot branching.
AT1G06040	DBB	Encodes salt tolerance protein (STO) which confers salt tolerance to yeast cells. Fully complements calcineurin deficient yeast but does not encode a phosphoprotein phosphatase. Sequence has similarities to CONSTANS. STO co-localizes with COP1 and plays a role in light signaling.
AT4G38960	DBB	x
AT2G21320	DBB	x
AT5G39660	Dof	Dof-type zinc finger domain-containing protein identical to H-protein promoter binding factor-2a GI:3386546 from (Arabidopsis thaliana). Interacts with LKP2 and FKF1 but its overexpression does not change flowering time under short or long day conditions.
AT1G69570	Dof	x
AT1G51700	Dof	Encodes dof zinc finger protein (adof1).
AT1G26790	Dof	x
AT2G28510	Dof	x
AT5G62940	Dof	HCA2 induces the formation of interfascicular cambium and regulates vascular tissue development in the aerial parts of the plant. Evidence from both gain of function and dominant negative alleles.
AT4G00940	Dof	x
AT3G55370	Dof	Encodes a nuclear localized Dof domain containing transcription factor expressed primarily in roots. Responsive to salicylic acid. Transgenic overexpressors have yellow leaves and short defective roots.
AT2G46590	Dof	encodes a protein containing Dof zinc finger motifs. expression is limited to vascular system of the mother plant. recessive mutation is inherited as maternal-effect and expression is not detected in the embryo. mutants are defective in seed germination. mutants are more dependent on light and cold treatment and less sensitive to gibberellin during seed germination.
AT4G24060	Dof	x
AT3G61850	Dof	Zinc finger transcription factor of the Dof family involved in the control of seed germination.
AT3G45610	Dof	x
AT2G37590	Dof	x
AT5G02460	Dof	x
AT3G21270	Dof	Encodes Dof zinc finger protein adof2.
AT5G65590	Dof	x
AT1G64620	Dof	x
AT3G47500	Dof	Dof-type zinc finger domain-containing protein identical to H-protein promoter binding factor-2a GI:3386546 from (Arabidopsis thaliana). Interacts with LKP2 and FKF1 but its overexpression does not change flowering time under short or long day conditions.
AT5G60200	Dof	Encodes a Dof-type transcription factor.
AT2G34140	Dof	x
AT1G28310	Dof	x
AT3G50410	Dof	Arabidopsis Dof protein containing a single 51-amino acid zinc finger DNA-binding domain which may play an important roles in plant growth and development.
AT1G07640	Dof	A member of the DOF transcription factors. Prominently expressed in the phloem of leaves and other organs. Expression is induced by wounding MeJA and insect feeding. Upregulates glucosinolate biosynthesis.
AT1G47655	Dof	x
AT1G29160	Dof	x
AT2G28810	Dof	x
AT5G60850	Dof	Encodes a zinc finger protein.
AT5G62430	Dof	Dof-type zinc finger domain-containing protein similar to H-protein promoter binding factor-2a GI:3386546 from (Arabidopsis thaliana). Represses expression of Constans (CO) a circadian regulator of flowering time. Interacts with LKP2 and FKF1. Expression oscillates under constant light conditions. Mainly expressed in the vasculature of cotyledons leaves and hypocotyls but also in stomata. Localiz…
AT5G66940	Dof	x
AT5G22220	E2F/DP	Member of the E2F transcription factors (cell cycle genes) key components of the cyclin D/retinoblastoma/E2F pathway. Binds DPA and RBR1 proteins. Expressed throughout the cell cycle. Abundance increased by auxin through stabilization of the protein. Elevates CDK levels and activity even under hormone-free conditions. Promotes cell division and shortens cell doubling time inhibits cell growth. Tr…
AT5G03415	E2F/DP	Encodes a homolog of the animal DP protein. DP in animals forms a heterodimer with E2F and plays a central role in G1/S transition in the cell division cycle. DPB has been shown to interact with non phosphorylated E2Fc; when E2Fc is phosphorylated the formation of the E2Fc/DPB heterodimer is lost.
AT1G47870	E2F/DP	Member of the E2F transcription factors (cell cycle genes) key components of the cyclin D/retinoblastoma/E2F pathway. AtE2Fc is regulated by a balance between gene expression and ubiquitin-proteasome proteolysis. AtE2Fc might play a role in cell division and during the transition from skotomorphogenesis to photomorphogenesis. E2Fc has been shown to interact with DPB in its nonphosphorylated form;…
AT2G36010	E2F/DP	Member of the E2F transcription factors (cell cycle genes) key components of the cyclin D/retinoblastoma/E2F pathway.
AT5G14960	E2F/DP	x
AT5G02470	E2F/DP	core cell cycle genes
AT3G01330	E2F/DP	Member of the E2F transcription factors (cell cycle genes) key components of the cyclin D/retinoblastoma/E2F pathway.
AT3G48160	E2F/DP	E2F-like protein an inhibitor of the endocycle preserves the mitotic state of proliferating cells by suppressing transcription of genes that are required for cells to enter the DNA endoreduplication cycle.
AT1G73730	EIL	Encodes a putative transcription factor involved in ethylene signalling. Isolated DNA binding domain has been shown to bind DNA in vitro.
AT3G20770	EIL	Encodes EIN3 (ethylene-insensitive3) a nuclear transcription factor that initiates downstream transcriptional cascades for ethylene responses.
AT2G27050	EIL	ethylene-insensitive3-like1 (EIL1)
AT2G47520	ERF	encodes a member of the ERF (ethylene response factor) subfamily B-2 of ERF/AP2 transcription factor family. The protein contains one AP2 domain. There are 5 members in this subfamily including RAP2.2 AND RAP2.12.
AT1G71520	ERF	encodes a member of the DREB subfamily A-5 of ERF/AP2 transcription factor family. The protein contains one AP2 domain. There are 16 members in this subfamily including RAP2.1 RAP2.9 and RAP2.10.
AT5G05410	ERF	Encodes a transcription factor that specifically binds to DRE/CRT cis elements (responsive to drought and low-temperature stress). Belongs to the DREB subfamily A-2 of ERF/AP2 transcription factor family (DREB2A). There are eight members in this subfamily including DREB2B. The protein contains one AP2 domain. Overexpression of transcriptional activation domain of DREB2A resulted in significant dr…
AT2G40340	ERF	Encodes a member of the DREB subfamily A-2 of ERF/AP2 transcription factor family. The protein contains one AP2 domain. There are eight members in this subfamily including DREB2A AND DREB2B that are involved in response to drought.
AT2G33710	ERF	encodes a member of the ERF (ethylene response factor) subfamily B-4 of ERF/AP2 transcription factor family. The protein contains one AP2 domain. There are 7 members in this subfamily.
AT4G17490	ERF	Encodes a member of the ERF (ethylene response factor) subfamily B-3 of ERF/AP2 transcription factor family (ATERF-6). The protein contains one AP2 domain. There are 18 members in this subfamily including ATERF-1 ATERF-2 AND ATERF-5.
AT3G23230	ERF	encodes a member of the ERF (ethylene response factor) subfamily B-3 of ERF/AP2 transcription factor family. The protein contains one AP2 domain. There are 18 members in this subfamily including ATERF-1 ATERF-2 AND ATERF-5.
AT3G61630	ERF	CRF6 encodes one of the six cytokinin response factors. CRF5 belongs to the AP2/ERF superfamily of the transcriptional factors. CRF proteins rapidly relocalize to the nucleus in response to cytokinin. Analysis of loos-of-function mutants revealed that the CRFs function redundantly to regulate the development of embryos cotyledons and leaves.
AT2G38340	ERF	encodes a member of the DREB subfamily A-2 of ERF/AP2 transcription factor family. The protein contains one AP2 domain. There are eight members in this subfamily including DREB2A AND DREB2B that are involved in response to drought.
AT3G23240	ERF	encodes a member of the ERF (ethylene response factor) subfamily B-3 of ERF/AP2 transcription factor family (ERF1). The protein contains one AP2 domain. There are 18 members in this subfamily including ATERF-1 ATERF-2 AND ATERF-5. EREBP like protein that binds GCC box of ethylene regulated promoters such as basic chitinases. Constitutive expression of ERF1 phenocopies ethylene over production. In…
AT4G17500	ERF	Encodes a member of the ERF (ethylene response factor) subfamily B-3 of ERF/AP2 transcription factor family (ATERF-1). The protein contains one AP2 domain. There are 18 members in this subfamily including ATERF-1 ATERF-2 AND ATERF-5.
AT3G11020	ERF	encodes a member of the DREB subfamily A-2 of ERF/AP2 transcription factor family (DREB2B). The protein contains one AP2 domain. There are eight members in this subfamily including DREB2A.
AT1G22810	ERF	encodes a member of the DREB subfamily A-5 of ERF/AP2 transcription factor family. The protein contains one AP2 domain. There are 16 members in this subfamily including RAP2.1 RAP2.9 and RAP2.10.
AT2G46310	ERF	CRF5 encodes one of the six cytokinin response factors. It is transcriptionally upregulated in response to cytokinin. CRF5 belongs to the AP2/ERF superfamily of the transcriptional factors. CRF proteins rapidly relocalize to the nucleus in response to cytokinin. Analysis of loos-of-function mutants revealed that the CRFs function redundantly to regulate the development of embryos cotyledons and l…
AT5G61600	ERF	encodes a member of the ERF (ethylene response factor) subfamily B-3 of ERF/AP2 transcription factor family. The protein contains one AP2 domain. There are 18 members in this subfamily including ATERF-1 ATERF-2 AND ATERF-5.
AT5G47230	ERF	encodes a member of the ERF (ethylene response factor) subfamily B-3 of ERF/AP2 transcription factor family (ATERF-5). The protein contains one AP2 domain. There are 18 members in this subfamily including ATERF-1 ATERF-2 AND ATERF-5.
AT5G51190	ERF	encodes a member of the ERF (ethylene response factor) subfamily B-3 of ERF/AP2 transcription factor family. The protein contains one AP2 domain. There are 18 members in this subfamily including ATERF-1 ATERF-2 AND ATERF-5.
AT4G34410	ERF	encodes a member of the ERF (ethylene response factor) subfamily B-3 of ERF/AP2 transcription factor family. The protein contains one AP2 domain. There are 18 members in this subfamily including ATERF-1 ATERF-2 AND ATERF-5.
AT5G47220	ERF	Encodes a member of the ERF (ethylene response factor) subfamily B-3 of ERF/AP2 transcription factor family (ATERF-2). The protein contains one AP2 domain. Functions as activator of GCC boxdependent transcription. Positive regulator of JA-responsive defense genes and resistance to F. oxysporum and enhances JA inhibition of root elongation.
AT3G50260	ERF	Encodes a member of the DREB subfamily A-5 of ERF/AP2 transcription factor family. The protein contains one AP2 domain. Involved in defense and freezing stress responses. There are 16 members in this subfamily including RAP2.1 RAP2.9 and RAP2.10.
AT1G12890	ERF	encodes a member of the ERF (ethylene response factor) subfamily B-1 of ERF/AP2 transcription factor family. The protein contains one AP2 domain. There are 15 members in this subfamily including ATERF-3 ATERF-4 ATERF-7 and leafy petiole.
AT5G64750	ERF	Encodes a putative transcription factor containing an AP2 domain. Is a member of the ERF (ethylene response factor) subfamily B-4 of ERF/AP2 transcription factor family. Expressed in response to ABA osmotic stress sugar stress and drought. Mutants are hypersensitive to these stresses. May be involved in regulation of ABA mediated stress response.
AT1G06160	ERF	encodes a member of the ERF (ethylene response factor) subfamily B-3 of ERF/AP2 transcription factor family. The protein contains one AP2 domain. There are 18 members in this subfamily including ATERF-1 ATERF-2 AND ATERF-5.
AT1G72360	ERF	encodes a member of the ERF (ethylene response factor) subfamily B-2 of ERF/AP2 transcription factor family. The protein contains one AP2 domain. There are 5 members in this subfamily including RAP2.2 AND RAP2.12.
AT4G27950	ERF	encodes a member of the ERF (ethylene response factor) subfamily B-5 of ERF/AP2 transcription factor family. The protein contains one AP2 domain. There are 7 members in this subfamily.
AT1G33760	ERF	encodes a member of the DREB subfamily A-4 of ERF/AP2 transcription factor family. The protein contains one AP2 domain. There are 17 members in this subfamily including TINY.
AT1G22985	ERF	encodes a member of the ERF (ethylene response factor) subfamily B-5 of ERF/AP2 transcription factor family. The protein contains one AP2 domain. There are 7 members in this subfamily.
AT1G44830	ERF	encodes a member of the DREB subfamily A-5 of ERF/AP2 transcription factor family. The protein contains one AP2 domain. There are 15 members in this subfamily including RAP2.1 RAP2.9 and RAP2.10.
AT4G06746	ERF	encodes a member of the DREB subfamily A-5 of ERF/AP2 transcription factor family (RAP2.9). The protein contains one AP2 domain. There are 16 members in this subfamily including RAP2.1 and RAP2.10.
AT1G21910	ERF	encodes a member of the DREB subfamily A-5 of ERF/AP2 transcription factor family. The protein contains one AP2 domain. There are 15 members in this subfamily including RAP2.1 RAP2.9 and RAP2.10.
AT5G61590	ERF	encodes a member of the ERF (ethylene response factor) subfamily B-3 of ERF/AP2 transcription factor family. The protein contains one AP2 domain. There are 18 members in this subfamily including ATERF-1 ATERF-2 AND ATERF-5.
AT3G14230	ERF	encodes a member of the ERF (ethylene response factor) subfamily B-2 of ERF/AP2 transcription factor family (RAP2.2). The protein contains one AP2 domain. There are 5 members in this subfamily including RAP2.2 AND RAP2.12.
AT5G21960	ERF	encodes a member of the DREB subfamily A-5 of ERF/AP2 transcription factor family. The protein contains one AP2 domain. There are 15 members in this subfamily including RAP2.1 RAP2.9 and RAP2.10.
AT5G53290	ERF	encodes a member of the ERF (ethylene response factor) subfamily B-5 of ERF/AP2 transcription factor family. The protein contains one AP2 domain. There are 7 members in this subfamily.
AT5G11190	ERF	encodes a member of the ERF (ethylene response factor) subfamily B-6 of ERF/AP2 transcription factor family. The protein contains one AP2 domain. There are 12 members in this subfamily including RAP2.11.
AT3G60490	ERF	encodes a member of the DREB subfamily A-4 of ERF/AP2 transcription factor family. The protein contains one AP2 domain. There are 17 members in this subfamily including TINY.
AT1G03800	ERF	encodes a member of the ERF (ethylene response factor) subfamily B-1 of ERF/AP2 transcription factor family (ATERF-10). The protein contains one AP2 domain. There are 15 members in this subfamily including ATERF-3 ATERF-4 ATERF-7 and leafy petiole.
AT1G50640	ERF	encodes a member of the ERF (ethylene response factor) subfamily B-1 of ERF/AP2 transcription factor family (ATERF-3). The protein contains one AP2 domain. There are 15 members in this subfamily including ATERF-3 ATERF-4 ATERF-7 and leafy petiole.
AT2G44840	ERF	encodes a member of the ERF (ethylene response factor) subfamily B-3 of ERF/AP2 transcription factor family. The protein contains one AP2 domain. There are 18 members in this subfamily including ATERF-1 ATERF-2 AND ATERF-5.
AT2G31230	ERF	encodes a member of the ERF (ethylene response factor) subfamily B-3 of ERF/AP2 transcription factor family. The protein contains one AP2 domain. There are 18 members in this subfamily including ATERF-1 ATERF-2 AND ATERF-5.
AT1G68550	ERF	encodes a member of the ERF (ethylene response factor) subfamily B-6 of ERF/AP2 transcription factor family. The protein contains one AP2 domain. There are 12 members in this subfamily including RAP2.11.
AT4G23750	ERF	encodes a member of the ERF (ethylene response factor) subfamily B-5 of ERF/AP2 transcription factor family. The protein contains one AP2 domain. There are 7 members in this subfamily. Monopteros target gene.
AT3G16280	ERF	encodes a member of the DREB subfamily A-4 of ERF/AP2 transcription factor family. The protein contains one AP2 domain. There are 17 members in this subfamily including TINY.
AT1G53910	ERF	encodes a member of the ERF (ethylene response factor) subfamily B-2 of ERF/AP2 transcription factor family (RAP2.12). The protein contains one AP2 domain. There are 5 members in this subfamily including RAP2.2 AND RAP2.12.
AT1G71130	ERF	encodes a member of the ERF (ethylene response factor) subfamily B-5 of ERF/AP2 transcription factor family. The protein contains one AP2 domain. There are 7 members in this subfamily.
AT5G07580	ERF	encodes a member of the ERF (ethylene response factor) subfamily B-3 of ERF/AP2 transcription factor family. The protein contains one AP2 domain. There are 18 members in this subfamily including ATERF-1 ATERF-2 AND ATERF-5.
AT1G53170	ERF	encodes a member of the ERF (ethylene response factor) subfamily B-1 of ERF/AP2 transcription factor family (ATERF-8). The protein contains one AP2 domain. There are 15 members in this subfamily including ATERF-3 ATERF-4 ATERF-7 and leafy petiole.
AT3G15210	ERF	Encodes a member of the ERF (ethylene response factor) subfamily B-1 of ERF/AP2 transcription factor family (ATERF-4). The protein contains one AP2 domain. Acts as a negative regulator of JA-responsive defense gene expression and resistance to the necrotrophic fungal pathogen Fusarium oxysporum and antagonizes JA inhibition of root elongation.
AT5G13330	ERF	encodes a member of the ERF (ethylene response factor) subfamily B-4 of ERF/AP2 transcription factor family. The protein contains one AP2 domain. There are 7 members in this subfamily.
AT2G35700	ERF	encodes a member of the DREB subfamily A-4 of ERF/AP2 transcription factor family. The protein contains one AP2 domain. There are 17 members in this subfamily including TINY. Thought to be involved in secondary cell wall metabolism.
AT1G22190	ERF	x
AT3G20310	ERF	Encodes a member of the ERF (ethylene response factor) subfamily B-1 of ERF/AP2 transcription factor family (ATERF-7). The protein contains one AP2 domain. Phosphorylated by PKS3 in vitro. Involved in ABA-mediated responses. Acts as a repressor of GCC boxmediated transcription together with AtSin3 and HDA19.
AT4G32800	ERF	encodes a member of the DREB subfamily A-4 of ERF/AP2 transcription factor family. The protein contains one AP2 domain. There are 17 members in this subfamily including TINY.
AT4G39780	ERF	encodes a member of the DREB subfamily A-6 of ERF/AP2 transcription factor family. The protein contains one AP2 domain. There are 8 members in this subfamily including RAP2.4.
AT1G28370	ERF	encodes a member of the ERF (ethylene response factor) subfamily B-1 of ERF/AP2 transcription factor family. The protein contains one AP2 domain. There are 15 members in this subfamily including ATERF-3 ATERF-4 ATERF-7 and leafy petiole.
AT3G16770	ERF	Encodes a member of the ERF (ethylene response factor) subfamily B-2 of the plant specific ERF/AP2 transcription factor family (RAP2.3). The protein contains one AP2 domain. There are 5 members in this subfamily including RAP2.2 AND RAP2.12.It is localized to the nucleus and acts as a transcriptional activator through the GCC-box. It has been identified as a suppressor of Bax-induced cell death b…
AT3G57600	ERF	encodes a member of the DREB subfamily A-2 of ERF/AP2 transcription factor family. The protein contains one AP2 domain. There are eight members in this subfamily including DREB2A AND DREB2B that are involved in response to drought.
AT4G13040	ERF	x
AT3G25890	ERF	encodes a member of the ERF (ethylene response factor) subfamily B-6 of ERF/AP2 transcription factor family. The protein contains one AP2 domain. There are 12 members in this subfamily including RAP2.11.
AT4G16750	ERF	encodes a member of the DREB subfamily A-4 of ERF/AP2 transcription factor family. The protein contains one AP2 domain. There are 17 members in this subfamily including TINY.
AT1G43160	ERF	encodes a member of the ERF (ethylene response factor) subfamily B-4 of ERF/AP2 transcription factor family (RAP2.6). The protein contains one AP2 domain. There are 7 members in this subfamily.
AT1G75490	ERF	encodes a member of the DREB subfamily A-2 of ERF/AP2 transcription factor family. The protein contains one AP2 domain. There are eight members in this subfamily including DREB2A AND DREB2B that are involved in response to drought.
AT2G44940	ERF	encodes a member of the DREB subfamily A-4 of ERF/AP2 transcription factor family. The protein contains one AP2 domain. There are 17 members in this subfamily including TINY.
AT4G31060	ERF	encodes a member of the DREB subfamily A-5 of ERF/AP2 transcription factor family. The protein contains one AP2 domain. There are 15 members in this subfamily including RAP2.1 RAP2.9 and RAP2.10.
AT4G25470	ERF	Encodes a member of the DREB subfamily A-1 of ERF/AP2 transcription factor family (CBF2). The protein contains one AP2 domain. There are six members in this subfamily including CBF1 CBF2 and CBF3. This gene is involved in response to low temperature abscisic acid and circadian rhythm. Overexpressing this gene leads to increased freeze tolerance and induces the expression level of 85 cold-induced …
AT1G46768	ERF	encodes a member of the DREB subfamily A-5 of ERF/AP2 transcription factor family (RAP2.1). The protein contains one AP2 domain. There are 16 members in this subfamily including RAP2.9 and RAP2.10.
AT1G25470	ERF	encodes a member of the ERF (ethylene response factor) subfamily B-6 of ERF/AP2 transcription factor family. The protein contains one AP2 domain. There are 12 members in this subfamily including RAP2.11.
AT1G28360	ERF	encodes a member of the ERF (ethylene response factor) subfamily B-1 of ERF/AP2 transcription factor family (ERF12). The protein contains one AP2 domain. There are 15 members in this subfamily including ATERF-3 ATERF-4 ATERF-7 and leafy petiole.
AT4G11140	ERF	encodes a member of the ERF (ethylene response factor) subfamily B-5 of ERF/AP2 transcription factor family. The protein contains one AP2 domain. There are 7 members in this subfamily. Also named as CRF1 (cytokinin response factor 1).
AT1G01250	ERF	encodes a member of the DREB subfamily A-4 of ERF/AP2 transcription factor family. The protein contains one AP2 domain. There are 17 members in this subfamily including TINY.
AT1G36060	ERF	encodes a member of the DREB subfamily A-6 of ERF/AP2 transcription factor family. The protein contains one AP2 domain. There are 8 members in this subfamily including RAP2.4.
AT4G36900	ERF	encodes a member of the DREB subfamily A-5 of ERF/AP2 transcription factor family (RAP2.10). The protein contains one AP2 domain. There are 16 members in this subfamily including RAP2.9 and RAP2.1.
AT1G78080	ERF	Encodes a member of the DREB subfamily A-6 of ERF/AP2 transcription factor family (RAP2.4). The protein contains one AP2 domain. Role in mediating light and ethylene signaling.
AT5G67190	ERF	encodes a member of the DREB subfamily A-5 of ERF/AP2 transcription factor family. The protein contains one AP2 domain. There are 16 members in this subfamily including RAP2.1 RAP2.9 and RAP2.10.
AT1G77200	ERF	encodes a member of the DREB subfamily A-4 of ERF/AP2 transcription factor family. The protein contains one AP2 domain. There are 17 members in this subfamily including TINY.
AT1G74930	ERF	encodes a member of the DREB subfamily A-5 of ERF/AP2 transcription factor family. The protein contains one AP2 domain. There are 15 members in this subfamily including RAP2.1 RAP2.9 and RAP2.10.
AT5G25190	ERF	encodes a member of the ERF (ethylene response factor) subfamily B-6 of ERF/AP2 transcription factor family. The protein contains one AP2 domain. There are 12 members in this subfamily including RAP2.11.
AT2G23340	ERF	encodes a member of the DREB subfamily A-5 of ERF/AP2 transcription factor family. The protein contains one AP2 domain. There are 16 members in this subfamily including RAP2.1 RAP2.9 and RAP2.10.
AT5G11590	ERF	encodes a member of the DREB subfamily A-4 of ERF/AP2 transcription factor family. The protein contains one AP2 domain. There are 17 members in this subfamily including TINY.
AT4G25480	ERF	encodes a member of the DREB subfamily A-1 of ERF/AP2 transcription factor family (CBF3). The protein contains one AP2 domain. There are six members in this subfamily including CBF1 CBF2 and CBF3. This gene is involved in response to low temperature and abscisic acid.
AT5G61890	ERF	encodes a member of the ERF (ethylene response factor) subfamily B-4 of ERF/AP2 transcription factor family. The protein contains one AP2 domain. There are 7 members in this subfamily.
AT2G22200	ERF	encodes a member of the DREB subfamily A-6 of ERF/AP2 transcription factor family. The protein contains one AP2 domain. There are 8 members in this subfamily including RAP2.4.
AT2G25820	ERF	encodes a member of the DREB subfamily A-4 of ERF/AP2 transcription factor family. The protein contains one AP2 domain. There are 17 members in this subfamily including TINY.
AT1G64380	ERF	encodes a member of the DREB subfamily A-6 of ERF/AP2 transcription factor family. The protein contains one AP2 domain. There are 8 members in this subfamily including RAP2.4.
AT5G44210	ERF	encodes a member of the ERF (ethylene response factor) subfamily B-1 of ERF/AP2 transcription factor family (ATERF-9). The protein contains one AP2 domain. There are 15 members in this subfamily including ATERF-3 ATERF-4 ATERF-7 and leafy petiole.
AT2G20880	ERF	x
AT4G28140	ERF	encodes a member of the DREB subfamily A-6 of ERF/AP2 transcription factor family. The protein contains one AP2 domain. There are 8 members in this subfamily including RAP2.4.
AT2G32250	FAR1	x
AT3G06250	FAR1	x
AT3G07500	FAR1	x
AT4G19990	FAR1	x
AT1G52520	FAR1	x
AT3G59470	FAR1	x
AT5G28530	FAR1	x
AT3G22170	FAR1	A component of the PHYA signaling network mediates the FR-HIR response to far-red light in concert with FAR1.
AT4G12850	FAR1	x
AT4G38180	FAR1	x
AT1G76320	FAR1	x
AT2G27110	FAR1	x
AT4G15090	FAR1	Encodes a nuclear localized protein involved in far red light response signaling. Loss of function mutants are defective in far red light responses. Interacts with homologous gene FHY3.
AT1G80010	FAR1	x
AT1G10240	FAR1	x
AT5G18960	FAR1	x
AT2G43280	FAR1	x
AT3G46640	G2-like	Encodes a myb family transcription factor with a single Myb DNA-binding domain (type SHAQKYF) that is unique to plants and is essential for circadian rhythms specifically for transcriptional regulation within the circadian clock. LUX is required for normal rhythmic expression of multiple clock outputs in both constant light and darkness. It is coregulated with TOC1 and seems to be repressed by CC…
AT1G25550	G2-like	x
AT5G16560	G2-like	Encodes a KANADI protein (KAN) that regulates organ polarity in Arabidopsis. KAN is required for abaxial identity in both leaves and carpels and encodes a nuclear-localized protein in the GARP family of putative transcription factors. Together with KAN2 this gene appears to be involved in the development of the carpel and the outer integument of the ovule.Along with KAN2 and KAN4 KAN1 appears to …
AT5G18240	G2-like	Encodes MYR1 (MYR1).
AT3G12730	G2-like	x
AT5G29000	G2-like	x
AT4G28610	G2-like	Similar to phosphate starvation response gene from Chlamydomonas. Weakly responsive to phosphate starvation. Acts upstream of PHO2 in phosphate signaling.
AT1G68670	G2-like	x
AT3G24120	G2-like	x
AT4G17695	G2-like	x
AT3G04030	G2-like	x
AT4G37180	G2-like	myb family transcription factor contains Pfam domain PF00249: Myb-like DNA-binding domain l; also isolated as a putative cytoskeletal protein in a yeast screen
AT1G79430	G2-like	Encodes gene product that is required for several aspects of phloem development in the root: (1) the specific divisions organizing the phloem pole (2) sieve element differentiation and (3) the expression of a companion-specific gene. Mutant has a defect in the organization of phloem poles in the root. apl seedlings have a short determinate root with only occasional lateral branches.
AT1G49560	G2-like	x
AT3G10760	G2-like	x
AT3G13040	G2-like	x
AT1G32240	G2-like	Encodes a member of the KANADI family of putative transcription factors. Together with KAN1 this gene appears to be involved in the development of the carpel and the outer integument of the ovule.Along with KAN1 and KAN4 appears to regulate the proper localization of PIN1 in early embryogenesis.
AT1G69580	G2-like	x
AT4G13640	G2-like	x
AT5G06800	G2-like	x
AT2G40260	G2-like	x
AT2G03500	G2-like	x
AT2G02060	G2-like	x
AT2G20400	G2-like	x
AT2G01060	G2-like	x
AT5G59570	G2-like	x
AT2G38300	G2-like	x
AT2G40970	G2-like	x
AT3G04450	G2-like	x
AT5G44190	G2-like	Encodes GLK2 Golden2-like 2 one of a pair of partially redundant nuclear transcription factors that regulate chloroplast development in a cell-autonomous manner. GLK1 Golden2-like 1 is encoded by At2g20570. GLK1 and GLK2 regulate the expression of the photosynthetic apparatus.
AT2G20570	G2-like	Encodes GLK1 Golden2-like 1 one of a pair of partially redundant nuclear transcription factors that regulate chloroplast development in a cell-autonomous manner. GLK2 Golden2-like 2 is encoded by At5g44190. GLK1 and GLK2 regulate the expression of the photosynthetic apparatus.
AT1G14600	G2-like	x
AT5G05090	G2-like	x
AT3G54810	GATA	Encodes a protein containing a GATA type zinc finger domain that is expressed in the embryo axis and involved in germination. Mutants have a reduced rate of germination even when stratified.
AT5G49300	GATA	Encodes a member of the GATA factor family of zinc finger transcription factors.
AT2G18380	GATA	Encodes a member of the GATA factor family of zinc finger transcription factors.
AT4G26150	GATA	Encodes a member of the GATA factor family of zinc finger transcription factors.
AT5G66320	GATA	Encodes GATA transcription factor gene GNC involved in regulating carbon and nitrogen metabolism. Expression occurs in aerial tissue at an early stage of development and is inducible by nitrate.
AT5G47140	GATA	Encodes a member of the GATA factor family of zinc finger transcription factors.
AT3G50870	GATA	Encodes a GATA factort transcriptional regulator required to position the proembryo boundary in the early embryo.
AT3G16870	GATA	Encodes a member of the GATA factor family of zinc finger transcription factors.
AT4G16141	GATA	x
AT1G08010	GATA	Encodes a member of the GATA factor family of zinc finger transcription factors.
AT5G56860	GATA	Encodes a member of the GATA factor family of zinc finger transcription factors.
AT4G24470	GATA	ZIM is a putative transcription factor containing an atypical GATA-type zinc-finger motif.
AT3G24050	GATA	Encodes a member of the GATA factor family of zinc finger transcription factors.
AT1G51600	GATA	member of a novel family of plant-specific GATA-type transcription factors.
AT5G25830	GATA	Encodes a member of the GATA factor family of zinc finger transcription factors.
AT1G08000	GATA	Encodes a member of the GATA factor family of zinc finger transcription factors.
AT4G32890	GATA	Encodes a member of the GATA factor family of zinc finger transcription factors.
AT4G34680	GATA	Encodes a member of the GATA factor family of zinc finger transcription factors.
AT2G45050	GATA	Encodes a member of the GATA factor family of zinc finger transcription factors.
AT4G17570	GATA	Encodes a member of the GATA factor family of zinc finger transcription factors.
AT4G36620	GATA	Encodes a member of the GATA factor family of zinc finger transcription factors.
AT3G06740	GATA	Encodes a member of the GATA factor family of zinc finger transcription factors.
AT3G60530	GATA	Encodes a member of the GATA factor family of zinc finger transcription factors.
AT3G21175	GATA	member of a novel family of plant-specific GATA-type transcription factors.
AT3G51080	GATA	Encodes a member of the GATA factor family of zinc finger transcription factors.
AT4G36240	GATA	Encodes a member of the GATA factor family of zinc finger transcription factors.
AT4G25210	GeBP	x
AT1G61730	GeBP	x
AT3G04930	GeBP	x
AT4G00238	GeBP	x
AT2G36340	GeBP	x
AT5G28040	GeBP	x
AT2G25650	GeBP	x
AT1G44810	GeBP	x
AT4G00270	GeBP	x
AT5G14280	GeBP	x
AT1G07520	GRAS	x
AT4G08250	GRAS	x
AT2G29065	GRAS	x
AT3G46600	GRAS	x
AT5G59450	GRAS	x
AT4G17230	GRAS	Encodes a scarecrow-like protein (SCL13). Member of GRAS gene family.
AT3G50650	GRAS	x
AT5G48150	GRAS	Member of GRAS gene family. Semi-dominant mutant has a reduced response to far-red light and appears to act early in the phytochrome A signaling pathway.
AT1G21450	GRAS	Encodes a scarecrow-like protein (SCL1). Member of GRAS gene family.
AT1G07530	GRAS	Encodes a member of the GRAS family of transcription factors. The protein interacts with the TGA2 transcription factor and affects the transcription of stress-responsive genes. The protein is found in the nucleus and is also exported to the cytoplasm.
AT5G67411	GRAS	x
AT1G50600	GRAS	Encodes a scarecrow-like protein (SCL5). Member of GRAS gene family.
AT1G14920	GRAS	Similar to a putative transcription factor and transcriptional coactivators. Repressor of GA responses and involved in gibberellic acid mediated signaling. Member of the DELLA proteins that restrain the cell proliferation and expansion that drives plant growth. The protein undergoes degradation in response to GA via the 26S proteasome. GAI may be involved in reducing ROS accumulation in response …
AT5G66770	GRAS	x
AT4G36710	GRAS	x
AT2G01570	GRAS	Member of the VHIID/DELLA regulatory family. Contains homopolymeric serine and threonine residues a putative nuclear localization signal leucine heptad repeats and an LXXLL motif. Putative transcriptional regulator repressing the gibberellin response and integration of phytohormone signalling. DELLAs repress cell proliferation and expansion that drives plant growth. The protein undergoes degradat…
AT5G52510	GRAS	x
AT2G04890	GRAS	Encodes a scarecrow-like protein (SCL21). Member of GRAS gene family.
AT2G45160	GRAS	x
AT3G54220	GRAS	Encodes a member of a novel family having similarity to DNA binding proteins containing basic-leucine zipper regions; scr is expressed in cortex/endodermal initial cells and in the endodermal cell lineage. Regulates the radial organization of the root. Is required cell-autonomously for distal specification of the quiescent center which in turn regulates stem cell fate of immediately surrounding c…
AT5G17490	GRAS	DELLA subfamily member involved in GA signal transduction
AT4G37650	GRAS	Involved in radial organization of the root and shoot axial organs. Essential for normal shoot gravitropism. The protein moves in a highly specific manner from the cells of the stele in which it is synthesized outward. Movement requires sequences within the GRAS and VHIID domains.
AT3G49950	GRAS	x
AT1G66350	GRAS	Negative regulator of GA responses member of GRAS family of transcription factors. Also belongs to the DELLA proteins that restrain the cell proliferation and expansion that drives plant growth. RGL1 may be involved in reducing ROS accumulation in response to stress by up-regulating the transcription of superoxide dismutases. Rapidly degraded in response to GA. Involved in flower and fruit develo…
AT3G03450	GRAS	Encodes a DELLA protein a member of the GRAS superfamily of putative transcription factors. DELLA proteins restrain the cell proliferation and expansion that drives plant growth. Negative regulator of the response to GA in controlling seed germination. GA triggers the degradation of RGL2 protein in a process blocked by both proteasome inhibitors and serine/threonine phosphatase inhibitors. The pr…
AT2G37650	GRAS	x
AT5G41920	GRAS	x
AT3G60630	GRAS	x
AT4G00150	GRAS	x
AT1G50420	GRAS	Encodes a scarecrow-like protein (SCL3) Putative transcription factors interacting with the gene product of VHA-B1 (vacuolar ATPase subunit B1; as shown through yeast two-hybrid assay).
AT1G63100	GRAS	x
AT5G53660	GRF	Growth regulating factor encoding transcription activator. One of the nine members of a GRF gene family containing nuclear targeting domain. Involved in leaf development and expressed in shoot and flower.
AT2G36400	GRF	Growth regulating factor encoding transcription activator. One of the nine members of a GRF gene family containing nuclear targeting domain. Mutants result in smaller leaves indicating the role of the gene in leaf development. Expressed in root shoot and flower.
AT4G24150	GRF	Growth regulating factor encoding transcription activator. One of the nine members of a GRF gene family containing nuclear targeting domain. Involved in leaf development and expressed in shoot and flower.
AT3G13960	GRF	Growth regulating factor encoding transcription activator. One of the nine members of a GRF gene family containing nuclear targeting domain. Involved in leaf development and expressed in root shoot and flower.
AT4G37740	GRF	Growth regulating factor encoding transcription activator. One of the nine members of a GRF gene family containing nuclear targeting domain. Mutants result in smaller leaves indicating the role of the gene in leaf development. Expressed in root shoot and flower
AT3G52910	GRF	Growth regulating factor encoding transcription activator. One of the nine members of a GRF gene family containing nuclear targeting domain. Involved in leaf development and expressed in root shoot and flower.
AT2G22840	GRF	Growth regulating factor encoding transcription activator. One of the nine members of a GRF gene family containing nuclear targeting domain. Mutants result in smaller leaves indicating the role of the gene in leaf development. Expressed in root shoot and flower
AT2G06200	GRF	Growth regulating factor encoding transcription activator. One of the nine members of a GRF gene family containing nuclear targeting domain. Involved in leaf development and expressed in root shoot and flower
AT2G45480	GRF	Growth regulating factor encoding transcription activator. One of the nine members of a GRF gene family containing nuclear targeting domain. Involved in leaf development.
AT1G28420	HB-other	x
AT4G12750	HB-other	x
AT5G44180	HB-other	x
AT4G03250	HB-other	x
AT4G02560	HB-other	Encodes a nuclear localized protein with similarity to transcriptional regulators. Recessive mutants are late flowering. Expression of LFY is reduced in LD mutants.
AT5G11270	HB-other	Encodes a homeodomain transcription factor involved in mediating resistance to infection by necrotrophic pathogens dependent on perception of jasmonic acid through COI1. Expressed in the nucleus. Downregulated upon fungal infection. Also involved in drought tolerance.
AT3G18380	HB-other	x
AT3G19510	HB-PHD	Encodes a member of the PHD-finger homeodomain protein family. The HAT3.1 homeodomain is highly divergent in sequence even at positions that are almost invariable among homeodomains. HAT3.1 shows a preference for the sequence T(A/G)(A/C)ACCA different from those bound by other homeodomains.
AT4G29940	HB-PHD	Homeodomain protein (PRHA). Expression of the gene differs in various vegetative and floral plant tissues and is positively influenced by the phytohormone auxin. It is often associated with regions of developing vascular tissue. The prha promoter is highly responsive to the synthetic auxin naphthalene acetic acid in transient assays using tobacco protoplasts. The PRHA protein has the capacity to …
AT1G26960	HD-ZIP	Encodes a homeodomain leucine zipper class I (HD-Zip I) protein.
AT1G70920	HD-ZIP	x
AT1G27045	HD-ZIP	x
AT2G01430	HD-ZIP	x
AT5G53980	HD-ZIP	Encodes a homeodomain leucine zipper class I (HD-Zip I) protein.
AT5G47370	HD-ZIP	homeobox-leucine zipper genes induced by auxin but not by other phytohormones. Plays opposite roles in the shoot and root tissues in regulating auxin-mediated morphogenesis.
AT4G17460	HD-ZIP	Encodes homeobox protein HAT1.
AT4G00730	HD-ZIP	Encodes a homeodomain protein of the HD-GLABRA2 group. Involved in the accumulation of anthocyanin and in root development
AT4G37790	HD-ZIP	Encodes homeobox protein HAT22 member of the HD-Zip II family.
AT3G60390	HD-ZIP	Encodes homeobox protein HAT3.
AT5G06710	HD-ZIP	Homeobox-leucine zipper protein.
AT4G16780	HD-ZIP	Encodes a homeodomain-leucine zipper protein that is rapidly and strongly induced by changes in the ratio of red to far-red light. It is also involved in cell expansion and cell proliferation and in the response to auxin.
AT3G61150	HD-ZIP	Encodes a homeobox-leucine zipper family protein belonging to the HD-ZIP IV family.
AT4G21750	HD-ZIP	Encodes a homeobox protein similar to GL2. It is expressed in both the apical and basal daughter cells of the zygote as well as their progeny. Expression is detected starting the two-celled stage of embryo development and is later restricted to the outermost epidermal cell layer from its inception. Its promoter is highly modular with each region contributing to specific aspects of the gene's spat…
AT1G79840	HD-ZIP	Glabra 2 a homeodomain protein affects epidermal cell identity including trichomes root hairs and seed coat. It also down-regulates seed oil content. Expressed in atrichoblasts and required to suppress root hair development. Also expressed abundantly during early seed development. Directly regulated by WER.
AT2G22430	HD-ZIP	Encodes a homeodomain leucine zipper class I (HD-Zip I) protein that is a target of the protein phosphatase ABI1 and regulates hormone responses in Arabidopsis.
AT1G05230	HD-ZIP	Encodes a homeobox-leucine zipper family protein belonging to the HD-ZIP IV family. Mutants have trichomes that appear glass-like under a dissecting microscope as compared to the wild-type trichomes. The mutations do not affect trichome growth or branch number.
AT4G32880	HD-ZIP	member of homeodomain-leucine zipper family acting as a differentiation-promoting transcription factor of the vascular meristems.
AT5G65310	HD-ZIP	Encodes a class I HDZip (homeodomain-leucine zipper) protein that is a positive regulator of ABA-responsiveness mediating the inhibitory effect of ABA on growth during seedling establishment.
AT4G04890	HD-ZIP	Encodes a homeodomain protein that is expressed in the LI layer of the vegetative floral and inflorescence meristems. Binds to the L1 box promoter element which is required in some proteins for L1 specific expression.
AT5G15150	HD-ZIP	homeobox-containing gene with an unusual feature: a leucine zipper motif adjacent to the carboxyl-terminal of the homeodomain structure. This gene is expressed primarily in the cortex of the root and the stem.
AT3G01470	HD-ZIP	Encodes a homeodomain leucine zipper class I (HD-Zip I) transcriptional activator involved in leaf development.
AT5G46880	HD-ZIP	x
AT5G60690	HD-ZIP	REVOLUTA regulates meristem initiation at lateral positions. a member of a small homeodomain-leucine zipper family. Has overlapping functions with PHAVOLUTA and PHABULOSA.
AT4G40060	HD-ZIP	Encodes a homeodomain leucine zipper class I (HD-Zip I) protein.
AT1G30490	HD-ZIP	Dominant PHV mutations cause transformation of abaxial leaf fates into adaxial leaf fates. Has overlapping functions with PHABULOSA REVOLUTA and CORONA/ATHB15 in patterning the apical portion of the embryo. Encodes a member of HD-Zip family which contains homeodomain-leucine zipper domains and domain similar to a mammalian sterol binding domain.
AT1G69780	HD-ZIP	Encodes a homeodomain leucine zipper class I (HD-Zip I) protein.
AT3G01220	HD-ZIP	Encodes a homeodomain leucine zipper class I (HD-Zip I) protein. Expressed during seed germination in the micropylar endosperm and in the root cap and increases ABA sensitivity and seed dormancy when mutated.
AT2G22800	HD-ZIP	Encodes homeobox protein HAT9.
AT2G44910	HD-ZIP	Encodes a homeodomain protein whose expression displays a dependence on phyB for both red and far-red light response. Also involved in the shade avoidance syndrome.
AT1G73360	HD-ZIP	Encodes a homeobox-leucine zipper family protein belonging to the HD-ZIP IV family. It is involved in trichome branching.
AT1G52150	HD-ZIP	Member of the class III HD-ZIP protein family. Contains homeodomain and leucine zipper domain. Critical for vascular development and negatively regulates vascular cell differentiation.
AT1G17920	HD-ZIP	Encodes a homeobox-leucine zipper family protein belonging to the HD-ZIP IV family. Together with HDG11 it is involved in trichome branching.
AT2G34710	HD-ZIP	Dominant PHB mutations cause transformation of abaxial leaf fates into adaxial leaf fates. Encodes a member of HD-Zip family which contains homeodomain-leucine zipper domains and domain similar to a mammalian sterol binding domain. Has overlapping functions with PHAVOLUTA REVOLUTA and CORONA.
AT5G03790	HD-ZIP	Encodes a homeodomain leucine zipper class I (HD-Zip I) meristem identity regulator that acts together with LFY to induce CAL expression. It binds to the CAL promoter proximal CAATNATTG element. LMI1 acts primarily downstream of LFY in meristem identity regulation. The interaction between LFY LMI1 and CAL resembles a feed-forward loop transcriptional network motif. The gene also had additional LF…
AT3G61890	HD-ZIP	Encodes a homeodomain leucine zipper class I (HD-Zip I) protein. Loss of function mutant has abnormally shaped leaves and stems.
AT2G46680	HD-ZIP	encodes a putative transcription factor that contains a homeodomain closely linked to a leucine zipper motif. Transcript is detected in all tissues examined. Is transcriptionally regulated in an ABA-dependent manner and may act in a signal transduction pathway which mediates a drought response.
AT4G26170	HRT-like	x
AT5G56780	HRT-like	x
AT2G26150	HSF	member of Heat Stress Transcription Factor (Hsf) family. Involved in response to misfolded protein accumulation in the cytosol. Regulated by alternative splicing and non-sense-mediated decay.
AT4G18880	HSF	member of Heat Stress Transcription Factor (Hsf) family
AT5G03720	HSF	Member of Heat Stress Transcription Factor (Hsf) family. Expression is regulated by DREB2A and in turn HSFA3 regulates the expression of hsps Hsp18.1-CI and Hsp26.5-MII35S. Involved in establishing thermotolerence.
AT5G62020	HSF	member of Heat Stress Transcription Factor (Hsf) family
AT3G51910	HSF	member of Heat Stress Transcription Factor (Hsf) family
AT4G36990	HSF	encodes a protein whose sequence is similar to heat shock factors that regulate the expression of heat shock proteins. Transcript level is increased in response to heat shock. However overexpression of this gene did not result in the increase of decrease of heat shock proteins.
AT1G67970	HSF	member of Heat Stress Transcription Factor (Hsf) family
AT5G45710	HSF	member of Heat Stress Transcription Factor (Hsf) family
AT4G11660	HSF	member of Heat Stress Transcription Factor (Hsf) family
AT4G13980	HSF	member of Heat Stress Transcription Factor (Hsf) family
AT3G02990	HSF	member of Heat Stress Transcription Factor (Hsf) family
AT1G77570	HSF	x
AT1G32330	HSF	Member of Heat Stress Transcription Factor (Hsf) family. Negatively regulated by HSP90.2.
AT5G16820	HSF	Encodes a putative transcription factor whose expression is not induced by heat but whose stable overexpression leads to expression of HSP. Required early in the stress response for transient expression of heat shock genes.
AT4G17750	HSF	native protein is a trimer interacts with HSP70 also with TBP DNA interaction is modulated by phosphorylation and is heat-shock inducible
AT1G46264	HSF	Encodes SCHIZORIZA a member of Heat Shock Transcription Factor (Hsf) family. Functions as a nuclear factor regulating asymmetry of stem cell divisions.
AT3G24520	HSF	member of Heat Stress Transcription Factor (Hsf) family
AT3G02550	LBD	x
AT3G13850	LBD	x
AT3G49940	LBD	x
AT5G67420	LBD	x
AT2G28500	LBD	x
AT2G45420	LBD	x
AT1G16530	LBD	x
AT2G40470	LBD	x
AT4G37540	LBD	x
AT3G27650	LBD	x
AT3G27940	LBD	x
AT4G00220	LBD	Encodes a protein containing a LOB domain that is expressed in embryos flower primordium and lateral floral organ boundaries. Overexpression is correlated with activation of STM and KNAT1 and down regulation of PIN1 and reduced auxin transport levels. Ectopic expression in plants results in premature termination of the shoot apical meristem and small lobed leaves.
AT1G65620	LBD	required for formation of a symmetric flat leaf lamina encodes a member of a family of proteins characterized by cysteine repeats and a leucine zipper; involved in KNOX gene regulation. Acts together with ASL1 in proximal-distal symmetry determination. Forms a complex with AS1 that binds to the BP promoter and leads to silencing of BP.
AT5G63090	LBD	Involved in lateral organ development
AT3G11090	LBD	x
AT1G31320	LBD	x
AT1G07900	LBD	x
AT4G20380	LSD	LSD1 monitors a superoxide-dependent signal and negatively regulates a plant cell death pathway. contains zinc-finger motifs. LSD1 negatively regulates a basal defense pathway that can act upstream or independently of both NIM1/NPR1 function and SA accumulation following avirulent or virulent pathogen challenge
AT4G21610	LSD	Contains the same novel zinc finger motif with LSD1 a negative regulator of cell death and defense response. Due to differential splicing it encodes two different proteins one of which contains an additional putative DNA binding motif. Northern analysis demonstrated that LOL2 transcripts containing the additional DNA binding motif are predominantly upregulated after treatment with both virulent a…
AT1G32540	LSD	Encodes a protein with 3 plant-specific zinc finger domains that acts as a positive regulator of cell death.
AT5G60910	MIKC_MADS	MADS box gene negatively regulated by APETALA1
AT4G18960	MIKC_MADS	Floral homeotic gene encoding a MADS domain transcription factor. Specifies floral meristem and carpel and stamen identity. Binds CArG box sequences. It is the only C function gene. It interacts genetically with the other homeotic genes to specify the floral organs.
AT3G57390	MIKC_MADS	encodes a MADS-box containing protein likely to be a transcription factor that is expressed in endosperm and developing gametophytes. The protein sequence is most similar to that of AGL15 which is expressed in developing embryos.
AT5G13790	MIKC_MADS	AGL15 (AGAMOUS-Like 15) is a member of the MADS domain family of regulatory factors. Although AGL15 is preferentially expressed during embryogenesis AGL15 is also expressed in leaf primordia shoot apical meristems and young floral buds suggesting that AGL15 may play a role during post-germinative development. Transgenic plants that ectopically express AGL15 show delays in the transition to flower…
AT5G15800	MIKC_MADS	Encodes a MADS box transcription factor involved flower and ovule development. Functionally redundant with SEP2 and SEP3.
AT5G65080	MIKC_MADS	Is upregulated during vernalization and regulates flowering time. Encodes MADS-domain protein. Two variants encoding proteins of 198 and 184 amino acids have been reported.
AT5G65060	MIKC_MADS	MADS domain protein - flowering regulator that is closely related to FLC
AT5G65050	MIKC_MADS	Originally published as Agamous like MADS-box protein AGL31. One of a group of MADS box genes involved in control of flowering time. Four variant sequences have been identified for this locus but have not been characterized for differences in expression pattern and/or function.
AT2G22540	MIKC_MADS	Encodes a nuclear protein that acts as a floral repressor and that functions within the thermosensory pathway. SVP represses FT expression via direct binding to the vCArG III motif in the FT promoter.
AT1G77080	MIKC_MADS	MADS domain protein - flowering regulator that is closely related to FLC. Deletion of this locus in Nd ecotype is correlated with earlier flowering in short days suggesting function as a negative regulator of flowering.
AT4G24540	MIKC_MADS	Encodes a MADS-box protein involved in flowering. Regulates the expression of SOC1 and is also upregulated by SOC1. Binds with IMK3 kinase domain. Phosphorylated by IMK3; likely to be a target for IMK3 kinase domain.
AT2G45660	MIKC_MADS	Controls flowering and is required for CO to promote flowering. It acts downstream of FT. Overexpression of (SOC1) AGL20 suppresses not only the late flowering of plants that have functional FRI and FLC alleles but also the delayed phase transitions during the vegetative stages of development. AGL20/SOC1 acts with AGL24 to promote flowering and inflorescence meristem identity.AGL20 upregulates ex…
AT3G57230	MIKC_MADS	MADS-box transcription factor. Expressed in leaf root and stem with higher RNA accumulation in guard cells and trichomes.
AT5G65070	MIKC_MADS	Encodes MADS-box containing FLC paralog. Five splice variants have been identified but not characterized with respect to expression patterns and/or differing function. Overexpression of the gene in the Landsberg ecotype leads to a delay in flowering transcript levels of MAF4 are reduced after a 6 week vernalization.
AT1G24260	MIKC_MADS	Member of the MADs box transcription factor family. SEP3 is redundant with SEP1 and 2. Flowers of SEP1/2/3 triple mutants show a conversion of petals and stamens to sepals.SEP3 forms heterotetrameric complexes with other MADS box family members and binds to the CArG box motif.
AT4G22950	MIKC_MADS	MADS-box protein AGL19
AT5G10140	MIKC_MADS	MADS-box protein encoded by FLOWERING LOCUS C - transcription factor that functions as a repressor of floral transition and contributes to temperature compensation of the circadian clock. Expression is downregulated during cold treatment. Vernalization FRI and the autonomous pathway all influence the state of FLC chromatin. Both maternal and paternal alleles are reset by vernalization but their e…
AT2G03710	MIKC_MADS	This gene belongs to the family of SEP genes. It is involved in the development of sepals petals stamens and carpels. Additionally it plays a central role in the determination of flower meristem and organ identity.
AT5G60440	M-type_MADS	AGL62 encodes a Type I MADS domain protein that likely functions as a transcription factor. It is expressed AGL62 is expressed exclusively in the endosperm. AGL62 supresses suppresses cellularization during the syncytial phase of endosperm development.
AT1G69540	M-type_MADS	Encodes a member of the MIKC (MADS box Keratin binding domain and C terminal domain containing )family of transcriptional regulators.
AT1G18750	M-type_MADS	Encodes a member of the MIKC (MADS box Keratin binding domain and C terminal domain containing )family of transcriptional regulators. AGL65 is expressed in pollen.It forms heterodimers with other MICK family members (AGL104). Involved in late stages of pollen development and pollen tube growth.
AT5G48670	M-type_MADS	AGL80 is a member of the MADS box family of genes. AGL80 functions as a transcription factor within the central cell gene regulatory network and controls the expression of downstream genes required for central cell development and function.
AT5G26880	M-type_MADS	Root Specific
AT2G03060	M-type_MADS	Encodes a member of the MIKC (MADS box Keratin binding domain and C terminal domain containing )family of transcriptional regulators. AGL30 is expressed in pollen.It forms heterodimers with other MICK family members.
AT1G22590	M-type_MADS	x
AT1G47760	M-type_MADS	x
AT1G18570	MYB	Encodes a member of the R2R3-MYB transcription family. Involved in indole glucosinolate biosynthesis.
AT3G50060	MYB	Encodes a member of the R2R3 transcription factor gene family. Expressed in response to potassium deprivation and auxin. Involved in lateral root development. Interacts with ARF7 and regulates the expression of some auxin responsive genes.
AT3G23250	MYB	Member of the R2R3 factor gene family.
AT3G06490	MYB	putative transcription factor MYB108 (MYB108) mRNA
AT2G47190	MYB	Encodes a MYB transcription factor that possesses an R2R3 MYB DNA binding domain and is known to regulate the expression of salt- and dehydration-responsive genes. Has been shown to bind calmodulin.
AT1G68320	MYB	putative transcription factor: R2R3-MYB transcription family. Involved in regulation of phosphate starvation responses and gibberellic acid biosynthesis.
AT1G57560	MYB	Member of the R2R3 factor gene family.
AT5G23000	MYB	Putative homolog of the Blind gene in tomato. Together with RAX2 and RAX3 belong to the class R2R3 MYB genes; encoded by the Myb-like transcription factor MYB37 regulates axillary meristem formation. RAX1 is expressed in a small central domain within the boundary zone separating SAM and leaf primordia during early leaf primordium development and is currently the earliest spatial marker for future…
AT3G62610	MYB	Member of the R2R3 factor gene family.
AT3G55730	MYB	putative transcription factor MYB109 (MYB109) mRNA
AT3G09370	MYB	putative c-myb-like transcription factor (MYB3R3) mRNA
AT1G35515	MYB	Encodes a nuclear localized R2R3-type MYB transcription factor that is involved in responses to abiotic stress including cold acclimationosmotic and salt stress.Mutants are sensitive to salt freezing and osmotic stress.
AT3G13540	MYB	Encodes a member of the MYB family of transcriptional regulators. MYB5 act as a negative regulator of trichome branching and play a role in the correct formation of the seed coat and possibly the formation the underlying endosperm layers. Loss of function mutations have defects in seed coat mucilage and columella cells as well as trichome defects (smaller and reduced number of branches).
AT5G02320	MYB	Encodes a putative c-MYB-like transcription factor of the MYB3R factor gene family (MYB3R5).
AT5G04760	MYB	x
AT1G74650	MYB	Member of the R2R3 factor gene family.
AT1G66390	MYB	production of anthocyanin pigment 2 protein (PAP2)
AT4G09460	MYB	Encodes myb6 DNA-binding protein.
AT4G37260	MYB	Member of the R2R3 factor gene family.
AT5G65790	MYB	Encodes a putative MYB transcription factor.
AT5G06110	MYB	x
AT5G05790	MYB	x
AT3G12820	MYB	Member of the R2R3 factor gene family.
AT1G09770	MYB	Member of MYB3R- and R2R3- type MYB- encoding genes. Essential for plant innate immunity. Interacts with MOS4 and PRL1.
AT3G11440	MYB	Member of the R2R3-MYB gene family. Similar to GA-induced Barley myb gene. May be induced during germination in response to GA. Double mutants with MYB33 are male sterile showing defects in pollen development and anther development. Contains a binding site for miRNA159 and may be spatially regulated by this micro RNA. The male sterile phenotype of the MYB33/MYB65 double mutant is light and temper…
AT5G08520	MYB	x
AT3G11450	MYB	x
AT1G06180	MYB	member of MYB3R- and R2R3- type MYB- encoding genes
AT5G12870	MYB	Member of the R2R3 factor gene family.
AT5G01200	MYB	x
AT3G28910	MYB	transcription factor myb homologue
AT3G09230	MYB	member of MYB3R- and R2R3- type MYB- encoding genes
AT5G07700	MYB	Encodes a putative transcription factor (MYB76).
AT4G01680	MYB	Encodes a putative transcription factor (MYB55).
AT3G18100	MYB	Member of the R2R3 transcription factor gene family.
AT2G36890	MYB	Putative homolog of the Blind gene in tomato. Together with RAX1 and RAX3 belong to the class R2R3 MYB genes; encoded by the Myb-like transcription factor MYB38 regulates axillary meristem formation.
AT2G16720	MYB	Encodes a member of MYB3R- and R2R3- type MYB- encoding genes
AT4G32730	MYB	Encodes a putative c-myb-like transcription factor with three MYB repeats.
AT5G17800	MYB	Member of the R2R3 factor gene family.
AT3G52250	MYB	Encodes a protein with a putative role in mRNA splicing.
AT1G34670	MYB	Member of the R2R3 factor gene family.
AT5G49330	MYB	Member of the R2R3 factor gene family.
AT5G40330	MYB	Encodes a MYB gene that when overexpressed ectopically can induce ectopic trichome formation. It is a member of subgroup 15 together with WER and GL1. Members of this subgroup share a conserved motif of 19 amino acids in the putative transcription activation domain at the C-terminal end. The gene is expressed in leaves stems flowers seeds and roots and quite strongly in trichomes. There is partia…
AT3G11280	MYB	Putative transcription factors interacting with the gene product of VHA-B1 (vacuolar ATPase subunit B1; as shown through yeast two-hybrid assay).
AT1G66230	MYB	Encodes a putative transcription factor (MYB20).
AT1G48000	MYB	Encodes a putative transcription factor (MYB112).
AT2G38090	MYB	x
AT1G08810	MYB	putative transcription factor of the R2R3-MYB gene family. Transcript increases under conditions that promote stomatal opening (white and blue light abi1-1 mutation) and decreases under conditions that trigger stomatal closure (ABA desiccation darkness) with the exception of elevated CO2. Expressed exclusively in guard cells of all tissues. It is required for light-induced opening of stomata. Mut…
AT2G23290	MYB	Member of the R2R3 factor gene family.
AT5G26660	MYB	a MYB gene encodes a transcriptional repressor of the C4H gene which is involved in the biosynthesis of sinapate esters.
AT4G38620	MYB	Encodes a R2R3 MYB protein which is involved in the response to UV-B. It functions as a repressor of target gene expression. One of its target genes encodes cinnamate 4-hydroxylase; mutants accumulate sinapate esters in their leaves. MYB4 binds to its own promoter and represses its own expression. Nuclear localization of MYB4 depends on the action of the beta importin SAD2.
AT3G01140	MYB	Encodes a MIXTA-like MYB gene NOECK (NOK). Loss of function mutations show an increased number of branchpoints in leaf trichomes suggesting a role in negative regulation of trichome branching.
AT4G05100	MYB	Member of the R2R3 factor gene family.
AT5G67300	MYB	Member of the R2R3 factor MYB gene family involved in mediating plant responses to a variety of abiotic stimiuli.
AT2G39880	MYB	Encodes a putative transcription factor (MYB25).
AT3G61250	MYB	Member of the R2R3 factor gene family.
AT1G49010	MYB	x
AT4G34990	MYB	Member of the R2R3 factor gene family.
AT2G31180	MYB	Member of the R2R3 factor gene family.
AT2G47460	MYB	MYB12 belongs to subgroup 7 of the R2R3-MYB family. It strongly activates the promoters of chalcone synthase (CHS) flavanone 3-hydroxylase (F3H) flavonol synthase (FLS) and - to a lesser extent - chalcone flavanone isomerase (CHI) but cannot activate the promoters of flavonoid-3'hydroxylase (F3'H) and dihydroflavonol 4-reductase (DF). The activation requires a functional MYB recognition element (…
AT5G62470	MYB	Encodes a R2R3 type Myb transcription factor whose expression is strongly induced by abscisic acid. Mediates abscisic acid signaling during drought stress response.
AT5G10280	MYB	Encodes a putative transcription factor (MYB92).
AT5G59780	MYB	Encodes a putative transcription factor (MYB59).
AT5G06100	MYB	Encodes a member of the myb family of transcription factors (MYB33) contains Pfam profile: PF00249 myb DNA-binding domain. Double mutants with MYB65 are male sterile- anthers are small pollen development is defective. Spatial expression appears to be under the control of miR159 contains a target site for this micro RNA. When the target site is mutated expression is detected in leaves roots anther…
AT5G61420	MYB	Encodes a nuclear localized member of the MYB transcription factor family. Involved in positive regulation of aliphatic glucosinolate biosynthesis.Expression is induced by touch wounding and glucose.
AT5G07690	MYB	Encodes a putative transcription factor (MYB29).
AT3G08500	MYB	Encodes a putative R2R3-type MYB transcription factor (MYB83).
AT3G49690	MYB	Putative homolog of the Blind gene in tomato. Together with RAX1 and RAX3 belong to the class R2R3 MYB genes; encoded by the Myb-like transcription factor MYB84 regulates axillary meristem formation.
AT3G47600	MYB	Encodes a putative transcription factor (MYB94).
AT1G14350	MYB	Encodes a putative MYB transcription factor involved in stomata development loss of FLP activity results in a failure of guard mother cells (GMCs) to adopt the guard cell fate thus they continue to divide resulting in abnormal stomata consisting of clusters of numerous guard cell-like cells. This phenotype is enhanced in double mutants with MYB88.
AT1G22640	MYB	MYB-type transcription factor (MYB3) that represses phenylpropanoid biosynthesis gene expression
AT5G11510	MYB	Arabidopsis thaliana putative c-myb-like transcription factor MYB3R-4. Functions in powdery mildew induced host endoreduplication at the site of infection.
AT1G16490	MYB	Member of the R2R3 factor gene family.
AT2G02820	MYB	Encodes a putative transcription factor (MYB88) involved in stomata development double loss of MYB88 and FLP (MYB124) activity results in a failure of guard mother cells (GMCs) to adopt the guard cell fate thus they continue to divide resulting in abnormal stomata consisting of clusters of numerous guard cell-like cells. This phenotype is enhanced in double mutants over the single mutant flp phen…
AT2G37630	MYB	Encodes a MYB-domain protein involved in specification of the leaf proximodistal axis. Mutation results in lobed and dissected leaves with a characteristic asymmetry. Homologous to the Antirrhinum PHANTASTICA (PHAN) and maize ROUGH SHEATH2 (RS2) genes Asymmetric placement of auxin response at the distal leaf tip precedes visible asymmetric leaf growth. Acts alongside AXR1 to exclude BP expression…
AT1G74430	MYB	Encodes a putative transcription factor (MYB95).
AT5G15310	MYB	Member of the R2R3 factor gene family.
AT5G65230	MYB	Member of the R2R3 factor gene family.
AT4G22680	MYB	Encodes a putative transcription factor (MYB85).
AT3G46130	MYB	Encodes a putative transcription factor (MYB48) that functions to regulate flavonol biosynthesis primarily in cotyledons.
AT5G60890	MYB	Myb-like transcription factor that modulates expression of ASA1 a key point of control in the tryptophan pathway; mutant has deregulated expression of ASA1 in dominant allele. Loss of function allele suggests ATR1 also functions at a control point for regulating indole glucosinolate homeostasis.
AT1G79180	MYB	Member of the R2R3 factor gene family.
AT1G56650	MYB	Encodes a putative MYB domain containing transcription factor involved in anthocyanin metabolism and radical scavenging. Essential for the sucrose-mediated expression of the dihydroflavonol reductase gene.
AT4G21440	MYB	Encodes a MYB transcription factor involved in wounding and osmotic stress response. Member of the R2R3 factor gene family.
AT1G18710	MYB	Member of the R2R3 factor gene family.
AT5G16600	MYB	Encodes a putative transcription factor (MYB43).
AT3G27920	MYB	Encodes a Myb-like protein that is required for induction of trichome development.
AT5G37260	MYB_related	Encodes a MYB family transcription factor Circadian 1 (CIR1). Involved in circadian regulation in Arabidopsis.
AT2G13960	MYB_related	x
AT1G01060	MYB_related	LHY encodes a myb-related putative transcription factor involved in circadian rhythm along with another myb transcription factor CCA1
AT2G46830	MYB_related	Encodes a transcriptional repressor that performs overlapping functions with LHY in a regulatory feedback loop that is closely associated with the circadian oscillator of Arabidopsis. Binds to the evening element in the promoter of TOC1 and represses TOC1 transcription. CCA1 and LHY colocalize in the nucleus and form heterodimers in vivo. CCA1 and LHY function synergistically in regulating circad…
AT3G10590	MYB_related	x
AT5G02840	MYB_related	CCA1 and LHY colocalize in the nucleus and form heterodimers in vivo. CCA1 and LHY function synergistically in regulating circadian rhythms of Arabidopsis.
AT2G36960	MYB_related	Arabidopsis thaliana myb/SANT domain protein
AT1G15720	MYB_related	Arabidopsis thaliana myb family transcription factor (At1g15720)
AT5G67580	MYB_related	Encodes a telomeric DNA binding protein. In vitro the protein preferentially binds double-stranded telomeric repeats but it can also bind to the single G-rich telomeric strand.
AT1G49950	MYB_related	Encodes a telomeric DNA binding protein. In vitro an N-terminal Myb domain enables it to interact with double-stranded telomeric repeats.
AT1G72740	MYB_related	x
AT1G17520	MYB_related	x
AT4G36570	MYB_related	x
AT4G01280	MYB_related	x
AT3G09600	MYB_related	x
AT5G56840	MYB_related	x
AT4G39160	MYB_related	x
AT2G44430	MYB_related	x
AT5G52660	MYB_related	x
AT5G41020	MYB_related	x
AT1G58220	MYB_related	x
AT2G47210	MYB_related	x
AT2G46410	MYB_related	Nuclear-localized R3-type MYB transcription factor. Positive regulator of hair-cell differentiation. Preferentially transcribed in hairless cells. Moves from atrichoblasts into trichoblast via plasmodesmata in a tissue-specific mode. N-terminus and part of the Myb domain are required for this movement with W76 playing a crucial role. Capability to increase the size-exclusion limit of plasmodesmat…
AT1G72650	MYB_related	Arabidopsis thaliana myb family transcription factor (At1g72650)
AT1G74840	MYB_related	x
AT3G60110	MYB_related	x
AT1G06910	MYB_related	Arabidopsis thaliana myb family transcription factor (At1g06910)
AT5G17300	MYB_related	Myb-like transcription factor that regulates hypocotyl growth by regulating free auxin levels in a time-of-day specific manner.
AT2G18328	MYB_related	x
AT1G09710	MYB_related	x
AT5G58340	MYB_related	x
AT3G49850	MYB_related	Encodes a telomeric DNA binding protein. In vitro the protein preferentially binds double-stranded telomeric repeats but it can also bind to the single G-rich telomeric strand.
AT2G42150	MYB_related	x
AT3G57980	MYB_related	x
AT5G45420	MYB_related	x
AT1G01520	MYB_related	x
AT4G01060	MYB_related	Encodes a Myb-related protein similar to CPC. Involved in epidermal cell differentiation. Mutants have reduced numbers of root hairs and increased trichome branching. Involved in endoreduplication. Loss of function mutants are hypertrophic and early flowering.
AT1G01380	MYB_related	ETC1 is involved in trichome and root hair patterning in Arabidopsis.
AT1G71030	MYB_related	Encodes a putative myb family transcription factor. In contrast to most other myb-like proteins its myb domain consists of a single repeat. A proline-rich region potentially involved in transactivation is found in the C-terminal part of the protein. Its transcript accumulates mainly in leaves.
AT5G58900	MYB_related	x
AT5G47390	MYB_related	x
AT1G70000	MYB_related	x
AT1G19510	MYB_related	x
AT1G18330	MYB_related	EARLY-PHYTOCHROME-RESPONSIVE1
AT1G75250	MYB_related	x
AT3G16350	MYB_related	x
AT5G53200	MYB_related	x
AT3G21430	MYB_related	x
AT1G17460	MYB_related	Arabidopsis thaliana myb family transcription factor (At1g17460)
AT2G30432	MYB_related	Encodes TRICHOMELESS1 (TCL1) a single-repeat MYB-type transcription factor that negatively regulates trichome formation by suppressing GL1 (GLABRA1). In a tandem repeat with AT2g30424 and AT2g30420.
AT2G30424	MYB_related	In a tandem repeat with AT2g30432 (TCL1) and AT2g30420 (ETC2)
AT1G19000	MYB_related	x
AT2G30420	MYB_related	In a tandem repeat with AT2G30424 and AT2G30432
AT3G01600	NAC	x
AT5G08790	NAC	induced by wounding belongs to a large family of putative transcriptional activators with NAC domain.
AT5G63790	NAC	Encodes a member of the NAC family of transcription factors. ANAC102 appears to have a role in mediating response to low oxygen stress (hypoxia) in germinating seedlings.
AT3G44350	NAC	x
AT1G32870	NAC	x
AT1G77450	NAC	x
AT3G10500	NAC	x
AT1G02230	NAC	x
AT5G18270	NAC	x
AT5G22380	NAC	x
AT3G29035	NAC	Encodes a protein with transcription factor activity. Note: this protein (AT3G29035) on occasion has also been referred to as AtNAC3 not to be confused with the AtNAC3 found at locus AT3G15500.
AT3G49530	NAC	Transcription factor that serves as a molecular link between cold signals and pathogen resistance responses. Undergoes proteolytic processing triggered by cold-induced changes in membrane fluidity.
AT2G43000	NAC	x
AT1G01720	NAC	Belongs to a large family of putative transcriptional activators with NAC domain. Transcript level increases in response to wounding and abscisic acid. ATAF1 attentuates ABA signaling and sythesis. Mutants are hyposensitive to ABA.
AT3G15500	NAC	Encodes an ATAF-like NAC-domain transcription factor that doesn't contain C-terminal sequences shared by CUC1 CUC2 and NAM. Note: this protein (AtNAC3) is not to be confused with the protein encoded by locus AT3G29035 which on occasion has also been referred to as AtNAC3.
AT5G24590	NAC	Member of NAc protein family. Interacts with turnip crinkle virus (TCV) capsid protein. Transcription factor involved in regulating the defense response of Arabidopsis to TCV.
AT3G04060	NAC	x
AT2G33480	NAC	x
AT3G04070	NAC	x
AT5G39610	NAC	Encodes a NAC-domain transcription factor. Positively regulates aging-induced cell death and senescence in leaves. This gene is upregulated in response to salt stress in wildtype as well as NTHK1 transgenic lines although in the latter case the induction was drastically reduced. It was also upregulated by ABA ACC and NAA treatment although in the latter two cases the induction occurred relatively…
AT5G04410	NAC	NAC family member functions as a transcriptional activator regulates flavonoid biosynthesis under high light.
AT3G04420	NAC	x
AT1G02220	NAC	x
AT1G34180	NAC	x
AT1G64100	NAC	x
AT1G34190	NAC	x
AT5G13180	NAC	Encodes a NAC domain transcription factor that interacts with VND7 and negatively regulates xylem vessel formation.
AT3G10480	NAC	x
AT2G17040	NAC	Member of the NAC transcription factor family and more specifically the ONAC022 subfamily. Involved in leaf and inflorescence stem morphogenesis.
AT3G12910	NAC	x
AT4G01540	NAC	Encodes a membrane-bound NAC (for NAM ATAF1/2 CUC2) transcription factor designated NTM1 (for NAC with transmembrane motif1). NTM1 regulates cell division in Arabidopsis.
AT1G28470	NAC	x
AT3G10490	NAC	x
AT1G64105	NAC	x
AT1G33060	NAC	x
AT4G28500	NAC	x
AT5G64530	NAC	x
AT4G29230	NAC	x
AT5G09330	NAC	x
AT4G35580	NAC	x
AT2G18060	NAC	Encodes a NAC-domain transcription factor. Expressed in the vascular tissue.
AT1G25580	NAC	Encodes suppressor of gamma response 1 (SOG1) a putative transcription factor governing multiple responses to DNA damage.
AT4G01550	NAC	x
AT3G18400	NAC	x
AT5G22290	NAC	x
AT3G03200	NAC	x
AT5G61430	NAC	x
AT5G17260	NAC	x
AT1G65910	NAC	x
AT1G12260	NAC	Encodes a NAC-domain transcription factor. Expressed in the vascular tissue.
AT3G17730	NAC	x
AT5G66300	NAC	Encodes a NAC-domain transcription factor. Expressed in the vascular tissue.
AT1G52880	NAC	Transcription factor with a NAC domain. Homologous to the petunia gene NAM which is required for the development of the shoot. Expressed in the embryo.
AT2G27300	NAC	x
AT1G76420	NAC	Identified in an enhancer trap line; member of the NAC family of proteins. Expressed at the boundary between the shoot meristem and lateral organs and the polar nuclei in the embryo sac.
AT2G02450	NAC	x
AT1G01010	NAC	x
AT1G69490	NAC	Encodes a member of the NAC transcription factor gene family. It is expressed in floral primordia and upregulated by AP3 and PI. Its expression is associated with leaf senescence.
AT1G54330	NAC	x
AT5G62380	NAC	Encodes a NAC-domain transcription factor involved in xylem formation. Induces transdifferentiation of various cells into metaxylem vessel elements. Located in the nucleus. Expression induced in the presence of auxin cytokinin and brassinosteroids.
AT5G14000	NAC	x
AT1G71930	NAC	Encodes a NAC-domain transcription factor with transcriptional activation activity that is involved in xylem formation. Induces transdifferentiation of various cells into protoxylem vessel elements. Located in the nucleus. Expression induced in the presence of auxin cytokinin and brassinosteroids.
AT5G64060	NAC	x
AT4G36160	NAC	Encodes a NAC-domain transcription factor. Expressed in the vascular tissue.
AT1G56010	NAC	Encodes a transcription factor involved in shoot apical meristem formation and auxin-mediated lateral root formation. The gene is thought not to be involved in stress responses (NaCl auxins ethylene). NAC1 (NAC1)
AT5G07680	NAC	x
AT5G18300	NAC	x
AT5G56620	NAC	x
AT4G27410	NAC	Encodes a NAC transcription factor induced in response to dessication. It is localized to the nucleus and acts as a transcriptional activator in ABA-mediated dehydration response.
AT3G15510	NAC	Note of caution: not to be confused with another protein (AtNAC6 locus AT5G39610) which on occasion has also been referred to as AtNAC2.
AT5G50820	NAC	x
AT1G62700	NAC	Encodes a NAC-domain transcription factor. Expressed in the vascular tissue.
AT5G46590	NAC	x
AT1G52890	NAC	encodes a NAC transcription factor whose expression is induced by drought high salt and abscisic acid. This gene binds to ERD1 promoter in vitro.
AT1G10170	NF-X1	Encodes AtNFXL1 a homologue of the putative human transcription repressor NF-X1. Functions as a negative regulator of the trichothecene phytotoxin-induced defense response.
AT5G05660	NF-X1	Encodes a homolog of the mammalian zinc finger transcription factor NF-X1.
AT1G17590	NF-YA	x
AT2G34720	NF-YA	x
AT5G12840	NF-YA	Encodes a subunit of CCAAT-binding complex binds to CCAAT box motif present in some plant promoter sequences. One of three members of this class (HAP2A HAP2B HAP2C) it is expressed in vegetative and reproductive tissues.
AT5G06510	NF-YA	x
AT1G30500	NF-YA	x
AT3G20910	NF-YA	x
AT1G72830	NF-YA	Encodes a subunit of CCAAT-binding complex binds to CCAAT box motif present in some plant promoter sequences. One of three members of this class (HAP2A HAP2B HAP2C) it is expressed in vegetative and reproductive tissues.
AT3G05690	NF-YA	Encodes a subunit of CCAAT-binding complex binds to CCAAT box motif present in some plant promoter sequences. One of three members of this class (HAP2A HAP2B HAP2C) it is expressed in vegetative and reproductive tissues.
AT3G14020	NF-YA	x
AT1G54160	NF-YA	Encodes a member of the CCAAT-binding transcription factor (CBF-B/NF-YA) family. Expression is upregulated in response to ABA and drought. This regulation appears to be mediated by MIR169A which is downregulated in response to drought. NFYA5 is a target of MIR169A. Loss of function mutations are hypersensitive to drought.
AT5G08190	NF-YB	x
AT5G23090	NF-YB	x
AT2G38880	NF-YB	Encodes a transcription factor from the nuclear factor Y (NF-Y) family AtNF-YB1. Confers drought tolerance.
AT3G53340	NF-YB	x
AT2G13570	NF-YB	x
AT2G37060	NF-YB	x
AT2G27470	NF-YB	x
AT4G14540	NF-YB	x
AT5G47640	NF-YB	x
AT5G19490	NF-YC	x
AT3G12480	NF-YC	x
AT1G07980	NF-YC	x
AT1G54830	NF-YC	x
AT5G38140	NF-YC	x
AT1G08970	NF-YC	heme activated protein (HAP5c)
AT3G48590	NF-YC	Encodes a protein with similarity to a subunit of the CCAAT promoter motif binding complex of yeast.One of two members of this class (HAP5A) and expressed in vegetative and reproductive tissues.
AT5G63470	NF-YC	x
AT1G56170	NF-YC	Encodes a protein with similarity to a subunit of the CCAAT promoter motif binding complex of yeast.One of two members of this class (HAP5B) and expressed in vegetative and reproductive tissues
AT5G43250	NF-YC	x
AT4G35590	Nin-like	x
AT4G24020	Nin-like	Encodes NIN Like Protein 7 (NLP7). Modulates nitrate sensing and metabolism. Mutants of NLP7 show features of nitrogen-starved plants and are tolerant to drought stress. Localized in the nucleus and functions as a putative transcription factor.
AT1G76350	Nin-like	x
AT1G20640	Nin-like	x
AT1G64530	Nin-like	x
AT2G43500	Nin-like	x
AT4G38340	Nin-like	x
AT4G35270	Nin-like	x
AT3G59580	Nin-like	x
AT2G17150	Nin-like	x
AT1G68840	RAV	Rav2 is part of a complex that has been named `regulator of the (H+)-ATPase of the vacuolar and endosomal membranes' (RAVE)
AT1G25560	RAV	Encodes a member of the RAV transcription factor family that contains AP2 and B3 binding domains. Involved in the regulation of flowering under long days. Loss of function results in early flowering. Overexpression causes late flowering and repression of expression of FT. Novel transcriptional regulator involved in ethylene signaling. Promoter bound by EIN3. EDF1 in turn binds to promoter element…
AT3G25730	RAV	x
AT1G13260	RAV	Encodes an AP2/B3 domain transcription factor which is upregulated in response to low temperature. It contains a B3 DNA binding domain. It has circadian regulation and may function as a negative growth regulator.
AT3G09735	S1Fa-like	x
AT2G37120	S1Fa-like	x
AT3G53370	S1Fa-like	x
AT5G50570	SBP	x
AT5G50670	SBP	x
AT2G47070	SBP	member of SPL gene family encodes DNA binding proteins and putative transcription factors. All have the SBP-box which encodes the SBP-domain required for and sufficient for interaction with DNA.
AT1G20980	SBP	Encodes a nuclear plant-specific protein with features characteristic of a transcriptional regulator including a nuclear localization signal sequence a plant-specific DNA binding domain (the SBP box) and a protein interaction motif (ankyrin repeats). It unctions as a transcriptional regulator that plays a role not only in sensitivity to FB1 but also in the development of normal plant architecture.
AT1G76580	SBP	x
AT3G60030	SBP	x
AT1G27370	SBP	In conjunction with SPL11 and SPL2 SPL10 redundantly controls proper development of lateral organs in association with shoot maturation in the reproductive phase. SPL10 also controls lamina shape during vegetative development.
AT1G02065	SBP	Encodes an SBP-box gene a member of the SPL gene family. Mutants are affected in micro- and megasporogenesis trichome formation on sepals and stamen filament elongation.
AT2G33810	SBP	Encodes a member of the SPL (squamosa-promoter binding protein-like)gene family a novel gene family encoding DNA binding proteins and putative transcription factors. Contains the SBP-box which encodes the SBP-domain required and sufficient for interaction with DNA. It binds DNA may directly regulate AP1 and is involved in regulation of flowering and vegetative phase change. Its temporal expressio…
AT1G27360	SBP	In conjunction with SPL10 and SPL2 SPL11 redundantly controls proper development of lateral organs in association with shoot maturation in the reproductive phase.
AT2G42200	SBP	Encodes a putative transcriptional regulator that is involved in the vegetative to reproductive phase transition. Expression is regulated by MIR156b. SPL activity nonautonomously inhibits initiation of new leaves at the shoot apical meristem.
AT3G15270	SBP	Encodes a member of the SPL (squamosa-promoter binding protein-like)gene family a novel gene family encoding DNA binding proteins and putative transcription factors. Contains the SBP-box which encodes the SBP-domain required and sufficient for interaction with DNA. It is involved in regulation of flowering and vegetative phase change. Its temporal expression is regulated by the microRNA miR156. T…
AT5G18830	SBP	Encodes a member of the Squamosa Binding Protein family of transcriptional regulators. SPL7 is expressed highly in roots and appears to play a role in copper homeostasis. Mutants are hypersensitive to copper deficient conditions and display a retarded growth phenotype. SPL7 binds to the promoter of the copper responsive miRNAs miR398b and miR389c.
AT1G69170	SBP	x
AT3G57920	SBP	Encodes a putative transcriptional regulator that is involved in the vegetative to reproductive phase transition. Expression is regulated by MIR156b.
AT1G53160	SBP	Encodes a member of the SPL (squamosa-promoter binding protein-like)gene family a novel gene family encoding DNA binding proteins and putative transcription factors. Contains the SBP-box which encodes the SBP-domain required and sufficient for interaction with DNA. It is involved in regulation of flowering and vegetative phase change. Its temporal expression is regulated by the microRNA miR156. T…
AT5G43270	SBP	member of the SPL (squamosa-promoter binding protein-like) gene family a novel gene family encoding DNA binding proteins and putative transcription factors. In conjunction with SPL10 and SPL11 SPL2 redundantly controls proper development of lateral organs in association with shoot maturation in the reproductive phase.
AT1G32730	SRS	x
AT5G66350	SRS	A member of SHI gene family. Arabidopsis thaliana has ten members that encode proteins with a RING finger-like zinc finger motif. Despite being highly divergent in sequence many of the SHI-related genes are partially redundant in function and synergistically promote gynoecium stamen and leaf development in Arabidopsis. Shi mutant is dominant has dwarf phenotype. Loss of function mutations have no…
AT3G54430	SRS	A member of SHI gene family. Arabidopsis thaliana has ten members that encode proteins with a RING finger-like zinc finger motif. Despite being highly divergent in sequence many of the SHI-related genes are partially redundant in function and synergistically promote gynoecium stamen and leaf development in Arabidopsis.
AT2G18120	SRS	A member of SHI gene family. Arabidopsis thaliana has ten members that encode proteins with a RING finger-like zinc finger motif. Despite being highly divergent in sequence many of the SHI-related genes are partially redundant in function and synergistically promote gynoecium stamen and leaf development in Arabidopsis.
AT5G12330	SRS	A member of SHI gene family. Arabidopsis thaliana has ten members that encode proteins with a RING finger-like zinc finger motif. Despite being highly divergent in sequence many of the SHI-related genes are partially redundant in function and synergistically promote gynoecium stamen and leaf development in Arabidopsis. Expressed in lateral root primordia and induced by auxin. SWP1 is involved in …
AT3G51060	SRS	A member of SHI gene family. Arabidopsis thaliana has ten members that encode proteins with a RING finger-like zinc finger motif. Despite being highly divergent in sequence many of the SHI-related genes are partially redundant in function and synergistically promote gynoecium stamen and leaf development in Arabidopsis. STY1/STY2 double mutants showed defective style stigma as well as serrated lea…
AT4G36260	SRS	A member of SHI gene family. Arabidopsis thaliana has ten members that encode proteins with a RING finger-like zinc finger motif. Despite being highly divergent in sequence many of the SHI-related genes are partially redundant in function and synergistically promote gynoecium stamen and leaf development in Arabidopsis. Encodes protein with a single zinc finger motif and a members of a small gene …
AT1G75520	SRS	A member of SHI gene family. Arabidopsis thaliana has ten members that encode proteins with a RING finger-like zinc finger motif. Despite being highly divergent in sequence many of the SHI-related genes are partially redundant in function and synergistically promote gynoecium stamen and leaf development in Arabidopsis.
AT1G17040	STAT	Encodes a protein that contains an SH2 domain. It can pull down a 120-kD tyrosine-phosphorylated protein in vitro. It is predicted to act as a transcription factor.
AT1G78540	STAT	Encodes a protein that contains an SH2 domain. It can pull down a 120-kD tyrosine-phosphorylated protein in vitro. It is predicted to act as a transcription factor.
AT4G32040	TALE	A member of Class II KN1-like homeodomain transcription factors factors (together with KNAT3 and KNAT4) with greatest homology to the maize knox1 homeobox protein. Regulates photomorphogenic responses and represses late steps in gibberellin biosynthesis. KNAT5 promoter activity showed cell-type specific pattern along longitudinal root axis primarily in the epidermis of the distal end of primary r…
AT5G41410	TALE	Homeodomain protein required for ovule identity.Loss of function mutations show homeotic conversion of integuments to carpels.Forms heterodimers with STM and KNAT1. Interacts with AG-SEP heterodimers is thought to restrict WUS expression. BEL interacts with MADS box dimers composed of SEP1(or SEP3) and AG SHP1 SHP2 and STK. The interaction of BEL1 with AG-SEP3 is required for proper integument de…
AT2G27220	TALE	x
AT2G35940	TALE	Encodes a member of the BEL-like homeodomain protein family. Ecotopic expression in the embryo sac leads to defects in nuclear migration and cellularization and embryo sacs with multiple egg cells. Loss of function alleles have no female gametophyte defects. The ecotopic expression phenotype requires KNAT3 because it can be suppressed by loss of KNAT3 function alleles. Localized to the nucleus bu…
AT1G62990	TALE	Encodes a homeodomain transcription factor of the Knotted family. May be involved in secondary cell wall biosynthesis. Mutants have moderately irregular xylem development. Expression of this gene is upregulated by SND1 and MYB46.
AT5G11060	TALE	A member of Class II KN1-like homeodomain transcription factors (together with KNAT3 and KNAT5) with greatest homology to the maize knox1 homeobox protein. Expression regulated by light. Detected in all tissues examined but most prominent in leaves and young siliques. Transient expression of GFP translational fusion protein suggests bipartite localization in nucleus and cytoplasm. KNAT4 promoter …
AT1G75410	TALE	BEL1-like homeodomain 3 (BLH3)
AT1G23380	TALE	homeodomain transcription factor KNAT6 belonging to class I of KN transcription factor family (which also includes KNAT1 and KNAT2). Expression is increased in as and bop1 leaf mutants.
AT4G08150	TALE	A member of class I knotted1-like homeobox gene family (together with KNAT2). Similar to the knotted1 (kn1) homeobox gene of maize. Normally expressed in the peripheral and rib zone of shoot apical meristem but not in the leaf primordia. It is also expressed in the fourth floral whorl in the region that would become style particularly in the cell surrounding the transmitting tissue. No expression…
AT4G34610	TALE	x
AT1G19700	TALE	Encodes a member of the BEL family of homeodomain proteins. Its interaction with PLP (PAS/LOV PROTEIN) is diminished by blue light.
AT5G02030	TALE	Mutant has additional lateral organs and phyllotaxy defect. Encodes a homeodomain transcription factor. Has sequence similarity to the Arabidopsis ovule development regulator Bell1. Binds directly to the AGAMOUS cis-regulatory element. Its localization to the nucleus is dependent on the coexpression of either STM or BP.
AT2G23760	TALE	Encodes a member of the BEL family of homeodomain proteins. Plants doubly mutant for saw1/saw2 (blh2/blh4) have serrated leaves. BP is expressed in the serrated leaves therefore saw2 and saw1 may act redundantly to repress BP in leaves.
AT2G16400	TALE	x
AT2G27990	TALE	Encodes a BEL1-like homeobox gene that functions together with PNY in meristem maintenance by regulating the allocation process during vegetative and reproductive development. Both gene products are required for the competence of the SAM to respond properly to floral inductive signals.
AT4G36870	TALE	Encodes a member of the BEL family of homeodomain proteins. Plants doubly mutant for saw1/saw2 (blh2/blh4) have serrated leaves. BP is expressed in the serrated leaves therefore saw1/saw2 may act redundantly to repress BP in leaves.
AT5G25220	TALE	A member of class II knotted1-like homeobox gene family (together with KNAT4 and KNAT5). Expressed in: hypocotyl-root boundary anther-filament junction in flowers ovule-funiculus and peduncle-silique boundaries petioles and root. Light-regulated expression with differential response to red/far-red light. KNAT3 promoter activity showed cell-type specific pattern along longitudinal root axis restri…
AT4G32980	TALE	Encodes transcription factor involved in photomorphogenesis. Regulates gibberellin biosynthesis. Activated by AGAMOUS in a cal-1 ap1-1 background. Expressed at low levels in developing stamens. Increased levels of ATH1 severely delay flowering in the C24 accession. Most remarkably ectopically expressed ATH1 hardly had an effect on flowering time in the Col-0 and Ler accessions. ATH1 physically in…
AT3G02150	TCP	a chloroplast trans-acting factor of the psbD light-responsive promoter.TCP gene involved in heterochronic control of leaf differentiation.
AT3G27010	TCP	Belongs to a TCP protein transcription factor family. Members of this family contain a predicted basic-helix-loop-helix domain involved in DNA binding. Related to rice PCF1 and PCF2 genes. Binds to the GCCCR element of CYCB1;1. Involved in regulation of expression of cell cycle control and ribosomal protein genes.
AT1G58100	TCP	x
AT1G72010	TCP	x
AT2G45680	TCP	x
AT5G08330	TCP	x
AT5G08070	TCP	TCP gene involved in heterochronic control of leaf differentiation.
AT5G60970	TCP	TCP gene involved in heterochronic control of leaf differentiation.
AT1G30210	TCP	TCP family protein involved in heterochronic regulation of leaf differentiation.
AT1G53230	TCP	Encodes a member of a recently identified plant transcription factor family that includes Teosinte branched 1 Cycloidea 1 and proliferating cell nuclear antigen (PCNA) factors PCF1 and 2. Regulated by miR319. Involved in heterchronic regulation of leaf differentiation.
AT1G35560	TCP	x
AT2G31070	TCP	TCP family protein involved in heterchronic regulation of leaf differentiation.
AT3G47620	TCP	Encodes a transcription factor AtTCP14 that regulates seed germination. AtTCP14 shows elevated expression level just prior to germination. AtTCP14 is predominantly expressed in the vascular tissue of the embryo and affects gene expression in radicles in a non-cell-autonomous manner.
AT4G18390	TCP	x
AT5G23280	TCP	x
AT3G15030	TCP	Arabidopsis thaliana TCP family transcription factor. Regulated by miR319. Involved in heterchronic regulation of leaf differentiation.
AT1G69690	TCP	x
AT5G51910	TCP	x
AT5G01380	Trihelix	x
AT2G38250	Trihelix	x
AT2G44730	Trihelix	x
AT3G25990	Trihelix	x
AT2G35640	Trihelix	x
AT5G03680	Trihelix	Recessive mutations are defective in organ initiation and orientation in the second whorl. This gene encodes a trihelix transcription factor whose expression is limited to margins of floral and vegetative organs. Overexpression and double mutant analyses suggest that this gene is involved in limiting lateral growth of organs.
AT1G13450	Trihelix	x
AT3G14180	Trihelix	x
AT3G10030	Trihelix	x
AT3G11100	Trihelix	x
AT1G21200	Trihelix	x
AT1G54060	Trihelix	Member of the trihelix DNA binding protein family. Nuclear localized. Involved in repressing seed maturation genes during seed germination and seedling development.
AT3G58630	Trihelix	x
AT3G24490	Trihelix	x
AT3G24860	Trihelix	x
AT4G31270	Trihelix	x
AT1G76890	Trihelix	encodes a plant trihelix DNA-binding protein
AT5G47660	Trihelix	x
AT2G33550	Trihelix	x
AT1G76870	Trihelix	x
AT5G28300	Trihelix	x
AT1G76880	Trihelix	x
AT1G33240	Trihelix	Encodes a plant transcriptional activator that contains two separate but similar trihelix DNA-binding domains similar to GT-2. Gene is expressed in all aerial parts of the plant with higher level of expression in siliques. At-GTL2 was thought to be a duplicated copy of this gene but is likely to be a cloning artefact the result of a chimeric clone. Regulates ploidy-dependent cell growth in tricho…
AT5G63420	Trihelix	x
AT3G10040	Trihelix	x
AT5G05550	Trihelix	x
AT3G54390	Trihelix	x
AT1G31310	Trihelix	x
AT1G28520	VOZ	x
AT2G42400	VOZ	x
AT2G02740	Whirly	Encodes a homolog of the potato p24 protein. It shares the conserved KGKAAL domain a putative DNA-binding domain with potato p24 and is localized to the plastid and not the nucleus.
AT1G71260	Whirly	Encodes WHY2 a homolog of the potato p24 protein. It shares the conserved KGKAAL domain a putative DNA-binding domain with potato p24 and is localized to mitochondria and not the nucleus. WHY2 is a member of the Whirly family proteins present mainly in the plant kingdom performing various activities related to DNA metabolism. Crystal structure of Solanum tuberosum WHY2 a close homolog of Arabidop…
AT1G14410	Whirly	Encodes a homolog of the potato p24 protein. Binds single strand telomeric repeats. Negatively regulates telomerase activity and telomere length.
AT3G18010	WOX	Encodes a WUSCHEL-related homeobox gene family member with 65 amino acids in its homeodomain. Proteins in this family contain a sequence of eight residues (TLPLFPMH) downstream of the homeodomain called the WUS box. Its mRNA is expressed in the initiating vascular primordium of the cotyledons during heart and torpedo stages.
AT1G46480	WOX	Encodes a WUSCHEL-related homeobox gene family member with 65 amino acids in its homeodomain. Proteins in this family contain a sequence of eight residues (TLPLFPMH) downstream of the homeodomain called the WUS box. This protein also contains an acidic domain approximately 10 residues upstream of the WUS box. Part of the TDIF-TDR-WOX4 signaling pathway that plays a crucial role in the maintenance…
AT4G35550	WOX	Encodes a WUSCHEL-related homeobox gene family member with 65 amino acids in its homeodomain. WOX13 is the only family member that does not contain a sequence of eight residues (TLPLFPMH) downstream of the homeodomain called the WUS box.
AT3G11260	WOX	Arabidopsis thaliana WOX5 protein mRNA
AT5G59340	WOX	Encodes a WUSCHEL-related homeobox gene family member with 65 amino acids in its homeodomain. Proteins in this family contain a sequence of eight residues (TLPLFPMH) downstream of the homeodomain called the WUS box. WOX2 has a putative Zinc finger domain downstream of the homeodomain. Transcripts are expressed in the egg cell the zygote and the apical cell lineage and are reduced in met3-1 early …
AT1G80840	WRKY	Pathogen-induced transcription factor. Binds W-box sequences in vitro. Forms protein complexes with itself and with WRKY40 and WRKY60. Coexpression with WRKY18 or WRKY60 made plants more susceptible to both P. syringae and B. cinerea. WRKY18 WRKY40 and WRKY60 have partially redundant roles in response to the hemibiotrophic bacterial pathogen Pseudomonas syringae and the necrotrophic fungal pathog…
AT5G13080	WRKY	WRKY75 is one of several transcription factors induced during Pi deprivation. It is nuclear localized and regulated differentially during Pi starvation. RNAi mediated suppression of WRKY75 made the plants more susceptible to Pi stress as indicated by the higher accumulation of anthocyanin during Pi starvation.
AT5G24110	WRKY	member of WRKY Transcription Factor; Group III
AT2G38470	WRKY	Member of the plant WRKY transcription factor family. Regulates the antagonistic relationship between defense pathways mediating responses to P. syringae and necrotrophic fungal pathogens. Located in nucleus. Involved in response to various abiotic stresses - especially salt stress.
AT1G62300	WRKY	Encodes a transcription factor WRKY6. Regulates Phosphate1 (Pho1) expression in response to low phosphate (Pi) stress.
AT2G40740	WRKY	member of WRKY Transcription Factor; Group III
AT2G30250	WRKY	member of WRKY Transcription Factor; Group I. Located in nucleus. Involved in response to various abiotic stresses - especially salt stress.
AT4G18170	WRKY	member of WRKY Transcription Factor; Group II-c
AT5G64810	WRKY	member of WRKY Transcription Factor; Group II-c
AT4G11070	WRKY	member of WRKY Transcription Factor; Group III
AT2G23320	WRKY	Encodes WRKY DNA-binding protein 15 (WRKY15).
AT4G31550	WRKY	member of WRKY Transcription Factor; Group II-d; negative regulator of basal resistance to Pseudomonas syringae.
AT1G66600	WRKY	A member of WRKY Transcription Factor; Group III. Involved in the regulation of plant responses to ABA and drought stress.
AT2G46400	WRKY	member of WRKY Transcription Factor; Group III
AT4G31800	WRKY	Pathogen-induced transcription factor. Binds W-box sequences in vitro. Forms protein complexes with itself and with WRKY40 and WRKY60. Constitutive expression of WRKY18 enhanced resistance to P. syringae but its coexpression with WRKY40 or WRKY60 made plants more susceptible to both P. syringae and B. cinerea. WRKY18 WRKY40 and WRKY60 have partially redundant roles in response to the hemibiotroph…
AT5G49520	WRKY	Encodes WRKY48 a member of the WRKY Transcription Factor. WRKY48 is a stress- and pathogen-induced transcriptional activator that represses plant basal defense.
AT4G01250	WRKY	member of WRKY Transcription Factor; Group II-e
AT3G01970	WRKY	member of WRKY Transcription Factor; Group I
AT4G24240	WRKY	Encodes a Ca-dependent calmodulin binding protein. Sequence similarity to the WRKY transcription factor gene family.
AT4G22070	WRKY	member of WRKY Transcription Factor; Group II-b
AT3G04670	WRKY	member of WRKY Transcription Factor; Group II-d
AT5G46350	WRKY	member of WRKY Transcription Factor; Group II-c
AT3G56400	WRKY	member of WRKY Transcription Factor; Group III. Function as activator of SA-dependent defense genes and a repressor of JA-regulated genes. WRKY70-controlled suppression of JA-signaling is partly executed by NPR1.
AT5G45050	WRKY	Encodes a member of WRKY Transcription Factor (Group II-e) that confers resistance to tobacco ringspot nepovirus.
AT5G45260	WRKY	Confers resistance to Ralstonia solanacearum. Similar to NBLS-TIR resistance genesand also contains similarity to transcription factors. Interacts with pathogen effector protein AvrPop2.
AT4G23810	WRKY	member of WRKY Transcription Factor; Group III
AT5G52830	WRKY	Encodes a WRKY transcription factor WRKY27. Mutation in Arabidopsis WRKY27 results in delayed symptom development in response to the bacterial wilt pathogen Ralstonia solanacearum.
AT5G26170	WRKY	member of WRKY Transcription Factor; Group II-c
AT5G07100	WRKY	Encodes WRKY DNA-binding protein 26 (WRKY26).
AT4G12020	WRKY	Encodes a member of the A1 subgroup of the MEKK (MAPK/ERK kinase kinase) family. MEKK is another name for Mitogen-Activated Protein Kinase Kinase Kinase (MAPKKK or MAP3K). This subgroup has four members: At4g08500 (MEKK1 also known as ARAKIN MAP3Kb1 MAPKKK8) At4g08480 (MEKK2 also known as MAP3Kb4 MAPKKK9) At4g08470 (MEKK3 also known as MAP3Kb3 MAPKKK10) and At4g12020 (MEKK4 also known as MAP3Kb5 …
AT4G23550	WRKY	Encodes WRKY DNA-binding protein 29 (WRKY29).
AT2G24570	WRKY	member of WRKY Transcription Factor; Group II-d; negative regulator of basal resistance to Pseudomonas syringae.
AT2G40750	WRKY	member of WRKY Transcription Factor; Group III
AT2G30590	WRKY	Encodes WRKY DNA-binding protein 21 (WRKY21).
AT1G69310	WRKY	member of WRKY Transcription Factor; Group II-c
AT5G22570	WRKY	member of WRKY Transcription Factor; Group III
AT1G29280	WRKY	member of WRKY Transcription Factor; Group II-e
AT4G04450	WRKY	member of WRKY Transcription Factor; Group II-b
AT4G01720	WRKY	member of WRKY Transcription Factor; Group II-b
AT2G25000	WRKY	Pathogen-induced transcription factor. Forms protein complexes with itself and with WRKY40. Coexpression with WRKY18 or WRKY40 made plants more susceptible to both P. syringae and B. cinerea. WRKY18 WRKY40 and WRKY60 have partially redundant roles in response to the hemibiotrophic bacterial pathogen Pseudomonas syringae and the necrotrophic fungal pathogen Botrytis cinerea with WRKY18 playing a m…
AT1G13960	WRKY	Encodes WRKY DNA-binding protein 4 (WRKY4).
AT5G56270	WRKY	WRKY transcription factor 2
AT2G04880	WRKY	Encodes WRKY1 a member of the WRKY transcription factors in plants involved in disease resistance abiotic stress senescence as well as in some developmental processes. WRKY1 is involved in the salicylic acid signaling pathway. The crystal structure of the WRKY1 C-terminal domain revealed a zinc-binding site and identified the DNA-binding residues of WRKY1.
AT2G47260	WRKY	Encodes a member of WRKY Transcription Factor; Group I. Involved in nematode feeding site establishment.
AT2G03340	WRKY	Encodes WRKY DNA-binding protein 3 (WRKY3).
AT4G26640	WRKY	member of WRKY Transcription Factor; Group I
AT2G37260	WRKY	Encodes a protein similar to WRKY transcription factors that is expressed in the seed integument and endosperm. Mutants are defective in proanthocyanidin synthesis and seed mucilate deposition. Seeds are yellow colored. Seed size is also affected; seeds are reduced in size but only when the mutant allele is transmitted through the female parent.Loss of function alleles are associated with a reduc…
AT1G69810	WRKY	member of WRKY Transcription Factor; Group II-b
AT5G01900	WRKY	member of WRKY Transcription Factor; Group III
AT4G39410	WRKY	member of WRKY Transcription Factor; Group II-c
AT3G01080	WRKY	member of WRKY Transcription Factor; Group I
AT5G28650	WRKY	member of WRKY Transcription Factor; Group II-d
AT4G30935	WRKY	member of WRKY Transcription Factor; Group I
AT3G58710	WRKY	member of WRKY Transcription Factor; Group II-e
AT1G08465	YABBY	Member of the YABBY family of Arabidopsis proteins involved in the abaxial cell fate specification in lateral organs
AT2G26580	YABBY	x
AT4G00180	YABBY	YABBY gene family member likely has transcription factor activity involved in specifying abaxial cell fate. Along with FIL involved in patterning of the fruit. GUS reporter gene expression in seedlings is observed in the young leaves and as the leaf matures expression is restricted to the abaxial tissues of leaves expression is also observed on either side of the leaf margin in the younger tissue…
AT2G45190	YABBY	Encodes a member of the YABBY family of transcriptional regulators that is involved in abaxial cell type specification in leaves and fruits. YAB1 acts in a non-cell autonomous fashion within the meristem to affect phyllotactic patterning. The non-autonomous effect on the central region of the meristem is mediated through the activity if Lateral Suppressor (LAS).
AT5G39760	ZF-HD	x
AT2G18350	ZF-HD	x
AT2G02540	ZF-HD	Zinc finger homeobox protein. Expressed in vascular tissue. In a yeast one hybrid system was not able to transactivate a reporter gene.
AT1G75240	ZF-HD	x
AT3G50890	ZF-HD	x
AT1G14687	ZF-HD	x
AT5G42780	ZF-HD	x
AT1G14440	ZF-HD	x
AT3G28920	ZF-HD	x
AT5G15210	ZF-HD	Encodes ZFHD3 a member of the zinc finger homeodomain transcriptional factor family.
AT4G24660	ZF-HD	x
AT5G65410	ZF-HD	Encodes ZFHD2 a member of the zinc finger homeodomain transcriptional factor family.

## Sheet: ST 10b. TFs_Rice
Identifier_Os	TF family	annotation.x
LOC_Os03g19900	AP2	AP2 domain containing protein, expressed
LOC_Os03g60430	AP2	AP2 domain containing protein, expressed
LOC_Os07g13170	AP2	AP2 domain containing protein, expressed
LOC_Os05g03040	AP2	AP2 domain containing protein, expressed
LOC_Os04g55560	AP2	AP2 domain containing protein, expressed
LOC_Os11g03540	AP2	AP2 domain containing protein, expressed
LOC_Os05g45954	AP2	AP2 domain containing protein, expressed
LOC_Os01g13520	ARF	auxin response factor 1, putative, expressed
LOC_Os02g04810	ARF	auxin response factor 5, putative, expressed
LOC_Os02g06910	ARF	auxin response factor 6, putative, expressed
LOC_Os02g35140	ARF	auxin response factor 7, putative, expressed
LOC_Os06g48950	ARF	auxin response factor 19, putative, expressed
LOC_Os04g36054	ARF	auxin response factor 9, putative, expressed
LOC_Os01g70270	ARF	auxin response factor, putative, expressed
LOC_Os11g32110	ARF	auxin response factor, putative, expressed
LOC_Os04g57610	ARF	auxin response factor, putative, expressed
LOC_Os06g46410	ARF	auxin response factor, putative, expressed
LOC_Os12g41950	ARF	auxin response factor, putative, expressed
LOC_Os06g09660	ARF	auxin response factor, putative, expressed
LOC_Os12g29520	ARF	auxin response factor, putative, expressed
LOC_Os10g33940	ARF	auxin response factor 18, putative, expressed
LOC_Os04g43910	ARF	auxin response factor, putative, expressed
LOC_Os05g48870	ARF	auxin response factor 15, putative, expressed
LOC_Os06g47150	ARF	auxin response factor 18, putative, expressed
LOC_Os08g40900	ARF	auxin response factor, putative, expressed
LOC_Os01g48060	ARF	auxin response factor, putative, expressed
LOC_Os02g41800	ARF	auxin response factor, putative, expressed
LOC_Os05g43920	ARF	auxin response factor 14, putative, expressed
LOC_Os01g54990	ARF	auxin response factor, putative, expressed
LOC_Os04g59430	ARF	auxin response factor, putative, expressed
LOC_Os04g56850	ARF	auxin response factor, putative, expressed
LOC_Os07g08600	ARF	auxin response factor, putative, expressed
LOC_Os01g67770	ARR-B	two-component response regulator, putative, expressed
LOC_Os02g08500	ARR-B	two-component response regulator, putative, expressed
LOC_Os03g12350	ARR-B	two-component response regulator, putative, expressed
LOC_Os02g55320	ARR-B	two-component response regulator, putative, expressed
LOC_Os06g08440	ARR-B	two-component response regulator, putative, expressed
LOC_Os01g52540	B3	B3 DNA binding domain containing protein, expressed
LOC_Os04g27960	B3	B3 DNA binding domain containing protein, expressed
LOC_Os02g38470	B3	B3 DNA binding domain containing protein, expressed
LOC_Os02g45850	B3	B3 DNA binding domain containing protein, expressed
LOC_Os03g02900	B3	B3 DNA binding domain containing protein, expressed
LOC_Os03g06850	B3	B3 DNA binding domain containing protein, expressed
LOC_Os10g17630	B3	B3 DNA binding domain containing protein, expressed
LOC_Os07g37610	B3	B3 DNA binding domain containing protein, putative, expressed
LOC_Os05g40280	B3	B3 DNA binding domain containing protein, expressed
LOC_Os06g09420	B3	B3 DNA binding domain containing protein, expressed
LOC_Os07g48200	B3	B3 DNA binding domain containing protein, putative, expressed
LOC_Os08g01090	B3	B3 DNA binding domain containing protein, expressed
LOC_Os04g49230	B3	B3 DNA binding domain containing protein, expressed
LOC_Os08g23470	B3	B3 DNA binding domain containing protein, expressed
LOC_Os01g13300	B3	B3 DNA binding domain containing protein, expressed
LOC_Os03g42280	B3	B3 DNA binding domain containing protein, expressed
LOC_Os11g09160	B3	B3 DNA binding domain containing protein, expressed
LOC_Os03g42230	B3	B3 DNA binding domain containing protein, expressed
LOC_Os06g42630	B3	B3 DNA binding domain containing protein, expressed
LOC_Os07g17230	B3	WRKY123, expressed
LOC_Os10g02584	BBR-BPC	GAGA-binding protein, putative, expressed
LOC_Os06g04010	BBR-BPC	GAGA-binding protein, putative, expressed
LOC_Os01g10610	BES1	BES1/BZR1 homolog protein, putative, expressed
LOC_Os06g35900	BES1	BES1/BZR1 homolog protein, putative, expressed
LOC_Os02g03690	BES1	beta-amylase, putative, expressed
LOC_Os02g13900	BES1	BES1/BZR1 homolog protein, putative, expressed
LOC_Os07g39220	BES1	BES1/BZR1 homolog protein, putative, expressed
LOC_Os01g01840	bHLH	helix-loop-helix DNA-binding domain containing protein, expressed
LOC_Os01g01870	bHLH	helix-loop-helix DNA-binding domain containing protein, expressed
LOC_Os03g12760	bHLH	helix-loop-helix DNA-binding domain containing protein, expressed
LOC_Os01g11910	bHLH	basic helix-loop-helix, putative, expressed
LOC_Os03g55550	bHLH	helix-loop-helix DNA-binding domain containing protein, expressed
LOC_Os01g38610	bHLH	helix-loop-helix DNA-binding domain containing protein, expressed
LOC_Os01g39330	bHLH	helix-loop-helix DNA-binding domain containing protein, expressed
LOC_Os01g50940	bHLH	helix-loop-helix DNA-binding domain containing protein, expressed
LOC_Os01g51140	bHLH	helix-loop-helix DNA-binding domain containing protein, expressed
LOC_Os01g56690	bHLH	helix-loop-helix DNA-binding domain containing protein, expressed
LOC_Os01g57580	bHLH	bHelix-loop-helix transcription factor, putative, expressed
LOC_Os04g23550	bHLH	basic helix-loop-helix family protein, putative, expressed
LOC_Os06g06900	bHLH	helix-loop-helix DNA-binding domain containing protein, expressed
LOC_Os03g53020	bHLH	helix-loop-helix DNA-binding domain containing protein, expressed
LOC_Os01g64560	bHLH	helix-loop-helix DNA-binding protein, putative, expressed
LOC_Os01g06640	bHLH	basic helix-loop-helix, putative, expressed
LOC_Os01g70310	bHLH	inducer of CBF expression 2, putative, expressed
LOC_Os01g72370	bHLH	helix-loop-helix DNA-binding domain containing protein, expressed
LOC_Os06g09370	bHLH	PTF1, putative, expressed
LOC_Os02g02480	bHLH	basic helix-loop-helix DND-binding domain containing protein, expressed
LOC_Os02g02820	bHLH	helix-loop-helix DNA-binding domain containing protein, expressed
LOC_Os08g38210	bHLH	transcription factor BIM2, putative, expressed
LOC_Os02g12820	bHLH	helix-loop-helix DNA-binding domain containing protein, expressed
LOC_Os02g35660	bHLH	PTF1, putative, expressed
LOC_Os02g39140	bHLH	helix-loop-helix DNA-binding domain containing protein, expressed
LOC_Os03g12940	bHLH	OsFBO13 - F-box and other domain containing protein, expressed
LOC_Os02g46560	bHLH	helix-loop-helix DNA-binding protein, putative, expressed
LOC_Os01g67480	bHLH	helix-loop-helix DNA-binding domain containing protein, expressed
LOC_Os02g56140	bHLH	helix-loop-helix DNA-binding domain containing protein, expressed
LOC_Os10g40740	bHLH	helix-loop-helix DNA-binding domain containing protein, expressed
LOC_Os03g08930	bHLH	helix-loop-helix DNA-binding protein, putative, expressed
LOC_Os03g17130	bHLH	bHelix-loop-helix transcription factor, putative, expressed
LOC_Os11g38870	bHLH	helix-loop-helix DNA-binding domain containing protein, expressed
LOC_Os03g26210	bHLH	helix-loop-helix DNA-binding domain containing protein, expressed
LOC_Os03g27390	bHLH	CPuORF35 - conserved peptide uORF-containing transcript, expressed
LOC_Os03g51580	bHLH	helix-loop-helix DNA-binding domain containing protein, expressed
LOC_Os03g51910	bHLH	basic helix-loop-helix protein, putative, expressed
LOC_Os02g23823	bHLH	helix-loop-helix DNA-binding domain containing protein, expressed
LOC_Os01g13460	bHLH	helix-loop-helix DNA-binding domain containing protein, expressed
LOC_Os04g23440	bHLH	helix-loop-helix DNA-binding domain containing protein, expressed
LOC_Os04g41229	bHLH	helix-loop-helix DNA-binding domain containing protein, expressed
LOC_Os04g53990	bHLH	ethylene-responsive protein related, putative, expressed
LOC_Os05g01256	bHLH	helix-loop-helix DNA-binding domain containing protein, expressed
LOC_Os05g04740	bHLH	helix-loop-helix DNA-binding domain containing protein, expressed
LOC_Os05g07120	bHLH	basic helix-loop-helix, putative, expressed
LOC_Os08g04390	bHLH	basic helix-loop-helix DND-binding domain containing protein, expressed
LOC_Os05g38140	bHLH	basic helix-loop-helix DND-binding domain containing protein, expressed
LOC_Os03g58330	bHLH	BHLH transcription factor, putative, expressed
LOC_Os05g42180	bHLH	ethylene-responsive protein related, putative, expressed
LOC_Os06g16400	bHLH	helix-loop-helix DNA-binding domain containing protein, expressed
LOC_Os06g50900	bHLH	expressed protein
LOC_Os07g35870	bHLH	basic helix-loop-helix DND-binding domain containing protein, expressed
LOC_Os07g43530	bHLH	helix-loop-helix DNA-binding domain containing protein, expressed
LOC_Os09g32510	bHLH	BHLH transcription factor, putative, expressed
LOC_Os05g50900	bHLH	helix-loop-helix DNA-binding protein, putative, expressed
LOC_Os09g31300	bHLH	helix-loop-helix DNA-binding domain containing protein, expressed
LOC_Os08g08160	bHLH	expressed protein
LOC_Os03g56950	bHLH	phytochrome-interacting factor 4, putative, expressed
LOC_Os08g33590	bHLH	basic helix-loop-helix, putative, expressed
LOC_Os08g41320	bHLH	BHLH transcription factor, putative, expressed
LOC_Os08g39630	bHLH	helix-loop-helix DNA-binding domain containing protein, expressed
LOC_Os09g24490	bHLH	basic helix-loop-helix family protein, putative, expressed
LOC_Os09g25040	bHLH	joka8, putative, expressed
LOC_Os01g68700	bHLH	BHLH transcription factor, putative, expressed
LOC_Os07g05010	bHLH	helix-loop-helix DNA-binding domain containing protein, expressed
LOC_Os09g28210	bHLH	bHelix-loop-helix transcription factor, putative, expressed
LOC_Os09g29830	bHLH	helix-loop-helix DNA-binding domain containing protein, expressed
LOC_Os09g29930	bHLH	transcription factor BIM2, putative, expressed
LOC_Os09g33580	bHLH	BEE 1, putative, expressed
LOC_Os10g01530	bHLH	helix-loop-helix DNA-binding domain containing protein, expressed
LOC_Os10g23050	bHLH	helix-loop-helix DNA-binding protein, putative, expressed
LOC_Os03g43810	bHLH	helix-loop-helix DNA-binding domain containing protein, expressed
LOC_Os02g47660	bHLH	basic helix-loop-helix, putative, expressed
LOC_Os10g42430	bHLH	transcription factor MYC7E, putative, expressed
LOC_Os11g06010	bHLH	helix-loop-helix DNA-binding protein, putative, expressed
LOC_Os11g25560	bHLH	BHLH transcription factor, putative, expressed
LOC_Os11g39000	bHLH	helix-loop-helix DNA-binding domain containing protein, expressed
LOC_Os02g55250	bHLH	BHLH transcription factor, putative, expressed
LOC_Os03g59670	bHLH	basic helix-loop-helix, putative, expressed
LOC_Os12g41650	bHLH	helix-loop-helix DNA-binding domain containing protein, expressed
LOC_Os01g09990	bHLH	helix-loop-helix DNA-binding domain containing protein, expressed
LOC_Os02g49480	bHLH	helix-loop-helix DNA-binding domain containing protein, expressed
LOC_Os03g42100	bHLH	helix-loop-helix DNA-binding domain containing protein, expressed
LOC_Os03g58830	bHLH	BEE 1, putative, expressed
LOC_Os04g52770	bHLH	helix-loop-helix DNA-binding domain containing protein, expressed
LOC_Os06g37410	bHLH	helix-loop-helix DNA-binding domain containing protein, expressed
LOC_Os12g32400	bHLH	helix-loop-helix DNA-binding domain containing protein, expressed
LOC_Os01g07880	bZIP	transcription factor HY5, putative, expressed
LOC_Os01g17260	bZIP	transcription factor, putative, expressed
LOC_Os03g03550	bZIP	bZIP family transcription factor, putative, expressed
LOC_Os01g46970	bZIP	transcription factor, putative, expressed
LOC_Os01g55150	bZIP	bZIP transcription factor domain containing protein, expressed
LOC_Os01g58760	bZIP	bZIP transcription factor domain containing protein, expressed
LOC_Os01g59760	bZIP	bZIP transcription factor, putative, expressed
LOC_Os01g64000	bZIP	bZIP transcription factor, putative, expressed
LOC_Os06g50600	bZIP	bZIP transcription factor domain containing protein, expressed
LOC_Os01g64730	bZIP	bZIP transcription factor domain containing protein, expressed
LOC_Os07g08420	bZIP	bZIP transcription factor domain containing protein, expressed
LOC_Os02g03580	bZIP	transcription factor, putative, expressed
LOC_Os02g09830	bZIP	bZIP transcription factor domain containing protein, expressed
LOC_Os02g10140	bZIP	bZIP transcription factor domain containing protein, expressed
LOC_Os02g10860	bZIP	bZIP transcription factor domain containing protein, expressed
LOC_Os07g44950	bZIP	bZIP transcription factor domain containing protein, expressed
LOC_Os02g33560	bZIP	expressed protein
LOC_Os12g40920	bZIP	bZIP transcription factor domain containing protein, expressed
LOC_Os03g58250	bZIP	bZIP transcription factor domain containing protein, expressed
LOC_Os03g20310	bZIP	transcription factor HBP-1b, putative, expressed
LOC_Os02g52780	bZIP	bZIP transcription factor, putative, expressed
LOC_Os02g08540	bZIP	expressed protein
LOC_Os06g50310	bZIP	E2F-related protein, putative, expressed
LOC_Os03g21800	bZIP	bZIP transcription factor family protein, putative, expressed
LOC_Os06g43870	bZIP	expressed protein
LOC_Os11g06170	bZIP	bZIP transcriptional activator RSG, putative, expressed
LOC_Os03g13614	bZIP	transcription factor, putative, expressed
LOC_Os07g48820	bZIP	transcription factor, putative, expressed
LOC_Os04g41820	bZIP	transcription factor RF2a, putative, expressed
LOC_Os05g03860	bZIP	CPuORF3 - conserved peptide uORF-containing transcript, expressed
LOC_Os05g34050	bZIP	bZIP transcription factor domain containing protein, expressed
LOC_Os12g06520	bZIP	bZIP transcription factor domain containing protein, expressed
LOC_Os12g13170	bZIP	transcription factor, putative, expressed
LOC_Os05g36160	bZIP	G-box-binding factor 4, putative, expressed
LOC_Os05g37170	bZIP	transcription factor, putative, expressed
LOC_Os05g41070	bZIP	bZIP transcription factor, putative, expressed
LOC_Os05g41540	bZIP	bZIP transcription factor domain containing protein, expressed
LOC_Os02g16680	bZIP	bZIP transcription factor domain containing protein, expressed
LOC_Os05g49420	bZIP	transcription factor, putative, expressed
LOC_Os06g39960	bZIP	bZIP transcription factor domain containing protein, expressed
LOC_Os02g58670	bZIP	bZIP transcription factor domain containing protein, expressed
LOC_Os06g41100	bZIP	transcription factor, putative, expressed
LOC_Os06g41770	bZIP	bZIP transcription factor domain containing protein, expressed
LOC_Os06g45140	bZIP	bZIP transcription factor domain containing protein, expressed
LOC_Os06g50830	bZIP	bZIP transcription factor domain containing protein, expressed
LOC_Os02g07840	bZIP	bZIP transcription factor domain containing protein, expressed
LOC_Os07g10890	bZIP	transcription factor, putative, expressed
LOC_Os08g07970	bZIP	transcription factor, putative, expressed
LOC_Os08g36790	bZIP	bZIP transcription factor, putative, expressed
LOC_Os08g43090	bZIP	bZIP family transcription factor, putative, expressed
LOC_Os12g37410	bZIP	CPuORF5 - conserved peptide uORF-containing transcript, expressed
LOC_Os09g10840	bZIP	transcription factor, putative, expressed
LOC_Os09g28310	bZIP	bZIP transcription factor, putative, expressed
LOC_Os09g34060	bZIP	transcription factor RF2a, putative, expressed
LOC_Os01g64020	bZIP	transcription factor, putative, expressed
LOC_Os08g26880	bZIP	bZIP transcription factor domain containing protein, expressed
LOC_Os02g03960	bZIP	CPuORF1 - conserved peptide uORF-containing transcript, expressed
LOC_Os11g05480	bZIP	transcription factor, putative, expressed
LOC_Os11g05640	bZIP	bZIP transcription factor domain containing protein, expressed
LOC_Os09g13570	bZIP	CPuORF2 - conserved peptide uORF-containing transcript, expressed
LOC_Os11g11100	bZIP	bZIP transcription factor domain containing protein, expressed
LOC_Os01g59350	bZIP	transcription factor, putative, expressed
LOC_Os04g54474	bZIP	transcription factor, putative, expressed
LOC_Os09g13575	bZIP	expressed protein
LOC_Os12g05680	bZIP	transcription factor, putative, expressed
LOC_Os06g10880	bZIP	bZIP transcription factor, putative, expressed
LOC_Os12g09250	bZIP	bZIP transcription factor domain containing protein, expressed
LOC_Os08g38020	bZIP	bZIP transcription factor domain containing protein, expressed
LOC_Os01g36220	bZIP	bZIP transcription factor domain containing protein, expressed
LOC_Os12g43790	bZIP	bZIP transcription factor domain containing protein, expressed
LOC_Os09g29820	bZIP	bZIP transcription factor domain containing protein, expressed
LOC_Os03g60570	C2H2	ZOS3-22 - C2H2 zinc finger protein, expressed
LOC_Os03g60560	C2H2	ZOS3-21 - C2H2 zinc finger protein, expressed
LOC_Os01g62190	C2H2	ZOS1-15 - C2H2 zinc finger protein, expressed
LOC_Os01g39110	C2H2	ZOS1-10 - C2H2 zinc finger protein, expressed
LOC_Os01g62130	C2H2	ZOS1-14 - C2H2 zinc finger protein, expressed
LOC_Os03g62230	C2H2	ZOS3-24 - C2H2 zinc finger protein, expressed
LOC_Os02g02424	C2H2	ZOS2-02 - C2H2 zinc finger protein, expressed
LOC_Os01g68160	C2H2	ZOS1-22 - C2H2 zinc finger protein, expressed
LOC_Os02g34680	C2H2	ZOS2-09 - C2H2 zinc finger protein, expressed
LOC_Os02g35460	C2H2	ZOS2-10 - C2H2 zinc finger protein, expressed
LOC_Os01g63980	C2H2	ZOS1-17 - C2H2 zinc finger protein, expressed
LOC_Os02g45054	C2H2	ZOS2-15 - C2H2 zinc finger protein, expressed
LOC_Os03g55540	C2H2	ZOS3-18 - C2H2 zinc finger protein, expressed
LOC_Os07g38240	C2H2	ZOS7-05 - C2H2 zinc finger protein, expressed
LOC_Os03g05480	C2H2	ZOS3-01 - C2H2 zinc finger protein, expressed
LOC_Os03g05690	C2H2	ZOS3-03 - C2H2 zinc finger protein, expressed
LOC_Os08g37920	C2H2	ZOS8-09 - C2H2 zinc finger protein, expressed
LOC_Os03g10140	C2H2	ZOS3-04 - C2H2 zinc finger protein, expressed
LOC_Os11g30484	C2H2	ZOS11-03 - C2H2 zinc finger protein, expressed
LOC_Os03g17150	C2H2	ZOS3-09 - C2H2 zinc finger protein, expressed
LOC_Os03g32220	C2H2	ZOS3-11 - C2H2 zinc finger protein, expressed
LOC_Os03g32230	C2H2	ZOS3-12 - C2H2 zinc finger protein, expressed
LOC_Os04g02510	C2H2	ZOS4-01 - C2H2 zinc finger protein, expressed
LOC_Os07g39310	C2H2	ZOS7-06 - C2H2 zinc finger protein, expressed
LOC_Os02g36360	C2H2	ZOS2-11 - C2H2 zinc finger protein, expressed
LOC_Os04g08060	C2H2	ZOS4-03 - C2H2 zinc finger protein, expressed
LOC_Os04g08290	C2H2	ZOS4-04 - C2H2 zinc finger protein, expressed
LOC_Os01g65080	C2H2	ZOS1-18 - C2H2 zinc finger protein, expressed
LOC_Os04g39050	C2H2	ZOS4-07 - C2H2 zinc finger protein, expressed
LOC_Os04g59380	C2H2	ZOS4-14 - C2H2 zinc finger protein, expressed
LOC_Os05g01550	C2H2	ZOS5-01 - C2H2 zinc finger protein, expressed
LOC_Os05g03020	C2H2	ZOS5-03 - C2H2 zinc finger protein, expressed
LOC_Os05g37190	C2H2	ZOS5-08 - C2H2 zinc finger protein, expressed
LOC_Os04g47860	C2H2	ZOS4-11 - C2H2 zinc finger protein, expressed
LOC_Os06g07020	C2H2	ZOS6-01 - C2H2 zinc finger protein, expressed
LOC_Os06g40960	C2H2	ZOS6-05 - C2H2 zinc finger protein, expressed
LOC_Os07g44640	C2H2	ZOS7-13 - C2H2 zinc finger protein, expressed
LOC_Os01g67970	C2H2	ZOS1-20 - C2H2 zinc finger protein, expressed
LOC_Os05g51830	C2H2	ZOS5-12 - C2H2 zinc finger protein, expressed
LOC_Os07g40080	C2H2	ZOS7-09 - C2H2 zinc finger protein, expressed
LOC_Os03g13600	C2H2	ZOS3-07 - C2H2 zinc finger protein, expressed
LOC_Os01g09850	C2H2	ZOS1-04 - C2H2 zinc finger protein, expressed
LOC_Os08g20580	C2H2	ZOS8-04 - C2H2 zinc finger protein, expressed
LOC_Os12g18150	C2H2	ZOS12-04 - C2H2 zinc finger protein, expressed
LOC_Os09g39660	C2H2	ZOS9-21 - C2H2 zinc finger protein, expressed
LOC_Os08g37904	C2H2	ZOS8-08 - C2H2 zinc finger protein, expressed
LOC_Os08g44830	C2H2	ZOS8-14 - C2H2 zinc finger protein, expressed
LOC_Os09g26210	C2H2	ZOS9-12 - C2H2 zinc finger protein, expressed
LOC_Os09g27650	C2H2	ZOS9-14 - C2H2 zinc finger protein, expressed
LOC_Os09g31140	C2H2	ZOS9-16 - C2H2 zinc finger protein, expressed
LOC_Os09g38340	C2H2	ZOS9-17 - C2H2 zinc finger protein, expressed
LOC_Os10g07080	C2H2	expressed protein
LOC_Os10g28330	C2H2	ZOS10-04 - C2H2 zinc finger protein, expressed
LOC_Os08g44050	C2H2	ZOS8-12 - C2H2 zinc finger protein, expressed
LOC_Os11g48000	C2H2	ZOS11-11 - C2H2 zinc finger protein, expressed
LOC_Os12g07280	C2H2	ZOS12-02 - C2H2 zinc finger protein, expressed
LOC_Os02g57790	C2H2	ZOS2-19 - C2H2 zinc finger protein, expressed
LOC_Os12g38940	C2H2	ZOS12-06 - C2H2 zinc finger protein, expressed
LOC_Os12g38960	C2H2	ZOS12-07 - C2H2 zinc finger protein, expressed
LOC_Os12g39400	C2H2	ZOS12-09 - C2H2 zinc finger protein, expressed
LOC_Os11g47630	C2H2	ZOS11-10 - C2H2 zinc finger protein, expressed
LOC_Os08g38370	C3H	zinc finger C-x8-C-x5-C-x3-H type family protein, expressed
LOC_Os01g14870	C3H	zinc finger matrin-type protein 5, putative, expressed
LOC_Os01g15460	C3H	zinc finger C-x8-C-x5-C-x3-H type family protein, expressed
LOC_Os01g39100	C3H	zinc finger C-x8-C-x5-C-x3-H type family protein, expressed
LOC_Os01g42970	C3H	zinc finger C-x8-C-x5-C-x3-H type family protein, expressed
LOC_Os01g68860	C3H	zinc finger C-x8-C-x5-C-x3-H type family protein, expressed
LOC_Os01g09620	C3H	zinc finger/CCCH transcription factor, putative, expressed
LOC_Os07g38090	C3H	zinc finger family protein, putative, expressed
LOC_Os04g57600	C3H	zinc finger C-x8-C-x5-C-x3-H type family protein, expressed
LOC_Os02g19804	C3H	Zinc finger C-x8-C-x5-C-x3-H type domain containing protein, expressed
LOC_Os02g45480	C3H	nucleic acid binding protein, putative, expressed
LOC_Os03g02160	C3H	zinc finger C-x8-C-x5-C-x3-H type family protein, expressed
LOC_Os11g28270	C3H	zinc finger C-x8-C-x5-C-x3-H type family protein, expressed
LOC_Os01g15350	C3H	zinc finger C-x8-C-x5-C-x3-H type family protein, expressed
LOC_Os04g01480	C3H	zinc finger C-x8-C-x5-C-x3-H type family protein, expressed
LOC_Os04g35800	C3H	zinc finger C-x8-C-x5-C-x3-H type family protein, expressed
LOC_Os12g21700	C3H	zinc finger C-x8-C-x5-C-x3-H type family protein, expressed
LOC_Os04g57010	C3H	zinc finger C-x8-C-x5-C-x3-H type family protein, expressed
LOC_Os05g03760	C3H	zinc finger family protein, putative, expressed
LOC_Os02g06584	C3H	zinc finger C-x8-C-x5-C-x3-H type family protein, expressed
LOC_Os02g58440	C3H	zinc finger C-x8-C-x5-C-x3-H type family protein, expressed
LOC_Os03g49170	C3H	zinc finger family protein, putative, expressed
LOC_Os02g10080	C3H	zinc finger C-x8-C-x5-C-x3-H type family protein, expressed
LOC_Os05g41790	C3H	zinc finger C-x8-C-x5-C-x3-H type family protein, expressed
LOC_Os05g45020	C3H	zinc finger/CCCH transcription factor, putative, expressed
LOC_Os05g50080	C3H	zinc finger C-x8-C-x5-C-x3-H type family protein, expressed
LOC_Os06g46400	C3H	ATCPSF30/CPSF30, putative, expressed
LOC_Os08g06330	C3H	zinc finger C-x8-C-x5-C-x3-H type family protein, expressed
LOC_Os12g18120	C3H	zinc finger C-x8-C-x5-C-x3-H type family protein, expressed
LOC_Os06g21390	C3H	Zinc finger C-x8-C-x5-C-x3-H type domain containing protein, expressed
LOC_Os06g41384	C3H	zinc finger C-x8-C-x5-C-x3-H type family protein, expressed
LOC_Os04g02730	C3H	tRNA-dihydrouridine synthase 3-like, putative, expressed
LOC_Os06g46890	C3H	zinc finger C-x8-C-x5-C-x3-H type family protein, expressed
LOC_Os06g49080	C3H	zinc finger C-x8-C-x5-C-x3-H type family protein, expressed
LOC_Os08g04170	C3H	zinc finger C-x8-C-x5-C-x3-H type family protein, expressed
LOC_Os05g10670	C3H	zinc finger CCCH type family protein, putative, expressed
LOC_Os10g25220	C3H	SAP domain containing protein, expressed
LOC_Os12g33090	C3H	zinc finger family protein, putative, expressed
LOC_Os10g22950	CAMTA	calmodulin-binding transcription activator, putative, expressed
LOC_Os04g31900	CAMTA	calmodulin-binding transcription activator 4, putative, expressed
LOC_Os03g09100	CAMTA	calmodulin-binding transcription activator, putative, expressed
LOC_Os07g30774	CAMTA	calmodulin-binding transcription activator 5, putative, expressed
LOC_Os07g43030	CAMTA	calmodulin-binding transcription activator, putative, expressed
LOC_Os01g69910	CAMTA	calmodulin-binding transcription activator, putative, expressed
LOC_Os02g08150	CO-like	CCT/B-box zinc finger protein, putative, expressed
LOC_Os08g15050	CO-like	CCT/B-box zinc finger protein, putative, expressed
LOC_Os08g42440	CO-like	CCT/B-box zinc finger protein, putative, expressed
LOC_Os02g49230	CO-like	CCT/B-box zinc finger protein, putative, expressed
LOC_Os04g42020	CO-like	CCT/B-box zinc finger protein, putative, expressed
LOC_Os09g06464	CO-like	CCT/B-box zinc finger protein, putative, expressed
LOC_Os06g19444	CO-like	CCT/B-box zinc finger protein, putative, expressed
LOC_Os06g44450	CO-like	CCT/B-box zinc finger protein, putative, expressed
LOC_Os03g50310	CO-like	CCT/B-box zinc finger protein, putative, expressed
LOC_Os02g39710	CO-like	CCT/B-box zinc finger protein, putative, expressed
LOC_Os07g47140	CO-like	CCT/B-box zinc finger protein, putative, expressed
LOC_Os09g33550	CO-like	CCT/B-box zinc finger protein, putative, expressed
LOC_Os02g49880	CO-like	CCT/B-box zinc finger protein, putative, expressed
LOC_Os06g15330	CO-like	CCT/B-box zinc finger protein, putative, expressed
LOC_Os06g16370	CO-like	CCT/B-box zinc finger protein, putative, expressed
LOC_Os01g55580	CPP	tesmin/TSO1-like CXC domain containing protein, expressed
LOC_Os02g17460	CPP	tesmin/TSO1-like CXC domain containing protein, expressed
LOC_Os07g07974	CPP	tesmin/TSO1-like CXC domain containing protein, expressed
LOC_Os05g43380	CPP	tesmin/TSO1-like CXC domain containing protein, expressed
LOC_Os05g51040	CPP	tesmin/TSO1-like CXC domain containing protein, expressed
LOC_Os06g22670	CPP	tesmin/TSO1-like CXC domain containing protein, expressed
LOC_Os08g28214	CPP	tesmin/TSO1-like CXC domain containing protein, expressed
LOC_Os12g41210	CPP	tesmin/TSO1-like CXC domain containing protein, expressed
LOC_Os12g41230	CPP	tesmin/TSO1-like CXC domain containing protein, expressed
LOC_Os01g10580	DBB	B-box zinc finger family protein, putative, expressed
LOC_Os12g10660	DBB	B-box zinc finger family protein, putative, expressed
LOC_Os02g39360	DBB	B-box zinc finger family protein, putative, expressed
LOC_Os02g43170	DBB	B-box zinc finger family protein, putative, expressed
LOC_Os04g41560	DBB	B-box zinc finger family protein, putative, expressed
LOC_Os04g45690	DBB	B-box zinc finger family protein, putative, expressed
LOC_Os05g11510	DBB	B-box zinc finger family protein, putative, expressed
LOC_Os06g05890	DBB	B-box zinc finger family protein, putative, expressed
LOC_Os06g49880	DBB	B-box zinc finger family protein, putative, expressed
LOC_Os09g35880	DBB	B-box zinc finger family protein, putative, expressed
LOC_Os01g55340	Dof	dof zinc finger domain containing protein, putative, expressed
LOC_Os01g15900	Dof	expressed protein
LOC_Os02g45200	Dof	dof zinc finger domain containing protein, putative, expressed
LOC_Os02g47810	Dof	dof zinc finger domain containing protein, putative, expressed
LOC_Os02g49440	Dof	dof zinc finger domain containing protein, putative, expressed
LOC_Os08g38220	Dof	dof zinc finger domain containing protein, putative, expressed
LOC_Os03g16850	Dof	dof zinc finger domain containing protein, putative, expressed
LOC_Os10g26620	Dof	dof zinc finger domain containing protein, putative, expressed
LOC_Os03g55610	Dof	dof zinc finger domain containing protein, putative, expressed
LOC_Os03g60630	Dof	dof zinc finger domain containing protein, putative, expressed
LOC_Os03g07360	Dof	expressed protein
LOC_Os04g47990	Dof	dof zinc finger domain containing protein, putative, expressed
LOC_Os04g58190	Dof	dof zinc finger domain containing protein, putative, expressed
LOC_Os07g48570	Dof	expressed protein
LOC_Os06g17410	Dof	dof zinc finger domain containing protein, putative, expressed
LOC_Os07g13260	Dof	dof zinc finger domain containing protein, putative, expressed
LOC_Os07g32510	Dof	dof zinc finger domain containing protein, putative, expressed
LOC_Os01g17000	Dof	expressed protein
LOC_Os09g29960	Dof	dof zinc finger domain containing protein, putative, expressed
LOC_Os10g35300	Dof	dof zinc finger domain containing protein, putative, expressed
LOC_Os05g02150	Dof	expressed protein
LOC_Os12g38200	Dof	dof zinc finger domain containing protein, putative, expressed
LOC_Os01g48700	E2F/DP	transcription factor Dp, putative, expressed
LOC_Os04g02140	E2F/DP	transposon protein, putative, CACTA, En/Spm sub-class, expressed
LOC_Os02g50630	E2F/DP	E2F family transcription factor protein, putative, expressed
LOC_Os03g05760	E2F/DP	transcription factor Dp, putative, expressed
LOC_Os04g33950	E2F/DP	E2F family transcription factor protein, putative, expressed
LOC_Os02g33430	E2F/DP	E2F family transcription factor protein, putative, expressed
LOC_Os06g13670	E2F/DP	E2F family transcription factor protein, putative, expressed
LOC_Os12g06200	E2F/DP	E2F family transcription factor protein, putative, expressed
LOC_Os09g31400	EIL	ethylene-insensitive 3, putative, expressed
LOC_Os07g48630	EIL	ethylene-insensitive 3, putative, expressed
LOC_Os03g20780	EIL	ethylene-insensitive 3, putative, expressed
LOC_Os03g20790	EIL	ethylene-insensitive 3, putative, expressed
LOC_Os08g39830	EIL	ethylene-insensitive 3, putative, expressed
LOC_Os09g28440	ERF	AP2 domain containing protein, expressed
LOC_Os07g22730	ERF	AP2 domain containing protein, expressed
LOC_Os02g34270	ERF	AP2 domain containing protein, expressed
LOC_Os05g41760	ERF	AP2 domain containing protein, expressed
LOC_Os04g48350	ERF	dehydration-responsive element-binding protein, putative, expressed
LOC_Os05g34730	ERF	ethylene-responsive transcription factor ERF020, putative, expressed
LOC_Os09g35020	ERF	AP2 domain containing protein, expressed
LOC_Os01g54890	ERF	ethylene-responsive transcription factor 2, putative, expressed
LOC_Os02g45420	ERF	AP2 domain containing protein, expressed
LOC_Os02g45450	ERF	dehydration-responsive element-binding protein, putative, expressed
LOC_Os11g06770	ERF	ethylene-responsive transcription factor ERF110, putative, expressed
LOC_Os01g21120	ERF	AP2 domain containing protein, expressed
LOC_Os08g36920	ERF	AP2 domain containing protein, expressed
LOC_Os02g43820	ERF	AP2 domain containing protein, expressed
LOC_Os09g13940	ERF	AP2 domain containing protein, expressed
LOC_Os01g12440	ERF	AP2 domain containing protein, expressed
LOC_Os07g12510	ERF	AP2 domain containing protein, expressed
LOC_Os05g41780	ERF	AP2 domain containing protein, expressed
LOC_Os01g64790	ERF	AP2 domain containing protein, expressed
LOC_Os02g06330	ERF	AP2 domain containing protein, expressed
LOC_Os01g07120	ERF	AP2 domain containing protein, expressed
LOC_Os02g09650	ERF	AP2 domain containing protein, expressed
LOC_Os01g58420	ERF	AP2 domain containing protein, expressed
LOC_Os01g04020	ERF	AP2 domain containing protein, expressed
LOC_Os02g32140	ERF	AP2 domain containing protein, expressed
LOC_Os04g32620	ERF	ethylene-responsive transcription factor ERF114, putative, expressed
LOC_Os09g35010	ERF	dehydration-responsive element-binding protein, putative, expressed
LOC_Os04g44670	ERF	AP2 domain containing protein, expressed
LOC_Os02g42585	ERF	AP2 domain containing protein, expressed
LOC_Os02g43790	ERF	ethylene-responsive transcription factor, putative, expressed
LOC_Os02g51670	ERF	ethylene-responsive transcription factor, putative, expressed
LOC_Os02g52670	ERF	AP2 domain containing protein, expressed
LOC_Os07g42510	ERF	AP2 domain containing protein, expressed
LOC_Os03g60120	ERF	AP2 domain containing protein, expressed
LOC_Os03g08460	ERF	AP2 domain containing protein, expressed
LOC_Os03g08470	ERF	AP2 domain containing protein, expressed
LOC_Os03g08500	ERF	AP2 domain containing protein, expressed
LOC_Os02g29550	ERF	AP2 domain containing protein, expressed
LOC_Os03g09170	ERF	ethylene-responsive transcription factor, putative, expressed
LOC_Os03g15660	ERF	AP2 domain containing protein, expressed
LOC_Os02g54160	ERF	AP2 domain containing protein, expressed
LOC_Os03g22170	ERF	AP2 domain containing protein, expressed
LOC_Os03g64260	ERF	AP2 domain containing protein, expressed
LOC_Os05g27930	ERF	AP2 domain containing protein, expressed
LOC_Os04g46220	ERF	ethylene-responsive transcription factor, putative, expressed
LOC_Os04g46400	ERF	AP2 domain containing protein, expressed
LOC_Os04g46440	ERF	AP2 domain containing protein, expressed
LOC_Os04g52090	ERF	AP2 domain containing protein, expressed
LOC_Os04g55520	ERF	AP2 domain containing protein, expressed
LOC_Os04g57340	ERF	AP2 domain containing protein, expressed
LOC_Os05g25260	ERF	AP2 domain containing protein, expressed
LOC_Os05g29810	ERF	AP2 domain containing protein, expressed
LOC_Os05g49700	ERF	AP2 domain containing protein, expressed
LOC_Os06g03670	ERF	dehydration-responsive element-binding protein, putative, expressed
LOC_Os06g07030	ERF	AP2 domain containing protein, expressed
LOC_Os06g47590	ERF	AP2 domain containing protein, expressed
LOC_Os06g09390	ERF	AP2 domain containing protein, expressed
LOC_Os09g26420	ERF	AP2 domain containing protein, expressed
LOC_Os06g11860	ERF	ethylene-responsive transcription factor, putative, expressed
LOC_Os08g31580	ERF	ethylene-responsive transcription factor, putative, expressed
LOC_Os08g34360	ERF	AP2 domain containing protein, expressed
LOC_Os08g42550	ERF	AP2 domain containing protein, expressed
LOC_Os08g43200	ERF	dehydration-responsive element-binding protein, putative, expressed
LOC_Os08g43210	ERF	AP2 domain containing protein, expressed
LOC_Os09g11460	ERF	AP2 domain containing protein, expressed
LOC_Os09g11480	ERF	AP2 domain containing protein, expressed
LOC_Os09g20350	ERF	ethylene-responsive transcription factor, putative, expressed
LOC_Os09g35030	ERF	dehydration-responsive element-binding protein, putative, expressed
LOC_Os09g39850	ERF	AP2 domain containing protein, expressed
LOC_Os10g22600	ERF	ethylene-responsive transcription factor, putative, expressed
LOC_Os03g08490	ERF	AP2 domain containing protein, expressed
LOC_Os02g43940	ERF	AP2 domain containing protein, expressed
LOC_Os10g41330	ERF	AP2 domain containing protein, expressed
LOC_Os12g41060	ERF	AP2 domain containing protein, expressed
LOC_Os07g22770	ERF	AP2 domain containing protein, expressed
LOC_Os01g16660	FAR1	transposon protein, putative, unclassified, expressed
LOC_Os09g01780	FAR1	transposon protein, putative, unclassified, expressed
LOC_Os06g13740	FAR1	transposon protein, putative, unclassified, expressed
LOC_Os08g20486	FAR1	transposon protein, putative, unclassified, expressed
LOC_Os02g18370	FAR1	transposon protein, putative, unclassified, expressed
LOC_Os02g25470	FAR1	transposon protein, putative, unclassified, expressed
LOC_Os02g33750	FAR1	transposon protein, putative, unclassified, expressed
LOC_Os02g34520	FAR1	retrotransposon protein, putative, Ty1-copia subclass, expressed
LOC_Os02g34590	FAR1	transposon protein, putative, unclassified, expressed
LOC_Os02g39520	FAR1	transposon protein, putative, unclassified, expressed
LOC_Os02g39540	FAR1	transposon protein, putative, unclassified, expressed
LOC_Os03g08370	FAR1	transposon protein, putative, unclassified, expressed
LOC_Os03g15010	FAR1	transposon protein, putative, unclassified, expressed
LOC_Os03g37920	FAR1	transposon protein, putative, unclassified, expressed
LOC_Os03g62660	FAR1	transposon protein, putative, unclassified, expressed
LOC_Os03g06860	FAR1	transposon protein, putative, unclassified, expressed
LOC_Os07g37630	FAR1	transposon protein, putative, unclassified, expressed
LOC_Os04g36590	FAR1	transposon protein, putative, unclassified, expressed
LOC_Os02g10840	FAR1	transposon protein, putative, unclassified, expressed
LOC_Os04g52560	FAR1	transposon protein, putative, unclassified, expressed
LOC_Os03g45300	FAR1	transposon protein, putative, unclassified, expressed
LOC_Os05g06170	FAR1	FAR1 family protein, expressed
LOC_Os05g25320	FAR1	transposon protein, putative, unclassified, expressed
LOC_Os07g31400	FAR1	transposon protein, putative, unclassified, expressed
LOC_Os04g40060	FAR1	transposon protein, putative, unclassified, expressed
LOC_Os06g07010	FAR1	transposon protein, putative, unclassified, expressed
LOC_Os03g56630	FAR1	transposon protein, putative, unclassified, expressed
LOC_Os03g15040	FAR1	FAR1 family protein, expressed
LOC_Os06g39680	FAR1	transposon protein, putative, unclassified, expressed
LOC_Os07g42400	FAR1	transposon protein, putative, unclassified, expressed
LOC_Os06g49550	FAR1	transposon protein, putative, unclassified, expressed
LOC_Os08g14880	FAR1	transposon protein, putative, unclassified, expressed
LOC_Os05g30720	FAR1	transposon protein, putative, unclassified, expressed
LOC_Os07g31420	FAR1	transposon protein, putative, unclassified, expressed
LOC_Os03g50900	FAR1	transposon protein, putative, unclassified, expressed
LOC_Os08g32440	FAR1	transposon protein, putative, unclassified, expressed
LOC_Os03g21660	FAR1	transposon protein, putative, unclassified, expressed
LOC_Os10g42160	FAR1	transposon protein, putative, unclassified, expressed
LOC_Os11g05340	FAR1	transposon protein, putative, unclassified, expressed
LOC_Os11g14020	FAR1	transposon protein, putative, unclassified, expressed
LOC_Os12g06380	FAR1	transposon protein, putative, unclassified, expressed
LOC_Os12g12380	FAR1	transposon protein, putative, unclassified, expressed
LOC_Os01g63380	FAR1	transposon protein, putative, unclassified, expressed
LOC_Os02g29640	FAR1	transposon protein, putative, unclassified, expressed
LOC_Os10g19270	FAR1	retrotransposon protein, putative, Ty3-gypsy subclass, expressed
LOC_Os01g74020	G2-like	MYB family transcription factor, putative, expressed
LOC_Os04g47890	G2-like	MYB family transcription factor, putative, expressed
LOC_Os01g62660	G2-like	MYB family transcription factor, putative, expressed
LOC_Os02g07170	G2-like	MYB family transcription factor, putative, expressed
LOC_Os02g07770	G2-like	Myb transcription factor, putative, expressed
LOC_Os03g20900	G2-like	Myb transcription factor, putative, expressed
LOC_Os02g14490	G2-like	MYB family transcription factor, putative, expressed
LOC_Os02g22020	G2-like	MYB family transcription factor, putative, expressed
LOC_Os07g48596	G2-like	Myb transcription factor, putative, expressed
LOC_Os02g46940	G2-like	MYB family transcription factor, putative, expressed
LOC_Os09g12770	G2-like	Myb-like DNA-binding domain containing protein, putative, expressed
LOC_Os03g55590	G2-like	MYB family transcription factor, putative, expressed
LOC_Os03g21240	G2-like	myb-like DNA-binding domain containing protein, expressed
LOC_Os03g45194	G2-like	oxidoreductase, short chain dehydrogenase/reductase family domain containing protein, expressed
LOC_Os03g55760	G2-like	MYB family transcription factor, putative, expressed
LOC_Os07g25710	G2-like	myb-like DNA-binding domain containing protein, expressed
LOC_Os08g25799	G2-like	Myb transcription factor, putative, expressed
LOC_Os05g41240	G2-like	Myb-like DNA-binding domain containing protein, putative, expressed
LOC_Os06g35140	G2-like	MYB family transcription factor, putative, expressed
LOC_Os05g34110	G2-like	homeodomain-related, putative, expressed
LOC_Os06g40710	G2-like	Myb-like DNA-binding domain containing protein, putative, expressed
LOC_Os06g45410	G2-like	MYB family transcription factor, putative, expressed
LOC_Os02g47190	G2-like	MYB family transcription factor, putative, expressed
LOC_Os01g13740	G2-like	myb-like DNA-binding domain containing protein, expressed
LOC_Os06g24070	G2-like	myb-like DNA-binding domain containing protein, expressed
LOC_Os04g56990	G2-like	Myb-like DNA-binding domain containing protein, putative, expressed
LOC_Os08g33050	G2-like	MYB family transcription factor, putative, expressed
LOC_Os08g06370	G2-like	MYB family transcription factor, putative, expressed
LOC_Os08g25820	G2-like	myb-like DNA-binding domain containing protein, expressed
LOC_Os08g33750	G2-like	myb-like DNA-binding domain containing protein, expressed
LOC_Os09g12750	G2-like	Myb-like DNA-binding domain containing protein, putative, expressed
LOC_Os07g02800	G2-like	MYB family transcription factor, putative, expressed
LOC_Os06g45890	G2-like	MYB family transcription factor, putative, expressed
LOC_Os02g04640	G2-like	Myb-like DNA-binding domain containing protein, putative, expressed
LOC_Os01g08160	G2-like	MYB family transcription factor, putative, expressed
LOC_Os06g49040	G2-like	Myb-like DNA-binding domain containing protein, putative, expressed
LOC_Os12g01490	G2-like	MYB family transcription factor, putative, expressed
LOC_Os11g01480	G2-like	MYB family transcription factor, putative, expressed
LOC_Os05g40960	G2-like	Myb transcription factor, putative, expressed
LOC_Os12g39640	G2-like	MYB family transcription factor, putative, expressed
LOC_Os10g32600	G2-like	MYB family transcription factor, putative, expressed
LOC_Os01g24070	GATA	GATA zinc finger domain containing protein, expressed
LOC_Os01g74540	GATA	GATA zinc finger domain containing protein, expressed
LOC_Os02g05510	GATA	GATA transcription factor 25, putative, expressed
LOC_Os03g61570	GATA	expressed protein
LOC_Os02g56250	GATA	GATA zinc finger domain containing protein, expressed
LOC_Os03g05160	GATA	GATA zinc finger domain containing protein, expressed
LOC_Os03g52450	GATA	GATA transcription factor 25, putative, expressed
LOC_Os03g47970	GATA	GATA transcription factor 25, putative, expressed
LOC_Os02g43150	GATA	GATA zinc finger domain containing protein, expressed
LOC_Os04g45650	GATA	expressed protein
LOC_Os05g06340	GATA	GATA zinc finger domain containing protein, expressed
LOC_Os06g48534	GATA	GATA transcription factor 25, putative, expressed
LOC_Os02g12790	GATA	GATA zinc finger domain containing protein, expressed
LOC_Os04g46020	GATA	GATA zinc finger domain containing protein, expressed
LOC_Os06g37450	GATA	GATA zinc finger domain containing protein, expressed
LOC_Os05g44400	GATA	GATA zinc finger domain containing protein, expressed
LOC_Os12g07120	GATA	GATA zinc finger domain containing protein, expressed
LOC_Os12g42970	GATA	GATA zinc finger domain containing protein, expressed
LOC_Os02g52950	GeBP	expressed protein
LOC_Os02g53150	GeBP	expressed protein
LOC_Os03g25430	GeBP	transcription regulator, putative, expressed
LOC_Os03g50110	GeBP	transcription regulator, putative, expressed
LOC_Os02g18660	GeBP	expressed protein
LOC_Os08g36450	GeBP	transcription regulator, putative, expressed
LOC_Os06g10710	GeBP	expressed protein
LOC_Os07g44200	GeBP	transcription regulator, putative, expressed
LOC_Os09g01140	GeBP	expressed protein
LOC_Os09g27850	GeBP	transcription regulator, putative, expressed
LOC_Os04g35250	GRAS	MONOCULM 1, putative, expressed
LOC_Os07g36170	GRAS	chitin-inducible gibberellin-responsive protein, putative, expressed
LOC_Os01g62460	GRAS	ZOS1-16 - C2H2 zinc finger protein, expressed
LOC_Os04g49110	GRAS	GRAS family transcription factor domain containing protein, expressed
LOC_Os12g38490	GRAS	SCARECROW, putative, expressed
LOC_Os02g45760	GRAS	chitin-inducible gibberellin-responsive protein 2, putative, expressed
LOC_Os07g39470	GRAS	gibberellin response modulator protein, putative, expressed
LOC_Os01g65900	GRAS	chitin-inducible gibberellin-responsive protein, putative, expressed
LOC_Os02g44360	GRAS	scarecrow transcription factor family protein, putative, expressed
LOC_Os02g44370	GRAS	scarecrow, putative, expressed
LOC_Os11g47870	GRAS	GRAS family transcription factor domain containing protein, expressed
LOC_Os03g09280	GRAS	gibberellin response modulator protein, putative, expressed
LOC_Os03g31880	GRAS	SHORT-ROOT, putative, expressed
LOC_Os03g51330	GRAS	GRAS family transcription factor domain containing protein, expressed
LOC_Os03g49990	GRAS	GRAS family transcription factor domain containing protein, expressed
LOC_Os03g48450	GRAS	SCARECROW, putative, expressed
LOC_Os04g50060	GRAS	GRAS family transcription factor domain containing protein, expressed
LOC_Os10g22430	GRAS	gibberellin response modulator protein, putative, expressed
LOC_Os06g40780	GRAS	MONOCULM 1, putative, expressed
LOC_Os04g46860	GRAS	scarecrow, putative, expressed
LOC_Os01g71970	GRAS	GRAS family transcription factor containing protein, expressed
LOC_Os10g40390	GRAS	scarecrow, putative, expressed
LOC_Os11g03110	GRAS	GRAS family transcription factor domain containing protein, expressed
LOC_Os11g06180	GRAS	nodulation-signaling pathway 2 protein, putative, expressed
LOC_Os11g47900	GRAS	SCARECROW, putative, expressed
LOC_Os06g01620	GRAS	scarecrow, putative, expressed
LOC_Os12g02870	GRAS	GRAS family transcription factor domain containing protein, expressed
LOC_Os07g38030	GRAS	GRAS family transcription factor domain containing protein, expressed
LOC_Os05g42130	GRAS	MONOCULM 1, putative, expressed
LOC_Os02g53690	GRF	growth regulating factor protein, putative, expressed
LOC_Os04g51190	GRF	growth-regulating factor, putative, expressed
LOC_Os07g28430	GRF	growth regulating factor protein, putative, expressed
LOC_Os06g02560	GRF	growth-regulating factor, putative, expressed
LOC_Os11g35030	GRF	growth regulating factor protein, putative, expressed
LOC_Os02g47280	GRF	growth-regulating factor, putative, expressed
LOC_Os01g48170	HB-other	homeobox domain containing protein, expressed
LOC_Os01g70810	HB-other	homeobox domain containing protein, expressed
LOC_Os02g05450	HB-other	Homeobox domain containing protein, expressed
LOC_Os03g55990	HB-other	homeobox domain containing protein, expressed
LOC_Os05g09630	HB-other	homeobox domain containing protein, expressed
LOC_Os05g25600	HB-other	transposon protein, putative, unclassified, expressed
LOC_Os06g29020	HB-other	retrotransposon protein, putative, unclassified, expressed
LOC_Os05g48820	HB-other	DDT, putative, expressed
LOC_Os06g39906	HB-other	homeobox domain containing protein, expressed
LOC_Os08g32990	HB-other	DNA-directed RNA polymerase subunit, putative, expressed
LOC_Os06g12400	HB-PHD	Homeobox domain containing protein, expressed
LOC_Os01g55549	HD-ZIP	homeobox and START domains containing protein, putative, expressed
LOC_Os04g48070	HD-ZIP	homeobox and START domains containing protein, putative, expressed
LOC_Os01g57890	HD-ZIP	Homeobox domain containing protein, expressed
LOC_Os02g35770	HD-ZIP	homeobox associated leucine zipper, putative, expressed
LOC_Os03g12860	HD-ZIP	homeobox associated leucine zipper, putative, expressed
LOC_Os02g43330	HD-ZIP	homeobox associated leucine zipper, putative, expressed
LOC_Os04g45810	HD-ZIP	homeobox associated leucine zipper, putative, expressed
LOC_Os03g07450	HD-ZIP	homeobox associated leucine zipper, putative, expressed
LOC_Os03g10210	HD-ZIP	homeobox domain containing protein, expressed
LOC_Os02g45250	HD-ZIP	homeobox and START domains containing protein, putative, expressed
LOC_Os04g46350	HD-ZIP	homeobox associated leucine zipper, putative, expressed
LOC_Os06g04870	HD-ZIP	homeobox associated leucine zipper, putative, expressed
LOC_Os04g53540	HD-ZIP	homeobox and START domains containing protein, putative, expressed
LOC_Os10g33960	HD-ZIP	START domain containing protein, expressed
LOC_Os08g08820	HD-ZIP	homeobox and START domains containing protein, putative, expressed
LOC_Os03g43930	HD-ZIP	START domain containing protein, expressed
LOC_Os08g19590	HD-ZIP	Homeobox domain containing protein, expressed
LOC_Os08g36220	HD-ZIP	homeobox associated leucine zipper, putative, expressed
LOC_Os03g01890	HD-ZIP	START domain containing protein, expressed
LOC_Os03g08960	HD-ZIP	homeobox associated leucine zipper, putative, expressed
LOC_Os09g21180	HD-ZIP	homeobox associated leucine zipper, putative, expressed
LOC_Os09g27450	HD-ZIP	homeobox associated leucine zipper, putative, expressed
LOC_Os09g29460	HD-ZIP	homeobox associated leucine zipper, putative, expressed
LOC_Os09g35760	HD-ZIP	homeobox and START domains containing protein, putative, expressed
LOC_Os02g49700	HD-ZIP	homeobox associated leucine zipper, putative, expressed
LOC_Os10g01470	HD-ZIP	homeobox associated leucine zipper, putative, expressed
LOC_Os10g23090	HD-ZIP	homeobox associated leucine zipper, putative, expressed
LOC_Os08g32080	HD-ZIP	CPuORF27 - conserved peptide uORF-containing transcript, expressed
LOC_Os10g41230	HD-ZIP	homeobox associated leucine zipper, putative, expressed
LOC_Os10g42490	HD-ZIP	homeobox and START domains containing protein, putative, expressed
LOC_Os09g35910	HD-ZIP	homeobox associated leucine zipper, putative, expressed
LOC_Os08g04190	HD-ZIP	homeobox and START domains containing protein, putative, expressed
LOC_Os08g37580	HD-ZIP	homeobox associated leucine zipper, putative, expressed
LOC_Os12g41860	HD-ZIP	START domain containing protein, expressed
LOC_Os08g32085	HD-ZIP	expressed protein
LOC_Os07g39800	HRT-like	transcription repressor HOTR, putative, expressed
LOC_Os03g53340	HSF	HSF-type DNA-binding domain containing protein, expressed
LOC_Os06g36930	HSF	HSF-type DNA-binding domain containing protein, expressed
LOC_Os05g45410	HSF	HSF-type DNA-binding domain containing protein, expressed
LOC_Os02g32590	HSF	HSF-type DNA-binding domain containing protein, expressed
LOC_Os01g39020	HSF	HSF-type DNA-binding domain containing protein, expressed
LOC_Os10g28340	HSF	heat stress transcription factor, putative, expressed
LOC_Os04g48030	HSF	heat stress transcription factor B-1, putative, expressed
LOC_Os08g43334	HSF	HSF-type DNA-binding domain containing protein, expressed
LOC_Os01g53220	HSF	HSF-type DNA-binding domain containing protein, expressed
LOC_Os09g35790	HSF	HSF-type DNA-binding domain containing protein, expressed
LOC_Os03g12370	HSF	HSF-type DNA-binding domain containing protein, expressed
LOC_Os03g06630	HSF	heat stress transcription factor, putative, expressed
LOC_Os02g13800	HSF	HSF-type DNA-binding domain containing protein, expressed
LOC_Os01g54550	HSF	HSF-type DNA-binding domain containing protein, expressed
LOC_Os02g29340	HSF	HSF-type DNA-binding domain containing protein, expressed
LOC_Os03g25120	HSF	HSF-type DNA-binding domain containing protein, expressed
LOC_Os03g58160	HSF	heat stress transcription factor, putative, expressed
LOC_Os03g63750	HSF	HSF-type DNA-binding domain containing protein, expressed
LOC_Os06g35960	HSF	HSF-type DNA-binding domain containing protein, expressed
LOC_Os07g08140	HSF	heat stress transcription factor, putative, expressed
LOC_Os07g44690	HSF	HSF-type DNA-binding domain containing protein, expressed
LOC_Os09g28354	HSF	CPuORF39 - conserved peptide uORF-containing transcript, expressed
LOC_Os01g43590	HSF	HSF-type DNA-binding domain containing protein, expressed
LOC_Os01g03890	LBD	DUF260 domain containing protein, putative, expressed
LOC_Os01g32770	LBD	DUF260 domain containing protein, putative, expressed
LOC_Os01g66590	LBD	DUF260 domain containing protein, putative, expressed
LOC_Os11g01550	LBD	DUF260 domain containing protein, putative, expressed
LOC_Os03g33090	LBD	DUF260 domain containing protein, putative, expressed
LOC_Os03g45750	LBD	DUF260 domain containing protein, putative, expressed
LOC_Os05g34450	LBD	DUF260 domain containing protein, putative, expressed
LOC_Os07g40000	LBD	DUF260 domain containing protein, putative, expressed
LOC_Os03g41330	LBD	DUF260 domain containing protein, putative, expressed
LOC_Os12g01550	LBD	DUF260 domain containing protein, putative, expressed
LOC_Os03g17810	LBD	DUF260 domain containing protein, putative, expressed
LOC_Os01g42710	LSD	retrotransposon protein, putative, unclassified, expressed
LOC_Os12g41700	LSD	LSD1 zinc finger domain containing protein, expressed
LOC_Os03g43840	LSD	LSD1 zinc finger domain containing protein, expressed
LOC_Os07g28910	LSD	LSD1 zinc finger domain containing protein, expressed
LOC_Os08g03610	LSD	LSD1 zinc finger domain containing protein, expressed
LOC_Os08g06280	LSD	LSD1 zinc finger domain containing protein, expressed
LOC_Os01g10504	MIKC_MADS	OsMADS3 - MADS-box family gene with MIKCc type-box, expressed
LOC_Os02g36924	MIKC_MADS	OsMADS27 - MADS-box family gene with MIKCc type-box, expressed
LOC_Os02g52340	MIKC_MADS	OsMADS22 - MADS-box family gene with MIKCc type-box, expressed
LOC_Os03g08754	MIKC_MADS	OsMADS47 - MADS-box family gene with MIKCc type-box, expressed
LOC_Os07g41370	MIKC_MADS	OsMADS18 - MADS-box family gene with MIKCc type-box, expressed
LOC_Os03g54160	MIKC_MADS	OsMADS14 - MADS-box family gene with MIKCc type-box, expressed
LOC_Os10g39130	MIKC_MADS	OsMADS56 - MADS-box family gene with MIKCc type-box, expressed
LOC_Os04g52410	MIKC_MADS	OsMADS31 - MADS-box family gene with MIKCc type-box, expressed
LOC_Os05g11414	MIKC_MADS	OsMADS58 - MADS-box family gene with MIKCc type-box, expressed
LOC_Os06g11330	MIKC_MADS	OsMADS55 - MADS-box family gene with MIKCc type-box, expressed
LOC_Os06g45650	MIKC_MADS	OsMADS30 - MADS-box family gene with MIKCc type-box, expressed
LOC_Os06g49840	MIKC_MADS	OsMADS16 - MADS-box family gene with MIKCc type-box, expressed
LOC_Os02g49840	MIKC_MADS	OsMADS57 - MADS-box family gene with MIKCc type-box, expressed
LOC_Os02g01355	MIKC_MADS	MADS-box transcription factor, putative, expressed
LOC_Os03g11614	MIKC_MADS	OsMADS1 - MADS-box family gene with MIKCc type-box, expressed
LOC_Os08g02070	MIKC_MADS	OsMADS26 - MADS-box family gene with MIKCc type-box, expressed
LOC_Os12g31748	MIKC_MADS	OsMADS20 - MADS-box family gene with MIKCc type-box, expressed
LOC_Os01g66030	MIKC_MADS	OsMADS2 - MADS-box family gene with MIKCc type-box, expressed
LOC_Os06g01890	MIKC_MADS	MADS-box transcription factor, putative, expressed
LOC_Os03g14850	M-type_MADS	OsMADS72 - MADS-box family gene with M-alpha type-box, expressed
LOC_Os06g30830	M-type_MADS	OsMADS76 - MADS-box family gene with M-alpha type-box, expressed
LOC_Os04g31804	M-type_MADS	OsMADS64 - MADS-box family gene with M-alpha type-box, expressed
LOC_Os03g03100	M-type_MADS	OsMADS50 - MADS-box family gene with MIKCc type-box, expressed
LOC_Os01g69850	M-type_MADS	OsMADS65 - MADS-box family gene with MIKC* type-box, expressed
LOC_Os12g21880	M-type_MADS	OsMADS74 - MADS-box family gene with M-alpha type-box, expressed
LOC_Os08g38590	M-type_MADS	OsMADS62 - MADS-box family gene with MIKC* type-box, expressed
LOC_Os01g50110	MYB	MYB family transcription factor, putative, expressed
LOC_Os01g45090	MYB	MYB family transcription factor, putative, expressed
LOC_Os01g03720	MYB	MYB family transcription factor, putative, expressed
LOC_Os06g14670	MYB	ODORANT1, putative, expressed
LOC_Os01g12860	MYB	MYB family transcription factor, putative, expressed
LOC_Os01g18240	MYB	MYB family transcription factor, putative, expressed
LOC_Os01g19970	MYB	MYB family transcription factor, putative, expressed
LOC_Os01g19330	MYB	MYB family transcription factor, putative, expressed
LOC_Os01g49160	MYB	MYB family transcription factor, putative, expressed
LOC_Os01g50720	MYB	MYB family transcription factor, putative, expressed
LOC_Os01g62410	MYB	MYB family transcription factor, putative, expressed
LOC_Os01g59660	MYB	MYB family transcription factor, putative, expressed
LOC_Os01g64360	MYB	MYB family transcription factor, putative, expressed
LOC_Os01g63160	MYB	MYB family transcription factor, putative, expressed
LOC_Os01g63460	MYB	MYB family transcription factor, putative, expressed
LOC_Os02g09480	MYB	myb-like DNA-binding domain containing protein, putative, expressed
LOC_Os01g65370	MYB	MYB family transcription factor, putative, expressed
LOC_Os05g38460	MYB	MYB family transcription factor, putative, expressed
LOC_Os02g42850	MYB	MYB family transcription factor, putative, expressed
LOC_Os03g20090	MYB	MYB family transcription factor, putative, expressed
LOC_Os07g04700	MYB	MYB family transcription factor, putative, expressed
LOC_Os03g51110	MYB	MYB family transcription factor, putative, expressed
LOC_Os03g56090	MYB	MYB family transcription factor, putative, expressed
LOC_Os04g28090	MYB	MYB family transcription factor, putative, expressed
LOC_Os04g38740	MYB	MYB family transcription factor, putative, expressed
LOC_Os04g30890	MYB	MYB family transcription factor, putative, expressed
LOC_Os11g45740	MYB	MYB family transcription factor, putative, expressed
LOC_Os04g43680	MYB	MYB family transcription factor, putative, expressed
LOC_Os04g45020	MYB	MYB family transcription factor, putative, expressed
LOC_Os04g50770	MYB	MYB family transcription factor, putative, expressed
LOC_Os05g04210	MYB	MYB family transcription factor, putative, expressed
LOC_Os05g35500	MYB	MYB family transcription factor, putative, expressed
LOC_Os05g37060	MYB	MYB family transcription factor, putative, expressed
LOC_Os05g37730	MYB	MYB family transcription factor, putative, expressed
LOC_Os05g48010	MYB	MYB family transcription factor, putative, expressed
LOC_Os06g06740	MYB	MYB family transcription factor, putative, expressed
LOC_Os06g40330	MYB	MYB family transcription factor, putative, expressed
LOC_Os06g43090	MYB	MYB transcription factor TaMYB1, putative, expressed
LOC_Os07g31470	MYB	MYB family transcription factor, putative, expressed
LOC_Os07g37210	MYB	MYB family transcription factor, putative, expressed
LOC_Os02g17190	MYB	MYB family transcription factor, putative, expressed
LOC_Os07g44090	MYB	myb-related protein Hv33, putative, expressed
LOC_Os01g04930	MYB	MYB family transcription factor, putative, expressed
LOC_Os08g33150	MYB	MYB family transcription factor, putative, expressed
LOC_Os08g33940	MYB	MYB family transcription factor, putative, expressed
LOC_Os07g43420	MYB	MYB family transcription factor, putative, expressed
LOC_Os09g01960	MYB	MYB family transcription factor, putative, expressed
LOC_Os08g43550	MYB	MYB family transcription factor, putative, expressed
LOC_Os09g23620	MYB	MYB family transcription factor, putative, expressed
LOC_Os09g24800	MYB	MYB family transcription factor, putative, expressed
LOC_Os07g43580	MYB	MYB family transcription factor, putative, expressed
LOC_Os09g36250	MYB	MYB family transcription factor, putative, expressed
LOC_Os09g36730	MYB	MYB family transcription factor, putative, expressed
LOC_Os01g16810	MYB	MYB family transcription factor, putative, expressed
LOC_Os07g48870	MYB	MYB family transcription factor, putative, expressed
LOC_Os10g20990	MYB	ribosomal protein S12 containing protein, expressed
LOC_Os02g41510	MYB	MYB family transcription factor, putative, expressed
LOC_Os10g33810	MYB	myb-related protein Myb4, putative, expressed
LOC_Os01g09590	MYB	myb-like DNA-binding domain containing protein, putative, expressed
LOC_Os12g37970	MYB	MYB family transcription factor, putative, expressed
LOC_Os01g74410	MYB	MYB family transcription factor, putative, expressed
LOC_Os11g10130	MYB	MYB family transcription factor, putative, expressed
LOC_Os12g37690	MYB	MYB family transcription factor, putative, expressed
LOC_Os11g35390	MYB	MYB family transcription factor, putative, expressed
LOC_Os02g46780	MYB	MYB family transcription factor, putative, expressed
LOC_Os12g07640	MYB	MYB family transcription factor, putative, expressed
LOC_Os12g13570	MYB	MYB family transcription factor, putative, expressed
LOC_Os11g47460	MYB	MYB family transcription factor, putative, expressed
LOC_Os12g38400	MYB	MYB family transcription factor, putative, expressed
LOC_Os05g04820	MYB	MYB family transcription factor, putative, expressed
LOC_Os06g10350	MYB	MYB family transcription factor, putative, expressed
LOC_Os01g09280	MYB_related	myb-related transcription activator, putative, expressed
LOC_Os01g09640	MYB_related	Myb transcription factor, putative, expressed
LOC_Os02g46030	MYB_related	MYB family transcription factor, putative, expressed
LOC_Os04g49450	MYB_related	MYB family transcription factor, putative, expressed
LOC_Os01g41900	MYB_related	Myb transcription factor, putative, expressed
LOC_Os01g51154	MYB_related	single myb histone, putative, expressed
LOC_Os02g47744	MYB_related	MYB family transcription factor, putative, expressed
LOC_Os10g41200	MYB_related	MYB family transcription factor, putative, expressed
LOC_Os02g45670	MYB_related	myb-like DNA-binding domain containing protein, expressed
LOC_Os02g53670	MYB_related	MYB family transcription factor, putative, expressed
LOC_Os08g04840	MYB_related	MYB family transcription factor, putative, expressed
LOC_Os08g06110	MYB_related	MYB family transcription factor, putative, expressed
LOC_Os06g01670	MYB_related	myb-like DNA-binding domain containing protein, expressed
LOC_Os03g53960	MYB_related	transcriptional adaptor, putative, expressed
LOC_Os03g31230	MYB_related	MYB family transcription factor, putative, expressed
LOC_Os07g49530	MYB_related	MYB family transcription factor, putative, expressed
LOC_Os03g62379	MYB_related	MYB family transcription factor, putative, expressed
LOC_Os01g40670	MYB_related	single myb histone, putative, expressed
LOC_Os05g03550	MYB_related	MYB family transcription factor, putative, expressed
LOC_Os06g45840	MYB_related	MYB transcription factor, putative, expressed
LOC_Os10g41260	MYB_related	MYB family transcription factor, putative, expressed
LOC_Os03g13790	MYB_related	myb/SANT domain protein, putative, expressed
LOC_Os04g58020	MYB_related	MYB_Al protein, putative, expressed
LOC_Os02g34630	MYB_related	MYB family transcription factor, putative, expressed
LOC_Os01g09760	MYB_related	DIRP family protein, putative, expressed
LOC_Os05g10690	MYB_related	Myb transcription factor, putative, expressed
LOC_Os05g37050	MYB_related	MYB family transcription factor, putative, expressed
LOC_Os05g50340	MYB_related	MYB family transcription factor, putative, expressed
LOC_Os05g51160	MYB_related	Myb transcription factor, putative, expressed
LOC_Os06g08290	MYB_related	MYB family transcription factor, putative, expressed
LOC_Os08g06240	MYB_related	MYB family transcription factor, putative, expressed
LOC_Os06g19980	MYB_related	MYB family transcription factor, putative, expressed
LOC_Os06g51260	MYB_related	MYB family transcription factor, putative, expressed
LOC_Os07g30130	MYB_related	MYB family transcription factor, putative, expressed
LOC_Os08g05510	MYB_related	MYB family transcription factor, putative, expressed
LOC_Os08g39980	MYB_related	DNA-binding bromodomain-containing protein, putative, expressed
LOC_Os01g34060	MYB_related	MYB family transcription factor, putative, expressed
LOC_Os09g31454	MYB_related	MYB family transcription factor, putative, expressed
LOC_Os01g43230	MYB_related	expressed protein
LOC_Os10g30719	MYB_related	MYB family transcription factor, putative, expressed
LOC_Os05g02420	MYB_related	expressed protein
LOC_Os12g41920	MYB_related	single myb histone, putative, expressed
LOC_Os04g47750	MYB_related	transposon protein, putative, Pong sub-class, expressed
LOC_Os05g49240	MYB_related	homeodomain-related, putative, expressed
LOC_Os01g01430	NAC	No apical meristem protein, putative, expressed
LOC_Os01g09550	NAC	no apical meristem protein, putative, expressed
LOC_Os01g64310	NAC	no apical meristem protein, putative, expressed
LOC_Os07g12340	NAC	NAC domain-containing protein 67, putative, expressed
LOC_Os05g10620	NAC	no apical meristem protein, putative, expressed
LOC_Os01g48130	NAC	no apical meristem protein, putative, expressed
LOC_Os05g37080	NAC	No apical meristem protein, putative, expressed
LOC_Os05g34830	NAC	No apical meristem protein, putative, expressed
LOC_Os01g15640	NAC	no apical meristem protein, putative, expressed
LOC_Os04g40140	NAC	expressed protein
LOC_Os01g48446	NAC	no apical meristem protein, putative, expressed
LOC_Os01g66120	NAC	No apical meristem protein, putative, expressed
LOC_Os01g66490	NAC	no apical meristem protein, putative, expressed
LOC_Os08g44820	NAC	no apical meristem protein, putative, expressed
LOC_Os01g70110	NAC	No apical meristem protein, putative, expressed
LOC_Os01g71790	NAC	NAM, putative, expressed
LOC_Os01g60020	NAC	NAC domain transcription factor, putative, expressed
LOC_Os03g21030	NAC	no apical meristem protein, putative, expressed
LOC_Os11g08210	NAC	no apical meristem protein, putative, expressed
LOC_Os02g18460	NAC	NAM, putative, expressed
LOC_Os02g36880	NAC	No apical meristem protein, putative, expressed
LOC_Os02g38130	NAC	no apical meristem protein, putative, expressed
LOC_Os10g21560	NAC	no apical meristem protein, putative, expressed
LOC_Os03g60080	NAC	NAC domain-containing protein 67, putative, expressed
LOC_Os09g32040	NAC	no apical meristem protein, putative, expressed
LOC_Os02g57650	NAC	No apical meristem protein, putative, expressed
LOC_Os03g02800	NAC	no apical meristem protein, putative, expressed
LOC_Os03g04070	NAC	no apical meristem protein, putative, expressed
LOC_Os03g12120	NAC	no apical meristem protein, putative, expressed
LOC_Os03g21060	NAC	No apical meristem protein, putative, expressed
LOC_Os05g35170	NAC	no apical meristem protein, putative, expressed
LOC_Os03g56580	NAC	no apical meristem protein, putative, expressed
LOC_Os08g42400	NAC	no apical meristem protein, putative, expressed
LOC_Os08g06140	NAC	no apical meristem protein, putative, expressed
LOC_Os12g03050	NAC	no apical meristem protein, putative, expressed
LOC_Os04g38720	NAC	no apical meristem protein, putative, expressed
LOC_Os04g43560	NAC	no apical meristem protein, putative, expressed
LOC_Os06g36480	NAC	no apical meristem protein, putative, expressed
LOC_Os06g46270	NAC	no apical meristem protein, putative, expressed
LOC_Os06g51070	NAC	no apical meristem protein, putative, expressed
LOC_Os12g41680	NAC	No apical meristem protein, putative, expressed
LOC_Os07g04560	NAC	no apical meristem protein, putative, expressed
LOC_Os05g34600	NAC	no apical meristem protein, putative, expressed
LOC_Os07g31410	NAC	expressed protein
LOC_Os07g37920	NAC	no apical meristem protein, putative, expressed
LOC_Os08g01330	NAC	no apical meristem protein, putative, expressed
LOC_Os08g02160	NAC	no apical meristem protein, putative, expressed
LOC_Os06g01230	NAC	no apical meristem protein, putative, expressed
LOC_Os08g10080	NAC	no apical meristem protein, putative, expressed
LOC_Os09g32260	NAC	no apical meristem protein, putative, expressed
LOC_Os09g33490	NAC	no apical meristem protein, putative, expressed
LOC_Os10g26240	NAC	no apical meristem protein, putative, expressed
LOC_Os10g27360	NAC	no apical meristem protein, putative, expressed
LOC_Os04g52810	NAC	no apical meristem protein, putative, expressed
LOC_Os10g33760	NAC	No apical meristem protein, putative, expressed
LOC_Os07g48450	NAC	no apical meristem protein, putative, expressed
LOC_Os10g42130	NAC	no apical meristem protein, putative, expressed
LOC_Os11g03370	NAC	no apical meristem protein, putative, expressed
LOC_Os11g05614	NAC	no apical meristem protein, putative, expressed
LOC_Os12g03040	NAC	no apical meristem protein, putative, expressed
LOC_Os07g48550	NAC	no apical meristem protein, putative, expressed
LOC_Os11g03300	NAC	NAC domain transcription factor, putative, expressed
LOC_Os03g03540	NAC	no apical meristem protein, putative, expressed
LOC_Os12g29330	NAC	no apical meristem protein, putative, expressed
LOC_Os02g34970	NAC	no apical meristem protein, putative, expressed
LOC_Os06g04090	NAC	no apical meristem protein, putative, expressed
LOC_Os08g02300	NAC	no apical meristem protein, putative, expressed
LOC_Os08g33670	NAC	no apical meristem protein, putative, expressed
LOC_Os08g33910	NAC	no apical meristem protein, putative, expressed
LOC_Os01g06550	NF-X1	NF-X1-type zinc finger protein, putative, expressed
LOC_Os06g14190	NF-X1	NF-X1-type zinc finger protein, putative, expressed
LOC_Os08g09690	NF-YA	nuclear transcription factor Y subunit, putative, expressed
LOC_Os02g53620	NF-YA	nuclear transcription factor Y subunit, putative, expressed
LOC_Os03g44540	NF-YA	nuclear transcription factor Y subunit, putative, expressed
LOC_Os03g48970	NF-YA	nuclear transcription factor Y subunit, putative, expressed
LOC_Os03g07880	NF-YA	nuclear transcription factor Y subunit, putative, expressed
LOC_Os03g29760	NF-YA	nuclear transcription factor Y subunit, putative, expressed
LOC_Os07g41720	NF-YA	nuclear transcription factor Y subunit, putative, expressed
LOC_Os12g41880	NF-YA	nuclear transcription factor Y subunit, putative, expressed
LOC_Os12g42400	NF-YA	nuclear transcription factor Y subunit, putative, expressed
LOC_Os01g61810	NF-YB	histone-like transcription factor and archaeal histone, putative, expressed
LOC_Os03g29970	NF-YB	histone-like transcription factor and archaeal histone, putative, expressed
LOC_Os05g38820	NF-YB	histone-like transcription factor and archaeal histone, putative, expressed
LOC_Os05g49780	NF-YB	histone-like transcription factor and archaeal histone, putative, expressed
LOC_Os07g41580	NF-YB	histone-like transcription factor and archaeal histone, putative, expressed
LOC_Os08g29500	NF-YB	histone-like transcription factor and archaeal histone, putative, expressed
LOC_Os09g39490	NF-YB	histone-like transcription factor and archaeal histone, putative, expressed
LOC_Os08g07740	NF-YB	histone-like transcription factor and archaeal histone, putative, expressed
LOC_Os02g07450	NF-YC	core histone H2A/H2B/H3/H4, putative, expressed
LOC_Os03g63530	NF-YC	histone-like transcription factor and archaeal histone, putative, expressed
LOC_Os05g41450	NF-YC	histone-like transcription factor and archaeal histone, putative, expressed
LOC_Os06g45640	NF-YC	core histone H2A/H2B/H3/H4, putative, expressed
LOC_Os08g38780	NF-YC	core histone H2A/H2B/H3/H4, putative, expressed
LOC_Os09g30310	NF-YC	core histone H2A/H2B/H3/H4, putative, expressed
LOC_Os03g14669	NF-YC	core histone H2A/H2B/H3/H4, putative, expressed
LOC_Os11g34200	NF-YC	histone-like transcription factor and archaeal histone, putative, expressed
LOC_Os01g01290	NF-YC	histone-like transcription factor and archaeal histone, putative, expressed
LOC_Os01g13540	Nin-like	NIN, putative, expressed
LOC_Os01g14420	Nin-like	RWP-RK domain-containing protein, putative, expressed
LOC_Os02g04340	Nin-like	NIN-like protein 2, putative, expressed
LOC_Os11g16290	Nin-like	NIN, putative, expressed
LOC_Os04g41850	Nin-like	NIN, putative, expressed
LOC_Os03g03900	Nin-like	NIN, putative, expressed
LOC_Os09g37710	Nin-like	NIN, putative, expressed
LOC_Os06g12360	Nin-like	pentatricopeptide, putative, expressed
LOC_Os01g04750	RAV	B3 DNA binding domain containing protein, expressed
LOC_Os01g04800	RAV	B3 DNA binding domain containing protein, expressed
LOC_Os01g49830	RAV	B3 DNA binding domain containing protein, expressed
LOC_Os05g47650	RAV	B3 DNA binding domain containing protein, expressed
LOC_Os04g33420	S1Fa-like	DNA-binding protein S1FA, putative, expressed
LOC_Os04g33440	S1Fa-like	DNA-binding protein S1FA, putative, expressed
LOC_Os01g18850	SBP	OsSPL1 - SBP-box gene family member, expressed
LOC_Os01g69830	SBP	OsSPL2 - SBP-box gene family member, expressed
LOC_Os02g07780	SBP	OsSPL4 - SBP-box gene family member, expressed
LOC_Os08g40260	SBP	OsSPL15 - SBP-box gene family member, expressed
LOC_Os03g61760	SBP	OsSPL6 - SBP-box gene family member, expressed
LOC_Os04g56170	SBP	OsSPL8 - SBP-box gene family member, expressed
LOC_Os05g33810	SBP	OsSPL9 - SBP-box gene family member, expressed
LOC_Os06g45310	SBP	OsSPL11 - SBP-box gene family member, expressed
LOC_Os06g49010	SBP	OsSPL12 - SBP-box gene family member, expressed
LOC_Os02g04680	SBP	OsSPL3 - SBP-box gene family member, expressed
LOC_Os11g30370	SBP	OsSPL19 - SBP-box gene family member, expressed
LOC_Os09g32944	SBP	OsSPL18 - SBP-box gene family member, expressed
LOC_Os07g32170	SBP	OsSPL13 - SBP-box gene family member, expressed
LOC_Os01g72490	SRS	LRP1, putative, expressed
LOC_Os10g41770	STAT	expressed protein
LOC_Os02g08544	TALE	homeobox protein knotted-1, putative, expressed
LOC_Os03g03164	TALE	homeobox protein knotted-1, putative, expressed
LOC_Os03g03260	TALE	homeobox domain containing protein, expressed
LOC_Os03g47016	TALE	homeobox protein knotted-1-like 10, putative, expressed
LOC_Os03g47740	TALE	homeodomain protein, putative, expressed
LOC_Os05g38120	TALE	homeodomain protein, putative, expressed
LOC_Os06g43860	TALE	homeobox protein knotted-1, putative, expressed
LOC_Os12g43950	TALE	homeobox domain containing protein, expressed
LOC_Os01g62920	TALE	homeodomain protein, putative, expressed
LOC_Os03g52239	TALE	homeobox domain containing protein, expressed
LOC_Os10g39030	TALE	homeobox domain containing protein, expressed
LOC_Os11g06020	TALE	homeobox domain containing protein, expressed
LOC_Os08g19650	TALE	homeobox protein knotted-1, putative, expressed
LOC_Os03g06930	TALE	homeodomain protein, putative, expressed
LOC_Os06g01934	TALE	homeobox domain containing protein, expressed
LOC_Os03g57190	TCP	TCP family transcription factor, putative, expressed
LOC_Os04g11830	TCP	TCP family transcription factor, putative, expressed
LOC_Os06g12230	TCP	TCP-domain protein, putative, expressed
LOC_Os01g69980	TCP	TCP family transcription factor, putative, expressed
LOC_Os08g43160	TCP	TCP family transcription factor, putative, expressed
LOC_Os07g05720	TCP	TCP family transcription factor, putative, expressed
LOC_Os05g43760	TCP	TCP family transcription factor, putative, expressed
LOC_Os09g34950	TCP	TCP family transcription factor, putative, expressed
LOC_Os01g55750	TCP	TCP family transcription factor, putative, expressed
LOC_Os12g07480	TCP	TCP family transcription factor, putative, expressed
LOC_Os11g07460	TCP	TCP family transcription factor, putative, expressed
LOC_Os12g42190	TCP	transposon protein, putative, unclassified, expressed
LOC_Os01g21590	Trihelix	homeodomain, putative, expressed
LOC_Os05g03740	Trihelix	transcription factor TF2, putative, expressed
LOC_Os01g52090	Trihelix	transcription factor like protein, putative, expressed
LOC_Os04g45940	Trihelix	transcription factor like protein, putative, expressed
LOC_Os04g51320	Trihelix	transcription factor TF2, putative, expressed
LOC_Os02g01380	Trihelix	expressed protein
LOC_Os02g07800	Trihelix	transcription factor, putative, expressed
LOC_Os02g31160	Trihelix	transcription factor, putative, expressed
LOC_Os02g33610	Trihelix	metallo-beta-lactamase, putative, expressed
LOC_Os01g48320	Trihelix	transcription factor like protein, putative, expressed
LOC_Os05g48690	Trihelix	transcription factor like protein, putative, expressed
LOC_Os09g38570	Trihelix	transcription factor like protein, putative, expressed
LOC_Os03g18340	Trihelix	transcription factor like protein, putative, expressed
LOC_Os02g35690	Trihelix	transcription factor like protein, putative, expressed
LOC_Os10g37240	Trihelix	expressed protein
LOC_Os02g33770	Trihelix	homeodomain, putative, expressed
LOC_Os12g06640	Trihelix	homeodomain, putative, expressed
LOC_Os04g32590	Trihelix	transcription factor, putative, expressed
LOC_Os04g36790	Trihelix	transcription factor like protein, putative, expressed
LOC_Os04g40930	Trihelix	MYB family transcription factor, putative, expressed
LOC_Os08g37810	Trihelix	transcription factor like protein, putative, expressed
LOC_Os10g41460	Trihelix	transcription factor like protein, putative, expressed
LOC_Os03g02240	Trihelix	AT-GTL1, putative, expressed
LOC_Os11g06410	Trihelix	homeodomain, putative, expressed
LOC_Os04g45750	Trihelix	expressed protein
LOC_Os01g54930	VOZ	one zinc finger protein, putative, expressed
LOC_Os05g43950	VOZ	expressed protein
LOC_Os02g06370	Whirly	whirly transcription factor domain containing protein, expressed
LOC_Os06g05350	Whirly	whirly transcription factor domain containing protein, expressed
LOC_Os01g60270	WOX	homeobox domain containing protein, expressed
LOC_Os03g20910	WOX	homeobox domain containing protein, expressed
LOC_Os09g25070	WRKY	WRKY62, expressed
LOC_Os01g40260	WRKY	WRKY77, expressed
LOC_Os01g08710	WRKY	WRKY102, expressed
LOC_Os01g09100	WRKY	WRKY10, expressed
LOC_Os01g51690	WRKY	WRKY26, expressed
LOC_Os09g25060	WRKY	WRKY76, expressed
LOC_Os06g44010	WRKY	WRKY28, expressed
LOC_Os01g18584	WRKY	WRKY9, expressed
LOC_Os11g02540	WRKY	WRKY50, expressed
LOC_Os05g46020	WRKY	WRKY7, expressed
LOC_Os01g43550	WRKY	WRKY12, expressed
LOC_Os01g43650	WRKY	WRKY11, expressed
LOC_Os01g60600	WRKY	WRKY108, expressed
LOC_Os01g46800	WRKY	WRKY15, expressed
LOC_Os01g53040	WRKY	WRKY14, expressed
LOC_Os01g54600	WRKY	WRKY13, expressed
LOC_Os02g26430	WRKY	WRKY42, expressed
LOC_Os01g60640	WRKY	WRKY21, expressed
LOC_Os01g14440	WRKY	WRKY1, expressed
LOC_Os01g61080	WRKY	WRKY24, expressed
LOC_Os04g51560	WRKY	WRKY68, expressed
LOC_Os06g06360	WRKY	WRKY113, expressed
LOC_Os08g13840	WRKY	WRKY25, expressed
LOC_Os02g16540	WRKY	WRKY39, expressed
LOC_Os12g02440	WRKY	WRKY95, expressed
LOC_Os05g27730	WRKY	WRKY53, expressed
LOC_Os04g21950	WRKY	WRKY51, expressed
LOC_Os02g08440	WRKY	WRKY71, expressed
LOC_Os01g47560	WRKY	WRKY16, expressed
LOC_Os03g20550	WRKY	WRKY55, expressed
LOC_Os12g32250	WRKY	WRKY96, expressed
LOC_Os09g30400	WRKY	WRKY90, expressed
LOC_Os03g45450	WRKY	WRKY60, expressed
LOC_Os05g03900	WRKY	WRKY109, expressed
LOC_Os03g55080	WRKY	WRKY3, expressed
LOC_Os09g16510	WRKY	WRKY74, expressed
LOC_Os03g33012	WRKY	WRKY81, expressed
LOC_Os05g04640	WRKY	WRKY5, expressed
LOC_Os12g40570	WRKY	WRKY94, expressed
LOC_Os05g09020	WRKY	WRKY67, expressed
LOC_Os05g25770	WRKY	WRKY45, expressed
LOC_Os05g39720	WRKY	WRKY70, expressed
LOC_Os05g49100	WRKY	WRKY49, expressed
LOC_Os05g50610	WRKY	WRKY8, expressed
LOC_Os05g50700	WRKY	WRKY111, expressed
LOC_Os06g05380	WRKY	WRKY73, expressed
LOC_Os07g39480	WRKY	WRKY87, expressed
LOC_Os07g02060	WRKY	WRKY29, expressed
LOC_Os03g53050	WRKY	WRKY121, expressed
LOC_Os08g09900	WRKY	WRKY118, expressed
LOC_Os07g40570	WRKY	WRKY88, expressed
LOC_Os03g55164	WRKY	WRKY4, expressed
LOC_Os08g09840	WRKY	WRKY117, expressed
LOC_Os08g17400	WRKY	WRKY89, expressed
LOC_Os07g48260	WRKY	WRKY47, expressed
LOC_Os08g29660	WRKY	WRKY69, expressed
LOC_Os08g38990	WRKY	WRKY30, expressed
LOC_Os11g02480	WRKY	WRKY46, expressed
LOC_Os11g02520	WRKY	WRKY104, expressed
LOC_Os11g29870	WRKY	WRKY72, expressed
LOC_Os12g01180	WRKY	WRKY57, expressed
LOC_Os12g02400	WRKY	WRKY114, expressed
LOC_Os12g02420	WRKY	WRKY97, expressed
LOC_Os12g02450	WRKY	WRKY64, expressed
LOC_Os01g09080	WRKY	WRKY107, expressed
LOC_Os10g42850	WRKY	WRKY2, expressed
LOC_Os01g53260	WRKY	WRKY23, expressed
LOC_Os03g21710	WRKY	WRKY79, expressed
LOC_Os05g49620	WRKY	WRKY19, expressed
LOC_Os08g09800	WRKY	WRKY105, expressed
LOC_Os11g02470	WRKY	WRKY52, expressed
LOC_Os11g02530	WRKY	WRKY40, expressed
LOC_Os07g06620	YABBY	YABBY domain containing protein, putative, expressed
LOC_Os03g44710	YABBY	YABBY domain containing protein, putative, expressed
LOC_Os12g42610	YABBY	YABBY domain containing protein, putative, expressed
LOC_Os01g44430	ZF-HD	retrotransposon protein, putative, unclassified, expressed
LOC_Os02g47770	ZF-HD	ZF-HD protein dimerisation region containing protein, expressed
LOC_Os12g03110	ZF-HD	ZF-HD protein dimerisation region containing protein, expressed
LOC_Os05g50310	ZF-HD	ZF-HD protein dimerisation region containing protein, expressed
LOC_Os09g29130	ZF-HD	ZF-HD protein dimerisation region containing protein, expressed
LOC_Os08g34010	ZF-HD	ZF-HD protein dimerisation region containing protein, expressed
LOC_Os09g24820	ZF-HD	ZF-HD protein dimerisation region containing protein, expressed
LOC_Os11g03420	ZF-HD	ZF-HD protein dimerisation region containing protein, expressed
LOC_Os11g13930	ZF-HD	ZF-HD protein dimerisation region containing protein, expressed
LOC_Os12g10630	ZF-HD	ZF-HD protein dimerisation region containing protein, expressed

## Sheet: ST 10c. TFs_Barley
Identifier_Hv	TF family	Annotation
HORVU1Hr1G011800	AP2	AP2-like ethylene-responsive transcription factor
HORVU1Hr1G056500	AP2	AP2-like ethylene-responsive transcription factor
HORVU2Hr1G113880	AP2	AP2-like ethylene-responsive transcription factor
HORVU4Hr1G071810	AP2	undescribed protein
HORVU5Hr1G045290	AP2	AP2-like ethylene-responsive transcription factor
HORVU5Hr1G112440	AP2	Ethylene-responsive transcription factor 10
HORVU6Hr1G025010	AP2	Ethylene-responsive transcription factor 9
HORVU7Hr1G116220	AP2	AP2-like ethylene-responsive transcription factor
HORVU2Hr1G112280	AP2	AP2-like ethylene-responsive transcription factor
HORVU1Hr1G087460	ARF	Auxin response factor 15
HORVU2Hr1G076920	ARF	auxin response factor 1
HORVU2Hr1G089670	ARF	auxin response factor 10
HORVU2Hr1G121110	ARF	auxin response factor 6
HORVU3Hr1G072340	ARF	Auxin response factor 3
HORVU3Hr1G096510	ARF	auxin response factor 2
HORVU3Hr1G097200	ARF	auxin response factor 2
HORVU5Hr1G009650	ARF	auxin response factor 6
HORVU6Hr1G020330	ARF	auxin response factor 19
HORVU6Hr1G026730	ARF	auxin response factor 6
HORVU6Hr1G058890	ARF	auxin response factor 16
HORVU7Hr1G096460	ARF	auxin response factor 19
HORVU7Hr1G101270	ARF	auxin response factor 16
HORVU7Hr1G106280	ARF	auxin response factor 6
HORVU2Hr1G109650	ARF	Auxin response factor 11
HORVU3Hr1G032230	ARF	Auxin response factor 1
HORVU4Hr1G066480	ARR-B	Two-component response regulator ORR21
HORVU6Hr1G028680	ARR-B	Two-component response regulator ARR12
HORVU7Hr1G030050	ARR-B	Two-component response regulator ARR12
HORVU0Hr1G001110	B3	B3 domain-containing protein
HORVU1Hr1G007010	B3	B3 domain-containing protein
HORVU1Hr1G051780	B3	auxin response factor 4
HORVU1Hr1G069420	B3	B3 domain-containing protein
HORVU2Hr1G017760	B3	B3 domain-containing transcription factor ABI3
HORVU2Hr1G025510	B3	B3 domain-containing protein
HORVU2Hr1G027690	B3	B3 domain-containing protein
HORVU2Hr1G040410	B3	B3 domain-containing transcription factor ABI3
HORVU3Hr1G010140	B3	auxin response factor 16
HORVU3Hr1G064590	B3	auxin response factor 20
HORVU3Hr1G077020	B3	Chromosome 3B, genomic scaffold, cultivar Chinese Spring
HORVU3Hr1G105720	B3	B3 domain-containing protein
HORVU4Hr1G014290	B3	B3 domain-containing protein
HORVU4Hr1G043840	B3	B3 domain-containing protein
HORVU4Hr1G084950	B3	auxin response factor 15
HORVU5Hr1G017450	B3	B3 domain-containing protein
HORVU5Hr1G017890	B3	B3 domain-containing protein
HORVU5Hr1G018020	B3	B3 domain-containing protein
HORVU5Hr1G023520	B3	B3 domain-containing protein
HORVU5Hr1G117800	B3	B3 domain-containing protein
HORVU5Hr1G122180	B3	Disease resistance protein (CC-NBS-LRR class) family
HORVU6Hr1G054050	B3	B3 domain-containing protein
HORVU7Hr1G004350	B3	B3 domain-containing protein
HORVU7Hr1G078770	B3	B3 domain-containing transcription factor ABI3
HORVU0Hr1G007720	B3	B3 domain-containing protein
HORVU0Hr1G007740	B3	B3 domain-containing protein
HORVU2Hr1G107070	B3	B3 domain-containing protein
HORVU3Hr1G068640	B3	B3 domain-containing protein
HORVU4Hr1G012120	B3	B3 domain-containing protein
HORVU4Hr1G014300	B3	B3 domain-containing protein
HORVU4Hr1G068680	B3	B3 domain-containing protein
HORVU5Hr1G012420	B3	receptor kinase 3
HORVU5Hr1G017910	B3	B3 domain-containing protein
HORVU7Hr1G011810	B3	B3 domain-containing protein
HORVU3Hr1G068580	B3	B3 domain-containing protein
HORVU4Hr1G064660	BBR-BPC	GAGA-binding transcriptional activator
HORVU7Hr1G012840	BBR-BPC	GAGA-binding transcriptional activator
HORVU3Hr1G026420	BES1	BES1/BZR1 homolog 4
HORVU7Hr1G088980	BES1	BES1/BZR1 homolog 4
HORVU0Hr1G040070	BES1	BES1/BZR1 homolog 1
HORVU0Hr1G020200	bHLH	Transcription factor bHLH49
HORVU1Hr1G017900	bHLH	Transcription factor PIF3
HORVU1Hr1G050560	bHLH	Transcription factor MYC2
HORVU1Hr1G054260	bHLH	basic helix-loop-helix (bHLH) DNA-binding superfamily protein
HORVU1Hr1G071330	bHLH	basic helix-loop-helix (bHLH) DNA-binding superfamily protein
HORVU1Hr1G072810	bHLH	Transcription factor ILR3
HORVU1Hr1G079450	bHLH	basic helix-loop-helix (bHLH) DNA-binding superfamily protein
HORVU2Hr1G013450	bHLH	basic helix-loop-helix (bHLH) DNA-binding superfamily protein
HORVU2Hr1G044230	bHLH	BHLH transcription factor
HORVU2Hr1G060680	bHLH	Transcription factor PIF5
HORVU2Hr1G066100	bHLH	basic helix-loop-helix (bHLH) DNA-binding superfamily protein
HORVU2Hr1G108480	bHLH	basic helix-loop-helix (bHLH) DNA-binding superfamily protein
HORVU2Hr1G115240	bHLH	Transcription factor ILI1
HORVU2Hr1G117820	bHLH	Transcription factor bHLH112
HORVU3Hr1G000280	bHLH	Chromosome 3B, genomic scaffold, cultivar Chinese Spring
HORVU3Hr1G005500	bHLH	Transcription factor bHLH35
HORVU3Hr1G014060	bHLH	basic helix-loop-helix (bHLH) DNA-binding superfamily protein
HORVU3Hr1G018680	bHLH	Transcription factor bHLH51
HORVU3Hr1G027630	bHLH	basic helix-loop-helix (bHLH) DNA-binding superfamily protein
HORVU3Hr1G046430	bHLH	Transcription factor bHLH85
HORVU3Hr1G057280	bHLH	Basic helix-loop-helix protein A
HORVU3Hr1G057780	bHLH	basic helix-loop-helix (bHLH) DNA-binding superfamily protein
HORVU3Hr1G066390	bHLH	Basic helix-loop-helix protein A
HORVU3Hr1G066600	bHLH	Transcription factor bHLH87
HORVU3Hr1G077260	bHLH	basic helix-loop-helix (bHLH) DNA-binding superfamily protein
HORVU3Hr1G089090	bHLH	basic helix-loop-helix (bHLH) DNA-binding superfamily protein
HORVU3Hr1G093310	bHLH	Transcription factor bHLH62
HORVU3Hr1G096430	bHLH	Transcription factor bHLH35
HORVU3Hr1G096460	bHLH	Transcription factor ICE1
HORVU3Hr1G108680	bHLH	Transcription factor ORG2
HORVU4Hr1G009440	bHLH	basic helix-loop-helix (bHLH) DNA-binding superfamily protein
HORVU4Hr1G009970	bHLH	Transcription factor bHLH74
HORVU4Hr1G013720	bHLH	basic helix-loop-helix (bHLH) DNA-binding superfamily protein
HORVU4Hr1G033670	bHLH	basic helix-loop-helix (bHLH) DNA-binding superfamily protein
HORVU4Hr1G075250	bHLH	Transcription factor ILI6
HORVU4Hr1G080890	bHLH	Transcription factor bHLH93
HORVU4Hr1G087580	bHLH	Chromosome 3B, genomic scaffold, cultivar Chinese Spring
HORVU4Hr1G087590	bHLH	Transcription factor bHLH35
HORVU4Hr1G087610	bHLH	Transcription factor bHLH35
HORVU5Hr1G002090	bHLH	basic helix-loop-helix (bHLH) DNA-binding superfamily protein
HORVU5Hr1G011780	bHLH	Transcription factor EB
HORVU5Hr1G023670	bHLH	Transcription factor bHLH93
HORVU5Hr1G037130	bHLH	basic helix-loop-helix (bHLH) DNA-binding superfamily protein
HORVU5Hr1G066530	bHLH	basic helix-loop-helix (bHLH) DNA-binding superfamily protein
HORVU5Hr1G068110	bHLH	basic helix-loop-helix (bHLH) DNA-binding superfamily protein
HORVU5Hr1G073170	bHLH	Transcription factor bHLH122
HORVU5Hr1G075430	bHLH	Transcription factor bHLH49
HORVU5Hr1G077390	bHLH	Transcription factor bHLH137
HORVU5Hr1G093310	bHLH	basic helix-loop-helix (bHLH) DNA-binding superfamily protein
HORVU5Hr1G093960	bHLH	basic helix-loop-helix (bHLH) DNA-binding superfamily protein
HORVU5Hr1G102240	bHLH	Transcription factor PIF5
HORVU5Hr1G106310	bHLH	Transcription factor UNE12
HORVU5Hr1G107520	bHLH	Transcription factor BPE
HORVU6Hr1G009220	bHLH	BHLH transcription factor
HORVU6Hr1G039830	bHLH	Basic helix-loop-helix (BHLH) family protein-like
HORVU6Hr1G054910	bHLH	Transcription factor bHLH128
HORVU6Hr1G068980	bHLH	Transcription factor bHLH63
HORVU6Hr1G072300	bHLH	Transcription factor BIM2
HORVU6Hr1G088020	bHLH	Basic helix-loop-helix protein A
HORVU7Hr1G026560	bHLH	basic helix-loop-helix 32
HORVU7Hr1G032420	bHLH	Transcription factor bHLH82
HORVU7Hr1G050530	bHLH	basic helix-loop-helix (bHLH) DNA-binding superfamily protein
HORVU7Hr1G052870	bHLH	Transcription factor bHLH62
HORVU7Hr1G062400	bHLH	Transcription factor bHLH93
HORVU7Hr1G073310	bHLH	Transcription factor ILR3
HORVU7Hr1G074490	bHLH	Transcription factor ICE1
HORVU7Hr1G083760	bHLH	Transcription factor BIM2
HORVU7Hr1G087150	bHLH	basic helix-loop-helix (bHLH) DNA-binding family protein
HORVU7Hr1G094690	bHLH	cryptochrome-interacting basic-helix-loop-helix 1
HORVU1Hr1G017020	bHLH	undescribed protein
HORVU2Hr1G042710	bHLH	Transcription factor DYT1
HORVU2Hr1G066000	bHLH	basic helix-loop-helix (bHLH) DNA-binding superfamily protein
HORVU2Hr1G067250	bHLH	Transcription factor bHLH62
HORVU2Hr1G068960	bHLH	Basic helix-loop-helix protein A
HORVU3Hr1G000170	bHLH	Chromosome 3B, genomic scaffold, cultivar Chinese Spring
HORVU3Hr1G000180	bHLH	Chromosome 3B, genomic scaffold, cultivar Chinese Spring
HORVU3Hr1G030720	bHLH	Transcription factor bHLH62
HORVU3Hr1G048770	bHLH	Transcription factor bHLH87
HORVU3Hr1G108670	bHLH	Transcription factor ORG2
HORVU4Hr1G003210	bHLH	basic helix-loop-helix (bHLH) DNA-binding superfamily protein
HORVU4Hr1G032690	bHLH	Transcription factor bHLH93
HORVU4Hr1G039390	bHLH	basic helix-loop-helix (bHLH) DNA-binding superfamily protein
HORVU4Hr1G061760	bHLH	basic helix-loop-helix (bHLH) DNA-binding superfamily protein
HORVU5Hr1G065450	bHLH	Transcription factor bHLH66
HORVU5Hr1G070000	bHLH	basic helix-loop-helix (bHLH) DNA-binding superfamily protein
HORVU5Hr1G113160	bHLH	basic helix-loop-helix (bHLH) DNA-binding superfamily protein
HORVU6Hr1G012730	bHLH	basic helix-loop-helix (bHLH) DNA-binding superfamily protein
HORVU6Hr1G012760	bHLH	basic helix-loop-helix (bHLH) DNA-binding superfamily protein
HORVU6Hr1G067000	bHLH	Transcription factor bHLH96
HORVU6Hr1G085500	bHLH	Transcription factor bHLH66
HORVU7Hr1G024790	bHLH	basic helix-loop-helix (bHLH) DNA-binding superfamily protein
HORVU3Hr1G000150	bHLH	Chromosome 3B, genomic scaffold, cultivar Chinese Spring
HORVU4Hr1G075340	bHLH	Transcription factor ILI3
HORVU1Hr1G024280	bHLH	Transcription factor bHLH51
HORVU4Hr1G065640	bHLH	basic helix-loop-helix (bHLH) DNA-binding superfamily protein
HORVU4Hr1G069820	bHLH	basic helix-loop-helix (bHLH) DNA-binding superfamily protein
HORVU4Hr1G078880	bHLH	basic helix-loop-helix (bHLH) DNA-binding superfamily protein
HORVU0Hr1G000950	bZIP	Basic-leucine zipper (bZIP) transcription factor family protein
HORVU0Hr1G023640	bZIP	ABSCISIC ACID-INSENSITIVE 5-like protein 2
HORVU1Hr1G015660	bZIP	bZIP transcription factor 53
HORVU1Hr1G068760	bZIP	ABSCISIC ACID-INSENSITIVE 5-like protein 2
HORVU1Hr1G073870	bZIP	transcription factor-related
HORVU1Hr1G074960	bZIP	G-box binding factor 4
HORVU1Hr1G090030	bZIP	G-box binding factor 2
HORVU2Hr1G016580	bZIP	transcription factor-related
HORVU2Hr1G017020	bZIP	ABSCISIC ACID-INSENSITIVE 5-like protein 3
HORVU2Hr1G017820	bZIP	Basic-leucine zipper (bZIP) transcription factor family protein
HORVU2Hr1G021080	bZIP	Basic-leucine zipper (bZIP) transcription factor family protein
HORVU2Hr1G025270	bZIP	bZIP transcription factor 17
HORVU2Hr1G055230	bZIP	basic leucine-zipper 8
HORVU2Hr1G085560	bZIP	Basic-leucine zipper (bZIP) transcription factor family protein
HORVU2Hr1G103240	bZIP	bZIP transcription factor 27
HORVU2Hr1G116130	bZIP	bZIP transcription factor family protein
HORVU3Hr1G024220	bZIP	Transcription factor HY5
HORVU3Hr1G047180	bZIP	Chromosome 3B, genomic scaffold, cultivar Chinese Spring
HORVU3Hr1G072770	bZIP	Basic-leucine zipper (bZIP) transcription factor family protein
HORVU3Hr1G078550	bZIP	Basic-leucine zipper (bZIP) transcription factor family protein
HORVU3Hr1G079010	bZIP	transcription factor-related
HORVU3Hr1G079640	bZIP	bZIP transcription factor family protein
HORVU3Hr1G083250	bZIP	bZIP transcription factor 27
HORVU3Hr1G084340	bZIP	bZIP transcription factor family protein
HORVU4Hr1G016340	bZIP	Basic-leucine zipper (bZIP) transcription factor family protein
HORVU4Hr1G052330	bZIP	transcription factor-related
HORVU4Hr1G053980	bZIP	bZIP transcription factor 53
HORVU4Hr1G064120	bZIP	bZIP transcription factor 53
HORVU5Hr1G001300	bZIP	Ocs element-binding factor 1
HORVU5Hr1G005780	bZIP	Basic-leucine zipper (bZIP) transcription factor family protein
HORVU5Hr1G014170	bZIP	Basic-leucine zipper (bZIP) transcription factor family protein
HORVU5Hr1G029130	bZIP	bZIP transcription factor 53
HORVU5Hr1G039870	bZIP	Basic-leucine zipper (bZIP) transcription factor family protein
HORVU5Hr1G045180	bZIP	ABSCISIC ACID-INSENSITIVE 5-like protein 2
HORVU5Hr1G054510	bZIP	BZIP transcription factor
HORVU5Hr1G068230	bZIP	bZIP transcription factor 27
HORVU5Hr1G070540	bZIP	basic leucine-zipper 42
HORVU5Hr1G079160	bZIP	Basic-leucine zipper (bZIP) transcription factor family protein
HORVU5Hr1G084260	bZIP	ABSCISIC ACID-INSENSITIVE 5-like protein 2
HORVU6Hr1G016240	bZIP	Transcription factor HBP-1a
HORVU6Hr1G028660	bZIP	BZIP transcription factor
HORVU6Hr1G030950	bZIP	basic region/leucine zipper transcription factor 16
HORVU6Hr1G031330	bZIP	Basic-leucine zipper (bZIP) transcription factor family protein
HORVU6Hr1G034810	bZIP	Ocs element-binding factor 1
HORVU6Hr1G037760	bZIP	Transcription factor HY5
HORVU6Hr1G080670	bZIP	bZIP transcription factor 27
HORVU7Hr1G035500	bZIP	bZIP transcription factor 27
HORVU7Hr1G056230	bZIP	Basic-leucine zipper (bZIP) transcription factor family protein
HORVU7Hr1G056490	bZIP	Basic-leucine zipper (bZIP) transcription factor family protein
HORVU7Hr1G084240	bZIP	Transcription factor HY5
HORVU7Hr1G114510	bZIP	BZIP transcription factor
HORVU7Hr1G117020	bZIP	Basic-leucine zipper (bZIP) transcription factor family protein
HORVU0Hr1G013950	bZIP	G-box binding factor 3
HORVU0Hr1G015710	bZIP	transcription factor-related
HORVU1Hr1G013620	bZIP	basic region/leucine zipper transcription factor 16
HORVU2Hr1G056940	bZIP	BZIP transcription factor
HORVU2Hr1G117380	bZIP	Basic-leucine zipper (bZIP) transcription factor family protein
HORVU4Hr1G003480	bZIP	undescribed protein
HORVU4Hr1G025130	bZIP	transcription factor-related
HORVU4Hr1G050190	bZIP	Basic-leucine zipper (bZIP) transcription factor family protein
HORVU4Hr1G083720	bZIP	bZIP transcription factor 27
HORVU5Hr1G053330	bZIP	transcription factor-related
HORVU5Hr1G098420	bZIP	Ocs element-binding factor 1
HORVU7Hr1G043080	bZIP	Basic-leucine zipper (bZIP) transcription factor family protein
HORVU7Hr1G117170	bZIP	Basic-leucine zipper (bZIP) transcription factor family protein
HORVU7Hr1G118520	bZIP	Basic-leucine zipper (bZIP) transcription factor family protein
HORVU4Hr1G021720	bZIP	G-box binding factor 3
HORVU1Hr1G049310	bZIP	Basic-leucine zipper (bZIP) transcription factor family protein
HORVU3Hr1G040920	bZIP	Basic-leucine zipper (bZIP) transcription factor family protein
HORVU3Hr1G084360	bZIP	ABSCISIC ACID-INSENSITIVE 5-like protein 2
HORVU4Hr1G083000	bZIP	Basic-leucine zipper (bZIP) transcription factor family protein
HORVU1Hr1G095140	C2H2	histone deacetylase 2B
HORVU2Hr1G034650	C2H2	zinc finger protein 7
HORVU2Hr1G036710	C2H2	indeterminate(ID)-domain 2
HORVU2Hr1G038760	C2H2	zinc finger (AN1-like) family protein
HORVU2Hr1G098460	C2H2	Lysine-specific demethylase REF6
HORVU2Hr1G098470	C2H2	Lysine-specific demethylase REF6
HORVU2Hr1G125620	C2H2	C2H2-like zinc finger protein
HORVU3Hr1G049810	C2H2	indeterminate(ID)-domain 7
HORVU4Hr1G000220	C2H2	C2H2-like zinc finger protein
HORVU4Hr1G000250	C2H2	C2H2-like zinc finger protein
HORVU4Hr1G013460	C2H2	zinc-finger protein 2
HORVU4Hr1G064150	C2H2	zinc-finger protein 1
HORVU4Hr1G070950	C2H2	indeterminate(ID)-domain 2
HORVU5Hr1G045760	C2H2	zinc-finger protein 3
HORVU5Hr1G045780	C2H2	C2H2-like zinc finger protein
HORVU5Hr1G063360	C2H2	zinc finger protein 2
HORVU5Hr1G097500	C2H2	Zinc finger protein 1
HORVU5Hr1G112900	C2H2	C2H2-like zinc finger protein
HORVU5Hr1G112930	C2H2	C2H2-like zinc finger protein
HORVU5Hr1G112970	C2H2	zinc-finger protein 3
HORVU5Hr1G113070	C2H2	C2H2-like zinc finger protein
HORVU5Hr1G113080	C2H2	C2H2-type zinc finger family protein
HORVU6Hr1G016460	C2H2	UBX domain-containing protein 6
HORVU6Hr1G074820	C2H2	Lysine-specific demethylase REF6
HORVU6Hr1G092750	C2H2	C2H2-like zinc finger protein
HORVU7Hr1G045510	C2H2	Hemolysin-type calcium-binding region
HORVU0Hr1G003030	C2H2	zinc-finger protein 2
HORVU0Hr1G020770	C2H2	Zinc finger protein 346
HORVU0Hr1G030680	C2H2	zinc-finger protein 2
HORVU2Hr1G000380	C2H2	C2H2-like zinc finger protein
HORVU2Hr1G097410	C2H2	zinc-finger protein 2
HORVU2Hr1G097450	C2H2	zinc-finger protein 1
HORVU2Hr1G097460	C2H2	zinc-finger protein 1
HORVU3Hr1G077490	C2H2	C2H2-like zinc finger protein
HORVU3Hr1G086790	C2H2	zinc-finger protein 2
HORVU3Hr1G086840	C2H2	C2H2-like zinc finger protein
HORVU4Hr1G019890	C2H2	C2H2-like zinc finger protein
HORVU4Hr1G058720	C2H2	C2H2-like zinc finger protein
HORVU4Hr1G061070	C2H2	C2H2-like zinc finger protein
HORVU4Hr1G065830	C2H2	Lysine-specific demethylase REF6
HORVU5Hr1G095330	C2H2	C2H2-like zinc finger protein
HORVU5Hr1G095390	C2H2	C2H2-like zinc finger protein
HORVU5Hr1G113130	C2H2	C2H2-like zinc finger protein
HORVU0Hr1G031830	C2H2	zinc finger protein 2
HORVU5Hr1G063390	C2H2	zinc finger protein 2
HORVU5Hr1G088880	C2H2	zinc finger protein 2
HORVU0Hr1G010360	C3H	Zinc finger CCCH domain-containing protein 62
HORVU1Hr1G014730	C3H	Zinc finger CCCH domain-containing protein 33
HORVU1Hr1G095270	C3H	Zinc finger CCCH domain-containing protein 37
HORVU2Hr1G058850	C3H	Zinc finger CCCH domain-containing protein 50
HORVU2Hr1G076550	C3H	Muscleblind-like protein 2a
HORVU2Hr1G121020	C3H	Zinc finger CCCH domain-containing protein 32
HORVU3Hr1G019510	C3H	Zinc finger CCCH domain-containing protein 2
HORVU3Hr1G035720	C3H	Zinc finger CCCH domain-containing protein 5
HORVU3Hr1G035750	C3H	Zinc finger CCCH domain-containing protein 6
HORVU3Hr1G054250	C3H	Zinc finger CCCH domain-containing protein 8
HORVU3Hr1G087360	C3H	Zinc finger CCCH domain-containing protein 11
HORVU4Hr1G005770	C3H	Zinc finger CCCH domain-containing protein 24
HORVU4Hr1G062570	C3H	RING finger protein 113 homolog
HORVU5Hr1G027590	C3H	Zinc finger CCCH domain-containing protein 67
HORVU5Hr1G033710	C3H	Zinc finger CCCH domain-containing protein 65
HORVU5Hr1G033730	C3H	Zinc finger CCCH domain-containing protein 65
HORVU5Hr1G037760	C3H	Zinc finger CCCH domain-containing protein 66
HORVU5Hr1G057610	C3H	Zinc finger CCCH domain-containing protein 59
HORVU5Hr1G103280	C3H	Splicing factor U2af 38 kDa subunit
HORVU6Hr1G033840	C3H	Zinc finger CCCH domain-containing protein 14
HORVU6Hr1G082120	C3H	Zinc finger CCCH domain-containing protein 55
HORVU6Hr1G094650	C3H	Zinc finger CCCH domain-containing protein 19
HORVU7Hr1G046080	C3H	E3 ubiquitin-protein ligase makorin
HORVU7Hr1G070450	C3H	Zinc finger CCCH domain-containing protein 56
HORVU7Hr1G096320	C3H	Zinc finger C-x8-C-x5-C-x3-H type family protein
HORVU7Hr1G106340	C3H	cleavage and polyadenylation specificity factor 30
HORVU1Hr1G090910	C3H	Zinc finger CCCH domain-containing protein 39
HORVU7Hr1G102100	C3H	KH domain-containing protein / zinc finger (CCCH type) family protein
HORVU2Hr1G029780	CAMTA	Calmodulin-binding transcription activator 1
HORVU2Hr1G051690	CAMTA	Calmodulin-binding transcription activator 5
HORVU2Hr1G069950	CAMTA	Calmodulin-binding transcription activator 4
HORVU3Hr1G094860	CAMTA	Calmodulin-binding transcription activator 4
HORVU4Hr1G007420	CO-like	Zinc finger protein CONSTANS-LIKE 16
HORVU5Hr1G051230	CO-like	CONSTANS-like 2
HORVU6Hr1G071950	CO-like	Zinc finger protein CONSTANS-LIKE 10
HORVU6Hr1G073170	CO-like	Zinc finger protein CONSTANS-LIKE 16
HORVU7Hr1G027560	CO-like	CONSTANS-like 5
HORVU1Hr1G078000	CPP	Tesmin/TSO1-like CXC domain-containing protein
HORVU2Hr1G021360	CPP	Protein tesmin/TSO1-like CXC 5
HORVU3Hr1G073470	CPP	Protein tesmin/TSO1-like CXC 5
HORVU5Hr1G013160	CPP	Tesmin/TSO1-like CXC domain-containing protein
HORVU7Hr1G081540	CPP	TESMIN/TSO1-like CXC 2
HORVU5Hr1G012950	CPP	Tesmin/TSO1-like CXC domain-containing protein
HORVU1Hr1G093440	CPP	undescribed protein
HORVU2Hr1G092460	DBB	B-box zinc finger family protein
HORVU3Hr1G026500	DBB	B-box zinc finger family protein
HORVU5Hr1G081190	DBB	B-box zinc finger family protein
HORVU6Hr1G028150	DBB	B-box zinc finger family protein
HORVU6Hr1G056000	DBB	CONSTANS-like 3
HORVU7Hr1G023100	DBB	B-box zinc finger family protein
HORVU1Hr1G005390	Dof	DOF zinc finger protein 1
HORVU1Hr1G044560	Dof	DOF zinc finger protein 2
HORVU1Hr1G076800	Dof	DOF zinc finger protein 2
HORVU2Hr1G013060	Dof	DOF zinc finger protein 2
HORVU2Hr1G017290	Dof	DOF zinc finger protein 1
HORVU2Hr1G119110	Dof	DOF zinc finger protein 1
HORVU2Hr1G119160	Dof	DOF zinc finger protein 1
HORVU3Hr1G061840	Dof	DOF zinc finger protein 1
HORVU3Hr1G072970	Dof	DOF zinc finger protein 2
HORVU3Hr1G116220	Dof	DOF zinc finger protein 1
HORVU4Hr1G059590	Dof	DOF zinc finger protein 1
HORVU4Hr1G074990	Dof	DOF zinc finger protein 1
HORVU5Hr1G021290	Dof	DOF zinc finger protein 1
HORVU5Hr1G113220	Dof	DOF zinc finger protein 1
HORVU6Hr1G065250	Dof	DOF zinc finger protein 1
HORVU7Hr1G043250	Dof	DOF zinc finger protein 1
HORVU1Hr1G074140	Dof	DOF zinc finger protein 1
HORVU4Hr1G013890	Dof	DOF zinc finger protein 1
HORVU5Hr1G113190	Dof	DOF zinc finger protein 1
HORVU0Hr1G038470	E2F/DP	E2F transcription factor 1
HORVU2Hr1G073750	E2F/DP	E2F transcription factor 1
HORVU4Hr1G072090	E2F/DP	Transcription factor DP
HORVU5Hr1G040190	E2F/DP	E2F transcription factor 1
HORVU7Hr1G040420	E2F/DP	E2F transcription factor 1
HORVU6Hr1G076770	E2F/DP	E2F transcription factor 1
HORVU4Hr1G051680	EIL	Ethylene insensitive 3 family protein
HORVU5Hr1G073380	EIL	Ethylene insensitive 3 family protein
HORVU7Hr1G050560	EIL	Ethylene insensitive 3 family protein
HORVU0Hr1G016540	ERF	Ethylene-responsive transcription factor 4
HORVU1Hr1G055710	ERF	Ethylene-responsive transcription factor 2
HORVU1Hr1G060490	ERF	Ethylene-responsive transcription factor 4
HORVU1Hr1G064030	ERF	Ethylene-responsive transcription factor 1
HORVU1Hr1G067110	ERF	Ethylene-responsive transcription factor 8
HORVU1Hr1G077680	ERF	Ethylene-responsive transcription factor 1B
HORVU1Hr1G082310	ERF	Ethylene-responsive transcription factor 4
HORVU1Hr1G090250	ERF	Ethylene-responsive transcription factor 1
HORVU2Hr1G093660	ERF	Ethylene-responsive transcription factor 1B
HORVU2Hr1G094810	ERF	Ethylene-responsive transcription factor 1
HORVU2Hr1G099890	ERF	Ethylene-responsive transcription factor 4
HORVU3Hr1G003400	ERF	Ethylene-responsive transcription factor 11
HORVU3Hr1G017950	ERF	Chromodomain-helicase-DNA-binding protein 5
HORVU3Hr1G030310	ERF	Ethylene-responsive transcription factor 3
HORVU3Hr1G078150	ERF	Ethylene-responsive transcription factor 4
HORVU3Hr1G090740	ERF	Ethylene-responsive transcription factor 13
HORVU4Hr1G000700	ERF	Ethylene-responsive transcription factor 1B
HORVU4Hr1G023110	ERF	Ethylene-responsive transcription factor 1
HORVU4Hr1G071890	ERF	Ethylene-responsive transcription factor 1
HORVU4Hr1G077310	ERF	Ethylene-responsive transcription factor 1
HORVU4Hr1G077360	ERF	Ethylene-responsive transcription factor 1
HORVU4Hr1G080300	ERF	Ethylene-responsive transcription factor 14
HORVU5Hr1G036590	ERF	Ethylene-responsive transcription factor 1
HORVU5Hr1G055190	ERF	Ethylene-responsive transcription factor 10
HORVU5Hr1G058270	ERF	Ethylene-responsive transcription factor 7
HORVU5Hr1G062940	ERF	Ethylene-responsive transcription factor 1
HORVU5Hr1G068450	ERF	Ethylene-responsive transcription factor 1
HORVU5Hr1G080230	ERF	Dehydration-responsive element-binding protein 1B
HORVU5Hr1G080300	ERF	Dehydration-responsive element-binding protein 1B
HORVU5Hr1G080340	ERF	ethylene-responsive element binding factor 13
HORVU5Hr1G080350	ERF	Ethylene-responsive element binding factor 14
HORVU5Hr1G080380	ERF	C-repeat-binding factor 4
HORVU5Hr1G080420	ERF	C-repeat-binding factor 4
HORVU5Hr1G080450	ERF	C-repeat-binding factor 4
HORVU5Hr1G111550	ERF	Ethylene-responsive transcription factor 10
HORVU6Hr1G050500	ERF	Ethylene-responsive transcription factor 4
HORVU6Hr1G060140	ERF	Ethylene-responsive transcription factor 1A
HORVU6Hr1G062380	ERF	Ethylene-responsive transcription factor 1
HORVU6Hr1G074970	ERF	Ethylene-responsive transcription factor 1
HORVU6Hr1G080340	ERF	Ethylene-responsive transcription factor 5
HORVU6Hr1G082880	ERF	Ethylene-responsive transcription factor 1
HORVU7Hr1G026940	ERF	Ethylene-responsive transcription factor 5
HORVU7Hr1G032750	ERF	Ethylene-responsive transcription factor 1
HORVU7Hr1G037180	ERF	Ethylene-responsive transcription factor 1A
HORVU7Hr1G070230	ERF	Ethylene-responsive transcription factor 5
HORVU7Hr1G099670	ERF	Ethylene-responsive transcription factor 4
HORVU0Hr1G018290	ERF	Ethylene-responsive transcription factor 1
HORVU1Hr1G056090	ERF	Ethylene-responsive transcription factor 4
HORVU1Hr1G058940	ERF	Ethylene-responsive transcription factor 1
HORVU1Hr1G070410	ERF	Ethylene-responsive transcription factor 1
HORVU2Hr1G037540	ERF	Ethylene-responsive transcription factor 8
HORVU2Hr1G071270	ERF	Ethylene-responsive transcription factor 1
HORVU4Hr1G013410	ERF	Ethylene-responsive transcription factor 9
HORVU5Hr1G018720	ERF	Ethylene-responsive transcription factor 8
HORVU5Hr1G080310	ERF	Dehydration-responsive element-binding protein 1B
HORVU5Hr1G080790	ERF	Ethylene-responsive transcription factor 1
HORVU6Hr1G060220	ERF	Ethylene-responsive transcription factor 5
HORVU6Hr1G062430	ERF	Ethylene-responsive transcription factor 5
HORVU6Hr1G065430	ERF	Ethylene-responsive transcription factor 13
HORVU7Hr1G088790	ERF	Ethylene-responsive transcription factor 11
HORVU7Hr1G111280	ERF	Ethylene-responsive transcription factor 5
HORVU1Hr1G048870	ERF	C-repeat-binding factor 4
HORVU4Hr1G015350	ERF	Ethylene-responsive transcription factor 2
HORVU4Hr1G061340	ERF	Ethylene-responsive transcription factor 6
HORVU6Hr1G078520	ERF	Ethylene-responsive transcription factor 9
HORVU7Hr1G035440	ERF	Ethylene-responsive transcription factor 4
HORVU0Hr1G010350	FAR1	FAR1-related sequence 7
HORVU0Hr1G039600	FAR1	FAR1-related sequence 5
HORVU1Hr1G053780	FAR1	FAR1-related sequence 5
HORVU1Hr1G077710	FAR1	FAR1-related sequence 5
HORVU1Hr1G077730	FAR1	FAR1-related sequence 5
HORVU1Hr1G077790	FAR1	FAR1-related sequence 3
HORVU2Hr1G040290	FAR1	FAR1-related sequence 5
HORVU2Hr1G050770	FAR1	FAR1-related sequence 5
HORVU2Hr1G077100	FAR1	FAR1-related sequence 11
HORVU2Hr1G077340	FAR1	FAR1-related sequence 11
HORVU2Hr1G082470	FAR1	FAR1-related sequence 6
HORVU2Hr1G084500	FAR1	FAR1-related sequence 5
HORVU2Hr1G098600	FAR1	FAR1-related sequence 5
HORVU3Hr1G011200	FAR1	FAR1-related sequence 5
HORVU4Hr1G002250	FAR1	FAR1-related sequence 5
HORVU4Hr1G020290	FAR1	FAR1-related sequence 5
HORVU4Hr1G052030	FAR1	FAR1-related sequence 5
HORVU4Hr1G062460	FAR1	FAR1-related sequence 5
HORVU4Hr1G065250	FAR1	FAR1-related sequence 7
HORVU4Hr1G075930	FAR1	FAR1-related sequence 11
HORVU4Hr1G077050	FAR1	FAR1-related sequence 5
HORVU5Hr1G007750	FAR1	FAR1-related sequence 3
HORVU5Hr1G010730	FAR1	FAR1-related sequence 5
HORVU5Hr1G014810	FAR1	FAR1-related sequence 5
HORVU5Hr1G017570	FAR1	FAR1-related sequence 5
HORVU5Hr1G043470	FAR1	FAR1-related sequence 7
HORVU5Hr1G068370	FAR1	FAR1-related sequence 5
HORVU5Hr1G096650	FAR1	FAR1-related sequence 11
HORVU5Hr1G110910	FAR1	FAR1-related sequence 5
HORVU5Hr1G120370	FAR1	FAR1-related sequence 6
HORVU6Hr1G055740	FAR1	FAR1-related sequence 6
HORVU6Hr1G091520	FAR1	FAR1-related sequence 3
HORVU7Hr1G025850	FAR1	FAR1-related sequence 5
HORVU7Hr1G085020	FAR1	FAR1-related sequence 5
HORVU7Hr1G097890	FAR1	FAR1-related sequence 6
HORVU2Hr1G084370	FAR1	FAR1-related sequence 5
HORVU3Hr1G080490	FAR1	FAR1-related sequence 6
HORVU5Hr1G063070	FAR1	FAR1 family, putative
HORVU7Hr1G044960	FAR1	FAR1-related sequence 12
HORVU7Hr1G084370	FAR1	Far1
HORVU0Hr1G007770	G2-like	Two-component response regulator-like APRR2
HORVU0Hr1G010940	G2-like	Two-component response regulator-like APRR2
HORVU0Hr1G025540	G2-like	myb-like transcription factor family protein
HORVU1Hr1G064950	G2-like	Two-component response regulator ORR21
HORVU1Hr1G068320	G2-like	myb-like transcription factor family protein
HORVU1Hr1G068930	G2-like	myb-like transcription factor family protein
HORVU2Hr1G017240	G2-like	myb-like transcription factor family protein
HORVU2Hr1G062670	G2-like	myb-like transcription factor family protein
HORVU2Hr1G062680	G2-like	Two-component response regulator ARR1
HORVU2Hr1G102040	G2-like	myb-like transcription factor family protein
HORVU2Hr1G109040	G2-like	myb-like transcription factor family protein
HORVU2Hr1G117050	G2-like	Myb family transcription factor APL
HORVU3Hr1G019260	G2-like	myb-like transcription factor family protein
HORVU3Hr1G022960	G2-like	myb-like transcription factor family protein
HORVU3Hr1G032440	G2-like	Two-component response regulator-like APRR2
HORVU3Hr1G086000	G2-like	Two-component response regulator ARR18
HORVU3Hr1G114970	G2-like	Two-component response regulator ARR1
HORVU4Hr1G051080	G2-like	myb-like transcription factor family protein
HORVU5Hr1G017410	G2-like	Two-component response regulator ORR22
HORVU5Hr1G018220	G2-like	Two-component response regulator ARR18
HORVU5Hr1G054350	G2-like	myb-like transcription factor family protein
HORVU5Hr1G054450	G2-like	myb-like transcription factor family protein
HORVU5Hr1G097560	G2-like	Two-component response regulator ARR2
HORVU5Hr1G097900	G2-like	Myb-like DNA-binding domain, SHAQKYF class family protein, expressed
HORVU6Hr1G000410	G2-like	Two-component response regulator ORR24
HORVU6Hr1G019650	G2-like	myb-like transcription factor family protein
HORVU6Hr1G031470	G2-like	myb-like transcription factor family protein
HORVU6Hr1G067580	G2-like	Two-component response regulator ORR21
HORVU6Hr1G068100	G2-like	myb-like transcription factor family protein
HORVU7Hr1G080530	G2-like	Two-component response regulator ORR21
HORVU7Hr1G083690	G2-like	Two-component response regulator-like APRR2
HORVU7Hr1G090880	G2-like	myb-like transcription factor family protein
HORVU7Hr1G095840	G2-like	Two-component response regulator ORR29
HORVU7Hr1G096430	G2-like	myb-like transcription factor family protein
HORVU7Hr1G109130	G2-like	myb-like transcription factor family protein
HORVU2Hr1G020140	G2-like	Two-component response regulator ARR18
HORVU5Hr1G047920	G2-like	Two-component response regulator ORR21
HORVU6Hr1G068140	G2-like	Myb family transcription factor APL
HORVU7Hr1G107530	G2-like	Homeodomain-like superfamily protein
HORVU7Hr1G107630	G2-like	Homeodomain-like superfamily protein
HORVU7Hr1G107670	G2-like	Two-component response regulator ORR21
HORVU7Hr1G107680	G2-like	Two-component response regulator ORR21
HORVU5Hr1G060310	G2-like	Two-component response regulator ORR24
HORVU1Hr1G022710	GATA	GATA transcription factor 23
HORVU1Hr1G076000	GATA	GATA transcription factor 12
HORVU2Hr1G093230	GATA	GATA transcription factor 27
HORVU2Hr1G127370	GATA	GATA transcription factor 26
HORVU4Hr1G004080	GATA	GATA transcription factor 18
HORVU4Hr1G010840	GATA	GATA transcription factor 19
HORVU4Hr1G079070	GATA	GATA transcription factor 4
HORVU5Hr1G005990	GATA	GATA transcription factor 4
HORVU5Hr1G036330	GATA	GATA transcription factor 9
HORVU5Hr1G116310	GATA	GATA transcription factor 15
HORVU6Hr1G021570	GATA	GATA transcription factor 17
HORVU6Hr1G039720	GATA	GATA transcription factor 23
HORVU6Hr1G061140	GATA	GATA transcription factor 5
HORVU6Hr1G088370	GATA	GATA transcription factor 9
HORVU7Hr1G086810	GATA	GATA transcription factor 23
HORVU7Hr1G097840	GATA	GATA transcription factor 20
HORVU3Hr1G071030	GATA	GATA transcription factor 9
HORVU6Hr1G093630	GATA	C2C2-GATA transcription factor
HORVU2Hr1G027390	GeBP	DNA-binding storekeeper protein-related transcriptional regulator
HORVU3Hr1G034150	GeBP	DNA-binding storekeeper protein-related transcriptional regulator
HORVU3Hr1G035850	GeBP	Chromosome 3B, genomic scaffold, cultivar Chinese Spring
HORVU4Hr1G007130	GeBP	DNA-binding storekeeper protein-related transcriptional regulator
HORVU4Hr1G045570	GeBP	DNA-binding storekeeper protein-related transcriptional regulator
HORVU5Hr1G051570	GeBP	DNA-binding storekeeper protein-related transcriptional regulator
HORVU5Hr1G067630	GeBP	DNA-binding storekeeper protein-related transcriptional regulator
HORVU6Hr1G079660	GeBP	DNA-binding storekeeper protein-related transcriptional regulator
HORVU6Hr1G080190	GeBP	unknown function
HORVU7Hr1G035420	GeBP	DNA-binding storekeeper protein-related transcriptional regulator
HORVU7Hr1G040800	GeBP	DNA-binding storekeeper protein-related transcriptional regulator
HORVU0Hr1G003230	GRAS	Scarecrow-like protein 23
HORVU0Hr1G004640	GRAS	GRAS family transcription factor
HORVU1Hr1G004440	GRAS	GRAS family transcription factor
HORVU1Hr1G053510	GRAS	GRAS family transcription factor
HORVU2Hr1G036280	GRAS	GRAS family transcription factor
HORVU2Hr1G040860	GRAS	Nodulation signaling protein 1
HORVU2Hr1G043780	GRAS	GRAS family transcription factor
HORVU2Hr1G094040	GRAS	SCARECROW-like 1
HORVU3Hr1G086210	GRAS	GRAS family transcription factor
HORVU3Hr1G091250	GRAS	SCARECROW-like 1
HORVU3Hr1G106260	GRAS	GRAS family transcription factor
HORVU4Hr1G006930	GRAS	SCARECROW-like 21
HORVU4Hr1G008930	GRAS	GRAS family transcription factor
HORVU4Hr1G008980	GRAS	GRAS family transcription factor
HORVU4Hr1G020490	GRAS	GRAS family transcription factor
HORVU4Hr1G024020	GRAS	Protein SCARECROW 1
HORVU4Hr1G024030	GRAS	Protein SCARECROW 1
HORVU4Hr1G026010	GRAS	GRAS family transcription factor family protein
HORVU4Hr1G027610	GRAS	GRAS family transcription factor
HORVU4Hr1G027900	GRAS	GRAS family transcription factor
HORVU4Hr1G071670	GRAS	Scarecrow-like transcription factor PAT1
HORVU4Hr1G080460	GRAS	GRAS family transcription factor
HORVU4Hr1G087700	GRAS	GRAS family transcription factor
HORVU5Hr1G020900	GRAS	GRAS family transcription factor
HORVU5Hr1G045020	GRAS	GRAS family transcription factor
HORVU5Hr1G063270	GRAS	GRAS family transcription factor
HORVU5Hr1G113620	GRAS	GRAS family transcription factor
HORVU5Hr1G117780	GRAS	Nodulation signaling protein 1
HORVU6Hr1G022760	GRAS	scarecrow-like 3
HORVU6Hr1G033280	GRAS	GRAS family transcription factor
HORVU6Hr1G063650	GRAS	GRAS family transcription factor
HORVU7Hr1G001300	GRAS	GRAS family transcription factor
HORVU2Hr1G035730	GRAS	GRAS family transcription factor
HORVU3Hr1G088820	GRAS	GRAS family transcription factor family protein
HORVU4Hr1G027340	GRAS	GRAS family transcription factor
HORVU4Hr1G027920	GRAS	GRAS family transcription factor
HORVU5Hr1G043310	GRAS	GRAS family transcription factor family protein
HORVU5Hr1G045920	GRAS	Protein SCARECROW 1
HORVU7Hr1G001320	GRAS	unknown function
HORVU1Hr1G069140	GRAS	GRAS family transcription factor
HORVU3Hr1G058100	GRAS	scarecrow-like 5
HORVU2Hr1G054270	GRF	Growth-regulating factor 11
HORVU2Hr1G101770	GRF	Growth-regulating factor 3
HORVU4Hr1G010080	GRF	Growth-regulating factor 6
HORVU4Hr1G037480	GRF	Growth-regulating factor 8
HORVU0Hr1G016610	GRF	Growth-regulating factor 4
HORVU4Hr1G003440	GRF	Growth-regulating factor 9
HORVU6Hr1G068370	GRF	Growth-regulating factor 4
HORVU6Hr1G081210	GRF	Growth-regulating factor 1
HORVU1Hr1G087180	HB-other	homeobox-1
HORVU2Hr1G021950	HB-other	Homeodomain-like transcriptional regulator isoform 2
HORVU3Hr1G098230	HB-other	Homeobox protein LUMINIDEPENDENS
HORVU7Hr1G047760	HB-other	sequence-specific DNA binding transcription factors;sequence-specific DNA binding
HORVU7Hr1G084310	HB-other	overexpressor of cationic peroxidase 3
HORVU7Hr1G088090	HB-other	Homeobox protein BEL1 homolog
HORVU6Hr1G014680	HB-other	BEL1-like homeodomain 7
HORVU1Hr1G076380	HB-PHD	Homeobox protein HOX1A
HORVU3Hr1G071350	HB-PHD	Homeobox protein HOX1A
HORVU1Hr1G041790	HD-ZIP	Homeobox-leucine zipper protein family
HORVU1Hr1G055930	HD-ZIP	homeobox-leucine zipper protein 4
HORVU1Hr1G082910	HD-ZIP	homeobox-leucine zipper protein 3
HORVU2Hr1G092710	HD-ZIP	Homeobox-leucine zipper protein family
HORVU2Hr1G106970	HD-ZIP	Homeobox-leucine zipper protein family
HORVU3Hr1G026990	HD-ZIP	Homeobox-leucine zipper protein family
HORVU4Hr1G065900	HD-ZIP	Homeobox-leucine zipper protein family
HORVU4Hr1G075180	HD-ZIP	Homeobox-leucine zipper protein family
HORVU4Hr1G078410	HD-ZIP	Homeobox-leucine zipper protein family
HORVU5Hr1G010650	HD-ZIP	Homeobox-leucine zipper protein family
HORVU5Hr1G049790	HD-ZIP	Homeobox-leucine zipper protein family
HORVU5Hr1G059410	HD-ZIP	Homeobox-leucine zipper protein family
HORVU5Hr1G067010	HD-ZIP	Homeobox-leucine zipper protein family
HORVU5Hr1G070260	HD-ZIP	Homeobox-leucine zipper protein family
HORVU5Hr1G080700	HD-ZIP	homeobox-leucine zipper protein 3
HORVU5Hr1G081090	HD-ZIP	Homeobox-leucine zipper protein family
HORVU6Hr1G065300	HD-ZIP	Homeobox-leucine zipper protein family
HORVU6Hr1G072810	HD-ZIP	Homeobox-leucine zipper protein family
HORVU7Hr1G018780	HD-ZIP	homeobox-leucine zipper protein 4
HORVU7Hr1G073440	HD-ZIP	Homeobox-leucine zipper protein family
HORVU7Hr1G098230	HD-ZIP	Homeobox-leucine zipper protein family
HORVU1Hr1G050620	HD-ZIP	Homeobox-leucine zipper protein family
HORVU2Hr1G097940	HD-ZIP	homeobox-leucine zipper protein 4
HORVU4Hr1G070610	HD-ZIP	Homeobox-leucine zipper protein family
HORVU4Hr1G075170	HD-ZIP	Homeobox-leucine zipper protein family
HORVU6Hr1G021870	HD-ZIP	Homeobox-leucine zipper protein family
HORVU6Hr1G061390	HD-ZIP	Homeobox-leucine zipper protein family
HORVU2Hr1G095210	HD-ZIP	Homeobox-leucine zipper protein family
HORVU2Hr1G035630	HRT-like	effector of transcription2
HORVU1Hr1G081300	HSF	Heat stress transcription factor A-4d
HORVU1Hr1G083420	HSF	Heat stress transcription factor A-2c
HORVU2Hr1G014590	HSF	Heat stress transcription factor A-2b
HORVU2Hr1G040680	HSF	Heat stress transcription factor A-3
HORVU2Hr1G095320	HSF	Heat stress transcription factor B-2a
HORVU3Hr1G069590	HSF	Heat stress transcription factor C-1b
HORVU3Hr1G071550	HSF	Heat stress transcription factor A-4b
HORVU4Hr1G073650	HSF	Heat stress transcription factor A-2d
HORVU4Hr1G090090	HSF	Heat stress transcription factor C-2a
HORVU5Hr1G080840	HSF	Heat stress transcription factor B-2c
HORVU5Hr1G094380	HSF	Heat stress transcription factor A-2a
HORVU5Hr1G105770	HSF	Heat stress transcription factor A-2e
HORVU5Hr1G123770	HSF	heat shock transcription factor A2
HORVU6Hr1G017910	HSF	Heat stress transcription factor A-5
HORVU7Hr1G056820	HSF	Heat stress transcription factor B-2b
HORVU7Hr1G087690	HSF	heat shock transcription factor A2
HORVU7Hr1G088920	HSF	Heat stress transcription factor C-2b
HORVU3Hr1G055960	HSF	Heat stress transcription factor C-1a
HORVU4Hr1G090850	HSF	Heat stress transcription factor C-2a
HORVU1Hr1G064640	LBD	LOB domain-containing protein 10
HORVU2Hr1G035160	LBD	LOB domain-containing protein 37
HORVU4Hr1G013380	LBD	LOB domain-containing protein 37
HORVU4Hr1G019230	LBD	LOB domain-containing protein 28
HORVU2Hr1G066080	LBD	LOB domain-containing protein 41
HORVU3Hr1G016320	LBD	LOB domain-containing protein 41
HORVU3Hr1G088440	LBD	LOB domain-containing protein 15
HORVU3Hr1G090240	LBD	LOB domain-containing protein 6
HORVU3Hr1G090250	LBD	LOB domain-containing protein 6
HORVU3Hr1G109250	LBD	LOB domain-containing protein 22
HORVU4Hr1G013630	LBD	LOB domain-containing protein 10
HORVU1Hr1G012720	LBD	LOB domain-containing protein 11
HORVU1Hr1G073170	LSD	LSD1 zinc finger family protein
HORVU5Hr1G011690	LSD	LSD1 zinc finger family protein
HORVU5Hr1G093280	LSD	Protein LSD1
HORVU7Hr1G074030	LSD	LSD1 zinc finger family protein
HORVU1Hr1G063620	MIKC_MADS	MADS-box transcription factor 4
HORVU2Hr1G063800	MIKC_MADS	MADS-box transcription factor 15
HORVU2Hr1G080490	MIKC_MADS	MADS-box transcription factor 27
HORVU4Hr1G077850	MIKC_MADS	MADS-box transcription factor 47
HORVU5Hr1G095630	MIKC_MADS	MADS-box transcription factor 14
HORVU6Hr1G077300	MIKC_MADS	MADS-box transcription factor 22
HORVU7Hr1G025700	MIKC_MADS	MADS-box transcription factor 5
HORVU7Hr1G076310	MIKC_MADS	MADS-box transcription factor 26
HORVU1Hr1G064150	MIKC_MADS	MADS-box transcription factor 21
HORVU3Hr1G026650	MIKC_MADS	MADS-box transcription factor 3
HORVU3Hr1G091000	MIKC_MADS	MADS-box transcription factor 2
HORVU7Hr1G108280	MIKC_MADS	MADS-box transcription factor 29
HORVU4Hr1G032440	M-type_MADS	MADS-box transcription factor family protein
HORVU7Hr1G054320	M-type_MADS	MADS-box transcription factor family protein
HORVU3Hr1G086260	M-type_MADS	MADS-box transcription factor family protein
HORVU3Hr1G095090	M-type_MADS	MADS-box transcription factor family protein
HORVU3Hr1G095200	M-type_MADS	MADS-box transcription factor family protein
HORVU3Hr1G095240	M-type_MADS	MADS-box transcription factor family protein
HORVU5Hr1G110410	M-type_MADS	MADS-box transcription factor family protein
HORVU6Hr1G002270	M-type_MADS	MADS-box transcription factor family protein
HORVU7Hr1G054390	M-type_MADS	MADS-box transcription factor family protein
HORVU7Hr1G081070	M-type_MADS	MADS-box transcription factor family protein
HORVU0Hr1G001230	MYB	myb domain protein 33
HORVU1Hr1G008810	MYB	myb domain protein 59
HORVU1Hr1G017970	MYB	myb domain protein 61
HORVU1Hr1G029540	MYB	Myb-related protein 3R-1
HORVU1Hr1G041280	MYB	myb domain protein 15
HORVU1Hr1G068520	MYB	myb domain protein 33
HORVU1Hr1G072430	MYB	myb domain protein 3r-5
HORVU1Hr1G073300	MYB	myb-like transcription factor family protein
HORVU1Hr1G074260	MYB	myb domain protein 4
HORVU1Hr1G079040	MYB	myb domain protein 86
HORVU1Hr1G091820	MYB	Chaperone protein DnaJ
HORVU2Hr1G028840	MYB	myb domain protein 88
HORVU2Hr1G091590	MYB	myb domain protein 19
HORVU2Hr1G106180	MYB	myb domain protein 93
HORVU2Hr1G106400	MYB	myb domain protein 63
HORVU2Hr1G119610	MYB	myb-like transcription factor family protein
HORVU2Hr1G120340	MYB	myb domain protein 16
HORVU3Hr1G019590	MYB	myb domain protein 37
HORVU3Hr1G031320	MYB	Myb-related protein 3R-1
HORVU3Hr1G063460	MYB	myb domain protein 36
HORVU3Hr1G079490	MYB	myb domain protein 33
HORVU3Hr1G082210	MYB	myb domain protein 4
HORVU3Hr1G083740	MYB	myb-like transcription factor family protein
HORVU3Hr1G085570	MYB	myb domain protein 109
HORVU3Hr1G086270	MYB	myb domain protein 3r-5
HORVU3Hr1G092820	MYB	myb domain protein 112
HORVU3Hr1G116740	MYB	myb domain protein 59
HORVU4Hr1G018360	MYB	myb domain protein 4
HORVU4Hr1G028310	MYB	myb domain protein 59
HORVU4Hr1G028780	MYB	myb domain protein 112
HORVU4Hr1G052490	MYB	myb domain protein 112
HORVU4Hr1G054420	MYB	myb domain protein 12
HORVU5Hr1G021750	MYB	myb domain protein 59
HORVU5Hr1G049880	MYB	myb domain protein 70
HORVU5Hr1G077100	MYB	myb domain protein 3r-3
HORVU5Hr1G081770	MYB	myb domain protein 20
HORVU5Hr1G083910	MYB	MYB-like 102
HORVU5Hr1G108630	MYB	cell division cycle 5
HORVU5Hr1G123880	MYB	myb domain protein 30
HORVU6Hr1G035470	MYB	myb domain protein r1
HORVU6Hr1G044640	MYB	myb domain protein 3r-4
HORVU6Hr1G058580	MYB	myb domain protein 15
HORVU6Hr1G058630	MYB	myb domain protein 14
HORVU6Hr1G058640	MYB	MYB-like 102
HORVU6Hr1G060610	MYB	myb domain protein 19
HORVU6Hr1G067380	MYB	myb domain protein 63
HORVU7Hr1G057410	MYB	MYB-like 102
HORVU7Hr1G070730	MYB	DnaJ homolog subfamily C member 2
HORVU0Hr1G005100	MYB	myb domain protein 79
HORVU0Hr1G006810	MYB	myb domain protein 5
HORVU1Hr1G084170	MYB	myb domain protein 36
HORVU2Hr1G010450	MYB	myb domain protein 36
HORVU2Hr1G027600	MYB	myb domain protein 86
HORVU2Hr1G028470	MYB	myb domain protein 94
HORVU2Hr1G081720	MYB	myb domain protein 103
HORVU3Hr1G065880	MYB	myb domain protein 86
HORVU4Hr1G008640	MYB	myb domain protein 52
HORVU4Hr1G017040	MYB	myb domain protein 52
HORVU4Hr1G023510	MYB	myb domain protein 96
HORVU4Hr1G064780	MYB	myb domain protein 77
HORVU4Hr1G082610	MYB	myb domain protein 5
HORVU5Hr1G021230	MYB	myb domain protein 101
HORVU5Hr1G060650	MYB	myb domain protein 20
HORVU5Hr1G098540	MYB	myb domain protein 36
HORVU5Hr1G103970	MYB	myb domain protein 20
HORVU6Hr1G058620	MYB	myb domain protein 15
HORVU7Hr1G041810	MYB	myb domain protein 20
HORVU7Hr1G072450	MYB	myb domain protein 103
HORVU2Hr1G041300	MYB	myb domain protein 41
HORVU1Hr1G016420	MYB	myb domain protein 108
HORVU3Hr1G004050	MYB	myb domain protein 62
HORVU5Hr1G022690	MYB	myb domain protein 112
HORVU7Hr1G116760	MYB	myb domain protein r1
HORVU0Hr1G018970	MYB_related	myb-like transcription factor family protein
HORVU0Hr1G031850	MYB_related	myb-like transcription factor family protein
HORVU1Hr1G014120	MYB_related	Nuclear receptor corepressor 1
HORVU1Hr1G055900	MYB_related	myb-like transcription factor family protein
HORVU1Hr1G056020	MYB_related	myb-like transcription factor family protein
HORVU1Hr1G073940	MYB_related	myb-like transcription factor family protein
HORVU1Hr1G079030	MYB_related	myb domain protein 86
HORVU1Hr1G079930	MYB_related	DNA methyltransferase 1-associated protein 1
HORVU1Hr1G089470	MYB_related	Transcription factor RADIALIS
HORVU1Hr1G089490	MYB_related	Transcription factor RADIALIS
HORVU1Hr1G089500	MYB_related	Transcription factor RADIALIS
HORVU1Hr1G089570	MYB_related	Transcription factor RADIALIS
HORVU1Hr1G091520	MYB_related	Transcription factor RADIALIS
HORVU1Hr1G091530	MYB_related	DnaJ homolog subfamily C member 2
HORVU1Hr1G091540	MYB_related	Transcription factor RADIALIS
HORVU2Hr1G013090	MYB_related	Telomeric repeat-binding factor 2
HORVU2Hr1G082880	MYB_related	SWI/SNF complex subunit SWI3A
HORVU2Hr1G089310	MYB_related	myb domain protein 15
HORVU2Hr1G091530	MYB_related	myb domain protein 19
HORVU2Hr1G104580	MYB_related	At5g37260-like protein
HORVU3Hr1G010600	MYB_related	myb-like transcription factor family protein
HORVU3Hr1G010620	MYB_related	myb-like transcription factor family protein
HORVU3Hr1G019330	MYB_related	Protein ALWAYS EARLY 2
HORVU3Hr1G019480	MYB_related	myb-like transcription factor family protein
HORVU3Hr1G019840	MYB_related	myb-like transcription factor family protein
HORVU3Hr1G051190	MYB_related	telomere repeat binding factor 1
HORVU3Hr1G052710	MYB_related	myb-like transcription factor family protein
HORVU3Hr1G055260	MYB_related	myb domain protein 66
HORVU3Hr1G085180	MYB_related	myb-like transcription factor family protein
HORVU3Hr1G092220	MYB_related	telomere repeat binding factor 1
HORVU4Hr1G064060	MYB_related	TSL-kinase interacting protein 1
HORVU5Hr1G009880	MYB_related	Single myb histone 6
HORVU5Hr1G075350	MYB_related	Transcription factor RADIALIS
HORVU5Hr1G095400	MYB_related	Transcriptional adapter 2
HORVU6Hr1G060600	MYB_related	myb domain protein 19
HORVU6Hr1G066000	MYB_related	myb-like transcription factor family protein
HORVU6Hr1G066450	MYB_related	At5g37260-like protein
HORVU6Hr1G083320	MYB_related	Telomeric repeat-binding factor 1
HORVU6Hr1G083380	MYB_related	Telomeric repeat-binding factor 1
HORVU6Hr1G091110	MYB_related	Telomere-binding protein 1
HORVU7Hr1G001830	MYB_related	myb-like transcription factor family protein
HORVU7Hr1G029760	MYB_related	Telomeric repeat-binding factor 1
HORVU7Hr1G047910	MYB_related	Transcription factor RADIALIS
HORVU7Hr1G050770	MYB_related	DNA-binding bromodomain-containing protein
HORVU7Hr1G053780	MYB_related	Telomeric repeat-binding factor 1
HORVU7Hr1G070870	MYB_related	circadian clock associated 1
HORVU7Hr1G072480	MYB_related	myb-like transcription factor family protein
HORVU7Hr1G072890	MYB_related	myb-like transcription factor family protein
HORVU7Hr1G082980	MYB_related	DnaJ subfamily C member 2
HORVU7Hr1G107550	MYB_related	myb-like transcription factor family protein
HORVU7Hr1G114750	MYB_related	TRF-like 6
HORVU7Hr1G121210	MYB_related	At5g37260-like protein
HORVU1Hr1G089460	MYB_related	Transcription factor RADIALIS
HORVU1Hr1G089510	MYB_related	Transcription factor RADIALIS
HORVU1Hr1G089560	MYB_related	Transcription factor RADIALIS
HORVU1Hr1G089770	MYB_related	myb domain protein 21
HORVU2Hr1G087990	MYB_related	myb domain protein 121
HORVU2Hr1G106170	MYB_related	myb domain protein 49
HORVU3Hr1G025030	MYB_related	myb-like transcription factor family protein
HORVU3Hr1G085140	MYB_related	Transcription factor RADIALIS
HORVU4Hr1G062650	MYB_related	Transcription factor RADIALIS
HORVU6Hr1G060650	MYB_related	myb domain protein 17
HORVU6Hr1G073500	MYB_related	myb domain protein 20
HORVU7Hr1G093750	MYB_related	Myb-like protein V
HORVU2Hr1G106140	MYB_related	myb domain protein 49
HORVU3Hr1G056980	MYB_related	myb domain protein 112
HORVU0Hr1G022820	NAC	NAC domain containing protein 94
HORVU0Hr1G026330	NAC	NAC domain protein,
HORVU1Hr1G025010	NAC	NAC domain containing protein 82
HORVU1Hr1G049840	NAC	NAC domain protein,
HORVU1Hr1G063740	NAC	NAC domain protein,
HORVU1Hr1G064300	NAC	NAC domain containing protein 35
HORVU2Hr1G017370	NAC	NAC domain containing protein 100
HORVU2Hr1G017400	NAC	NAC domain protein,
HORVU2Hr1G017460	NAC	NAC domain protein,
HORVU2Hr1G017470	NAC	NAC domain protein,
HORVU2Hr1G045580	NAC	NAC domain containing protein 103
HORVU2Hr1G092030	NAC	NAC domain protein,
HORVU2Hr1G103930	NAC	NAC domain containing protein 1
HORVU2Hr1G126040	NAC	NAC domain containing protein 76
HORVU2Hr1G126080	NAC	NAC domain containing protein 76
HORVU3Hr1G014090	NAC	NAC domain protein,
HORVU3Hr1G014140	NAC	NAC domain protein,
HORVU3Hr1G019530	NAC	NAC domain containing protein 75
HORVU3Hr1G036380	NAC	NAC domain protein,
HORVU3Hr1G080100	NAC	NAC domain containing protein 102
HORVU3Hr1G088800	NAC	NAC domain containing protein 2
HORVU3Hr1G090440	NAC	NAC domain containing protein 35
HORVU3Hr1G090920	NAC	NAC domain protein,
HORVU3Hr1G094170	NAC	NAC domain containing protein 32
HORVU3Hr1G095880	NAC	NAC domain protein,
HORVU3Hr1G106070	NAC	NAC domain containing protein 45
HORVU4Hr1G017430	NAC	NAC domain protein,
HORVU4Hr1G051290	NAC	NAC domain protein,
HORVU4Hr1G051360	NAC	NAC domain protein,
HORVU4Hr1G067270	NAC	NAC domain protein,
HORVU4Hr1G081430	NAC	NAC domain containing protein 36
HORVU4Hr1G081440	NAC	NAC domain containing protein 36
HORVU4Hr1G089660	NAC	NAC domain containing protein 32
HORVU5Hr1G011650	NAC	NAC domain containing protein 1
HORVU5Hr1G045640	NAC	NAC domain protein,
HORVU5Hr1G066020	NAC	NAC domain protein,
HORVU5Hr1G074810	NAC	NAC domain protein,
HORVU5Hr1G077010	NAC	NAC domain containing protein 41
HORVU5Hr1G111590	NAC	NAC domain protein,
HORVU6Hr1G016980	NAC	NAC domain containing protein 46
HORVU6Hr1G060800	NAC	NAC domain protein,
HORVU6Hr1G091230	NAC	Auxin-binding protein 1
HORVU6Hr1G093050	NAC	NAC domain containing protein 2
HORVU7Hr1G000910	NAC	NAC domain containing protein 62
HORVU7Hr1G012730	NAC	NAC domain protein 66
HORVU7Hr1G012780	NAC	NAC domain protein 66
HORVU7Hr1G022310	NAC	NAC domain protein,
HORVU7Hr1G033990	NAC	NAC domain containing protein 103
HORVU7Hr1G055080	NAC	NAC domain protein,
HORVU7Hr1G060310	NAC	NAC domain protein,
HORVU7Hr1G070780	NAC	NAC domain containing protein 86
HORVU7Hr1G072670	NAC	NAC domain containing protein 1
HORVU7Hr1G076250	NAC	NAC domain containing protein 35
HORVU7Hr1G106480	NAC	NAC domain containing protein 1
HORVU7Hr1G106660	NAC	NAC domain containing protein 1
HORVU0Hr1G000630	NAC	NAC domain containing protein 103
HORVU0Hr1G028970	NAC	NAC domain protein,
HORVU0Hr1G038150	NAC	NAC domain containing protein 75
HORVU1Hr1G021800	NAC	NAC domain protein,
HORVU1Hr1G045120	NAC	NAC domain containing protein 75
HORVU2Hr1G017350	NAC	NAC domain containing protein 100
HORVU2Hr1G017360	NAC	NAC domain containing protein 100
HORVU2Hr1G039640	NAC	NAC domain protein,
HORVU2Hr1G080460	NAC	NAC domain protein,
HORVU2Hr1G082340	NAC	NAC domain protein,
HORVU2Hr1G082650	NAC	NAC domain containing protein 75
HORVU2Hr1G091660	NAC	NAC domain containing protein 42
HORVU2Hr1G127510	NAC	NAC domain containing protein 2
HORVU2Hr1G127550	NAC	NAC domain containing protein 2
HORVU3Hr1G047900	NAC	NAC domain containing protein 2
HORVU3Hr1G061560	NAC	NAC domain containing protein 73
HORVU3Hr1G062150	NAC	NAC domain containing protein 2
HORVU3Hr1G083330	NAC	NAC domain containing protein 75
HORVU3Hr1G083820	NAC	NAC domain protein,
HORVU4Hr1G017170	NAC	NAC domain containing protein 99
HORVU4Hr1G081450	NAC	NAC domain containing protein 36
HORVU5Hr1G040700	NAC	NAC domain protein,
HORVU5Hr1G087850	NAC	NAC domain containing protein 57
HORVU5Hr1G099390	NAC	NAC domain containing protein 42
HORVU5Hr1G099460	NAC	NAC domain protein,
HORVU5Hr1G099470	NAC	NAC domain protein,
HORVU6Hr1G053540	NAC	NAC domain protein,
HORVU7Hr1G012740	NAC	NAC domain protein 66
HORVU7Hr1G040560	NAC	NAC domain protein,
HORVU7Hr1G042560	NAC	NAC domain protein,
HORVU5Hr1G045650	NAC	NAC domain protein,
HORVU2Hr1G017380	NAC	NAC domain protein,
HORVU7Hr1G012760	NAC	NAC domain protein 66
HORVU7Hr1G041340	NAC	NAC domain containing protein 86
HORVU3Hr1G025750	NF-X1	NF-X1-type zinc finger protein NFXL1
HORVU7Hr1G115270	NF-X1	NF-X1-type zinc finger protein NFXL1
HORVU2Hr1G032130	NF-YA	Nuclear transcription factor Y subunit A-5
HORVU4Hr1G005670	NF-YA	Nuclear transcription factor Y subunit A-9
HORVU4Hr1G075830	NF-YA	Nuclear transcription factor Y subunit A-3
HORVU5Hr1G007890	NF-YA	Nuclear transcription factor Y subunit A-10
HORVU5Hr1G010600	NF-YA	Nuclear transcription factor Y subunit A-7
HORVU6Hr1G081080	NF-YA	Nuclear transcription factor Y subunit A-5
HORVU1Hr1G071620	NF-YB	Nuclear transcription factor Y subunit B
HORVU1Hr1G090450	NF-YB	Nuclear transcription factor Y subunit B-4
HORVU2Hr1G032320	NF-YB	Nuclear transcription factor Y subunit B-3
HORVU2Hr1G087460	NF-YB	Nuclear transcription factor Y subunit B-3
HORVU3Hr1G087390	NF-YB	Nuclear transcription factor Y subunit B
HORVU3Hr1G097680	NF-YB	Nuclear transcription factor Y subunit B-1
HORVU4Hr1G001140	NF-YB	DNA polymerase epsilon subunit 3
HORVU7Hr1G105500	NF-YB	Nuclear transcription factor Y subunit B-2
HORVU3Hr1G092710	NF-YB	Chromosome 3B, genomic scaffold, cultivar Chinese Spring
HORVU3Hr1G098500	NF-YB	Nuclear transcription factor Y subunit B-5
HORVU7Hr1G105460	NF-YB	Nuclear transcription factor Y subunit B-2
HORVU1Hr1G067990	NF-YC	Nuclear transcription factor Y subunit C-3
HORVU4Hr1G034360	NF-YC	Nuclear transcription factor Y subunit C-3
HORVU4Hr1G062890	NF-YC	Nuclear transcription factor Y subunit C-4
HORVU5Hr1G123050	NF-YC	Chromatin accessibility complex protein 1
HORVU6Hr1G032200	NF-YC	Nuclear transcription factor Y subunit C-2
HORVU7Hr1G048760	NF-YC	Nuclear transcription factor Y subunit C-9
HORVU3Hr1G020860	NF-YC	CCAAT-HAP5 transcription factor
HORVU7Hr1G082930	NF-YC	Nuclear transcription factor Y subunit C-2
HORVU7Hr1G108370	NF-YC	Nuclear transcription factor Y subunit C-2
HORVU2Hr1G085590	Nin-like	Plant regulator RWP-RK family protein
HORVU2Hr1G095940	Nin-like	RWP-RK domain-containing protein
HORVU3Hr1G032170	Nin-like	Plant regulator RWP-RK family protein
HORVU3Hr1G033700	Nin-like	RWP-RK domain-containing protein
HORVU4Hr1G014660	Nin-like	Plant regulator RWP-RK family protein
HORVU4Hr1G082110	Nin-like	Plant regulator RWP-RK family protein
HORVU6Hr1G075870	Nin-like	RWP-RK domain-containing protein
HORVU1Hr1G082670	RAV	AP2/B3 transcription factor family protein
HORVU3Hr1G064640	RAV	AP2/B3 transcription factor family protein
HORVU3Hr1G010190	RAV	B3 domain-containing transcription factor NGA2
HORVU4Hr1G082030	RAV	AP2/ERF and B3 domain-containing transcription factor
HORVU1Hr1G060750	SBP	Squamosa promoter-binding-like protein 9
HORVU2Hr1G048280	SBP	squamosa promoter binding protein-like 4
HORVU5Hr1G073440	SBP	Squamosa promoter-binding-like protein 17
HORVU5Hr1G076380	SBP	Squamosa promoter-binding-like protein 16
HORVU5Hr1G117190	SBP	Squamosa promoter-binding-like protein 6
HORVU6Hr1G019700	SBP	Squamosa promoter-binding-like protein 3
HORVU6Hr1G031450	SBP	squamosa promoter binding protein-like 2
HORVU7Hr1G051400	SBP	Squamosa promoter-binding-like protein 15
HORVU0Hr1G039150	SBP	Squamosa promoter-binding-like protein 8
HORVU3Hr1G094730	SBP	Squamosa promoter-binding-like protein 2
HORVU3Hr1G108950	SRS	SHI-related sequence 7
HORVU7Hr1G057230	SRS	SHI-related sequence 5
HORVU1Hr1G054620	STAT	SH2 domain protein B
HORVU1Hr1G049760	TALE	Homeobox protein BEL1 homolog
HORVU1Hr1G072850	TALE	Homeobox protein BEL1 homolog
HORVU3Hr1G085720	TALE	BEL1-like homeodomain 8
HORVU4Hr1G003800	TALE	BEL1-like homeodomain 6
HORVU4Hr1G074250	TALE	BEL1-like homeodomain 7
HORVU4Hr1G084590	TALE	Homeobox protein BEL1 homolog
HORVU4Hr1G084680	TALE	Homeobox protein knotted-1-like 3
HORVU5Hr1G001090	TALE	BEL1-like homeodomain 6
HORVU6Hr1G028610	TALE	Homeobox protein knotted-1-like 2
HORVU7Hr1G114650	TALE	Homeobox protein knotted-1-like 11
HORVU1Hr1G077080	TCP	TCP family transcription factor 4
HORVU2Hr1G060120	TCP	TCP family transcription factor 4
HORVU3Hr1G028240	TCP	Transcription factor TCP4
HORVU3Hr1G073830	TCP	TCP family transcription factor 4
HORVU3Hr1G095400	TCP	TCP family transcription factor
HORVU5Hr1G008340	TCP	TCP family transcription factor 4
HORVU5Hr1G035980	TCP	TCP family transcription factor
HORVU5Hr1G103400	TCP	TCP family transcription factor 4
HORVU5Hr1G117990	TCP	TCP family transcription factor
HORVU6Hr1G075650	TCP	TCP family transcription factor
HORVU6Hr1G093960	TCP	TCP family transcription factor
HORVU4Hr1G019380	TCP	TCP family transcription factor
HORVU7Hr1G038130	TCP	TCP family transcription factor
HORVU1Hr1G014950	Trihelix	Trihelix transcription factor GT-3a
HORVU1Hr1G046940	Trihelix	Trihelix transcription factor GT-2
HORVU1Hr1G055420	Trihelix	Trihelix transcription factor ASIL2
HORVU1Hr1G086680	Trihelix	sequence-specific DNA binding transcription factors
HORVU1Hr1G094460	Trihelix	Trihelix transcription factor
HORVU2Hr1G071100	Trihelix	Myb/SANT-like DNA-binding domain protein
HORVU2Hr1G072140	Trihelix	Uridylate kinase
HORVU2Hr1G084030	Trihelix	Trihelix transcription factor GT-1
HORVU3Hr1G061870	Trihelix	Trihelix transcription factor
HORVU4Hr1G020130	Trihelix	Trihelix transcription factor
HORVU4Hr1G089120	Trihelix	Trihelix transcription factor GT-2
HORVU5Hr1G088770	Trihelix	sequence-specific DNA binding transcription factors
HORVU5Hr1G106480	Trihelix	Myb/SANT-like DNA-binding domain protein
HORVU6Hr1G031430	Trihelix	sequence-specific DNA binding transcription factors
HORVU6Hr1G046420	Trihelix	Trihelix transcription factor GT-3b
HORVU6Hr1G050140	Trihelix	Trihelix transcription factor ASIL2
HORVU0Hr1G014900	Trihelix	Trihelix transcription factor GT-2
HORVU5Hr1G088730	Trihelix	sequence-specific DNA binding transcription factors
HORVU6Hr1G061300	Trihelix	Trihelix transcription factor GT-2
HORVU2Hr1G092650	Trihelix	Trihelix transcription factor GT-2
HORVU1Hr1G076620	VOZ	vascular plant one zinc finger protein
HORVU3Hr1G072260	VOZ	vascular plant one zinc finger protein
HORVU6Hr1G025290	Whirly	Single-stranded DNA-binding protein WHY1, chloroplastic
HORVU7Hr1G021180	Whirly	Single-stranded DNA-binding protein WHY1, chloroplastic
HORVU3Hr1G080660	WOX	WUSCHEL related homeobox 13
HORVU3Hr1G080690	WOX	WUSCHEL related homeobox 13
HORVU2Hr1G017270	WOX	WUSCHEL related homeobox 12
HORVU0Hr1G001430	WRKY	WRKY DNA-binding protein 51
HORVU1Hr1G027700	WRKY	WRKY DNA-binding protein 50
HORVU1Hr1G070250	WRKY	WRKY DNA-binding protein 33
HORVU1Hr1G080300	WRKY	WRKY DNA-binding protein 51
HORVU1Hr1G088300	WRKY	WRKY DNA-binding protein 71
HORVU1Hr1G090110	WRKY	WRKY family transcription factor
HORVU1Hr1G090130	WRKY	WRKY DNA-binding protein 30
HORVU1Hr1G090190	WRKY	WRKY family transcription factor
HORVU1Hr1G092130	WRKY	WRKY DNA-binding protein 23
HORVU2Hr1G001780	WRKY	WRKY DNA-binding protein 75
HORVU2Hr1G029430	WRKY	WRKY family transcription factor
HORVU2Hr1G029460	WRKY	WRKY family transcription factor
HORVU2Hr1G034420	WRKY	WRKY DNA-binding protein 3
HORVU2Hr1G036320	WRKY	WRKY family transcription factor family protein
HORVU2Hr1G065750	WRKY	WRKY family transcription factor
HORVU2Hr1G101100	WRKY	WRKY DNA-binding protein 11
HORVU2Hr1G109330	WRKY	WRKY family transcription factor
HORVU3Hr1G020210	WRKY	WRKY DNA-binding protein 72
HORVU3Hr1G033740	WRKY	WRKY family transcription factor
HORVU3Hr1G039500	WRKY	WRKY family transcription factor
HORVU3Hr1G050590	WRKY	WRKY DNA-binding protein 50
HORVU3Hr1G055910	WRKY	WRKY DNA-binding protein 27
HORVU3Hr1G059220	WRKY	WRKY family transcription factor
HORVU3Hr1G060500	WRKY	WRKY DNA-binding protein 28
HORVU3Hr1G067510	WRKY	WRKY DNA-binding protein 50
HORVU3Hr1G069660	WRKY	WRKY DNA-binding protein 24
HORVU3Hr1G071750	WRKY	WRKY DNA-binding protein 65
HORVU3Hr1G081030	WRKY	WRKY DNA-binding protein 46
HORVU3Hr1G086180	WRKY	WRKY DNA-binding protein 57
HORVU3Hr1G088200	WRKY	WRKY DNA-binding protein 33
HORVU4Hr1G002390	WRKY	WRKY DNA-binding protein 57
HORVU4Hr1G011590	WRKY	WRKY DNA-binding protein 74
HORVU4Hr1G022970	WRKY	WRKY DNA-binding protein 55
HORVU4Hr1G048400	WRKY	WRKY DNA-binding protein 3
HORVU4Hr1G051970	WRKY	WRKY DNA-binding protein 46
HORVU4Hr1G052010	WRKY	WRKY DNA-binding protein 46
HORVU5Hr1G014710	WRKY	WRKY DNA-binding protein 74
HORVU5Hr1G028340	WRKY	WRKY DNA-binding protein 3
HORVU5Hr1G034830	WRKY	WRKY family transcription factor
HORVU5Hr1G049030	WRKY	WRKY DNA-binding protein 4
HORVU5Hr1G052630	WRKY	WRKY family transcription factor
HORVU5Hr1G056130	WRKY	WRKY family transcription factor
HORVU5Hr1G072020	WRKY	WRKY DNA-binding protein 2
HORVU5Hr1G085900	WRKY	Disease resistance protein (CC-NBS-LRR class) family
HORVU5Hr1G092770	WRKY	WRKY DNA-binding protein 11
HORVU5Hr1G094050	WRKY	WRKY DNA-binding protein 21
HORVU5Hr1G096420	WRKY	WRKY DNA-binding protein 57
HORVU5Hr1G106570	WRKY	WRKY DNA-binding protein 7
HORVU5Hr1G124320	WRKY	WRKY DNA-binding protein 35
HORVU6Hr1G028790	WRKY	WRKY family transcription factor
HORVU7Hr1G066670	WRKY	WRKY DNA-binding protein 4
HORVU7Hr1G080950	WRKY	WRKY DNA-binding protein 27
HORVU7Hr1G113830	WRKY	WRKY family transcription factor
HORVU7Hr1G113850	WRKY	WRKY family transcription factor
HORVU0Hr1G003340	WRKY	WRKY DNA-binding protein 57
HORVU0Hr1G012740	WRKY	WRKY family transcription factor
HORVU0Hr1G012750	WRKY	WRKY family transcription factor
HORVU0Hr1G030830	WRKY	WRKY family transcription factor
HORVU1Hr1G090170	WRKY	WRKY family transcription factor
HORVU2Hr1G017740	WRKY	WRKY DNA-binding protein 46
HORVU3Hr1G020140	WRKY	WRKY DNA-binding protein 50
HORVU3Hr1G021120	WRKY	WRKY DNA-binding protein 13
HORVU3Hr1G059210	WRKY	WRKY family transcription factor
HORVU3Hr1G069320	WRKY	WRKY DNA-binding protein 65
HORVU3Hr1G081000	WRKY	WRKY DNA-binding protein 54
HORVU3Hr1G097420	WRKY	WRKY transcription factor 21
HORVU4Hr1G050320	WRKY	WRKY DNA-binding protein 70
HORVU5Hr1G015120	WRKY	WRKY DNA-binding protein 11
HORVU5Hr1G065420	WRKY	WRKY family transcription factor
HORVU6Hr1G013890	WRKY	WRKY DNA-binding protein 55
HORVU6Hr1G067680	WRKY	WRKY DNA-binding protein 35
HORVU7Hr1G021260	WRKY	WRKY DNA-binding protein 61
HORVU7Hr1G075960	WRKY	WRKY DNA-binding protein 70
HORVU7Hr1G083270	WRKY	WRKY DNA-binding protein 70
HORVU1Hr1G069620	WRKY	WRKY DNA-binding protein 54
HORVU5Hr1G046390	WRKY	WRKY DNA-binding protein 70
HORVU5Hr1G065380	WRKY	WRKY family transcription factor
HORVU5Hr1G007270	YABBY	Protein YABBY 6
HORVU5Hr1G092430	YABBY	Protein YABBY 2
HORVU4Hr1G067780	YABBY	Protein CRABS CLAW
HORVU1Hr1G013140	ZF-HD	zinc finger homeodomain 1
HORVU2Hr1G075950	ZF-HD	zinc finger homeodomain 1
HORVU3Hr1G056370	ZF-HD	zinc finger homeodomain 1
HORVU4Hr1G015250	ZF-HD	Zinc-finger homeodomain protein 4
HORVU5Hr1G045580	ZF-HD	mini zinc finger 2
HORVU5Hr1G065740	ZF-HD	Zinc-finger homeodomain protein 9
HORVU5Hr1G069730	ZF-HD	Zinc-finger homeodomain protein 1
HORVU6Hr1G069070	ZF-HD	zinc finger homeodomain 1
HORVU6Hr1G069090	ZF-HD	zinc finger homeodomain 1

## Sheet: ST 11a AT_TFs
Supplemental Table 11. Enrichment analysis of all transcription factor families in response to stress in Arabidopsis, rice and barley. Differentially expressed (up- and down-regulated) TFs within specific families were analysed for enrichment (hypergeometric distribution; p<0.05) in all six stresses (3AT = 3-amino-1,2,4-triazole, AA = antimycin A, ABA = abscisic acid, MV = methyl viologen, SA = s…
Arabidopsis
	total no. of genes expressed in TF family	number of TF (for each family) that are up/down regulated in each treatment												p-value (Hypergeometric distribution)
TF Family	all treatments	3AT_UP	3AT_DOWN	AA_UP	AA_DOWN	ABA_UP	ABA_DOWN	MV_UP	MV_DOWN	SA_UP	SA_DOWN	UV_UP	UV_DOWN	3AT_UP	3AT_DOWN	AA_UP	AA_DOWN	ABA_UP	ABA_DOWN	MV_UP	MV_DOWN	SA_UP	SA_DOWN	UV_UP	UV_DOWN
bHLH	115	9	6	5	3	21	21	11	24	16	32	13	31	0.0887879	0.114248	0.0301169	0.221525	0.0286747	0.00508078	0.0497055	8.27657e-05	0.106509	7.76348e-06	0.0464627	8.09146e-06
ERF	87	32	8	32	7	29	13	40	15	31	19	44	13	4.32482e-11	0.00930806	7.38431e-13	0.00285672	7.30715e-07	0.0565221	2.57806e-13	0.00787009	3.82999e-07	0.00660499	3.05097e-14	0.0887447
MYB	87	5	4	8	4	21	9	13	16	13	25	15	16	0.055626	0.179762	0.146091	0.0881934	0.00209909	0.138689	0.113215	0.00362235	0.117678	3.88546e-05	0.104655	0.0271337
NAC	74	19	0	23	1	27	7	23	5	25	6	31	8	0.000101181	0.0647637	4.44393e-08	0.314056	2.31348e-07	0.147623	6.21729e-05	0.132769	1.32353e-05	0.0742544	4.83225e-08	0.138629
C2H2	60	13	1	11	2	9	11	14	12	16	13	15	18	0.00480047	0.246225	0.00976157	0.241501	0.130983	0.0278887	0.0162981	0.00541619	0.00506808	0.0200188	0.0212293	0.000132048
bZIP	56	8	1	4	1	15	3	16	3	12	4	13	4	0.0993719	0.26644	0.181238	0.359733	0.00298295	0.0846034	0.00177273	0.125746	0.0457135	0.0803257	0.04311	0.0946339
WRKY	54	21	0	23	0	10	7	28	2	24	6	28	5	2.86067e-08	0.135845	3.69607e-11	0.28826	0.0744866	0.139199	2.60661e-11	0.0767301	6.85441e-08	0.159197	6.41155e-10	0.146449
MYB_related	53	3	2	2	1	5	7	7	8	3	11	6	10	0.109309	0.275835	0.0941247	0.3648	0.130267	0.135639	0.159155	0.0616296	0.0305408	0.035963	0.112048	0.0522431
C3H	44	3	0	3	0	6	3	9	0	9	0	8	1	0.165798	0.196686	0.204661	0.363026	0.172148	0.157115	0.069759	0.0134733	0.0797864	0.00244412	0.140076	0.0201797
HD-ZIP	37	2	0	2	1	6	7	1	5	0	10	1	13	0.154971	0.254821	0.202251	0.367986	0.15184	0.0551379	0.0249334	0.133865	0.00331008	0.00995741	0.0123144	0.000199041
B3	36	2	6	1	1	2	4	2	6	3	9	2	7	0.163581	0.00144127	0.122774	0.366368	0.0905151	0.206653	0.0783968	0.067675	0.128449	0.0211256	0.0464594	0.0764416
G2-like	33	3	3	2	2	4	2	3	6	4	5	2	4	0.228036	0.085793	0.232785	0.133886	0.205364	0.181458	0.16836	0.0515749	0.195104	0.175817	0.0650597	0.208501
GRAS	31	10	3	6	2	5	2	9	11	6	5	6	11	0.000636095	0.076083	0.0354379	0.123446	0.170827	0.200362	0.0134712	5.39436e-05	0.132803	0.165368	0.154464	0.000539605
Dof	29	3	1	0	0	1	2	4	5	2	6	6	7	0.236706	0.374125	0.0669994	0.512945	0.0738181	0.219331	0.210462	0.0796632	0.128902	0.088791	0.140242	0.0353832
Trihelix	28	3	0	4	0	3	4	7	1	4	4	3	8	0.236786	0.355442	0.137044	0.524899	0.219811	0.177339	0.0488252	0.186046	0.211066	0.205186	0.177137	0.0110854
GATA	26	1	0	0	2	0	8	0	3	0	10	2	9	0.174351	0.382718	0.088633	0.0967624	0.025661	0.00345355	0.0214989	0.221888	0.0181013	0.000679071	0.132624	0.00199415
TCP	18	0	2	1	1	1	4	1	6	0	5	3	9	0.139085	0.11134	0.328677	0.277047	0.215845	0.081974	0.200888	0.00373549	0.0622393	0.0491202	0.24382	8.73092e-05
TALE	18	0	1	0	1	5	1	0	5	1	4	1	5	0.139085	0.348506	0.186882	0.277047	0.053632	0.281687	0.0701087	0.0168196	0.186961	0.120026	0.154674	0.0422112
MIKC_MADS	18	1	0	0	0	4	0	1	0	1	0	2	2	0.290107	0.514379	0.186882	0.660838	0.126805	0.130681	0.200888	0.171916	0.186961	0.085558	0.245209	0.284313
HSF	17	9	1	4	0	4	4	11	1	5	0	9	1	1.39308e-05	0.341515	0.044322	0.676229	0.113524	0.0713764	1.63291e-06	0.331351	0.0579144	0.098086	0.000358861	0.259621
SBP	17	3	0	2	1	3	0	4	3	3	0	3	5	0.163923	0.533741	0.266153	0.267736	0.214646	0.14633	0.123856	0.139833	0.229207	0.098086	0.24105	0.0347012
LBD	17	1	0	1	1	2	5	2	3	0	2	4	4	0.305723	0.533741	0.340729	0.267736	0.283964	0.0221749	0.279926	0.139833	0.072626	0.28585	0.157223	0.0964841
FAR1	17	1	0	1	0	0	0	2	0	3	1	1	1	0.305723	0.533741	0.340729	0.676229	0.0912358	0.14633	0.279926	0.189591	0.229207	0.244147	0.173327	0.259621
ARF	15	0	1	0	0	0	1	0	5	0	2	0	4	0.193252	0.324413	0.247185	0.708093	0.120934	0.32951	0.1092	0.00789996	0.0988864	0.289981	0.0769411	0.0717042
AP2	14	0	2	1	0	3	0	1	4	0	5	1	4	0.215642	0.0767362	0.371076	0.724583	0.17525	0.205439	0.282033	0.0283122	0.115386	0.0198018	0.238415	0.0598561
CO-like	12	0	1	0	1	1	4	1	1	1	5	1	5	0.2685	0.289901	0.326931	0.211989	0.334988	0.0261011	0.324771	0.381394	0.314497	0.0102891	0.287668	0.00848603
ZF-HD	12	0	2	0	1	0	6	0	7	0	7	0	8	0.2685	0.0599097	0.326931	0.211989	0.184544	0.000694885	0.170075	2.92977e-05	0.1571	0.000219348	0.128529	1.39867e-05
NF-YA	10	0	0	0	0	5	1	1	2	1	2	0	2	0.334307	0.69125	0.393914	0.794462	0.00485747	0.386542	0.363585	0.178616	0.356773	0.245918	0.180943	0.235941
Nin-like	10	2	0	1	0	2	1	1	1	1	1	1	1	0.201717	0.69125	0.384713	0.794462	0.25169	0.386542	0.363585	0.386472	0.356773	0.373558	0.337442	0.378644
NF-YC	10	0	2	0	1	2	1	0	1	0	0	0	2	0.334307	0.0439701	0.393914	0.18496	0.25169	0.386542	0.228509	0.386472	0.213886	0.255235	0.180943	0.235941
GeBP	10	0	0	0	0	0	3	0	2	0	2	0	1	0.334307	0.69125	0.393914	0.794462	0.244596	0.0663521	0.228509	0.178616	0.213886	0.245918	0.180943	0.378644
GRF	9	0	3	0	0	0	6	0	3	0	2	1	1	0.373029	0.0031945	0.432385	0.812958	0.281591	8.85903e-05	0.264867	0.0377336	0.249564	0.225502	0.360313	0.387968
DBB	9	2	0	2	0	1	3	1	1	1	1	1	1	0.180044	0.717258	0.148363	0.812958	0.383297	0.0519971	0.37927	0.383548	0.374634	0.385386	0.360313	0.387968
NF-YB	9	0	2	0	0	1	0	0	0	0	1	0	3	0.373029	0.0364957	0.432385	0.812958	0.383297	0.361587	0.264867	0.414715	0.249564	0.385386	0.214687	0.0693899
BES1	8	2	0	1	0	1	1	2	0	1	2	1	1	0.156236	0.744243	0.37078	0.831884	0.392215	0.387647	0.217484	0.457331	0.388529	0.201036	0.37998	0.392611
SRS	8	0	0	0	0	0	3	0	2	1	2	1	1	0.416234	0.744243	0.474612	0.831884	0.32418	0.0388072	0.307008	0.135125	0.388529	0.201036	0.37998	0.392611
M-type_MADS	8	0	0	0	0	0	1	1	0	1	1	2	1	0.416234	0.744243	0.474612	0.831884	0.32418	0.387647	0.390744	0.457331	0.388529	0.392677	0.247895	0.392611
E2F/DP	8	0	1	0	0	0	1	1	0	1	0	0	1	0.416234	0.223991	0.474612	0.831884	0.32418	0.387647	0.390744	0.457331	0.388529	0.335412	0.254722	0.392611
ARR-B	7	0	0	0	0	1	0	1	0	1	2	0	1	0.464439	0.772242	0.520959	0.851249	0.395066	0.453321	0.396272	0.504324	0.39664	0.172822	0.302219	0.391099
BBR-BPC	7	0	0	0	0	0	1	1	1	0	1	0	1	0.464439	0.772242	0.520959	0.851249	0.373207	0.379765	0.396272	0.362733	0.339756	0.393851	0.302219	0.391099
CPP	7	0	1	0	0	0	0	0	1	1	2	1	1	0.464439	0.203354	0.520959	0.851249	0.373207	0.453321	0.355851	0.362733	0.39664	0.172822	0.394456	0.391099
HB-other	7	0	0	0	0	0	2	0	1	0	0	0	2	0.464439	0.772242	0.520959	0.851249	0.373207	0.136275	0.355851	0.362733	0.339756	0.384496	0.302219	0.16244
CAMTA	6	2	0	1	0	3	0	2	0	1	0	2	0	0.104183	0.801292	0.335009	0.871064	0.0296723	0.507573	0.156492	0.556143	0.396653	0.440761	0.186898	0.459236
WOX	5	0	2	0	0	1	1	0	1	0	2	0	1	0.578236	0.0117465	0.627665	0.891339	0.373945	0.340032	0.478074	0.315037	0.462527	0.108117	0.425424	0.362061
RAV	4	1	0	2	0	1	1	1	0	2	0	3	0	0.298821	0.862708	0.0393774	0.912085	0.344371	0.30456	0.352544	0.676291	0.0899907	0.579182	0.0130655	0.595255
YABBY	4	0	0	0	0	0	1	0	0	0	0	0	0	0.645192	0.862708	0.688948	0.912085	0.569403	0.30456	0.554119	0.676291	0.539656	0.579182	0.504738	0.595255
Whirly	3	0	1	0	0	0	3	0	0	0	0	0	2	0.719897	0.101002	0.756211	0.933313	0.655496	0.00121844	0.642255	0.745768	0.629642	0.66392	0.598833	0.0389697
LSD	3	0	0	0	0	0	1	1	1	0	1	0	1	0.719897	0.895157	0.756211	0.933313	0.655496	0.255738	0.306446	0.22983	0.629642	0.291392	0.598833	0.281542
EIL	3	0	0	0	0	0	0	0	0	1	0	1	0	0.719897	0.895157	0.756211	0.933313	0.655496	0.712461	0.642255	0.745768	0.314951	0.66392	0.334889	0.677691
S1Fa-like	3	0	0	0	0	0	0	0	0	1	0	0	0	0.719897	0.895157	0.756211	0.933313	0.655496	0.712461	0.642255	0.745768	0.314951	0.66392	0.598833	0.677691
NF-X1	2	1	0	1	0	0	0	1	0	1	0	1	0	0.185991	0.928825	0.162058	0.955034	0.7546	0.797707	0.236776	0.822378	0.244962	0.761051	0.264862	0.771538
VOZ	2	0	0	0	0	1	0	0	0	0	0	0	0	0.803248	0.928825	0.830037	0.955034	0.228161	0.797707	0.744404	0.822378	0.734626	0.761051	0.710463	0.771538
HB-PHD	2	0	0	0	0	0	0	0	0	0	0	0	0	0.803248	0.928825	0.830037	0.955034	0.7546	0.797707	0.744404	0.822378	0.734626	0.761051	0.710463	0.771538
HRT-like	2	0	0	0	0	0	0	0	0	0	0	0	0	0.803248	0.928825	0.830037	0.955034	0.7546	0.797707	0.744404	0.822378	0.734626	0.761051	0.710463	0.771538
STAT	2	0	0	0	0	0	0	0	0	0	0	0	0	0.803248	0.928825	0.830037	0.955034	0.7546	0.797707	0.744404	0.822378	0.734626	0.761051	0.710463	0.771538

## Sheet: ST11b Os_TFs
Rice
	total no. of genes expressed in TF family						number of TF (for each family) that are up/down regulated in each treatment												p-value (Hypergeometric distribution)
TF Family	3AT	AA	ABA	MV	SA	UV	3AT_UP	3AT_DOWN	AA_UP	AA_DOWN	ABA_UP	ABA_DOWN	MV_UP	MV_DOWN	SA_UP	SA_DOWN	UV_UP	UV_DOWN	3AT_UP	3AT_DOWN	AA_UP	AA_DOWN	ABA_UP	ABA_DOWN	MV_UP	MV_DOWN	SA_UP	SA_DOWN	UV_UP	UV_DOWN
bHLH	66	80	66	66	66	73	17	17	8	3	4	13	7	4	7	7	16	15	0.0483665	0.029021	0.0924146	0.220688	0.201529	0.00215517	0.110004	0.146104	0.156256	0.0664051	0.111807	0.105952
ERF	50	74	50	50	50	53	22	6	20	2	7	9	11	6	12	5	29	6	3.91262e-05	0.0933359	1.02945e-07	0.208267	0.0229354	0.0149366	0.000890445	0.125834	0.00497657	0.0819738	2.5402e-07	0.0587245
MYB	45	69	45	45	45	51	14	6	8	6	7	2	8	6	11	3	20	4	0.0210467	0.126466	0.0596577	0.0490144	0.0143635	0.157574	0.0134659	0.101643	0.00599562	0.035305	0.00305328	0.0182867
NAC	55	64	55	55	55	56	25	8	13	4	7	9	17	6	12	7	27	9	6.26442e-06	0.124627	0.00033897	0.157744	0.0338004	0.0243716	3.46552e-07	0.145653	0.00997676	0.122022	1.35843e-05	0.126444
C2H2	45	60	45	45	45	46	9	9	4	1	2	4	7	4	9	3	17	5	0.146204	0.135767	0.200906	0.189488	0.24159	0.203909	0.0341865	0.20469	0.0333984	0.035305	0.0101771	0.0649104
bZIP	64	70	64	64	64	65	14	15	3	10	12	10	8	0	16	6	18	9	0.104539	0.0591663	0.142008	0.00064732	0.000391224	0.0242218	0.0608761	0.00291216	0.000940502	0.0469044	0.0674124	0.0829566
WRKY	54	66	54	54	54	61	27	4	14	2	5	3	17	0	11	6	35	5	2.74686e-07	0.0184937	0.000130651	0.236058	0.127366	0.164868	2.59155e-07	0.00726141	0.0195681	0.0954508	2.97922e-09	0.0126336
MYB_related	38	42	38	38	38	41	4	10	2	1	3	1	3	1	2	5	5	10	0.0706319	0.0604013	0.22906	0.295366	0.215138	0.121279	0.233345	0.113628	0.123826	0.163478	0.0452954	0.095292
C3H	36	38	36	36	36	37	3	3	3	0	1	2	0	3	3	2	3	4	0.0439292	0.0644945	0.22927	0.184637	0.235562	0.222757	0.0562386	0.233425	0.200176	0.0398829	0.015478	0.0875606
HD-ZIP	26	35	26	26	26	25	1	9	2	4	5	4	1	6	2	3	2	8	0.0238718	0.0191266	0.264617	0.047013	0.016023	0.110041	0.270982	0.0161603	0.23677	0.188827	0.0436746	0.0475493
B3	16	18	16	16	16	19	2	2	1	1	1	0	0	0	0	3	1	5	0.223023	0.246539	0.365929	0.367706	0.379972	0.242131	0.278461	0.23275	0.150717	0.239781	0.0439278	0.146178
G2-like	39	40	39	39	39	40	5	10	3	1	2	10	3	4	6	5	5	12	0.106102	0.0669011	0.231873	0.307457	0.266201	0.000923929	0.233386	0.195131	0.126824	0.157024	0.0512913	0.0307002
GRAS	25	28	25	25	25	26	5	7	6	2	0	6	3	4	0	6	3	10	0.195249	0.0778817	0.00936482	0.22498	0.19958	0.0121845	0.179612	0.107294	0.0519465	0.112326	0.0850049	0.00998536
Dof	18	22	18	18	18	19	4	3	3	1	0	3	2	3	1	2	3	6	0.210629	0.243802	0.135285	0.376271	0.313459	0.131714	0.25133	0.137335	0.268977	0.23663	0.187796	0.078258
Trihelix	20	25	20	20	20	20	5	3	3	2	0	2	1	1	1	3	5	2	0.16582	0.230937	0.162163	0.203982	0.275531	0.27738	0.336692	0.308569	0.235901	0.240088	0.195136	0.160492
GATA	17	18	17	17	17	17	2	6	1	3	1	3	1	3	0	1	3	4	0.204111	0.0442163	0.365929	0.0343301	0.378532	0.119921	0.363701	0.125348	0.133898	0.16165	0.219099	0.197062
TCP	9	12	9	9	9	9	0	5	0	1	0	1	0	0	0	2	0	1	0.146053	0.00992629	0.414502	0.319968	0.559953	0.375735	0.487236	0.440499	0.34499	0.274858	0.101519	0.321675
TALE	13	15	13	13	13	13	0	7	0	0	0	3	0	0	0	3	0	4	0.0620926	0.00285295	0.332563	0.513505	0.432693	0.0718618	0.353922	0.305943	0.214938	0.208481	0.0367155	0.135269
MIKC_MADS	17	17	17	17	17	18	0	2	0	1	1	1	2	0	0	3	1	4	0.0263926	0.230064	0.287143	0.363046	0.378532	0.349323	0.241971	0.212472	0.133898	0.243838	0.0536665	0.206071
HSF	18	22	18	18	18	18	10	2	11	0	5	0	9	2	7	0	7	3	0.00054736	0.213109	6.79844e-08	0.37618	0.00348847	0.202777	2.15287e-06	0.270153	0.00184811	0.0409754	0.0556697	0.23936
SBP	12	12	12	12	12	13	1	3	0	1	1	0	0	3	0	3	1	2	0.220015	0.210826	0.414502	0.319968	0.368727	0.345214	0.38337	0.0639105	0.24193	0.191487	0.138197	0.280057
LBD	6	11	6	6	6	7	0	4	1	2	0	3	0	1	0	2	1	2	0.277368	0.00987459	0.373737	0.069589	0.679383	0.00933554	0.619218	0.33132	0.491922	0.194967	0.341976	0.260523
FAR1	40	42	40	40	40	39	4	9	3	0	0	1	2	2	2	2	1	6	0.0570087	0.110606	0.232655	0.15453	0.0758111	0.106902	0.221008	0.185602	0.108429	0.0242614	0.000555668	0.150988
ARF	22	23	22	22	22	24	3	6	0	0	2	1	2	3	4	3	2	7	0.189193	0.101001	0.184813	0.35982	0.248062	0.290215	0.275716	0.180107	0.134671	0.227446	0.0518168	0.0815523
AP2	5	7	5	5	5	5	0	5	0	1	0	2	0	4	0	0	0	3	0.343474	0.000171189	0.598297	0.233031	0.724602	0.0551022	0.670719	0.000261306	0.553674	0.411845	0.280638	0.0430333
CO-like	14	14	14	14	14	14	0	8	0	2	0	2	2	3	0	4	1	6	0.0501371	0.000880302	0.357898	0.100795	0.405679	0.226026	0.205715	0.0881537	0.190955	0.118581	0.115418	0.0243194
ZF-HD	8	10	8	8	8	8	2	5	1	1	0	3	0	1	0	3	2	5	0.287646	0.00535644	0.365622	0.291396	0.597229	0.0219007	0.527767	0.368215	0.388305	0.0990657	0.306987	0.00682447
NF-YA	9	9	9	9	9	9	1	6	0	0	3	1	1	4	1	2	0	3	0.313345	0.00141714	0.516613	0.670427	0.0138385	0.375735	0.364783	0.00457805	0.389833	0.274858	0.101519	0.158223
Nin-like	8	8	8	8	8	8	1	1	0	1	0	0	1	0	2	1	2	3	0.344902	0.362623	0.555958	0.254759	0.597229	0.492144	0.351205	0.482519	0.171281	0.375707	0.306987	0.129685
NF-YC	8	8	8	8	8	8	3	0	0	0	0	1	1	0	1	1	2	2	0.137037	0.211297	0.555958	0.700889	0.597229	0.364924	0.351205	0.482519	0.390002	0.375707	0.306987	0.282522
GeBP	9	10	9	9	9	9	0	1	0	0	0	0	0	1	0	0	1	0	0.146053	0.335912	0.480051	0.641287	0.559953	0.450396	0.487236	0.378189	0.34499	0.202507	0.264475	0.155614
GRF	3	6	3	3	3	3	0	2	0	1	0	0	0	1	0	1	0	0	0.526687	0.0770025	0.643858	0.208805	0.82426	0.766568	0.786919	0.217685	0.701393	0.342041	0.46656	0.537933
DBB	7	10	7	7	7	9	1	3	1	0	0	1	0	2	0	2	1	4	0.373701	0.0885587	0.365622	0.641287	0.636984	0.348884	0.571668	0.100916	0.437055	0.228598	0.264475	0.0544566
NF-YB	6	8	6	6	6	7	1	0	0	1	0	0	1	0	1	0	0	1	0.396636	0.311673	0.555958	0.254759	0.679383	0.5876	0.30901	0.578961	0.370511	0.344879	0.168795	0.378267
BES1	4	5	4	4	4	5	1	0	1	0	1	0	1	1	1	0	2	0	0.405428	0.459711	0.263797	0.800825	0.20573	0.701557	0.241672	0.264991	0.312875	0.491808	0.234952	0.355786
SRS	1	1	1	1	1	1	0	0	0	0	0	0	0	0	1	0	1	0	0.807587	0.823434	0.929256	0.956554	0.937612	0.915206	0.923234	0.91295	0.111502	0.837444	0.224392	0.813295
M-type_MADS	6	6	6	6	6	6	1	0	1	0	0	1	0	0	0	1	0	1	0.396636	0.311673	0.294172	0.766024	0.679383	0.32674	0.619218	0.578961	0.491922	0.401793	0.217649	0.398664
E2F/DP	7	8	7	7	7	8	6	0	0	0	0	0	4	0	6	1	5	1	0.000286016	0.256624	0.555958	0.700889	0.636984	0.53776	0.000953441	0.528546	1.1881e-05	0.39256	0.0148492	0.351585
ARR-B	5	5	5	5	5	5	1	2	0	0	2	0	1	0	1	0	0	2	0.40928	0.174067	0.692887	0.800825	0.0320677	0.642057	0.27891	0.634181	0.347498	0.411845	0.280638	0.187533
BBR-BPC	2	2	2	2	2	2	0	1	0	0	0	0	0	0	0	0	0	1	0.652189	0.290797	0.863514	0.914993	0.879112	0.837598	0.852358	0.833473	0.789424	0.701305	0.601559	0.303708
CPP	9	9	9	9	9	9	2	1	0	0	1	0	2	0	3	1	2	1	0.29868	0.335912	0.516613	0.670427	0.335483	0.450396	0.12129	0.440499	0.0572646	0.353956	0.306134	0.321675
HB-other	10	10	10	10	10	8	1	1	0	0	0	1	0	1	0	0	0	1	0.281157	0.307323	0.480051	0.641287	0.525002	0.382088	0.449815	0.383635	0.306505	0.169573	0.130906	0.351585
CAMTA	6	6	6	6	6	6	2	0	1	0	1	0	0	0	0	0	0	0	0.236249	0.311673	0.294172	0.766024	0.271312	0.5876	0.619218	0.578961	0.491922	0.344879	0.217649	0.289342
WOX	1	2	1	1	1	1	0	0	0	0	0	0	0	0	1	0	0	0	0.807587	0.823434	0.863514	0.914993	0.937612	0.915206	0.923234	0.91295	0.111502	0.837444	0.775608	0.813295
RAV	3	4	3	3	3	2	0	1	0	1	0	0	0	2	0	0	1	0	0.526687	0.359192	0.745647	0.152124	0.82426	0.766568	0.786919	0.020745	0.701393	0.587291	0.348098	0.661441
YABBY	3	3	3	3	3	3	0	0	0	0	0	0	0	0	1	1	1	1	0.526687	0.558305	0.802421	0.875236	0.82426	0.766568	0.786919	0.760912	0.264094	0.342041	0.404996	0.370521
Whirly	2	2	2	2	2	2	0	1	0	0	0	0	0	0	0	1	0	1	0.652189	0.290797	0.863514	0.914993	0.879112	0.837598	0.852358	0.833473	0.789424	0.272278	0.601559	0.303708
LSD	6	6	6	6	6	6	1	2	0	0	1	1	1	1	0	1	1	1	0.396636	0.215015	0.643858	0.766024	0.271312	0.32674	0.30901	0.33132	0.491922	0.401793	0.377934	0.398664
EIL	5	5	5	5	5	3	1	0	1	0	0	0	1	0	0	0	1	0	0.40928	0.378525	0.263797	0.800825	0.724602	0.642057	0.27891	0.634181	0.553674	0.411845	0.404996	0.537933
S1Fa-like	2	2	2	2	2	2	0	0	0	0	0	0	0	0	0	0	1	0	0.652189	0.678035	0.863514	0.914993	0.879112	0.837598	0.852358	0.833473	0.789424	0.701305	0.348098	0.661441
NF-X1	2	2	2	2	2	2	1	1	1	0	0	0	1	1	0	0	1	0	0.310796	0.290797	0.131484	0.914993	0.879112	0.837598	0.141753	0.158953	0.789424	0.701305	0.348098	0.661441
VOZ	2	2	2	2	2	2	0	0	0	0	0	0	0	0	0	0	0	0	0.652189	0.678035	0.863514	0.914993	0.879112	0.837598	0.852358	0.833473	0.789424	0.701305	0.601559	0.661441
HB-PHD	1	1	1	1	1	1	0	0	0	0	0	0	0	0	0	0	0	0	0.807587	0.823434	0.929256	0.956554	0.937612	0.915206	0.923234	0.91295	0.888498	0.837444	0.775608	0.813295
HRT-like	1	1	1	1	1	1	0	0	0	0	0	0	0	0	0	0	1	0	0.807587	0.823434	0.929256	0.956554	0.937612	0.915206	0.923234	0.91295	0.888498	0.837444	0.224392	0.813295
STAT	1	1	1	1	1	1	0	1	0	0	0	0	0	0	0	0	0	0	0.807587	0.176566	0.929256	0.956554	0.937612	0.915206	0.923234	0.91295	0.888498	0.837444	0.775608	0.813295

## Sheet: ST 11c Hv_TFs
Barley
	total no. of genes expressed in TF family						number of TF (for each family) that are up/down regulated in each treatment												p-value (Hypergeometric distribution)
TF Family	3AT	AA	ABA	MV	SA	UV	3AT_UP	3AT_DOWN	AA_UP	AA_DOWN	ABA_UP	ABA_DOWN	MV_UP	MV_DOWN	SA_UP	SA_DOWN	UV_UP	UV_DOWN	3AT_UP	3AT_DOWN	AA_UP	AA_DOWN	ABA_UP	ABA_DOWN	MV_UP	MV_DOWN	SA_UP	SA_DOWN	UV_UP	UV_DOWN
bHLH	69	90	73	74	73	76	19	5	4	1	13	15	14	21	9	7	27	14	0.00507682	0.0158403	0.106649	0.343045	0.0460545	0.0432381	0.0674092	0.0278035	0.00708011	0.00691414	0.0166949	0.0586726
ERF	46	55	42	46	42	51	26	5	4	0	18	7	21	7	6	0	34	2	2.52724e-10	0.110661	0.0334394	0.668243	5.21965e-07	0.151257	3.01973e-07	0.106086	0.0129218	0.249822	9.04182e-10	0.0182894
MYB	48	66	49	55	49	58	14	6	3	0	12	8	12	12	1	1	23	5	0.00843885	0.134019	0.138691	0.616414	0.0079715	0.143252	0.0439992	0.125744	0.208418	0.326554	0.00759249	0.0922854
NAC	55	83	58	63	58	70	25	1	2	0	16	7	17	10	11	1	46	3	1.59762e-07	0.000662669	0.274458	0.544068	0.000785315	0.137574	0.00395469	0.0879321	9.77202e-05	0.287142	2.24266e-12	0.00767284
C2H2	26	41	26	27	26	27	11	1	3	1	9	1	9	5	0	0	12	2	0.000898513	0.0516987	0.0594982	0.223463	0.00200684	0.0750488	0.00768067	0.18804	0.262904	0.423896	0.0173491	0.168272
bZIP	52	65	57	54	57	54	18	5	0	0	15	7	8	12	3	1	17	9	0.000462653	0.0730222	0.202991	0.620956	0.00178556	0.141489	0.15094	0.12364	0.22961	0.291668	0.0756804	0.117575
WRKY	54	71	58	59	58	59	25	4	6	1	5	15	33	5	13	7	45	3	1.03411e-07	0.0324728	0.0057879	0.310906	0.125977	0.00922031	1.11391e-13	0.00752487	3.69037e-06	0.00208467	6.44396e-16	0.0227968
MYB_related	52	64	54	56	54	55	15	3	0	1	8	13	14	7	2	3	15	12	0.00739296	0.0167614	0.208039	0.294944	0.128192	0.0224255	0.014128	0.0463008	0.248427	0.157755	0.116772	0.0324623
C3H	26	28	26	26	26	27	6	2	0	0	2	0	5	3	0	0	8	1	0.115225	0.124301	0.503406	0.814567	0.213676	0.0170009	0.156195	0.114546	0.262904	0.423896	0.15074	0.082238
HD-ZIP	21	25	21	23	21	23	8	3	0	1	9	4	3	10	0	0	10	6	0.00847659	0.235534	0.541842	0.153111	0.00036064	0.184513	0.235835	0.00755502	0.339966	0.500011	0.0311229	0.0529957
B3	24	34	25	25	25	21	4	5	0	0	5	4	4	5	2	1	4	4	0.212638	0.164	0.434507	0.779518	0.105928	0.208488	0.208103	0.195772	0.230874	0.367828	0.165639	0.170433
G2-like	35	42	35	37	35	34	5	6	1	1	5	5	4	13	4	1	3	9	0.183684	0.174183	0.372594	0.22725	0.176865	0.1895	0.167264	0.0162507	0.0668487	0.370266	0.00971053	0.0214303
GRAS	32	38	31	31	31	34	13	1	1	1	3	7	7	7	0	1	13	1	0.000506207	0.0221386	0.371814	0.211691	0.214138	0.0824529	0.0814559	0.162624	0.203296	0.374214	0.0398528	0.0372145
Dof	16	18	14	16	14	16	7	1	0	0	3	3	5	4	0	0	8	3	0.00600028	0.184694	0.643305	0.876498	0.157523	0.198069	0.0492501	0.204888	0.487171	0.630023	0.0233762	0.210489
Trihelix	16	19	19	15	19	16	6	0	0	0	7	1	5	1	2	0	7	2	0.0223853	0.0600278	0.627724	0.8701	0.00418942	0.164287	0.0395653	0.123937	0.17903	0.534149	0.0596821	0.286885
GATA	16	18	17	16	17	16	2	2	0	0	2	3	1	6	1	1	4	4	0.269577	0.266273	0.643305	0.876498	0.287696	0.231341	0.222781	0.0598332	0.374356	0.325617	0.224621	0.107507
TCP	11	13	12	11	12	10	1	2	1	0	5	0	1	1	2	0	4	3	0.311011	0.293848	0.23458	0.909196	0.00851879	0.15262	0.334046	0.22753	0.0989408	0.673021	0.155767	0.108272
TALE	10	10	10	10	10	10	1	2	0	0	0	1	2	2	0	0	1	2	0.335876	0.286604	0.782678	0.929395	0.272953	0.354157	0.269496	0.30184	0.598327	0.718949	0.175269	0.258338
MIKC_MADS	8	12	8	7	8	7	0	1	0	0	2	1	0	0	0	0	1	0	0.25214	0.376851	0.745237	0.91588	0.19047	0.387544	0.335708	0.200791	0.663071	0.768005	0.30089	0.35976
HSF	17	17	17	15	17	16	14	0	5	0	9	1	5	2	1	1	10	0	2.43303e-09	0.0503457	3.7732e-05	0.882942	5.00544e-05	0.201095	0.0395653	0.223735	0.374356	0.325617	0.00176165	0.0965867
SBP	8	10	8	7	8	8	1	3	0	0	0	0	0	1	0	0	0	3	0.379182	0.0973399	0.782678	0.929395	0.353912	0.285628	0.335708	0.362403	0.663071	0.768005	0.0914304	0.0676484
LBD	4	11	6	7	6	5	2	0	0	0	1	3	1	3	1	0	2	0	0.106378	0.4951	0.763728	0.922613	0.381752	0.038063	0.396615	0.120351	0.232371	0.820404	0.272369	0.48182
FAR1	35	39	31	35	31	34	2	10	0	0	5	3	4	5	0	0	5	8	0.0506057	0.0267549	0.384341	0.751458	0.155553	0.170672	0.181149	0.12067	0.203296	0.359353	0.054976	0.0472572
ARF	14	16	15	15	15	15	2	7	0	0	2	6	4	0	1	0	2	4	0.288482	0.00282241	0.675633	0.889434	0.287961	0.0113194	0.106683	0.0320283	0.366031	0.609563	0.143829	0.0932959
AP2	6	8	6	6	6	7	0	2	0	1	1	1	1	3	0	0	1	2	0.355842	0.19291	0.821997	0.0554534	0.381752	0.39756	0.397308	0.0864876	0.734814	0.820404	0.30089	0.186797
CO-like	5	5	5	5	5	4	0	0	0	0	2	0	2	0	0	1	1	2	0.422725	0.415294	0.884702	0.964055	0.100393	0.456987	0.130543	0.317679	0.773542	0.142223	0.421604	0.0826889
ZF-HD	9	9	9	9	9	9	3	1	0	1	0	4	3	1	0	0	1	2	0.11831	0.355627	0.802097	0.0619325	0.310809	0.0254028	0.0991536	0.294526	0.629869	0.743073	0.212727	0.239152
NF-YA	6	6	6	6	6	6	0	1	0	1	2	1	1	0	1	0	0	3	0.355842	0.401674	0.863287	0.0422	0.132268	0.39756	0.397308	0.252562	0.232371	0.820404	0.16629	0.032346
Nin-like	7	7	7	7	7	7	0	0	0	0	0	1	1	1	0	0	1	3	0.299538	0.292191	0.84239	0.950039	0.40299	0.39659	0.396615	0.362403	0.698022	0.793773	0.30089	0.0489215
NF-YC	6	9	6	6	6	6	0	0	0	0	0	0	0	0	0	0	1	1	0.355842	0.348348	0.802097	0.936226	0.45887	0.390727	0.392368	0.252562	0.734814	0.820404	0.347788	0.392863
GeBP	11	11	11	11	11	11	2	1	0	0	0	1	1	5	0	0	6	0	0.292262	0.305826	0.763728	0.922613	0.239707	0.333093	0.334046	0.0421472	0.568363	0.695606	0.0308279	0.200553
GRF	4	8	4	3	4	3	0	0	0	0	0	0	0	0	0	0	1	1	0.502175	0.4951	0.821997	0.943108	0.594939	0.534479	0.626417	0.502586	0.814309	0.876371	0.426379	0.304385
DBB	6	6	6	6	6	6	2	0	1	0	1	1	2	3	0	0	2	1	0.188495	0.348348	0.128491	0.957022	0.381752	0.39756	0.167559	0.0864876	0.734814	0.820404	0.302994	0.392863
NF-YB	8	11	8	9	8	8	1	1	0	0	4	0	3	1	0	0	1	2	0.379182	0.376851	0.763728	0.922613	0.00913506	0.285628	0.0991536	0.294526	0.663071	0.768005	0.254999	0.215239
BES1	2	3	3	3	3	3	2	0	0	0	0	0	1	0	0	0	2	0	0.0250134	0.703648	0.929137	0.978276	0.677421	0.625106	0.317095	0.502586	0.857223	0.905768	0.148554	0.64527
SRS	1	1	2	1	2	1	1	0	0	0	0	1	1	0	1	0	1	0	0.158178	0.838841	0.975799	0.992706	0.771334	0.247901	0.144359	0.795077	0.0951013	0.93615	0.25841	0.86414
M-type_MADS	2	10	4	5	4	4	0	0	0	0	0	0	0	1	0	0	2	0	0.708657	0.703648	0.782678	0.929395	0.594939	0.534479	0.458586	0.409498	0.814309	0.876371	0.220351	0.55759
E2F/DP	5	6	5	5	5	5	2	0	0	0	1	0	0	2	0	0	3	0	0.149264	0.415294	0.863287	0.957022	0.362216	0.456987	0.458586	0.211076	0.773542	0.847927	0.0948831	0.48182
ARR-B	3	3	3	3	3	3	1	0	0	0	1	0	1	0	0	0	1	0	0.336317	0.590237	0.929137	0.978276	0.281737	0.625106	0.317095	0.502586	0.857223	0.905768	0.426379	0.64527
BBR-BPC	2	2	2	2	2	2	0	1	0	0	0	0	1	1	0	0	1	1	0.708657	0.270387	0.952183	0.985465	0.771334	0.731093	0.247052	0.325876	0.902396	0.93615	0.383288	0.234817
CPP	5	6	5	5	5	6	0	0	0	0	0	0	0	1	0	0	2	0	0.422725	0.415294	0.863287	0.957022	0.522496	0.456987	0.458586	0.409498	0.773542	0.847927	0.302994	0.416342
HB-other	6	7	6	7	6	7	1	2	0	0	0	0	1	0	0	0	1	1	0.4013	0.19291	0.84239	0.950039	0.45887	0.390727	0.396615	0.200791	0.734814	0.820404	0.30089	0.396074
CAMTA	4	4	4	4	4	4	1	0	0	0	0	0	1	0	1	0	1	0	0.377505	0.4951	0.906648	0.97114	0.594939	0.534479	0.361771	0.399579	0.171655	0.876371	0.421604	0.55759
WOX	1	2	1	1	1	2	0	0	0	0	0	0	0	1	0	0	2	0	0.841822	0.838841	0.952183	0.985465	0.878259	0.855044	0.855641	0.204923	0.949946	0.967549	0.0667658	0.746731
RAV	2	4	2	3	2	2	0	1	1	0	0	1	0	2	0	1	2	0	0.708657	0.270387	0.0899557	0.97114	0.771334	0.247901	0.626417	0.100154	0.902396	0.0627984	0.0667658	0.746731
YABBY	2	3	2	2	2	2	0	0	0	0	0	0	0	0	0	0	0	0	0.708657	0.703648	0.929137	0.978276	0.771334	0.731093	0.732115	0.632139	0.902396	0.93615	0.549946	0.746731
Whirly	2	2	2	2	2	2	0	1	0	0	0	0	1	0	0	0	0	0	0.708657	0.270387	0.952183	0.985465	0.771334	0.731093	0.247052	0.632139	0.902396	0.93615	0.549946	0.746731
LSD	4	4	4	4	4	4	2	0	0	0	1	1	1	0	0	0	2	2	0.106378	0.4951	0.906648	0.97114	0.32993	0.362508	0.361771	0.399579	0.814309	0.876371	0.220351	0.0826889
EIL	3	3	3	3	3	3	2	0	0	0	1	0	2	0	1	0	1	0	0.063177	0.590237	0.929137	0.978276	0.281737	0.625106	0.0534827	0.502586	0.135518	0.905768	0.426379	0.64527
S1Fa-like	0	0	0	0	0	0	0	0	0	0	0	0	0	0	0	0	0	0	1	1	1	1	1	1	1	1	1	1	1	1
NF-X1	2	2	2	2	2	2	1	0	0	0	0	0	0	0	0	0	1	0	0.26633	0.703648	0.952183	0.985465	0.771334	0.731093	0.732115	0.632139	0.902396	0.93615	0.383288	0.746731
VOZ	2	2	2	2	2	2	0	0	0	0	1	0	0	0	0	0	0	0	0.708657	0.703648	0.952183	0.985465	0.213851	0.731093	0.732115	0.632139	0.902396	0.93615	0.549946	0.746731
HB-PHD	2	2	2	2	2	2	0	0	0	0	0	0	0	0	0	0	0	0	0.708657	0.703648	0.952183	0.985465	0.771334	0.731093	0.732115	0.632139	0.902396	0.93615	0.549946	0.746731
HRT-like	1	1	1	1	1	1	0	0	0	0	0	0	0	0	0	0	0	0	0.841822	0.838841	0.975799	0.992706	0.878259	0.855044	0.855641	0.795077	0.949946	0.967549	0.74159	0.86414
STAT	1	1	1	1	1	1	0	0	0	0	0	0	0	0	0	0	0	0	0.841822	0.838841	0.975799	0.992706	0.878259	0.855044	0.855641	0.795077	0.949946	0.967549	0.74159	0.86414

## Sheet: ST12 Opp TFs
Supplemental Table 12. Oppositely responsive transcription factor families in different stress treatments. Heatmaps showing expression of genes from different transcription factor families that show oppositely responses (up/down-regulated) between Arabidopsis (At), rice (Os) and barley (Hv). Oppositely responsive treatments are highlighted.
C2H2
3AT	AA	ABA	MV	SA	UV	Identifier_At	annotation.x		3AT	AA	ABA	MV	SA	UV	Identifier_Os	annotation.x		3AT	AA	ABA	MV	SA	UV	Identifier_Hv	Annotation
		-2.57619	-1.41571	-1.70816		AT3G57670	x				-2.21333		-2.02939		LOC_Os10g28330	ZOS10-04 - C2H2 zinc finger protein, expressed		2.03567		-1.40259	-1.3833		-2.58215	HORVU6Hr1G092750	C2H2-like zinc finger protein
1.15776		-2.54416	1.01063	1.66809	4.35895	AT5G67450	Encodes zinc-finger protein. mRNA levels are elevated in response to low temperature cold temperatures and high salt. The protein is localized to the nucleus and acts as a transcriptional repressor.				-1.77187				LOC_Os03g13600	ZOS3-07 - C2H2 zinc finger protein, expressed				2.43408				HORVU2Hr1G097410	zinc-finger protein 2
		-2.48201	-1.71101	-1.55632		AT3G44750	Encodes a histone deacetylase. Controls the development of adaxial/abaxial leaf polarity. Two lines with RNAi-directed against this gene show reduced Agrobacterium-mediated DNA transformation of the roots.				-1.732				LOC_Os10g07080	expressed protein				2.4488				HORVU2Hr1G034650	zinc finger protein 7
		-2.11697		-2.68172	-2.50921	AT5G03150	JKD is a nuclear-localized putative transcription factor with three zinc finger domains. jkd mutants show a number of root patterning defects including ectopic periclinal divisions in the cortex increased cell numbers in the cortical and epidermal layers a disrupted QC marker expression pattern and disorganized QC and columella cells. jkd mutants also have a reduced number of meristematic cells i…		-2.44727		-1.22511		-1.32655		LOC_Os09g38340	ZOS9-17 - C2H2 zinc finger protein, expressed				2.8158			-2.56869	HORVU2Hr1G125620	C2H2-like zinc finger protein
		-1.95957	-1.10465	-1.12284		AT1G68130	x		5.32268		2.72966	3.65245	3.35794	3.61199	LOC_Os12g39400	ZOS12-09 - C2H2 zinc finger protein, expressed				2.91689				HORVU7Hr1G045510	Hemolysin-type calcium-binding region
		-1.91256				AT3G60580	x		10.5108	2.64671	5.64329	9.31096	4.69255	7.51794	LOC_Os03g60560	ZOS3-21 - C2H2 zinc finger protein, expressed				4.04896			2.94221	HORVU2Hr1G097450	zinc-finger protein 1
	-1.22528	-1.69211	-2.10172		-2.08405	AT2G41940	Encodes a zinc finger protein containing only a single zinc finger.		10.8518	2.71636		7.35567	3.44666	4.56782	LOC_Os03g60570	ZOS3-22 - C2H2 zinc finger protein, expressed				4.2454			3.29976	HORVU2Hr1G097460	zinc-finger protein 1
		-1.62349	-1.8683	-1.51553	-1.88917	AT1G66140	Encodes a zinc finger protein containing only a single zinc finger.		6.37941	2.35783		6.39879	2.56498		LOC_Os01g62190	ZOS1-15 - C2H2 zinc finger protein, expressed		3.18605		4.67828			4.2745	HORVU4Hr1G013460	zinc-finger protein 2
		-1.29906	-1.36048	-1.39503	-1.84169	AT5G52010	x		-2.82048						LOC_Os01g39110	ZOS1-10 - C2H2 zinc finger protein, expressed		11.4903	3.70775	5.45776	8.85164		8.02303	HORVU5Hr1G112930	C2H2-like zinc finger protein
		-1.28993		-1.17347	-1.56945	AT2G02070	x							-2.16831	LOC_Os01g62130	ZOS1-14 - C2H2 zinc finger protein, expressed		9.96143	4.76508	7.09513	5.47781		8.66794	HORVU5Hr1G112900	C2H2-like zinc finger protein
		-1.01015		-1.03494		AT5G44160	x		7.04736	1.39107		6.31767	5.6425	7.57717	LOC_Os03g62230	ZOS3-24 - C2H2 zinc finger protein, expressed		1.01068					4.10637	HORVU2Hr1G038760	zinc finger (AN1-like) family protein
		1.33816	-1.05013			AT3G58070	Putative transcription factor contains C2H2 domain regulates aspects of shoot maturation in Arabidopsis thaliana. GIS loss-of-function mutations affect the epidermal differentiation of inflorescence organs causing a premature decrease in trichome production on successive leaves stem internodes and branches. Overexpression has the opposite effect on trichome initiation and causes other heterochron…						1.0811		LOC_Os01g68160	ZOS1-22 - C2H2 zinc finger protein, expressed					-1.84851			HORVU3Hr1G049810	indeterminate(ID)-domain 7
3.45577	2.25215	1.49834	4.83145	3.34343	6.94422	AT1G27730	Related to Cys2/His2-type zinc-finger proteins found in higher plants. Compensated for a subset of calcineurin deficiency in yeast. Salt tolerance produced by ZAT10 appeared to be partially dependent on ENA1/PMR2 a P-type ATPase required for Li+ and Na+ efflux in yeast. The protein is localized to the nucleus acts as a transcriptional repressor and is responsive to chitin oligomers. Also involved…		-1.3726						LOC_Os02g34680	ZOS2-09 - C2H2 zinc finger protein, expressed		-1.70773			-2.94257		1.51267	HORVU4Hr1G000220	C2H2-like zinc finger protein
		1.6422	1.06435	1.8116	2.18122	AT1G55110	x					-2.11798			LOC_Os02g35460	ZOS2-10 - C2H2 zinc finger protein, expressed		8.46516					4.59186	HORVU5Hr1G045760	zinc-finger protein 3
		1.78083		1.50928	2.35761	AT1G08290	x							3.46812	LOC_Os01g63980	ZOS1-17 - C2H2 zinc finger protein, expressed		6.3821			9.08406		9.73322	HORVU5Hr1G045780	C2H2-like zinc finger protein
7.78109	5.6267	2.01926	6.83284	6.66566	6.91397	AT3G46080	x						1.55606	1.6458	LOC_Os02g45054	ZOS2-15 - C2H2 zinc finger protein, expressed					2.347			HORVU5Hr1G063360	zinc finger protein 2
4.93151	4.77939	2.27868	5.61431	4.23982	6.16455	AT5G59820	Encodes a zinc finger protein involved in high light and cold acclimation. Overexpression of this putative transcription factor increases the expression level of 9 cold-responsive genes and represses the expression level of 15 cold-responsive genes including CBF genes. Also lines overexpressing this gene exhibits a small but reproducible increase in freeze tolerance. Because of the repression of …		3.93737			3.31978		3.75362	LOC_Os03g55540	ZOS3-18 - C2H2 zinc finger protein, expressed		3.78609			5.62367		4.56797	HORVU5Hr1G097500	Zinc finger protein 1
3.62192	2.23582	3.20915	4.32793	3.57934	5.56694	AT5G04340	putative c2h2 zinc finger transcription factor mRNA		2.07551				1.39043	2.7348	LOC_Os07g38240	ZOS7-05 - C2H2 zinc finger protein, expressed		10.7272			4.57871			HORVU5Hr1G112970	zinc-finger protein 3
1.59793	2.46193	3.48833	2.74849	1.86524	3.73485	AT3G19580	Encodes zinc finger protein. mRNA levels are upregulated in response to ABA high salt and mild dessication. The protein is localized to the nucleus and acts as a transcriptional repressor.		-1.25338			-1.93123		1.4419	LOC_Os03g10140	ZOS3-04 - C2H2 zinc finger protein, expressed		4.17642						HORVU5Hr1G113070	C2H2-like zinc finger protein
	1.81017	4.05405	3.3096		8.57843	AT3G53600	x		8.33847			6.64976		10.0559	LOC_Os03g32230	ZOS3-12 - C2H2 zinc finger protein, expressed		9.73776			7.4152		7.73751	HORVU5Hr1G113080	C2H2-type zinc finger family protein
4.26745	2.32895		5.03047	1.21333	8.64994	AT2G37430	x		2.72114				1.90077	2.30006	LOC_Os02g36360	ZOS2-11 - C2H2 zinc finger protein, expressed			-3.24356					HORVU3Hr1G077490	C2H2-like zinc finger protein
3.62577	2.3015		2.64567	4.19829	3.51545	AT2G41835	x							-1.19289	LOC_Os01g65080	ZOS1-18 - C2H2 zinc finger protein, expressed			2.4349					HORVU3Hr1G086840	C2H2-like zinc finger protein
3.57188	2.84276		3.34401	3.63588	6.13355	AT3G46090	x		-1.64381						LOC_Os05g03020	ZOS5-03 - C2H2 zinc finger protein, expressed					2.49705			HORVU4Hr1G061070	C2H2-like zinc finger protein
1.70441	1.20719		1.34553	1.8592	1.39932	AT1G34370	Encodes a putative nuclear Cys(2)His(2)-type zinc finger protein involved in H+ and Al3+ rhizotoxicity. In mutants exposed to aluminum stress there is no induction of AtALMT1 an malate transporter known to be involved in the mediation of aluminum toxicity.							1.4689	LOC_Os05g37190	ZOS5-08 - C2H2 zinc finger protein, expressed					-3.71883			HORVU0Hr1G031830	zinc finger protein 2
1.28647				1.22434	3.48682	AT5G43170	Encodes zinc finger protein. mRNA levels are elevated in response to high salinity and low temperature. The protein is localized to the nucleus and acts as a transcriptional repressor.		-2.28556						LOC_Os04g47860	ZOS4-11 - C2H2 zinc finger protein, expressed					3.13239		2.68779	HORVU5Hr1G063390	zinc finger protein 2
1.20321	1.23484		1.74913	1.83794	1.65197	AT3G57480	x		-1.03684					-1.01229	LOC_Os06g07020	ZOS6-01 - C2H2 zinc finger protein, expressed					-3.71883			HORVU5Hr1G088880	zinc finger protein 2
1.0414			1.1088		-1.63576	AT3G45260	x		-2.49242			-2.44165		1.07971	LOC_Os07g44640	ZOS7-13 - C2H2 zinc finger protein, expressed
				1.81302	-1.4295	AT2G45120	x							1.0012	LOC_Os05g51830	ZOS5-12 - C2H2 zinc finger protein, expressed
				1.00551		AT1G74250	x		-1.37105					1.24127	LOC_Os01g09850	ZOS1-04 - C2H2 zinc finger protein, expressed
					-2.36008	AT2G28710	x						-1.78383	-1.80667	LOC_Os12g18150	ZOS12-04 - C2H2 zinc finger protein, expressed
				-1.00524		AT2G28200	x							-1.0096	LOC_Os08g44050	ZOS8-12 - C2H2 zinc finger protein, expressed
			-1.48456			AT1G25250	x					-1.12157			LOC_Os12g07280	ZOS12-02 - C2H2 zinc finger protein, expressed
	-1.13619			-1.32257	-2.08391	AT5G10970	x			-2.29626					LOC_Os02g57790	ZOS2-19 - C2H2 zinc finger protein, expressed
				-1.4634	-1.07735	AT4G27240	x							5.23171	LOC_Os12g38960	ZOS12-07 - C2H2 zinc finger protein, expressed
					-1.68163	AT4G16610	x							4.11738	LOC_Os11g47630	ZOS11-10 - C2H2 zinc finger protein, expressed
				-1.32403	-1.28027	AT2G29660	x
					-1.44116	AT3G50700	zinc finger protein similar to maize Indeterminate1 (ID1)
			-1.08805		-1.65202	AT1G75710	x
			-1.57189		-1.92151	AT1G24625	Encodes a zinc finger protein containing only a single zinc finger.
			-1.97342			AT3G49930	x
				-1.3832	-1.05965	AT4G17810	x
			-1.21935		-1.64545	AT2G02080	x
					-1.09683	AT1G14580	x
-1.06376						AT5G14140	x
Dof
3AT	AA	ABA	MV	SA	UV	Identifier_At	annotation.x		3AT	AA	ABA	MV	SA	UV	Identifier_Os	annotation.x		3AT	AA	ABA	MV	SA	UV	Identifier_Hv	Annotation
				-1.18596	-2.44673	AT1G28310	x		-1.74176		-1.54049	-1.78315	-2.32604	-4.12576	LOC_Os06g17410	dof zinc finger domain containing protein, putative, expressed							-2.76397	HORVU2Hr1G013060	DOF zinc finger protein 2
				-1.21216	-2.20744	AT5G60850	Encodes a zinc finger protein.							-3.00591	LOC_Os12g38200	dof zinc finger domain containing protein, putative, expressed		-2.00669					-2.43413	HORVU7Hr1G043250	DOF zinc finger protein 1
				-1.40336	-2.01644	AT3G47500	Dof-type zinc finger domain-containing protein identical to H-protein promoter binding factor-2a GI:3386546 from (Arabidopsis thaliana). Interacts with LKP2 and FKF1 but its overexpression does not change flowering time under short or long day conditions.					-2.00594		-2.33412	LOC_Os09g29960	dof zinc finger domain containing protein, putative, expressed							-2.02249	HORVU4Hr1G074990	DOF zinc finger protein 1
					-1.57067	AT5G60200	Encodes a Dof-type transcription factor.		-2.09538		-2.50131			-1.70706	LOC_Os03g07360	expressed protein		1.27727		-2.44121			1.11279	HORVU6Hr1G065250	DOF zinc finger protein 1
					-1.13267	AT5G62940	HCA2 induces the formation of interfascicular cambium and regulates vascular tissue development in the aerial parts of the plant. Evidence from both gain of function and dominant negative alleles.							-1.48502	LOC_Os02g47810	dof zinc finger domain containing protein, putative, expressed		3.44774			-1.94648		1.83721	HORVU3Hr1G116220	DOF zinc finger protein 1
			-1.53891	-1.88131	-1.08583	AT5G62430	Dof-type zinc finger domain-containing protein similar to H-protein promoter binding factor-2a GI:3386546 from (Arabidopsis thaliana). Represses expression of Constans (CO) a circadian regulator of flowering time. Interacts with LKP2 and FKF1. Expression oscillates under constant light conditions. Mainly expressed in the vasculature of cotyledons leaves and hypocotyls but also in stomata. Localiz…					-2.4606		-1.18168	LOC_Os02g49440	dof zinc finger domain containing protein, putative, expressed					1.70923		2.72091	HORVU3Hr1G072970	DOF zinc finger protein 2
			-1.16747		-1.08149	AT2G28810	x		3.02239	1.05543				1.09506	LOC_Os02g45200	dof zinc finger domain containing protein, putative, expressed		1.70698			2.04297		4.17342	HORVU3Hr1G061840	DOF zinc finger protein 1
					1.00201	AT3G55370	Encodes a nuclear localized Dof domain containing transcription factor expressed primarily in roots. Responsive to salicylic acid. Transgenic overexpressors have yellow leaves and short defective roots.		4.5059			3.55254		4.79206	LOC_Os04g58190	dof zinc finger domain containing protein, putative, expressed		3.79101		-4.02952	2.51617		5.66372	HORVU2Hr1G119110	DOF zinc finger protein 1
				1.09124	1.54309	AT4G00940	x		5.54713	2.33744			2.8552	6.49029	LOC_Os01g55340	dof zinc finger domain containing protein, putative, expressed							6.08945	HORVU1Hr1G044560	DOF zinc finger protein 2
1.00208			1.38784	-1.01766	1.75658	AT1G51700	Encodes dof zinc finger protein (adof1).			1.33829		1.53206	-1.16967		LOC_Os01g15900	expressed protein		1.83681		7.76838			6.34823	HORVU1Hr1G076800	DOF zinc finger protein 2
1.26706			2.75753	1.5931	1.89166	AT5G39660	Dof-type zinc finger domain-containing protein identical to H-protein promoter binding factor-2a GI:3386546 from (Arabidopsis thaliana). Interacts with LKP2 and FKF1 but its overexpression does not change flowering time under short or long day conditions.		1.46069		-1.18547				LOC_Os04g47990	dof zinc finger domain containing protein, putative, expressed		4.66913			4.81671		7.30338	HORVU2Hr1G119160	DOF zinc finger protein 1
					2.09295	AT2G34140	x		-2.68739						LOC_Os01g17000	expressed protein				-2.66838	-1.69081			HORVU1Hr1G005390	DOF zinc finger protein 1
			2.51442		4.30655	AT1G26790	x			-1.77643					LOC_Os05g02150	expressed protein		2.33816		1.29193	1.42535			HORVU2Hr1G017290	DOF zinc finger protein 1
1.08788		1.23725	2.36634			AT1G69570	x														-1.91793			HORVU4Hr1G059590	DOF zinc finger protein 1
			-1.15547			AT1G07640	A member of the DOF transcription factors. Prominently expressed in the phloem of leaves and other organs. Expression is induced by wounding MeJA and insect feeding. Upregulates glucosinolate biosynthesis.														-1.96156			HORVU5Hr1G021290	DOF zinc finger protein 1
		-1.00149		-1.88621		AT1G47655	x													1.49573				HORVU5Hr1G113220	DOF zinc finger protein 1
		-1.09244	-1.7923			AT1G29160	x
-2.20498			-1.69211			AT5G66940	x
HD-ZIP
3AT	AA	ABA	MV	SA	UV	Identifier_At	annotation.x		3AT	AA	ABA	MV	SA	UV	Identifier_Os	annotation.x		3AT	AA	ABA	MV	SA	UV	Identifier_Hv	Annotation
		-1.49536	-1.08612	-2.05852	-2.10021	AT5G65310	Encodes a class I HDZip (homeodomain-leucine zipper) protein that is a positive regulator of ABA-responsiveness mediating the inhibitory effect of ABA on growth during seedling establishment.			-1.32091				-3.12422	LOC_Os08g04190	homeobox and START domains containing protein, putative, expressed					-2.66446		-3.63148	HORVU2Hr1G097940	homeobox-leucine zipper protein 4
		-1.09071	2.42692		-1.96208	AT4G17460	Encodes homeobox protein HAT1.		-1.74779		1.58233	-1.58867		-2.50627	LOC_Os04g45810	homeobox associated leucine zipper, putative, expressed		4.85355			3.93013		-2.07193	HORVU7Hr1G018780	homeobox-leucine zipper protein 4
	-1.00163				-1.91934	AT2G22800	Encodes homeobox protein HAT9.							-2.30748	LOC_Os04g53540	homeobox and START domains containing protein, putative, expressed							-2.00148	HORVU7Hr1G073440	Homeobox-leucine zipper protein family
					-1.90862	AT1G69780	Encodes a homeodomain leucine zipper class I (HD-Zip I) protein.							-2.10353	LOC_Os08g08820	homeobox and START domains containing protein, putative, expressed		-1.14227		2.66091			-1.74932	HORVU5Hr1G081090	Homeobox-leucine zipper protein family
			-1.81356	-2.4139	-1.89369	AT5G15150	homeobox-containing gene with an unusual feature: a leucine zipper motif adjacent to the carboxyl-terminal of the homeodomain structure. This gene is expressed primarily in the cortex of the root and the stem.							-1.81152	LOC_Os09g35760	homeobox and START domains containing protein, putative, expressed					-1.03163		-1.74762	HORVU2Hr1G106970	Homeobox-leucine zipper protein family
		-1.71714			-1.8884	AT3G60390	Encodes homeobox protein HAT3.		-1.1182		1.20414		-1.4333	-1.40708	LOC_Os03g08960	homeobox associated leucine zipper, putative, expressed		1.31752					-1.61474	HORVU5Hr1G080700	homeobox-leucine zipper protein 3
					-1.60127	AT5G47370	homeobox-leucine zipper genes induced by auxin but not by other phytohormones. Plays opposite roles in the shoot and root tissues in regulating auxin-mediated morphogenesis.						-1.67211	-1.39951	LOC_Os08g19590	Homeobox domain containing protein, expressed				1.12162			1.27258	HORVU6Hr1G065300	Homeobox-leucine zipper protein family
				-1.44711	-1.3909	AT4G40060	Encodes a homeodomain leucine zipper class I (HD-Zip I) protein.							-1.22355	LOC_Os02g35770	homeobox associated leucine zipper, putative, expressed		5.23014		4.86972			2.15476	HORVU2Hr1G092710	Homeobox-leucine zipper protein family
					-1.31787	AT2G44910	Encodes a homeodomain protein whose expression displays a dependence on phyB for both red and far-red light response. Also involved in the shade avoidance syndrome.		-2.95651		-1.86741	-2.33715		1.34037	LOC_Os09g29460	homeobox associated leucine zipper, putative, expressed							2.63921	HORVU5Hr1G010650	Homeobox-leucine zipper protein family
					-1.31629	AT4G04890	Encodes a homeodomain protein that is expressed in the LI layer of the vegetative floral and inflorescence meristems. Binds to the L1 box promoter element which is required in some proteins for L1 specific expression.			2.09851	2.9355		2.527	1.54907	LOC_Os04g48070	homeobox and START domains containing protein, putative, expressed					-3.88247		3.02085	HORVU4Hr1G075180	Homeobox-leucine zipper protein family
				-1.10813	-1.25965	AT1G73360	Encodes a homeobox-leucine zipper family protein belonging to the HD-ZIP IV family. It is involved in trichome branching.		-7.27049	-2.17928		-1.96298			LOC_Os08g37580	homeobox associated leucine zipper, putative, expressed				2.12487	2.97883		3.7217	HORVU5Hr1G067010	Homeobox-leucine zipper protein family
		4.10611			-1.11553	AT3G61890	Encodes a homeodomain leucine zipper class I (HD-Zip I) protein. Loss of function mutant has abnormally shaped leaves and stems.		-2.24306		1.39073	-2.58886	-1.75025		LOC_Os12g41860	START domain containing protein, expressed		3.30589					4.04368	HORVU5Hr1G049790	Homeobox-leucine zipper protein family
					-1.00705	AT1G17920	Encodes a homeobox-leucine zipper family protein belonging to the HD-ZIP IV family. Together with HDG11 it is involved in trichome branching.		-1.61045	-1.22623		-1.35398			LOC_Os09g35910	homeobox associated leucine zipper, putative, expressed		3.30589					4.04368	HORVU7Hr1G098230	Homeobox-leucine zipper protein family
					2.39265	AT5G53980	Encodes a homeodomain leucine zipper class I (HD-Zip I) protein.		-1.45702						LOC_Os03g43930	START domain containing protein, expressed				2.65727			4.25071	HORVU1Hr1G055930	homeobox-leucine zipper protein 4
1.2044	1.11079					AT1G70920	x		-1.2011						LOC_Os10g33960	START domain containing protein, expressed				9.74076	3.35752		4.35978	HORVU6Hr1G061390	Homeobox-leucine zipper protein family
1.31458	1.29366	-1.74331	-1.03062			AT1G26960	Encodes a homeodomain leucine zipper class I (HD-Zip I) protein.		-1.16877						LOC_Os03g01890	START domain containing protein, expressed					-3.70523		5.00001	HORVU6Hr1G021870	Homeobox-leucine zipper protein family
		1.52149		-3.04231		AT1G27045	x		3.0077			2.29335			LOC_Os06g04870	homeobox associated leucine zipper, putative, expressed		-2.74636		6.74558				HORVU1Hr1G082910	homeobox-leucine zipper protein 3
				-1.9559		AT2G01430	x				6.09249		2.49949		LOC_Os02g43330	homeobox associated leucine zipper, putative, expressed		-1.01735		-1.2213				HORVU1Hr1G041790	Homeobox-leucine zipper protein family
		1.01226				AT4G37790	Encodes homeobox protein HAT22 member of the HD-Zip II family.			4.19493					LOC_Os01g55549	homeobox and START domains containing protein, putative, expressed		1.379	-1.04867	-2.34877	-1.17763			HORVU4Hr1G078410	Homeobox-leucine zipper protein family
				-1.14267		AT1G79840	Glabra 2 a homeodomain protein affects epidermal cell identity including trichomes root hairs and seed coat. It also down-regulates seed oil content. Expressed in atrichoblasts and required to suppress root hair development. Also expressed abundantly during early seed development. Directly regulated by WER.				-1.36581				LOC_Os02g45250	homeobox and START domains containing protein, putative, expressed		3.20946		1.42449	-2.9227			HORVU5Hr1G059410	Homeobox-leucine zipper protein family
		1.98647				AT2G22430	Encodes a homeodomain leucine zipper class I (HD-Zip I) protein that is a target of the protein phosphatase ABI1 and regulates hormone responses in Arabidopsis.				-2.24519				LOC_Os09g27450	homeobox associated leucine zipper, putative, expressed		4.24472		1.28208				HORVU4Hr1G065900	Homeobox-leucine zipper protein family
		-1.08821		-1.01015		AT4G32880	member of homeodomain-leucine zipper family acting as a differentiation-promoting transcription factor of the vascular meristems.					-1.06804			LOC_Os02g49700	homeobox associated leucine zipper, putative, expressed					-1.3765			HORVU3Hr1G026990	Homeobox-leucine zipper protein family
		1.25445				AT3G01470	Encodes a homeodomain leucine zipper class I (HD-Zip I) transcriptional activator involved in leaf development.				-1.05043				LOC_Os08g32080	CPuORF27 - conserved peptide uORF-containing transcript, expressed				-1.05105	-2.43081			HORVU5Hr1G070260	Homeobox-leucine zipper protein family
				-1.36165		AT5G46880	x			-6.55879					LOC_Os08g32085	expressed protein				-1.56386	-2.47177			HORVU6Hr1G072810	Homeobox-leucine zipper protein family
			-1.20707			AT5G60690	REVOLUTA regulates meristem initiation at lateral positions. a member of a small homeodomain-leucine zipper family. Has overlapping functions with PHAVOLUTA and PHABULOSA.														-2.41509			HORVU4Hr1G070610	Homeobox-leucine zipper protein family
		-1.14884				AT3G01220	Encodes a homeodomain leucine zipper class I (HD-Zip I) protein. Expressed during seed germination in the micropylar endosperm and in the root cap and increases ABA sensitivity and seed dormancy when mutated.
			-1.06695	-1.08507		AT2G34710	Dominant PHB mutations cause transformation of abaxial leaf fates into adaxial leaf fates. Encodes a member of HD-Zip family which contains homeodomain-leucine zipper domains and domain similar to a mammalian sterol binding domain. Has overlapping functions with PHAVOLUTA REVOLUTA and CORONA.
		-1.58656				AT5G03790	Encodes a homeodomain leucine zipper class I (HD-Zip I) meristem identity regulator that acts together with LFY to induce CAL expression. It binds to the CAL promoter proximal CAATNATTG element. LMI1 acts primarily downstream of LFY in meristem identity regulation. The interaction between LFY LMI1 and CAL resembles a feed-forward loop transcriptional network motif. The gene also had additional LF…
		5.42049				AT2G46680	encodes a putative transcription factor that contains a homeodomain closely linked to a leucine zipper motif. Transcript is detected in all tissues examined. Is transcriptionally regulated in an ABA-dependent manner and may act in a signal transduction pathway which mediates a drought response.
MYB
3AT	AA	ABA	MV	SA	UV	Identifier_At	annotation.x		3AT	AA	ABA	MV	SA	UV	Identifier_Os	annotation.x		3AT	AA	ABA	MV	SA	UV	Identifier_Hv	Annotation
			-1.13059	-1.94179	-3.29693	AT1G16490	Member of the R2R3 factor gene family.					-1.63608		-3.10127	LOC_Os07g43580	MYB family transcription factor, putative, expressed				-2.8744			-3.69043	HORVU7Hr1G072450	myb domain protein 103
			-1.51728	-3.89729	-2.51446	AT5G07700	Encodes a putative transcription factor (MYB76).					-3.5428		-1.7703	LOC_Os11g35390	MYB family transcription factor, putative, expressed		-2.67966			-1.17607		-3.21018	HORVU4Hr1G028310	myb domain protein 59
			-1.84621	-1.43755	-2.45487	AT5G59780	Encodes a putative transcription factor (MYB59).		-1.97767					-1.59644	LOC_Os01g19970	MYB family transcription factor, putative, expressed				4.36812			-2.65892	HORVU7Hr1G057410	MYB-like 102
			-1.24878		-2.35721	AT5G15310	Member of the R2R3 factor gene family.		-4.41782	-2.24065		-2.46663	-2.35218	-1.32345	LOC_Os11g47460	MYB family transcription factor, putative, expressed		-1.47237		-2.46097			-1.70507	HORVU5Hr1G123880	myb domain protein 30
-1.6187			-1.0403	-1.60506	-2.29897	AT5G16600	Encodes a putative transcription factor (MYB43).		2.39427	1.65646	1.4364	1.1255	1.9829	1.29293	LOC_Os01g62410	MYB family transcription factor, putative, expressed		-1.40839			-1.31896		-1.29481	HORVU1Hr1G008810	myb domain protein 59
		3.23518			-2.12893	AT1G22640	MYB-type transcription factor (MYB3) that represses phenylpropanoid biosynthesis gene expression				-3.00169		-2.20471	2.3369	LOC_Os05g48010	MYB family transcription factor, putative, expressed					1.295		1.02869	HORVU3Hr1G085570	myb domain protein 109
			-2.95505	-2.74657	-1.85775	AT5G07690	Encodes a putative transcription factor (MYB29).							2.37363	LOC_Os01g16810	MYB family transcription factor, putative, expressed							1.24712	HORVU2Hr1G028840	myb domain protein 88
		-1.94705	-2.62266	-2.97558	-1.82292	AT5G61420	Encodes a nuclear localized member of the MYB transcription factor family. Involved in positive regulation of aliphatic glucosinolate biosynthesis.Expression is induced by touch wounding and glucose.							2.42328	LOC_Os11g10130	MYB family transcription factor, putative, expressed		-1.19155			-2.09808		1.59568	HORVU5Hr1G077100	myb domain protein 3r-3
			-3.06789	-2.65312	-1.66344	AT5G60890	Myb-like transcription factor that modulates expression of ASA1 a key point of control in the tryptophan pathway; mutant has deregulated expression of ASA1 in dominant allele. Loss of function allele suggests ATR1 also functions at a control point for regulating indole glucosinolate homeostasis.							2.66661	LOC_Os03g20090	MYB family transcription factor, putative, expressed					-1.42468		1.71852	HORVU1Hr1G091820	Chaperone protein DnaJ
					-1.55178	AT3G47600	Encodes a putative transcription factor (MYB94).		2.0333					3.28873	LOC_Os01g49160	MYB family transcription factor, putative, expressed							1.95467	HORVU2Hr1G027600	myb domain protein 86
			-1.42177		-1.52872	AT2G38090	x		3.14975	1.15442		1.85402	1.4732	3.37285	LOC_Os05g38460	MYB family transcription factor, putative, expressed		2.08121		2.43181	-1.51732		2.15208	HORVU5Hr1G049880	myb domain protein 70
					-1.47625	AT5G08520	x				2.37103	1.81381	4.2053	3.3814	LOC_Os11g45740	MYB family transcription factor, putative, expressed							3.01268	HORVU6Hr1G060610	myb domain protein 19
	-1.44077	-1.37952	-3.1973		-1.39665	AT5G49330	Member of the R2R3 factor gene family.			1.42881	3.2255		2.87531	3.47737	LOC_Os02g09480	myb-like DNA-binding domain containing protein, putative, expressed			1.51045	2.03715	2.00631		3.35942	HORVU3Hr1G082210	myb domain protein 4
			1.31321		-1.30063	AT1G66230	Encodes a putative transcription factor (MYB20).		3.58061	1.51483	3.21167	4.22412	2.54253	3.5766	LOC_Os01g64360	MYB family transcription factor, putative, expressed				5.67975			3.50632	HORVU7Hr1G041810	myb domain protein 20
		-1.01754		-1.63651	-1.21762	AT2G39880	Encodes a putative transcription factor (MYB25).							3.77876	LOC_Os06g43090	MYB transcription factor TaMYB1, putative, expressed		2.70895					3.57519	HORVU2Hr1G106400	myb domain protein 63
		3.56606		-3.84698	-1.14419	AT1G56650	Encodes a putative MYB domain containing transcription factor involved in anthocyanin metabolism and radical scavenging. Essential for the sucrose-mediated expression of the dihydroflavonol reductase gene.		2.82314				3.63515	3.87444	LOC_Os12g13570	MYB family transcription factor, putative, expressed		2.92573			5.95832		4.40812	HORVU3Hr1G092820	myb domain protein 112
				1.66871	1.35711	AT3G55730	putative transcription factor MYB109 (MYB109) mRNA		1.60008			2.13732	2.28541	3.8979	LOC_Os10g33810	myb-related protein Myb4, putative, expressed		2.05589		3.63449	2.84201		5.17848	HORVU3Hr1G083740	myb-like transcription factor family protein
		1.46814		2.69103	1.47763	AT1G06180	member of MYB3R- and R2R3- type MYB- encoding genes							4.17765	LOC_Os02g42850	MYB family transcription factor, putative, expressed				5.82111			5.34518	HORVU2Hr1G041300	myb domain protein 41
		2.24925	1.34528		1.60731	AT5G04760	x			2.50476				4.25329	LOC_Os01g19330	MYB family transcription factor, putative, expressed					5.14722		5.43617	HORVU1Hr1G016420	myb domain protein 108
		4.32397			1.95255	AT1G66390	production of anthocyanin pigment 2 protein (PAP2)							5.14614	LOC_Os05g37060	MYB family transcription factor, putative, expressed		2.95293		2.34459			5.53288	HORVU6Hr1G035470	myb domain protein r1
		2.54802	2.99871		2.43136	AT4G37260	Member of the R2R3 factor gene family.		5.01363			3.37456		6.00201	LOC_Os07g48870	MYB family transcription factor, putative, expressed		2.37201		2.15225	1.38864		5.59684	HORVU4Hr1G052490	myb domain protein 112
	1.43113	2.22196			2.58792	AT2G16720	Encodes a member of MYB3R- and R2R3- type MYB- encoding genes							8.25351	LOC_Os02g41510	MYB family transcription factor, putative, expressed							6.27113	HORVU7Hr1G116760	myb domain protein r1
	1.84926			2.284	2.75273	AT1G68320	putative transcription factor: R2R3-MYB transcription family. Involved in regulation of phosphate starvation responses and gibberellic acid biosynthesis.		7.10356			5.48864	3.42937	8.66352	LOC_Os04g43680	MYB family transcription factor, putative, expressed							6.54497	HORVU0Hr1G006810	myb domain protein 5
					2.89074	AT5G65790	Encodes a putative MYB transcription factor.			5.46596				9.56244	LOC_Os01g50110	MYB family transcription factor, putative, expressed			2.54782		5.17014		7.00638	HORVU6Hr1G058620	myb domain protein 15
		1.72032	1.35015		2.90648	AT5G23000	Putative homolog of the Blind gene in tomato. Together with RAX2 and RAX3 belong to the class R2R3 MYB genes; encoded by the Myb-like transcription factor MYB37 regulates axillary meristem formation. RAX1 is expressed in a small central domain within the boundary zone separating SAM and leaf primordia during early leaf primordium development and is currently the earliest spatial marker for future…		-2.19194	-1.02071	1.84044	-2.99025			LOC_Os12g37970	MYB family transcription factor, putative, expressed		2.34448			5.49377		7.19337	HORVU6Hr1G058630	myb domain protein 14
					2.98258	AT2G31180	Member of the R2R3 factor gene family.		-1.98754			-1.30248			LOC_Os01g63460	MYB family transcription factor, putative, expressed		2.10976	1.90268		5.6891		7.44703	HORVU6Hr1G058580	myb domain protein 15
2.09437	3.02698	4.59916	2.7277	3.18271	3.16916	AT2G47190	Encodes a MYB transcription factor that possesses an R2R3 MYB DNA binding domain and is known to regulate the expression of salt- and dehydration-responsive genes. Has been shown to bind calmodulin.					-1.10542			LOC_Os06g40330	MYB family transcription factor, putative, expressed		1.58093			5.95578		7.58318	HORVU6Hr1G058640	MYB-like 102
1.18708	1.62406			3.48532	3.24792	AT1G57560	Member of the R2R3 factor gene family.		4.66864	4.77206	2.87833	2.94306	5.31981		LOC_Os01g45090	MYB family transcription factor, putative, expressed							8.65375	HORVU5Hr1G022690	myb domain protein 112
		3.20302	3.84802	5.12757	3.97357	AT3G06490	putative transcription factor MYB108 (MYB108) mRNA			-1.1274	-2.36149		-2.05159		LOC_Os01g74410	MYB family transcription factor, putative, expressed				2.84647		-2.15289		HORVU6Hr1G067380	myb domain protein 63
2.50236	1.84066		2.6589	3.07077	5.32384	AT1G18570	Encodes a member of the R2R3-MYB transcription family. Involved in indole glucosinolate biosynthesis.						1.09334		LOC_Os01g12860	MYB family transcription factor, putative, expressed						1.07663		HORVU3Hr1G116740	myb domain protein 59
2.18866	2.98449	1.26165	4.22015		8.25588	AT3G23250	Member of the R2R3 factor gene family.		1.32762				1.17239		LOC_Os07g04700	MYB family transcription factor, putative, expressed					-2.63317			HORVU2Hr1G091590	myb domain protein 19
			-2.35744	-1.60745		AT3G62610	Member of the R2R3 factor gene family.			3.89604					LOC_Os06g14670	ODORANT1, putative, expressed					-2.35347			HORVU4Hr1G028780	myb domain protein 112
-1.06195	-1.0148	-1.49438	-2.08958	-1.66219		AT3G46130	Encodes a putative transcription factor (MYB48) that functions to regulate flavonol biosynthesis primarily in cotyledons.		3.73726		3.06073				LOC_Os01g18240	MYB family transcription factor, putative, expressed				-1.91763	-1.78031			HORVU3Hr1G019590	myb domain protein 37
	-1.01191		-1.28314	-1.62851		AT3G01140	Encodes a MIXTA-like MYB gene NOECK (NOK). Loss of function mutations show an increased number of branchpoints in leaf trichomes suggesting a role in negative regulation of trichome branching.		-1.38725						LOC_Os01g59660	MYB family transcription factor, putative, expressed					-1.63299			HORVU1Hr1G017970	myb domain protein 61
-2.71781			-1.15855	-1.7007		AT3G27920	Encodes a Myb-like protein that is required for induction of trichome development.		2.19532						LOC_Os03g51110	MYB family transcription factor, putative, expressed					-1.58381			HORVU3Hr1G031320	Myb-related protein 3R-1
			-1.13815	-1.34529		AT4G38620	Encodes a R2R3 MYB protein which is involved in the response to UV-B. It functions as a repressor of target gene expression. One of its target genes encodes cinnamate 4-hydroxylase; mutants accumulate sinapate esters in their leaves. MYB4 binds to its own promoter and represses its own expression. Nuclear localization of MYB4 depends on the action of the beta importin SAD2.		-1.09635						LOC_Os01g04930	MYB family transcription factor, putative, expressed		-1.66299			-1.49993			HORVU7Hr1G070730	DnaJ homolog subfamily C member 2
			-1.00715			AT3G61250	Member of the R2R3 factor gene family.		1.8596						LOC_Os08g43550	MYB family transcription factor, putative, expressed				-1.9451	-1.25063			HORVU1Hr1G073300	myb-like transcription factor family protein
			1.03045			AT4G09460	Encodes myb6 DNA-binding protein.		2.37324						LOC_Os09g23620	MYB family transcription factor, putative, expressed					1.36387			HORVU4Hr1G018360	myb domain protein 4
			1.06079			AT3G09370	putative c-myb-like transcription factor (MYB3R3) mRNA			-1.28492					LOC_Os12g37690	MYB family transcription factor, putative, expressed		4.23459			4.94726			HORVU2Hr1G106180	myb domain protein 93
		2.23881	1.06972			AT5G67300	Member of the R2R3 factor MYB gene family involved in mediating plant responses to a variety of abiotic stimiuli.			-1.53517					LOC_Os02g46780	MYB family transcription factor, putative, expressed		-1.8026		-2.17151				HORVU5Hr1G081770	myb domain protein 20
			1.0814	1.41883		AT5G02320	Encodes a putative c-MYB-like transcription factor of the MYB3R factor gene family (MYB3R5).			-2.53087					LOC_Os12g38400	MYB family transcription factor, putative, expressed		1.36808						HORVU1Hr1G072430	myb domain protein 3r-5
2.20365	1.25334	1.79836	3.63428	1.2827		AT3G50060	Encodes a member of the R2R3 transcription factor gene family. Expressed in response to potassium deprivation and auxin. Involved in lateral root development. Interacts with ARF7 and regulates the expression of some auxin responsive genes.											2.99332						HORVU3Hr1G063460	myb domain protein 36
				-2.3671		AT5G10280	Encodes a putative transcription factor (MYB92).											3.39153		-5.23448				HORVU4Hr1G054420	myb domain protein 12
-1.25429		1.56662		-1.84147		AT1G18710	Member of the R2R3 factor gene family.											5.38247		3.74936				HORVU1Hr1G041280	myb domain protein 15
				-1.63317		AT1G49010	x													1.12424				HORVU1Hr1G068520	myb domain protein 33
		1.75764		-1.57569		AT5G62470	Encodes a R2R3 type Myb transcription factor whose expression is strongly induced by abscisic acid. Mediates abscisic acid signaling during drought stress response.													-1.51442				HORVU1Hr1G074260	myb domain protein 4
				-1.49413		AT1G74650	Member of the R2R3 factor gene family.													2.15634				HORVU2Hr1G120340	myb domain protein 16
		1.53709		-1.46081		AT5G65230	Member of the R2R3 factor gene family.													-2.58267				HORVU5Hr1G021750	myb domain protein 59
				-1.40233		AT1G74430	Encodes a putative transcription factor (MYB95).
		4.54145		-1.37942		AT4G05100	Member of the R2R3 factor gene family.
		-1.85742		-1.25984		AT5G05790	x
				-1.1329		AT2G37630	Encodes a MYB-domain protein involved in specification of the leaf proximodistal axis. Mutation results in lobed and dissected leaves with a characteristic asymmetry. Homologous to the Antirrhinum PHANTASTICA (PHAN) and maize ROUGH SHEATH2 (RS2) genes Asymmetric placement of auxin response at the distal leaf tip precedes visible asymmetric leaf growth. Acts alongside AXR1 to exclude BP expression…
				-1.10069		AT3G12820	Member of the R2R3 factor gene family.
				1.09572		AT4G32730	Encodes a putative c-myb-like transcription factor with three MYB repeats.
				1.14968		AT3G11280	Putative transcription factors interacting with the gene product of VHA-B1 (vacuolar ATPase subunit B1; as shown through yeast two-hybrid assay).
		-1.88959		1.22425		AT3G28910	transcription factor myb homologue
	1.17114	1.12997		1.85699		AT5G01200	x
		-1.31301				AT5G06110	x
		3.39152				AT1G48000	Encodes a putative transcription factor (MYB112).
		-1.93712				AT1G08810	putative transcription factor of the R2R3-MYB gene family. Transcript increases under conditions that promote stomatal opening (white and blue light abi1-1 mutation) and decreases under conditions that trigger stomatal closure (ABA desiccation darkness) with the exception of elevated CO2. Expressed exclusively in guard cells of all tissues. It is required for light-induced opening of stomata. Mut…
	-1.17039					AT2G23290	Member of the R2R3 factor gene family.
		1.44939				AT4G34990	Member of the R2R3 factor gene family.
		-1.42217				AT2G02820	Encodes a putative transcription factor (MYB88) involved in stomata development double loss of MYB88 and FLP (MYB124) activity results in a failure of guard mother cells (GMCs) to adopt the guard cell fate thus they continue to divide resulting in abnormal stomata consisting of clusters of numerous guard cell-like cells. This phenotype is enhanced in double mutants over the single mutant flp phen…
		4.68052				AT4G21440	Encodes a MYB transcription factor involved in wounding and osmotic stress response. Member of the R2R3 factor gene family.
MYB_related
3AT	AA	ABA	MV	SA	UV	Identifier_At	annotation.x		3AT	AA	ABA	MV	SA	UV	Identifier_Os	annotation.x		3AT	AA	ABA	MV	SA	UV	Identifier_Hv	Annotation
			-2.16826		-3.29443	AT2G30424	In a tandem repeat with AT2g30432 (TCL1) and AT2g30420 (ETC2)		-4.17807				-3.02574	-4.91102	LOC_Os01g43230	expressed protein				-1.94494	-2.02339		-4.48944	HORVU1Hr1G091520	Transcription factor RADIALIS
					-2.57341	AT1G71030	Encodes a putative myb family transcription factor. In contrast to most other myb-like proteins its myb domain consists of a single repeat. A proline-rich region potentially involved in transactivation is found in the C-terminal part of the protein. Its transcript accumulates mainly in leaves.							-3.88363	LOC_Os05g49240	homeodomain-related, putative, expressed							-2.95698	HORVU3Hr1G055260	myb domain protein 66
		-1.24897		-1.68506	-2.12993	AT1G18330	EARLY-PHYTOCHROME-RESPONSIVE1		-4.35049		-4.19485			-3.43769	LOC_Os01g34060	MYB family transcription factor, putative, expressed				-2.01492	-3.32792		-2.73514	HORVU1Hr1G091530	DnaJ homolog subfamily C member 2
-1.24035			-1.9489	-1.11431	-2.01204	AT2G30420	In a tandem repeat with AT2G30424 and AT2G30432		-3.24515		1.64934	-1.60034		-2.47645	LOC_Os05g10690	Myb transcription factor, putative, expressed		-1.08426			2.51444		-2.70276	HORVU0Hr1G018970	myb-like transcription factor family protein
		-1.92149		-1.82681	-1.94133	AT1G75250	x		-1.78669					-2.42402	LOC_Os06g51260	MYB family transcription factor, putative, expressed					-1.49793		-2.06413	HORVU1Hr1G091540	Transcription factor RADIALIS
		-1.33107		-2.48629	-1.51136	AT1G19510	x							-2.31661	LOC_Os01g41900	Myb transcription factor, putative, expressed		3.09079					-1.94106	HORVU7Hr1G121210	At5g37260-like protein
		-1.72964	-1.56298		-1.4091	AT5G53200	x						-1.30351	-2.31455	LOC_Os02g47744	MYB family transcription factor, putative, expressed							-1.93411	HORVU6Hr1G060600	myb domain protein 19
	-1.17829	-3.88292	-2.28344		-1.3754	AT4G36570	x							-1.86095	LOC_Os10g41260	MYB family transcription factor, putative, expressed		2.02424	-1.05822		2.05036		-1.6628	HORVU3Hr1G052710	myb-like transcription factor family protein
		-1.08968			-1.30041	AT2G18328	x		-1.33201				-1.00974	-1.85507	LOC_Os02g45670	myb-like DNA-binding domain containing protein, expressed				-1.07677			-1.47092	HORVU7Hr1G047910	Transcription factor RADIALIS
			-1.1225	-1.4689	-1.295	AT5G58900	x							-1.07847	LOC_Os10g41200	MYB family transcription factor, putative, expressed							-1.39283	HORVU1Hr1G055900	myb-like transcription factor family protein
					1.17007	AT3G60110	x							1.00632	LOC_Os08g06240	MYB family transcription factor, putative, expressed		1.94099		-2.22719	2.74214		-1.09869	HORVU6Hr1G066000	myb-like transcription factor family protein
		2.66553			1.4311	AT1G01520	x						1.5164	1.04606	LOC_Os01g09760	DIRP family protein, putative, expressed		1.38187		-1.92923	1.37524		-1.01413	HORVU0Hr1G031850	myb-like transcription factor family protein
			1.08238		1.4884	AT2G46830	Encodes a transcriptional repressor that performs overlapping functions with LHY in a regulatory feedback loop that is closely associated with the circadian oscillator of Arabidopsis. Binds to the evening element in the promoter of TOC1 and represses TOC1 transcription. CCA1 and LHY colocalize in the nucleus and form heterodimers in vivo. CCA1 and LHY function synergistically in regulating circad…			2.61076	2.65836			1.31021	LOC_Os04g49450	MYB family transcription factor, putative, expressed		2.89588			1.84888		1.07728	HORVU7Hr1G070870	circadian clock associated 1
					1.57828	AT3G09600	x							1.48469	LOC_Os01g09280	myb-related transcription activator, putative, expressed							1.16745	HORVU7Hr1G050770	DNA-binding bromodomain-containing protein
1.53403	2.25915		2.47346		1.63003	AT5G37260	Encodes a MYB family transcription factor Circadian 1 (CIR1). Involved in circadian regulation in Arabidopsis.							2.91794	LOC_Os04g47750	transposon protein, putative, Pong sub-class, expressed							1.17552	HORVU1Hr1G079030	myb domain protein 86
1.01055			1.3665	1.2665	3.55609	AT1G01060	LHY encodes a myb-related putative transcription factor involved in circadian rhythm along with another myb transcription factor CCA1		-2.56474		2.2917		1.09664		LOC_Os01g09640	Myb transcription factor, putative, expressed							1.27553	HORVU3Hr1G085180	myb-like transcription factor family protein
1.36178	1.55621		1.46503	2.07275		AT2G13960	x		-1.49779	3.45855			-1.70514		LOC_Os02g46030	MYB family transcription factor, putative, expressed				-1.18978		-1.94915	1.36864	HORVU1Hr1G089470	Transcription factor RADIALIS
			1.38055			AT5G02840	CCA1 and LHY colocalize in the nucleus and form heterodimers in vivo. CCA1 and LHY function synergistically in regulating circadian rhythms of Arabidopsis.		-1.19115						LOC_Os08g04840	MYB family transcription factor, putative, expressed							1.53124	HORVU3Hr1G010600	myb-like transcription factor family protein
				1.51927		AT5G67580	Encodes a telomeric DNA binding protein. In vitro the protein preferentially binds double-stranded telomeric repeats but it can also bind to the single G-rich telomeric strand.					1.21362			LOC_Os08g06110	MYB family transcription factor, putative, expressed				8.03587			2.53273	HORVU6Hr1G073500	myb domain protein 20
		1.10855				AT4G01280	x		1.16725						LOC_Os03g53960	transcriptional adaptor, putative, expressed							2.73156	HORVU7Hr1G114750	TRF-like 6
		1.28067				AT5G52660	x		1.44556			1.38737			LOC_Os03g31230	MYB family transcription factor, putative, expressed		1.12357		1.0903		-1.29464	2.97068	HORVU3Hr1G019840	myb-like transcription factor family protein
			1.9266			AT1G74840	x		1.33013						LOC_Os06g45840	MYB transcription factor, putative, expressed		2.94061		-4.02587			3.11425	HORVU1Hr1G089490	Transcription factor RADIALIS
			1.80503			AT5G17300	Myb-like transcription factor that regulates hypocotyl growth by regulating free auxin levels in a time-of-day specific manner.		-1.4209						LOC_Os04g58020	MYB_Al protein, putative, expressed					-2.33419	1.31189	3.90867	HORVU7Hr1G082980	DnaJ subfamily C member 2
		1.36774				AT5G58340	x		1.36335			1.17084			LOC_Os07g30130	MYB family transcription factor, putative, expressed					6.33993		4.03678	HORVU3Hr1G056980	myb domain protein 112
			-1.44262	-2.80254		AT2G42150	x		-2.99284	-1.16559			-1.10144		LOC_Os05g02420	expressed protein		4.54228			2.30682	2.28067	4.45941	HORVU2Hr1G089310	myb domain protein 15
		3.01764				AT4G01060	Encodes a Myb-related protein similar to CPC. Involved in epidermal cell differentiation. Mutants have reduced numbers of root hairs and increased trichome branching. Involved in endoreduplication. Loss of function mutants are hypertrophic and early flowering.														3.59011		4.85007	HORVU7Hr1G093750	Myb-like protein V
				-1.58021		AT1G01380	ETC1 is involved in trichome and root hair patterning in Arabidopsis.														3.61709		5.19657	HORVU3Hr1G025030	myb-like transcription factor family protein
				-1.12837		AT5G47390	x											1.1831		1.40967				HORVU1Hr1G056020	myb-like transcription factor family protein
			-1.11521	-1.0418		AT1G70000	x											4.59232		3.16428	2.43113			HORVU1Hr1G073940	myb-like transcription factor family protein
				-1.34386		AT3G16350	x											4.64797						HORVU1Hr1G089500	Transcription factor RADIALIS
		-1.78525	-1.05097	-1.0328		AT2G30432	Encodes TRICHOMELESS1 (TCL1) a single-repeat MYB-type transcription factor that negatively regulates trichome formation by suppressing GL1 (GLABRA1). In a tandem repeat with AT2g30424 and AT2g30420.											2.07239		-2.64215		-2.63471		HORVU1Hr1G089570	Transcription factor RADIALIS
-1.07389						AT1G19000	x													-1.35292				HORVU2Hr1G013090	Telomeric repeat-binding factor 2
																				2.92443				HORVU2Hr1G091530	myb domain protein 19
																				-1.22445	-1.11861			HORVU3Hr1G010620	myb-like transcription factor family protein
																					-1.47606			HORVU3Hr1G019330	Protein ALWAYS EARLY 2
																				3.31492	-1.16291			HORVU3Hr1G019480	myb-like transcription factor family protein
																		2.75971			3.10689			HORVU5Hr1G075350	Transcription factor RADIALIS
																		5.13123		-2.09869				HORVU6Hr1G066450	At5g37260-like protein
																				1.56977				HORVU6Hr1G083380	Telomeric repeat-binding factor 1
																		-1.78192		-1.66203				HORVU6Hr1G091110	Telomere-binding protein 1
																					1.02599			HORVU7Hr1G029760	Telomeric repeat-binding factor 1
																		-1.43875						HORVU7Hr1G072890	myb-like transcription factor family protein
																		3.07149		1.53454	1.3833			HORVU7Hr1G107550	myb-like transcription factor family protein
																				-4.52861				HORVU1Hr1G089460	Transcription factor RADIALIS
																					4.49057			HORVU2Hr1G106140	myb domain protein 49
GRAS
3AT	AA	ABA	MV	SA	UV	Identifier_At	annotation.x		3AT	AA	ABA	MV	SA	UV	Identifier_Os	annotation.x		3AT	AA	ABA	MV	SA	UV	Identifier_Hv	Annotation
			-1.11124		-2.61524	AT1G14920	Similar to a putative transcription factor and transcriptional coactivators. Repressor of GA responses and involved in gibberellic acid mediated signaling. Member of the DELLA proteins that restrain the cell proliferation and expansion that drives plant growth. The protein undergoes degradation in response to GA via the 26S proteasome. GAI may be involved in reducing ROS accumulation in response …		-3.43161	-1.89031		-2.6663	-3.76063	-2.81813	LOC_Os07g38030	GRAS family transcription factor domain containing protein, expressed							-2.97744	HORVU4Hr1G027340	GRAS family transcription factor
			-1.34677	-1.92758	-1.75614	AT5G41920	x						-3.49318	-2.78225	LOC_Os06g40780	MONOCULM 1, putative, expressed		4.66981		-1.14878	3.79461		1.37969	HORVU2Hr1G043780	GRAS family transcription factor
			-1.73866	-1.09313	-1.55965	AT3G60630	x							-2.19187	LOC_Os05g42130	MONOCULM 1, putative, expressed							1.61188	HORVU4Hr1G087700	GRAS family transcription factor
					-1.55376	AT2G37650	x		-4.42138	-1.45139	-5.7581			-2.03868	LOC_Os06g01620	scarecrow, putative, expressed		3.01983			2.06855		1.74803	HORVU3Hr1G086210	GRAS family transcription factor
				-1.31302	-1.47662	AT5G67411	x		-3.08762		-2.08001	-1.31257	-1.43885	-1.69611	LOC_Os02g44370	scarecrow, putative, expressed			2.69206		2.04228		2.28893	HORVU5Hr1G063270	GRAS family transcription factor
					-1.38793	AT2G01570	Member of the VHIID/DELLA regulatory family. Contains homopolymeric serine and threonine residues a putative nuclear localization signal leucine heptad repeats and an LXXLL motif. Putative transcriptional regulator repressing the gibberellin response and integration of phytohormone signalling. DELLAs repress cell proliferation and expansion that drives plant growth. The protein undergoes degradat…		-3.11901		-2.99673		-1.91423	-1.23763	LOC_Os02g44360	scarecrow transcription factor family protein, putative, expressed		4.02978			2.22741		2.29204	HORVU2Hr1G036280	GRAS family transcription factor
	-1.06442	-2.10739		-1.36393	-1.38665	AT5G66770	x							-1.15845	LOC_Os11g06180	nodulation-signaling pathway 2 protein, putative, expressed		4.79921					2.4995	HORVU2Hr1G040860	Nodulation signaling protein 1
-1.17535	-1.08831		-2.10865		-1.37667	AT4G00150	x		-2.06362		-1.56312	-1.49438	-1.65051	-1.07698	LOC_Os03g49990	GRAS family transcription factor domain containing protein, expressed							2.51436	HORVU2Hr1G094040	SCARECROW-like 1
		-1.09289	-1.3668		-1.09817	AT4G37650	Involved in radial organization of the root and shoot axial organs. Essential for normal shoot gravitropism. The protein moves in a highly specific manner from the cells of the stele in which it is synthesized outward. Movement requires sequences within the GRAS and VHIID domains.		3.03481	3.11116		2.2293		-1.07293	LOC_Os07g36170	chitin-inducible gibberellin-responsive protein, putative, expressed		1.54318			1.47163		2.55643	HORVU5Hr1G020900	GRAS family transcription factor
			-1.27925		-1.04038	AT3G03450	Encodes a DELLA protein a member of the GRAS superfamily of putative transcription factors. DELLA proteins restrain the cell proliferation and expansion that drives plant growth. Negative regulator of the response to GA in controlling seed germination. GA triggers the degradation of RGL2 protein in a process blocked by both proteasome inhibitors and serine/threonine phosphatase inhibitors. The pr…		-2.36598		-1.05759		-1.14237	-1.05644	LOC_Os04g46860	scarecrow, putative, expressed		3.6146					3.93528	HORVU0Hr1G004640	GRAS family transcription factor
			-1.17988		-1.02834	AT2G45160	x							1.32585	LOC_Os04g50060	GRAS family transcription factor domain containing protein, expressed							4.86573	HORVU3Hr1G058100	scarecrow-like 5
1.52984		1.11012	1.13333		1.06334	AT5G48150	Member of GRAS gene family. Semi-dominant mutant has a reduced response to far-red light and appears to act early in the phytochrome A signaling pathway.		2.56464	1.4856		1.25836		2.82128	LOC_Os12g38490	SCARECROW, putative, expressed							4.97318	HORVU1Hr1G069140	GRAS family transcription factor
2.76774			2.61792	1.8344	1.54472	AT4G08250	x		3.1985					6.12599	LOC_Os11g47870	GRAS family transcription factor domain containing protein, expressed		2.46218					5.92163	HORVU4Hr1G027900	GRAS family transcription factor
1.868	1.9235		1.55796		2.8304	AT5G59450	x			3.26338					LOC_Os04g35250	MONOCULM 1, putative, expressed				-2.72082			6.91517	HORVU4Hr1G008980	GRAS family transcription factor
1.88406	2.02853		2.34122	1.20303	3.28865	AT3G46600	x			1.80693					LOC_Os01g62460	ZOS1-16 - C2H2 zinc finger protein, expressed			-1.37201					HORVU0Hr1G003230	Scarecrow-like protein 23
1.8304	1.99213	1.21383	2.46304	2.3804	3.46628	AT4G17230	Encodes a scarecrow-like protein (SCL13). Member of GRAS gene family.			1.56362					LOC_Os04g49110	GRAS family transcription factor domain containing protein, expressed				2.77821				HORVU1Hr1G004440	GRAS family transcription factor
3.21985	2.59107		2.58654	1.88742	4.14953	AT1G07520	x			1.19008					LOC_Os02g45760	chitin-inducible gibberellin-responsive protein 2, putative, expressed				-1.12392	-1.522			HORVU1Hr1G053510	GRAS family transcription factor
2.74482			1.5616			AT2G29065	x		1.22168			1.15622			LOC_Os07g39470	gibberellin response modulator protein, putative, expressed		2.22126			2.25616			HORVU3Hr1G091250	SCARECROW-like 1
1.59706	1.11542	1.57002		2.72895		AT3G50650	x		1.78416						LOC_Os01g65900	chitin-inducible gibberellin-responsive protein, putative, expressed		1.58282			-3.8826			HORVU3Hr1G106260	GRAS family transcription factor
1.15007	1.16302		2.09376			AT1G21450	Encodes a scarecrow-like protein (SCL1). Member of GRAS gene family.		-3.51093						LOC_Os01g71970	GRAS family transcription factor containing protein, expressed				1.0917	-1.32148			HORVU4Hr1G006930	SCARECROW-like 21
1.14831			1.28202			AT1G07530	Encodes a member of the GRAS family of transcription factors. The protein interacts with the TGA2 transcription factor and affects the transcription of stress-responsive genes. The protein is found in the nucleus and is also exported to the cytoplasm.					-1.86596			LOC_Os10g40390	scarecrow, putative, expressed				-2.03524		-1.64436		HORVU4Hr1G008930	GRAS family transcription factor
			-1.18982			AT4G36710	x				-2.42587				LOC_Os12g02870	GRAS family transcription factor domain containing protein, expressed		1.6617						HORVU4Hr1G020490	GRAS family transcription factor
				1.07324		AT5G52510	x														-3.53074			HORVU4Hr1G024020	Protein SCARECROW 1
		2.2775				AT5G17490	DELLA subfamily member involved in GA signal transduction														-3.49956			HORVU4Hr1G024030	Protein SCARECROW 1
			-1.81797			AT3G49950	x											1.21555			-1.53726			HORVU4Hr1G026010	GRAS family transcription factor family protein
		1.11936	-1.3549	-1.29927		AT1G66350	Negative regulator of GA responses member of GRAS family of transcription factors. Also belongs to the DELLA proteins that restrain the cell proliferation and expansion that drives plant growth. RGL1 may be involved in reducing ROS accumulation in response to stress by up-regulating the transcription of superoxide dismutases. Rapidly degraded in response to GA. Involved in flower and fruit develo…													1.92524				HORVU4Hr1G027610	GRAS family transcription factor
-1.29296			-1.85999			AT1G50420	Encodes a scarecrow-like protein (SCL3) Putative transcription factors interacting with the gene product of VHA-B1 (vacuolar ATPase subunit B1; as shown through yeast two-hybrid assay).											1.98524			1.05977			HORVU4Hr1G071670	Scarecrow-like transcription factor PAT1
-1.31436						AT1G63100	x													-1.35775				HORVU5Hr1G113620	GRAS family transcription factor
																				-1.1158				HORVU5Hr1G117780	Nodulation signaling protein 1
																		-1.05624		-1.51065	-1.05792			HORVU6Hr1G063650	GRAS family transcription factor
																		1.17223						HORVU7Hr1G001300	GRAS family transcription factor

## Sheet: ST 13. Primers
Supplemental Table 13. List of all qRT-PCR primer used in this study. Houskeeping genes are highlighted with an asterisk ("*").
Arabidopsis
		Primer sequences
AGI	Gene	forward	reverse	Reference
At3g22370	AOX1a	GATTACTGGAGGCTTCCTGCTG	CACGACCTTGGTAGTGAATATCAG
At3g27620	AOX1c	GCAACGCTTCGTGATGTTGTC	CATGACCTTGGTAGTGAATATCGG
AT5G09570	Cys-2	TAGCGGTGGTTCTTTCTTAGG	ACCAGAATTCTTCTTGCATTCAC
AT4G34000	ABF3	GTTCTCAACCTGCAACACAGTGC	TCCAGGAGATACTGCTGCAACC
AT5G52300	RD29b	CCACGCATAAAGGTGGAGAAG	CTTCGCGTCCTTGTCTTGATT
AT3G23240	ERF1	TTGATCACCGCTCCGTGAA	CCCCAAAAGCTCCTCAAGGT
AT5G44420	PDF1.2	TCTTTGCTGCTTTCGGTGAGT	GCCGGTGCGTCTGCATATAT
AT2G14610	PR-1	ATGTGATCATGCATACACACGTACA	ACATCCTGCATATGATGCTCCTT
AT5G24770	VSP2	TCATATTGAAGCCTAATGGTTCGA	TCCTTTCTTCACGAGACTCTTCCT
AT5G25760	UBC21*	AAGAGGTACAGCGAGAGAAAGTA	GCGTGTATACATTTGTGCCATTG
At5g09810	ACT7*	CTTGATCTTCATGCTGCTAGGT	GGAAACATCGTTCTCAGTGGT	Shu et al., 2013
Rice
		Primer sequences
AGI	Gene	forward	reverse	Reference
LOC_Os04g51150	AOX 1A	AGTGGAAGTGGTCTTGCTTTAGGC	ATCTTGTCGAGCAGCGTCTTGG
LOC_Os04g51160	AOX 1B	CCATTTCGCATCGGACATCCAG	TGATGAACTGAGCAGGCATCGC
LOC_Os02g47200	AOX 1C	AACCACTTCGCGTCGGATGTTC	ACACAAGCCGCCGTAAGATTTC
LOC_Os11g26790	RAB16A	GAGTGTGAATGTGTGATGGCGTTC	CAGTACAAACAACACGCAGACACG
LOC_Os05g26660	NDB2	AAGAAAGCCCTTGCTCGAGTGG	TCCCTCTTGTGAAGCAACCTGAG
LOC_Os01g61410	NDA2	TTGTCGGGATTTGGCTGGAACG	CCAATCCCTCTCTTCCAGAACGTG
LOC_Os03g51459	putative AT2G21640 ortholog	CGTGACAGATCACTTCCTCAAGAC	TGGAACAGAAGAGGCAGAACCTTG
LOC_Os06g47230	ExP*	CGAGAAGAAGGAGTACGACGAGAG	TCTTCCCGCTCTTCTTCAGACC	Wang et al., 2010
LOC_Os06g05880	Profilin-2*	TTTGATGAACCCGGCAGTCTCG	ACATATGCCTCCAGTGCCCTTC	Wang et al., 2010
LOC_Os01g05490	TPI*	TGGCTCGCTGCTAATGTCAGTG	TTCGCACCAGTTACGGAACCTC	Wang et al., 2010
Barley
		Primer sequences
AGI	Gene	forward	reverse	Reference
HORVU2Hr1G101980	AOX1A	CGTCAACCACTTCGCATCGG	GCCCTCATTTCCTCGGAAGC	Wanniarachchi et al., 2018
HORVU6Hr1G068150	Hv_AOX1C	CGTCCCGTCACCCTCTCAG	CCGAAGATGACGAGCCTGC	Wanniarachchi et al., 2018
HORVU0Hr1G005420	AOX1D1	CACTACGCATCCGACATCCA	GCAACAATCCATCCAAATTAACG	Wanniarachchi et al., 2018
HORVU2Hr1G101990	AOX1D2	CCACTACGCATCCGACATCC	AGCGGTGGACATAGCAGGC	Wanniarachchi et al., 2018
HORVU5Hr1G077880	ABA responsive gene	AATCCAGCAGGAACGGGTCGAA	AGTTGAAGTCGACGCCATAGA
HORVU3Hr1G076920	Hv_NDB2	TTTGGAAGGGACTCCAGCAG	TCGTTCGGCATATCGTAACA	Wanniarachchi et al., 2018
HORVU7Hr1G073050	Hv_NDB3	GCAAAATCCAGCTACTGGCG	TTCACGCACCCTTAGCCATT	Wanniarachchi et al., 2018
HORVU4Hr1G009270	putative AT2G21640 ortholog	CGGAGCTCAACCAAGCATTGAC	AAGGTGACATCATCATCGGTCTTC
HORVU5Hr1G087880	Stress responsive gene 3	TACTCGTCGTTGTCCATGGCTCTC	TGCATCAGGCTGTATGTGTACGTC
HORVU0Hr1G019630	Stress responsive gene 4	CGTCGAGGTTGGAGAAGACATC	GAAAGTTCAAAGCTGCCCAAACAC
HORVU5Hr1G097140	Stress responsive gene 6	GAGCATGCACACGTTCTCTGTG	AGCTTGGCTAACCTCACCCTTG
HORVU5Hr1G088270	UBC*	TCAATTCCCGAGCAGTATCC	TCCAGGCATATTTCACCAGTC	Hua et al., 2015
	GAPDH*	GTGAGGCTGGTGCTGATTACG	TGGTGCAGCTAGCATTTGAGAC	Burton et al., 2003
	Cyclophilin*	CCTGTCGTGTCGTCGGTCTAAA	ACGCAGATCCAGCAGCCTAAAG	Burton et al., 2003
