# Supplementary material for: Cross-species transcriptomic analyses reveals common and opposite responses in Arabidopsis, rice and barley following oxidative stress and hormone treatment
Source: BMC Plant Biol. 2022 Feb 4;22:62. doi: 10.1186/s12870-021-03406-7 (PMC8815143; doi:10.1186/s12870-021-03406-7)
Supplement: Supplementary file 2 — Additional file 2: Supplemental Table 1. Gene expression of marker genes to validate stress treatments. Supplemental Table 2. Log2 FC of all differentially expressed genes in response to different stress treatments. Supplemental Table 3. Functional categories of differentially expressed genes in all species. Supplemental Table 4. Orthogroup inference in Arabidopsis, rice and barley and expression responses of DEGs within these. Supplemental Table 5. Conserved stress responses across species. Supplemental Table 6. Gene ontology (GO) analysis of differentially expressed Arabidopsis genes in response to stress. Supplemental Table 7. Gene expression pattern and the functional role of Arabidopsis genes. Supplemental Table 8. MDM enrichment analysis and identification of MDS candidate genes. Supplemental Table 9. Oppositely responsive genes in Arabidopsis, rice and barley following stress treatments. Supplemental Table 10. List of transcription factors in Arabidopsis, rice and barley. Supplemental Table 11. Enrichment analysis of all transcription factor families in response to stress in Arabidopsis, rice and barley. Supplemental Table 12. Oppositely responsive transcription factor families in different stress treatments. Supplemental Table 13. List of all qRT-PCR primer used in this study. [file 12870_2021_3406_MOESM2_ESM.zip › ST_1-3.xlsx]

## Sheet: ST1
Supplemental Table 1. Gene expression of marker genes to validate stress treatments. Transcriptional changes of selected stress marker genes in Arabidopsis, rice and barley. Values represent log2 fold-changes. All primer can be found in ST 12. Stress treatments, sample collection were performed as described in material and methods.
Arabidopsis
gene	AGI	Annotation	3AT (3h)	AA (3h)	ABA (3h)	MV (3h)	SA (3h)	UV (3h)	Stress marker	References
AOX1a	At3g22370	alternative oxidase 1A	4.85083	4.70808	1.9325	1.77617	1.91758	3.93017	stress responsive AOX isoform (AA, 3AT)	Clifton et al., 2006; Van Aken et al., 2009; Ng et al., 2013a
AOX1c	At3g27620	alternative oxidase 1C	-0.120667	-0.278417	-2.0025	-1.32633	-0.964667	0.303667	unresponsive to many stresses	Clifton et al., 2006; Van Aken et al., 2009; Ng et al., 2013a
Cys-2	AT5G09570	AT12CYS-2	2.66333	4.71808	0.221749	0.784666	-0.0274169	3.21692	AA	Ng et al., 2013b
ABF3	AT4G34000	abscisic acid responsive elements-binding factor 3	0.316084	0.792084	4.03725	1.61267	0.424084	1.38092	ABA	Kim et al., 2019; Choi et al., 2000
RD29b	AT5G52300	RESPONSIVE TO DESICCATION 29B	0.340583	0.848833	9.1465	3.72992	-0.158416	1.06242	ABA	Kim et al., 2019
ERF1	AT3G23240	ethylene response factor 1	3.82958	4.09758	0.91	5.23417	4.13333	9.99467	abiotic stress (unresponsive to ABA)	Cheng et al., 2013
PDF1.2	AT5G44420	plant defensin 1.2	1.07933	1.38058	0	-1.99533	-1.81417	3.45153	UV	Mackerness et al., 2001
PR-1	AT2G14610	pathogenesis-related gene 1	0.438083	1.37783	0.5265	0.821416	7.56308	-2.03383	SA	Uknes et al., 1992
			log2 fold-changes
Rice
gene	AGI	Annotation	3AT (3h)	AA (3h)	ABA (3h)	MV (3h)	SA (3h)	UV (3h)	Stress marker	References
AOX 1A	LOC_Os04g51150	alternative oxidase 1A	6.05142	3.28175	1.201	3.12467	3.01492	8.45513	stress responsive AOX isoform	Wanniarachchi et al., 2018
AOX 1B	LOC_Os04g51160	alternative oxidase 1B	8.86392	5.55875	2.73075	6.08067	4.76867	10.9152	stress responsive AOX isoform	Wanniarachchi et al., 2018
AOX 1C	LOC_Os02g47200	alternative oxidase 1C	-0.507834	-0.51375	1.1745	0.054416	0.046916	-1.3474	unresponsive to many stresses	Wanniarachchi et al., 2018
RAB16A	LOC_Os11g26790	Similar to Water-stress inducible protein RAB21	0.150584	2.18525	11.1947	0.271834	-1.17242	1.61972	ABA	Wang et al., 2016
NDB2	LOC_Os05g26660	NADH-ubiquinone oxidoreductase, mitochondrial precursor, putative, expressed	1.40356	1.83525	1.25417	1.24633	1.97008	2.81913	stress responsive type II NAD(P)H dehydrogenase	Wanniarachchi et al., 2018
NDA2	LOC_Os01g61410	NADH-ubiquinone oxidoreductase, mitochondrial precursor, putative, expressed	10.6098	3.5465	-0.680779	7.26178	5.27378	10.4525	stress responsive type II NAD(P)H dehydrogenase	Wanniarachchi et al., 2018
putative AT2G21640 ortholog	LOC_Os03g51459	expressed protein	4.43642	1.89025	2.36875	0.461666	3.43592	3.95073	Arabidopsis putative ortholog highly stress responsive (AA, UV, ABA)	Ng et al., 2013a, Ulm et al., 2004, Pandey et al., 2010
			log2 fold-changes
Barley
gene	AGI	Annotation	3AT (3h)	AA (6h)	ABA (3h)	MV (6h)	SA (3h)	UV (3h)	Stress marker	References
AOX1A	HORVU2Hr1G101980	alternative oxidase 1A	6.61417	4.79075	2.244	0.101876	2.18563	4.66063	stress responsive AOX isoform	Wanniarachchi et al., 2018
Hv_AOX1C	HORVU6Hr1G068150	alternative oxidase 1C	0.202167	-0.19475	-0.745001	-1.22987	0.692875	-1.25212	unresponsive to many stresses	Wanniarachchi et al., 2018
AOX1D1	HORVU0Hr1G005420	alternative oxidase 1D1	3.83617	2.374	-4.48725	1.25487	-2.66062	11.4241	stress responsive AOX isoform	Wanniarachchi et al., 2018
AOX1D2	HORVU2Hr1G101990	alternative oxidase 1D2	2.86683	1.23675	-4.60225	-2.58763	-2.25212	9.97263	stress responsive AOX isoform	Wanniarachchi et al., 2018
ABA responsive gene	HORVU5Hr1G077880	Beta-glucosidase 31	5.58283	0.53775	3.27875	1.51063	7.11613	1.18988	ABA	GSE10328 (https://www.ncbi.nlm.nih.gov/geo/query/acc.cgi?acc=GSE10328)
Hv_NDB2	HORVU3Hr1G076920	External alternative NAD(P)H-ubiquinone oxidoreductase B3, mitochondrial	1.6155	3.9965	-2.69459	1.93537	-0.281709	6.24012	stress responsive type II NAD(P)H dehydrogenase	Wanniarachchi et al., 2018
Hv_NDB3	HORVU7Hr1G073050	External alternative NAD(P)H-ubiquinone oxidoreductase B3, mitochondrial	2.52817	1.92775	-1.062	-0.416125	0.157625	3.71312	stress responsive type II NAD(P)H dehydrogenase	Wanniarachchi et al., 2018
Stress responsive gene 3	HORVU5Hr1G087880	Auxin efflux carrier family protein	6.1295	2.02258	0.19275	2.39137	4.50563	4.17263
Stress responsive gene 4	HORVU0Hr1G019630	expressed protein	6.97917	1.953	-0.00200009	1.05538	4.30287	7.30113
Stress responsive gene 6	HORVU5Hr1G097140	Pentatricopeptide repeat-containing protein	NA	NA	1.10125	5.52838	0.849875	0.0691233
			log2 fold-changes
References
CHENG, M. C., LIAO, P. M., KUO, W. W. & LIN, T. P. 2013. The Arabidopsis ETHYLENE RESPONSE FACTOR1 regulates abiotic stress-responsive gene expression by binding to different cis-acting elements in response to different stress signals. Plant Physiol, 162, 1566-82.
CHOI, H., HONG, J., HA, J., KANG, J. & KIM, S. Y. 2000. ABFs, a family of ABA-responsive element binding factors. J Biol Chem, 275, 1723-30.
CLIFTON, R., MILLAR, A. H. & WHELAN, J. 2006. Alternative oxidases in Arabidopsis: a comparative analysis of differential expression in the gene family provides new insights into function of non-phosphorylating bypasses. Biochim Biophys Acta, 1757, 730-41.
KIM, J. S., LIM, J. Y., SHIN, H., KIM, B. G., YOO, S. D., KIM, W. T. & HUH, J. H. 2019. ROS1-Dependent DNA Demethylation Is Required for ABA-Inducible NIC3 Expression. Plant Physiol, 179, 1810-1821.
MACKERNESS, S. A.-H., JOHN, C. F., JORDAN, B. & THOMAS, B. 2001. Early signaling components in ultraviolet-B responses: distinct roles for different reactive oxygen species and nitric oxide. FEBS Lett, 489, 237-42.
NG, S., GIRAUD, E., DUNCAN, O., LAW, S. R., WANG, Y., XU, L., NARSAI, R., CARRIE, C., WALKER, H., DAY, D. A., BLANCO, N. E., STRAND, A., WHELAN, J. & IVANOVA, A. 2013a. Cyclin-dependent kinase E1 (CDKE1) provides a cellular switch in plants between growth and stress responses. J Biol Chem, 288, 3449-59.
NG, S., IVANOVA, A., DUNCAN, O., LAW, S. R., VAN AKEN, O., DE CLERCQ, I., WANG, Y., CARRIE, C., XU, L., KMIEC, B., WALKER, H., VAN BREUSEGEM, F., WHELAN, J. & GIRAUD, E. 2013b. A membrane-bound NAC transcription factor, ANAC017, mediates mitochondrial retrograde signaling in Arabidopsis. Plant Cell, 25, 3450-71.
PANDEY, S., WANG, R. S., WILSON, L., LI, S., ZHAO, Z., GOOKIN, T. E., ASSMANN, S. M. & ALBERT, R. 2010. Boolean modeling of transcriptome data reveals novel modes of heterotrimeric G-protein action. Mol Syst Biol, 6, 372.
UKNES, S., MAUCH-MANI, B., MOYER, M., POTTER, S., WILLIAMS, S., DINCHER, S., CHANDLER, D., SLUSARENKO, A., WARD, E. & RYALS, J. 1992. Acquired resistance in Arabidopsis. The Plant Cell, 4, 645-656.
ULM, R., BAUMANN, A., ORAVECZ, A., MATE, Z., ADAM, E., OAKELEY, E. J., SCHAFER, E. & NAGY, F. 2004. Genome-wide analysis of gene expression reveals function of the bZIP transcription factor HY5 in the UV-B response of Arabidopsis. Proc Natl Acad Sci U S A, 101, 1397-402.
VAN AKEN, O., ZHANG, B., CARRIE, C., UGGALLA, V., PAYNTER, E., GIRAUD, E. & WHELAN, J. 2009. Defining the mitochondrial stress response in Arabidopsis thaliana. Mol Plant, 2, 1310-24.
WANG, W. S., ZHAO, X. Q., LI, M., HUANG, L. Y., XU, J. L., ZHANG, F., CUI, Y. R., FU, B. Y. & LI, Z. K. 2016. Complex molecular mechanisms underlying seedling salt tolerance in rice revealed by comparative transcriptome and metabolomic profiling. J Exp Bot, 67, 405-19.
WANNIARACHCHI, V. R., DAMETTO, L., SWEETMAN, C., SHAVRUKOV, Y., DAY, D. A., JENKINS, C. L. D. & SOOLE, K. L. 2018. Alternative Respiratory Pathway Component Genes (AOX and ND) in Rice and Barley and Their Response to Stress. Int J Mol Sci, 19.

## Sheet: ST 2a. DEGs Arabidopsis
Supplemental Table 2a. List of all differentially expressed genes in Arabidopsis in response to different stress treatments (log2 FC shown). Genes were called as differentially expressed with a false discovery rate FDR < 0.05 and a |log2 (fold change)|>1. Expression values that did not meet these criteria were set to zero. 3AT = 3-amino-1,2,4-triazole; AA = antimycin A; ABA = abscisic acid; MV = …
Arabidopsis
Treatments
3AT	AA	ABA	MV	SA	UV	GeneID	Gene	annotation
1.43498	1.50824	1.12628	1.58997	1.07901	2.09607	AT1G18890	calcium-dependent protein kinase 1	encodes a calcium-dependent protein kinase whose gene expression is induced by dehydration and high salt. Kinase activity could not be detected in vitro.
1.16481	0	0	1.47751	1.5947	0	AT1G74740	calcium-dependent protein kinase 30	member of Calcium Dependent Protein Kinase
1.18866	0	0	1.32078	1.7331	2.15875	AT2G17290	Calcium-dependent protein kinase family protein	Encodes calcium dependent protein kinase 6 (CPK6) a member of the Arabidopsis CDPK gene family. CDPKs contain an intrinsic Ca2+-activation domain with four EF hand Ca2+-binding sites. CDPKs protein kinases have been proposed to function in multiple plant signal transduction pathways downstream of [Ca2+]cyt elevations thus transducing various physiological responses. CPK6 is expressed in both guar…
2.53282	1.49082	0	2.90962	1.66952	3.39912	AT3G57530	calcium-dependent protein kinase 32	Calcium-dependent Protein Kinase. ABA signaling component that regulates the ABA-responsive gene expression via ABF4. AtCPK32 has autophosphorylation activity and can phosphorylate ABF4 in vitro
1.49379	0	0	2.34809	1.69438	0	AT1G35670	calcium-dependent protein kinase 2	Encodes a Ca(2+)-dependent calmodulin-independent protein kinase that is rapidly induced by drought and high-salt stress but not by low-temperature stress or heat stress. Positive regulator of ABA signaling. Phosphorylates ABA responsive transcription factors ABF1 and ABF4.
0	1.26269	0	1.12729	2.5987	3.54857	AT1G76040	calcium-dependent protein kinase 29	member of Calcium Dependent Protein Kinase
1.60431	1.20273	0	1.91352	1.3749	2.3886	AT3G20410	calmodulin-domain protein kinase 9	calmodulin-domain protein kinase CDPK isoform 9 (CPK9)
0	0	0	0	2.33047	0	AT4G04695	calcium-dependent protein kinase 31	member of Calcium Dependent Protein Kinase. Involved in response to salicylic acid.
0	0	-1.30611	0	1.40328	0	AT4G04700	calcium-dependent protein kinase 27	member of Calcium Dependent Protein Kinase
0	0	0	1.18811	0	0	AT4G04740	calcium-dependent protein kinase 23	member of Calcium Dependent Protein Kinase
1.20716	0	0	1.38743	1.09364	2.38478	AT4G09570	calcium-dependent protein kinase 4	Encodes a member of Calcium Dependent Protein Kinase (CDPK) gene family.Positive regulator of ABA signaling. Phosphorylates ABA responsive transcription factors ABF1 and ABF4.
0	0	1.36231	0	0	0	AT4G21940	calcium-dependent protein kinase 15	member of Calcium Dependent Protein Kinase
1.28466	0	0	0	2.47676	1.54976	AT4G35310	calmodulin-domain protein kinase 5	calmodulin-domain protein kinase CDPK isoform 5 (CPK5)
1.17584	0	0	1.1576	1.5217	1.84847	AT5G12480	calmodulin-domain protein kinase 7	calmodulin-domain protein kinase CDPK isoform 7 (CPK7)
2.14131	1.56613	0	2.64529	2.39515	3.30197	AT5G66210	calcium-dependent protein kinase 28	member of Calcium Dependent Protein Kinase
0	0	0	0	1.04522	1.06674	AT1G01010	NAC domain containing protein 1	x
0	0	0	-1.01263	0	0	AT1G01030	AP2/B3-like transcriptional factor family protein	x
1.01055	0	0	1.3665	1.2665	3.55609	AT1G01060	Homeodomain-like superfamily protein	LHY encodes a myb-related putative transcription factor involved in circadian rhythm along with another myb transcription factor CCA1
0	0	1.78667	0	0	-2.47866	AT1G01070	nodulin MtN21 /EamA-like transporter family protein	x
0	0	-1.20601	0	-1.11744	0	AT1G01110	IQ-domain 18	x
0	-1.34934	1.32003	0	0	0	AT1G01120	3-ketoacyl-CoA synthase 1	Encodes a condensing enzyme KCS1 (3-ketoacyl-CoA synthase 1) which is involved in the critical fatty acid elongation process in wax biosynthesis.
0	0	1.26528	0	0	0	AT1G01140	CBL-interacting protein kinase 9	Encodes a CBL-interacting protein kinase with similarity to SOS2
0	0	0	0	-1.37184	0	AT1G01190	cytochrome P450 family 78 subfamily A polypeptide 8	member of CYP78A
0	0	0	-2.44193	-2.28024	-1.49624	AT1G01200	RAB GTPase homolog A3	x
0	0	-1.53479	-1.45913	0	0	AT1G01210	DNA-directed RNA polymerase subunit M archaeal	x
0	0	0	0	-1.16249	0	AT1G01225	NC domain-containing protein-related	x
0	0	2.77951	0	0	-2.10895	AT1G01240	x	x
0	-1.97135	2.39375	0	0	-1.98101	AT1G01250	Integrase-type DNA-binding superfamily protein	encodes a member of the DREB subfamily A-4 of ERF/AP2 transcription factor family. The protein contains one AP2 domain. There are 17 members in this subfamily including TINY.
0	0	0	1.21026	0	1.46109	AT1G01260	basic helix-loop-helix (bHLH) DNA-binding superfamily protein	x
0	-1.00744	0	-1.52034	-1.41471	-1.22281	AT1G01300	Eukaryotic aspartyl protease family protein	x
0	0	0	0	-1.60972	0	AT1G01320	Tetratricopeptide repeat (TPR)-like superfamily protein	x
2.07523	1.70579	-1.14728	1.84248	1.91556	3.84543	AT1G01340	cyclic nucleotide gated channel 10	member of Cyclic nucleotide gated channel family
0	0	0	0	-1.58021	0	AT1G01380	Homeodomain-like superfamily protein	ETC1 is involved in trichome and root hair patterning in Arabidopsis.
0	0	-1.52826	0	0	1.13411	AT1G01390	UDP-Glycosyltransferase superfamily protein	x
0	-1.55014	0	-1.7912	-2.23029	-1.944	AT1G01420	UDP-glucosyl transferase 72B3	x
0	-1.26414	0	-1.22943	-2.08248	-1.63575	AT1G01430	TRICHOME BIREFRINGENCE-LIKE 25	Encodes a member of the TBL (TRICHOME BIREFRINGENCE-LIKE) gene family containing a plant-specific DUF231 (domain of unknown function) domain. TBL gene family has 46 members two of which (TBR/AT5G06700 and TBL3/AT5G01360) have been shown to be involved in the synthesis and deposition of secondary wall cellulose presumably by influencing the esterification state of pectic polymers. A nomenclature f…
0	0	0	1.01426	0	0	AT1G01440	Protein of unknown function (DUF3133)	x
0	0	2.75136	0	0	0	AT1G01470	Late embryogenesis abundant protein	Encodes late-embryogenesis abundant protein whose mRNA levels are induced in response to wounding and light stress. Might be involved in protection against dessication.
4.62521	5.08611	4.84525	3.0748	1.69261	7.9182	AT1G01480	1-amino-cyclopropane-1-carboxylate synthase 2	a member of the 1-aminocyclopropane-1-carboxylate (ACC) synthase (S-adenosyl-L-methionine methylthioadenosine-lyase EC 4.4.1.14) gene family isolated from a flower-specific cDNA library.
1.01457	0	1.31179	1.12828	0	0	AT1G01490	Heavy metal transport/detoxification superfamily protein	x
0	0	2.66553	0	0	1.4311	AT1G01520	Homeodomain-like superfamily protein	x
0	0	0	1.16225	0	1.08931	AT1G01550	Protein of unknown function (DUF793)	BYPASS1 required to prevent constitutive production of a root-derived graft-transmissible signal
4.36153	4.15594	1.80928	4.25235	5.72678	6.40039	AT1G01560	MAP kinase 11	member of MAP Kinase
0	0	1.83166	0	0	0	AT1G01570	Protein of unknown function (DUF604)	x
0	0	1.31552	-1.02946	-1.954	0	AT1G01580	ferric reduction oxidase 2	Encodes the low-iron-inducible ferric chelate reductase responsible for reduction of iron at the root surface. It is likely to be the major Fe(III) chelate reductase in Arabidopsis iron metabolism. Coordinately regulated with IRT1 the major transporter responsible for high-affinity iron uptake from the soil at both transcriptional and posttranscriptional levels. Steady state mRNA levels are regul…
-1.19622	-1.63035	0	-1.35185	-2.58829	0	AT1G01600	cytochrome P450 family 86 subfamily A polypeptide 4	Encodes a member of the CYP86A subfamily of cytochrome p450 genes. Expressed significantly at highest level in mature stems and flowers.
-1.00945	-1.30523	0	-1.11412	-1.27668	0	AT1G01610	glycerol-3-phosphate acyltransferase 4	Encodes a protein with glycerol-3-phosphate acyltransferase activity. Involved in cutin assembly. Is functional redundant of GPAT8.
0	0	1.09785	0	0	0	AT1G01620	plasma membrane intrinsic protein 1C	a member of the plasma membrane intrinsic protein subfamily PIP1. localizes to the plasma membrane and exhibits water transport activity in Xenopus oocyte. expressed ubiquitously and protein level decreases slightly during leaf development.
0	0	0	0	0	-1.09252	AT1G01630	Sec14p-like phosphatidylinositol transfer family protein	x
0	0	0	1.8493	0	0	AT1G01640	BTB/POZ domain-containing protein	Putative role in flower development. Comparison of SALK_011721C to Columbia wild type resulted in a trend toward earlier flowering in the mutant (P=0.1) (Stapleton and Woodruff 2009 personal communication).
0	0	1.88268	0	0	0	AT1G01650	SIGNAL PEPTIDE PEPTIDASE-LIKE 4	x
1.51201	0	0	2.17141	4.33125	3.64977	AT1G01680	plant U-box 54	x
-1.29275	0	0	0	0	0	AT1G01690	putative recombination initiation defects 3	Encodes a novel plant-specific protein that is involved in meiotic double strand break formation.
0	0	0	-1.15792	0	-1.08531	AT1G01700	RHO guanyl-nucleotide exchange factor 2	Encodes a member of KPP-like gene family homolog of KPP (kinase partner protein) gene in tomato. Also a member of the RopGEF (guanine nucleotide exchange factor) family containing the novel PRONE domain (plant-specific Rop nucleotide exchanger) which is exclusively active towards members of the Rop subfamily.
0	0	1.20962	0	0	0	AT1G01710	Acyl-CoA thioesterase family protein	x
0	0	0	0	1.13719	1.19017	AT1G01715	novel_araport11	hypothetical protein
1.94036	1.67491	2.24489	3.34712	2.51726	1.50054	AT1G01720	NAC (No Apical Meristem) domain transcriptional regulator superfamily protein	Belongs to a large family of putative transcriptional activators with NAC domain. Transcript level increases in response to wounding and abscisic acid. ATAF1 attentuates ABA signaling and sythesis. Mutants are hyposensitive to ABA.
0	0	0	0	1.01118	0	AT1G01730	x	x
0	0	1.60485	0	0	-1.10743	AT1G01830	ARM repeat superfamily protein	x
-1.88426	0	0	0	-1.36304	-1.5871	AT1G01840	x	x
0	0	1.57756	0	-1.25245	0	AT1G01900	subtilase family protein	Encodes AtSBT1.1 a subtilisin-like serine protease. Cleaves the phytosulfokine AtPSK4 a growth promoting peptide.
-1.21191	0	0	0	-1.37606	-1.03682	AT1G01970	Tetratricopeptide repeat (TPR)-like superfamily protein	x
1.47635	1.20465	0	1.53791	1.56927	2.25244	AT1G02170	metacaspase 1	Metacaspase AtMCP1b. Arginine/lysine-specific cysteine protease activity. Induces apoptosis in yeast. Contains Pfam profile PF00656: ICE-like protease (caspase) p20 domain
-1.10519	0	0	0	0	0	AT1G02180	ferredoxin-related	x
0	0	0	0	2.4392	1.52697	AT1G02190	Fatty acid hydroxylase superfamily	x
-1.41668	0	3.64348	0	0	0	AT1G02205	Fatty acid hydroxylase superfamily	Expression of the CER1 gene associated with production of stem epicuticular wax and pollen fertility. Biochemical studies showed that cer1 mutants are blocked in the conversion of stem wax C30 aldehydes to C29 alkanes and they also lack the secondary alcohols and ketones. These suggested the CER1 protein is an aldehyde decarbonylase but the exact molecular function of this protein remains to be d…
0	0	1.64129	0	4.05414	1.71369	AT1G02220	NAC domain containing protein 3	x
2.96102	1.64399	-2.35975	2.82097	7.32001	1.94831	AT1G02230	NAC domain containing protein 4	x
0	0	0	0	1.27234	0	AT1G02260	Divalent ion symporter	x
0	0	0	0	0	-1.26819	AT1G02290	x	x
0	0	0	0	-1.34568	-1.76718	AT1G02300	Cysteine proteinases superfamily protein	x
0	0	2.13518	0	0	-2.37072	AT1G02340	basic helix-loop-helix (bHLH) DNA-binding superfamily protein	Encodes a light-inducible nuclear bHLH protein involved in phytochrome signaling. Mutants exhibit a long-hypocotyl phenotype only under far-red light but not under red light and are defective in other phytochrome A-related responses. Mutants also show blue light response defects. HFR1 interacts with COP1 co-localizes to the nuclear specks and is ubiquinated by COP1.
0	0	-1.28425	-1.18698	-1.17154	0	AT1G02350	protoporphyrinogen oxidase-related	x
0	0	-1.61992	1.23339	1.18904	2.41586	AT1G02360	Chitinase family protein	x
0	0	-2.04178	-1.78458	-1.88554	0	AT1G02370	Tetratricopeptide repeat (TPR)-like superfamily protein	x
0	0	0	0	0	-1.10949	AT1G02380	x	x
0	1.40606	2.18229	0	0	-1.06475	AT1G02390	glycerol-3-phosphate acyltransferase 2	Encodes a member of a family of proteins with glycerol-3-phosphate acyltransferase activity.
1.50319	0	1.92135	1.97003	0	4.12524	AT1G02400	gibberellin 2-oxidase 6	Encodes a gibberellin 2-oxidase that acts on C19 gibberellins but not C20 gibberellins.
0	0	0	0	0	3.656	AT1G02405	proline-rich family protein	x
1.55011	2.23512	-1.64784	0	7.91396	4.24042	AT1G02450	NIM1-interacting 1	NIMIN1 modulates PR gene expression according the following model: NPR1 forms a ternary complex with NIMIN1 and TGA factors upon SAR induction that binds to a positive regulatory cis-element of the PR-1 promoter termed LS7. This leads to PR-1 gene induction. NIMIN1 decreases transcriptional activation possibly through its EAR motif which results in fine-tuning of PR-1 gene expression.
0	0	0	-2.50923	0	0	AT1G02460	Pectin lyase-like superfamily protein	x
1.69629	1.55395	2.6955	1.05411	1.51827	2.2598	AT1G02470	Polyketide cyclase/dehydrase and lipid transport superfamily protein	x
0	0	0	0	1.26478	1.06804	AT1G02500	S-adenosylmethionine synthetase 1	encodes a S-adenosylmethionine synthetase. SAM1 is regulated by protein S-nitrosylation. The covalent binding of nitric oxide (NO) to the Cys114 residue inhibits the enzyme activity.
4.7178	7.06751	0	1.33107	2.83852	6.32259	AT1G02520	P-glycoprotein 11	x
0	0	1.45044	3.35734	0	-1.24333	AT1G02610	RING/FYVE/PHD zinc finger superfamily protein	x
0	0	-1.56009	2.50565	0	0	AT1G02640	beta-xylosidase 2	encodes a protein similar to a beta-xylosidase located in the extracellular matrix. This is a member of glycosyl hydrolase family 3 and has six other closely related members.
0	0	0	1.73054	0	0	AT1G02650	Tetratricopeptide repeat (TPR)-like superfamily protein	x
2.03087	0	3.69729	4.68982	1.91956	1.83538	AT1G02660	alpha/beta-Hydrolases superfamily protein	x
0	0	2.97999	2.12119	0	0	AT1G02670	P-loop containing nucleoside triphosphate hydrolases superfamily protein	x
-1.0784	0	0	0	-1.59907	-1.34856	AT1G02730	cellulose synthase-like D5	Encodes a gene similar to cellulose synthase. Knock-out mutant has reduced growth reduced xylan level and reduced xylan synthase activity in stems.
-2.00291	0	0	0	-2.14682	0	AT1G02800	cellulase 2	Encodes a protein with similarity to endo-14-b-glucanases and is a member of Glycoside Hydrolase Family 9. CEL2 is induced by nemotodes and is expressed in syncitia induced by Heterodera schachtii.May be involved in the development and function of syncitia.
1.03952	0	4.1978	1.80352	1.33972	0	AT1G02816	Protein of unknown function DUF538	x
0	-1.63831	1.09183	-1.01302	0	0	AT1G02820	Late embryogenesis abundant 3 (LEA3) family protein	x
2.34096	2.0335	2.13813	1.04473	6.63012	4.37384	AT1G02850	beta glucosidase 11	x
0	0	-1.28094	0	0	0	AT1G02870	x	x
1.41897	0	0	1.31034	1.12244	1.22027	AT1G02880	thiamin pyrophosphokinase1	Encodes a thiamine pyrophosphokinase capable of producing thiamine pyrophosphate from free thiamine.
0	0	0	0	-1.4632	1.70813	AT1G02900	rapid alkalinization factor 1	Member of a diversely expressed predicted peptide family showing sequence similarity to tobacco Rapid Alkalinization Factor (RALF) and is believed to play an essential role in the physiology of Arabidopsis. Consists of a single exon and is characterized by a conserved C-terminal motif and N-terminal signal peptide. Mediates Ca2+-dependent signaling.
2.67874	2.91817	0	2.34649	2.18555	5.83242	AT1G02920	glutathione S-transferase 7	Encodes glutathione transferase belonging to the phi class of GSTs. Naming convention according to Wagner et al. (2002).
2.06306	2.48386	0	2.04094	1.54501	4.40678	AT1G02930	glutathione S-transferase 6	Encodes glutathione transferase belonging to the phi class of GSTs. Naming convention according to Wagner et al. (2002).
1.50198	2.44222	0	0	0	2.2969	AT1G02940	glutathione S-transferase (class phi) 5	Encodes glutathione transferase belonging to the phi class of GSTs. Naming convention according to Wagner et al. (2002).
0	0	-1.15008	0	-1.12703	0	AT1G02970	WEE1 kinase homolog	Protein kinase that negatively regulates the entry into mitosis.
0	0	0	0	0	1.20334	AT1G03020	Thioredoxin superfamily protein	x
0	0	1.16658	0	0	0	AT1G03030	P-loop containing nucleoside triphosphate hydrolases superfamily protein	x
0	0	0	0	1.14183	0	AT1G03040	basic helix-loop-helix (bHLH) DNA-binding superfamily protein	x
3.49419	0	2.57634	1.08385	0	0	AT1G03070	Bax inhibitor-1 family protein	x
0	0	1.25951	0	0	1.15769	AT1G03080	kinase interacting (KIP1-like) family protein	x
0	1.20099	1.64476	4.08425	1.50379	0	AT1G03090	methylcrotonyl-CoA carboxylase alpha chain mitochondrial / 3-methylcrotonyl-CoA carboxylase 1 (MCCA)	MCCA is the biotinylated subunit of the dimer MCCase which is involved in leucine degradation. Both subunits are nuclear coded and the active enzyme is located in the mitochondrion.
0	0	0	-1.16005	-1.45247	0	AT1G03100	Pentatricopeptide repeat (PPR) superfamily protein	x
0	0	-1.7029	0	-1.36004	0	AT1G03110	Transducin/WD40 repeat-like superfamily protein	x
0	0	1.65145	0	0	1.64679	AT1G03120	responsive to abscisic acid 28	Atrab28 plays a role in the ion cell balance during late embryogenesis and germination.
-1.02117	0	0	0	-1.10095	-1.83326	AT1G03130	photosystem I subunit D-2	Encodes a protein predicted by sequence similarity with spinach PsaD to be photosystem I reaction center subunit II (PsaD2)
0	0	0	0	-1.06615	0	AT1G03160	FZO-like	A new plant-specific member of the dynamin superfamily; defines a new protein class within the dynamin superfamily of membrane remodeling GTPases that regulates organization of the thylakoid network in plants. Targeted to chloroplasts and associated with thylakoid and envelope membranes as punctate structures. Knockout mutants have abnormalities in chloroplast and thylakoid morphology including d…
2.66552	3.72865	0	4.31796	3.02952	2.23965	AT1G03170	Protein of unknown function (DUF3049)	x
0	0	0	0	1.52081	0	AT1G03190	RAD3-like DNA-binding helicase protein	UV damage and heat induce a common stress response in plants that leads to tissue death and reduced chloroplast function. The UVH6 product is suggested to be a negative regulator of this response.
0	0	0	0	0	-1.05868	AT1G03200	x	x
0	0	0	0	1.15316	0	AT1G03210	Phenazine biosynthesis PhzC/PhzF protein	x
1.20295	1.0007	0	2.55988	1.34194	2.70459	AT1G03220	Eukaryotic aspartyl protease family protein	x
0	0	0	2.63921	1.13265	3.0215	AT1G03230	Eukaryotic aspartyl protease family protein	x
0	0	1.3761	1.08699	2.23909	1.12073	AT1G03290	x	x
0	-1.00457	-1.18016	-1.51898	-2.10167	-2.29708	AT1G03300	DOMAIN OF UNKNOWN FUNCTION 724 1	Member of the plant-specific DUF724 protein family. Arabidopsis has 10 DUF724 proteins. Loss of function mutant has a WT phenotype
0	0	0	-1.54845	-1.42961	-1.62942	AT1G03310	debranching enzyme 1	Encodes a protein with strong similarity to isoamylase (EC:3.2.1.68) however lacks critical residues known to be important for activity. Appears to co localize with ISA1 in the chloroplast isoamylase complex. Mutations in this gene cause the loss of detectable isoamylase activity and the disruption of normal starch structure. It has been postulated that AtISA2 interacts with AtISA1 to form the Is…
0	0	-1.13586	-1.01122	0	-1.29123	AT1G03340	x	x
0	0	-2.34359	-1.27759	-1.07459	0	AT1G03360	ribosomal RNA processing 4	x
1.74746	1.08849	0	2.11437	2.20611	2.18295	AT1G03370	C2 calcium/lipid-binding and GRAM domain containing protein	x
0	0	0	1.32669	1.22448	0	AT1G03400	2-oxoglutarate (2OG) and Fe(II)-dependent oxygenase superfamily protein	A single copy gene that encodes a protein with sequence similarity to tomato E8 (ACC oxidase the last step in ethylene biosynthesis) involved in ethylene synthesis and fruit ripening in tomato. This gene is not induced by ethylene in siliques. The transcript is found in siliques etiolated seedlings leaves stems and flowers.
0	-1.02442	0	0	0	0	AT1G03410	2-oxoglutarate (2OG) and Fe(II)-dependent oxygenase superfamily protein	x
0	0	0	0	1.5733	0	AT1G03430	histidine-containing phosphotransfer factor 5	Encodes AHP5 one of the six Arabidopsis thaliana histidine phosphotransfer proteins (AHPs). AHPs function as redundant positive regulators of cytokinin signaling. Members of the AHP gene family include: AT3G21510 (AHP1) AT3G29350 (AHP2) AT5G39340 (AHP3) AT3G16360 (AHP4) AT1G03430 (AHP5) and AT1G80100 (AHP6).
0	0	-1.10339	-1.48005	0	-1.24853	AT1G03440	Leucine-rich repeat (LRR) family protein	x
0	0	0	1.22342	1.10276	0	AT1G03457	RNA-binding (RRM/RBD/RNP motifs) family protein	x
0	0	0	0	0	-1.07423	AT1G03470	Kinase interacting (KIP1-like) family protein	x
0	0	2.15534	0	0	0	AT1G03495	HXXXD-type acyl-transferase family protein	x
0	0	0	0	-1.67299	0	AT1G03510	Tetratricopeptide repeat (TPR)-like superfamily protein	x
0	0	1.34702	0	0	0	AT1G03520	Core-2/I-branching beta-16-N-acetylglucosaminyltransferase family protein	x
0	0	-1.83841	-1.56808	-1.03869	0	AT1G03530	nuclear assembly factor 1	x
0	0	0	2.10916	0	0	AT1G03610	Protein of unknown function (DUF789)	x
0	0	0	0	0	-1.02075	AT1G03630	protochlorophyllide oxidoreductase C	Encodes for a protein with protochlorophyllide oxidoreductase activity. The enzyme is NADPH- and light-dependent.
2.05782	2.61123	0	1.28842	2.57144	2.28427	AT1G03650	Acyl-CoA N-acyltransferases (NAT) superfamily protein	x
2.00605	4.30207	0	0	2.24292	4.09525	AT1G03660	Ankyrin-repeat containing protein	x
0	0	-1.03528	0	0	0	AT1G03687	DTW domain-containing protein	x
2.00144	1.46531	0	1.47809	1.19399	2.21314	AT1G03730	x	x
2.18763	1.94132	0	2.29077	1.90278	2.65921	AT1G03740	Protein kinase superfamily protein	x
0	0	0	0	1.12438	0	AT1G03760	Prefoldin chaperone subunit family protein	x
0	0	0	0	1.13461	1.22722	AT1G03770	RING 1B	Encodes a nuclear localized protein with similarity to animal polycomb repressive core complex1 (PRC1) core component RING.Appears to function redundantly with ATRING1a a close paralog. Both interact physically with CLF and LHP1 and appear to function together to repress class I KNOX gene expression.
0	0	0	0	-1.40496	0	AT1G03780	targeting protein for XKLP2	Homolog of vertebrate TPX2. Protein has three domains involved in nuclear targeting one in nuclear export and two in microtubule binding. Involved in mitotic spindle assembly during late prophase and early prometaphase.
0	0	0	-1.63014	-1.98545	-2.80498	AT1G03820	x	x
3.7324	3.56155	0	3.30025	7.88135	3.2748	AT1G03850	Glutaredoxin family protein	x
1.28869	0	-2.48022	0	0	0	AT1G03870	FASCICLIN-like arabinoogalactan 9	fasciclin-like arabinogalactan-protein 9 (Fla9)
1.86185	1.33628	0	2.52411	0	2.76998	AT1G03905	P-loop containing nucleoside triphosphate hydrolases superfamily protein	x
0	0	2.6401	0	-1.61466	0	AT1G03940	HXXXD-type acyl-transferase family protein	x
0	0	2.64907	0	3.70563	0	AT1G03990	Long-chain fatty alcohol dehydrogenase family protein	x
0	-1.68669	0	1.65665	0	0	AT1G04000	x	x
-1.50346	0	0	0	-1.42121	0	AT1G04020	breast cancer associated RING 1	Encodes a protein containing two tandem BRCA1 C-Terminal (BRCT) domains which function in phosphorylation-dependent proteinprotein interactions.Loss of function mutations cause defects in meristem organization due to failure to repress WUS. BARD1 binds to WUS promoter and over expression of BARD reduces the extent of WUS expression.
0	0	-1.62711	-1.02056	-1.39344	-1.02628	AT1G04040	HAD superfamily subfamily IIIB acid phosphatase	x
0	0	-1.083	0	0	0	AT1G04050	homolog of SU(var)3-9 1	Encodes SUVR1 one of the four closely related Arabidopsis SUVR proteins that belong to the SU(VAR)3-9 subgroup of SET-domain proteins. Proteins containing the evolutionarily conserved SET domain are involved in regulation of eukaryotic gene expression and chromatin structure through their histone lysine methyltransferase (HMTase) activity. SUVR1 SUVR2 and SUVR4 proteins contain a novel domain at …
0	0	0	-1.06673	0	1.09695	AT1G04070	translocase of outer membrane 22-I	Subunit of the TOM complex a translocase in the outer mitochondrial membrane that selectively allows proteins with a mitochondrial targeting sequence to enter the mitochondrion.
1.39905	0	0	1.34948	1.20452	2.3074	AT1G04100	indoleacetic acid-induced protein 10	Auxin induced gene IAA10 (IAA10).
0	0	0	0	0	-2.36619	AT1G04110	Subtilase family protein	Initially identified as a mutation affecting stomatal development and distribution. Encodes a protein similar to serine proteases.
0	0	0	0	1.2962	0	AT1G04120	multidrug resistance-associated protein 5	encodes a high-affinity inositol hexakisphosphate transporter that plays a role in guard cell signaling and phytate storage. It is a member of MRP subfamily / ABC transporter subfamily C.
1.08505	0	0	0	0	0	AT1G04160	myosin XI B	Encodes a member of the type XI myosin protein family involved in root hair elongation.
0	0	-1.14489	0	0	0	AT1G04170	eukaryotic translation initiation factor 2 gamma subunit	protein synthesis initiation factor eIF2 gamma
0	0	0	0	0	-1.18629	AT1G04183	novel_araport11	Natural antisense transcript overlaps with AT1G03410
0	0	-1.07247	-1.09275	0	0	AT1G04190	Tetratricopeptide repeat (TPR)-like superfamily protein	x
0	0	0	1.02911	0	0	AT1G04200	x	x
-2.35165	0	3.69167	0	0	0	AT1G04220	3-ketoacyl-CoA synthase 2	Encodes KCS2 a member of the 3-ketoacyl-CoA synthase family involved in the biosynthesis of VLCFA (very long chain fatty acids).
0	0	0	-1.30022	-1.57916	0	AT1G04240	AUX/IAA transcriptional regulator family protein	SHY2/IAA3 regulates multiple auxin responses in roots. It is induced rapidly by IAA and has been shown to be phosphorylated by oat phytochrome A in vitro.
0	0	0	1.31317	0	0	AT1G04280	P-loop containing nucleoside triphosphate hydrolases superfamily protein	x
0	1.12666	2.33282	1.24317	1.1981	1.82831	AT1G04310	ethylene response sensor 2	encodes an ethylene receptor related to bacterial two-component histidine kinases.
0	0	0	0	-1.82843	0	AT1G04360	RING/U-box superfamily protein	x
0	0	0	0	0	-1.34696	AT1G04430	S-adenosyl-L-methionine-dependent methyltransferases superfamily protein	x
0	0	-1.05847	0	0	0	AT1G04480	Ribosomal protein L14p/L23e family protein	x
0	0	1.71281	0	2.5133	0	AT1G04490	Protein of unknown function (DUF3527)	x
0	0	-2.40094	-1.65436	-1.07403	0	AT1G04520	plasmodesmata-located protein 2	x
0	0	-1.00965	0	0	0	AT1G04530	Tetratricopeptide repeat (TPR)-like superfamily protein	x
0	0	-1.40423	0	0	0	AT1G04550	AUX/IAA transcriptional regulator family protein	IAA12/BDL plays a role in auxin-mediated processes of apical-basal patterning in the embryo. bdl mutants lack a primary root meristem
2.23634	0	0	0	0	-1.40529	AT1G04570	Major facilitator superfamily protein	x
0	0	0	0	0	1.02131	AT1G04620	coenzyme F420 hydrogenase family / dehydrogenase beta subunit family	x
0	0	-1.37744	0	-1.44255	0	AT1G04635	ribonuclease P family protein / Rpp14 family protein	x
-1.01481	0	0	-1.08141	0	-1.07343	AT1G04650	x	x
0	0	0	0	-1.81359	0	AT1G04660	glycine-rich protein	x
0	-1.06837	0	0	-1.87771	-1.63342	AT1G04680	Pectin lyase-like superfamily protein	x
0	0	1.18298	0	0	0	AT1G04690	potassium channel beta subunit 1	x
0	0	0	1.0181	0	0	AT1G04700	PB1 domain-containing protein tyrosine kinase	x
-1.34154	0	0	0	-1.5283	-1.45207	AT1G04760	vesicle-associated membrane protein 726	member of Synaptobrevin -like protein family
0	0	-1.28451	0	-1.33211	-1.91994	AT1G04770	Tetratricopeptide repeat (TPR)-like superfamily protein	x
0	0	1.454	0	1.30206	0	AT1G04780	Ankyrin repeat family protein	x
0	0	1.94588	0	0	0	AT1G04830	Ypt/Rab-GAP domain of gyp1p superfamily protein	x
2.23451	0	0	1.9684	0	2.99609	AT1G04833	novel_araport11	Natural antisense transcript overlaps with AT1G11050
0	0	0	0	1.02451	0	AT1G04840	Tetratricopeptide repeat (TPR)-like superfamily protein	x
0	0	-1.39206	0	0	0	AT1G04870	protein arginine methyltransferase 10	Encodes a type I protein arginine methyltransferase based on the At1g04870.2 gene model. PRMT10 can catalyze the asymmetric dimethylation of arginine 3 on histone 4 and can also methylate myelin basic protein in vitro. Mutants lacking PRMT10 flower late due to defects in the autonomous pathway and they have elevated levels of FLC transcripts.
0	0	-1.03232	0	0	0	AT1G04900	Protein of unknown function (DUF185)	x
-1.19991	0	0	0	0	-1.06946	AT1G04940	translocon at the inner envelope membrane of chloroplasts 20	Tic20 is believed to function as a component of the protein-conducting channel at the inner envelope membrane. Genes AT1G04940 and AT1G04945 were switched for the TAIR7 genome release to give consistency with MIPs annotation.
0	0	-1.53264	-1.01357	0	0	AT1G04945	HIT-type Zinc finger family protein	x
0	0	0	0	1.17654	0	AT1G04960	Protein of unknown function (DUF1664)	x
0	0	1.17673	0	0	0	AT1G04970	lipid-binding serum glycoprotein family protein	x
0	1.52485	1.77145	0	2.8635	1.20445	AT1G04990	Zinc finger C-x8-C-x5-C-x3-H type family protein	x
1.8287	1.86436	0	1.47271	0	1.00601	AT1G05000	Phosphotyrosine protein phosphatases superfamily protein	x
1.51841	0	0	1.58286	1.82974	1.4664	AT1G05010	ethylene-forming enzyme	Encodes 1-aminocyclopropane-1-carboxylate oxidase
1.76958	1.27044	0	2.35998	1.77963	2.23748	AT1G05020	ENTH/ANTH/VHS superfamily protein	x
0	0	0	0	0	1.30701	AT1G05060	x	x
0	-1.35607	0	0	0	-3.39136	AT1G05065	CLAVATA3/ESR-RELATED 20	Member of a large family of putative ligands homologous to the Clavata3 gene. Consists of a single exon.
0	3.24337	6.64048	0	3.16999	0	AT1G05100	mitogen-activated protein kinase kinase kinase 18	member of MEKK subfamily
0	0	0	0	-1.24177	-1.05547	AT1G05140	Peptidase M50 family protein	x
3.22705	0	0	4.97285	4.57456	4.87422	AT1G05147	novel_araport11	Natural antisense transcript overlaps with AT1G15040
0	0	0	0	0	5.86879	AT1G05163	novel_araport11	Natural antisense transcript overlaps with AT1G15410
0	0	0	-1.37047	0	0	AT1G05170	Galactosyltransferase family protein	x
0	0	2.73893	4.82649	2.43602	2.19915	AT1G05183	novel_araport11	Natural antisense transcript overlaps with AT1G15700
0	0	-1.08347	-1.07934	-1.39379	-1.12309	AT1G05200	glutamate receptor 3.4	member of Putative ligand-gated ion channel subunit family
0	0	0	0	-1.40588	0	AT1G05260	Peroxidase superfamily protein	Encodes a cold-inducible cationic peroxidase that is involved in the stress response. In response to low temperature RCI3 transcripts accumulate in the aerial part and in roots of etiolated seedlings but only in roots of light-grown seedlings.
0	0	-1.70161	0	-1.33459	0	AT1G05300	zinc transporter 5 precursor	member of Fe(II) transporter isolog family
0	0	0	0	0	-1.00507	AT1G05320	x	x
1.42674	2.29876	3.60043	2.82146	1.49732	3.34696	AT1G05340	x	x
0	0	0	0	1.1853	0	AT1G05350	NAD(P)-binding Rossmann-fold superfamily protein	x
0	0	0	0	-1.73608	0	AT1G05370	Sec14p-like phosphatidylinositol transfer family protein	x
0	0	0	0	-3.26798	-3.68576	AT1G05420	ovate family protein 12	x
-1.20163	-1.16322	0	0	-2.20131	-1.37313	AT1G05440	C-8 sterol isomerases	x
0	0	0	0	0	-1.18805	AT1G05460	P-loop containing nucleoside triphosphate hydrolases superfamily protein	Encodes a protein with similarity to RNA helicases. Mutants are defective in post-transcriptional gene silencing.
0	0	-1.32736	0	0	0	AT1G05470	DNAse I-like superfamily protein	Encodes an inositol polyphosphate 5' phosphatase (5PTase) that is required for the proper recruitment of cells into developing vascular tissue in leaves and cotyledons. It is most similar to Type I 5PTases that are known to cleave a phosphate from IP3 or IP4. cvp2 mutants have elevated levels of IP3 and are hypersensitive to ABA in seed germination assays.
0	0	1.92972	0	0	0	AT1G05490	chromatin remodeling 31	x
4.78194	2.53097	2.73047	3.54304	5.4917	1.0521	AT1G05560	UDP-glucosyltransferase 75B1	A UDP-glucose transferase localized in the phragmoplast. It has been co-purified with the callose synthase complex and may transfer UDP-glucose from sucrose synthase to the callose synthase and thus help form a substrate channel for the synthesis of callose at the forming cell plate. Induced by salicylic acid. Independent of NPR1 for their induction by salicylic acid. UGT1 encodes a protein with …
0	0	0	0	1.70712	0	AT1G05570	callose synthase 1	Encodes a callose synthase 1 catalytic subunit . Member of Glycosyltransferase Family- 48.
3.52806	2.22564	0	5.28555	3.2372	9.58158	AT1G05575	x	x
0	0	0	0	0	-1.09072	AT1G05590	beta-hexosaminidase 2	Encodes a protein with &#946;-hexosaminidase activity (the enzyme is active with p-nitrophenyl-&#946;-N-acetylglucosaminide as substrate but displayed only a minor activity toward p-nitrophenyl-&#946;-N-acetylgalactosaminide). Chitotriose-PA was digested almost completely overnight by a 50% ammonium sulfate fraction of a supernatant yeast expressing AtHEX3.
0	0	0	0	0	-1.64137	AT1G05600	Tetratricopeptide repeat (TPR)-like superfamily protein	x
0	0	1.21116	0	0	0	AT1G05620	uridine-ribohydrolase 2	x
1.18579	0	0	0	1.63165	0	AT1G05630	Endonuclease/exonuclease/phosphatase family protein	Encodes an inositol polyphosphate 5-phosphatase with phosphatase activity toward only Ins(145)P3. Induced in response to ABA and wounding treatments. Expressed in young seedlings and flowers while no transcripts were detectable in maturated roots stems and rosette leaves Modulates the development of cotyledon veins through its regulation of auxin homeostasis. Involved in blue light lightstimulate…
0	0	-1.0609	0	0	0	AT1G05640	Ankyrin repeat family protein	x
1.33887	0	0	3.43665	1.51559	2.6694	AT1G05670	Pentatricopeptide repeat (PPR-like) superfamily protein	x
4.45202	3.94095	-1.19603	4.63143	2.29702	8.4993	AT1G05675	UDP-Glycosyltransferase superfamily protein	x
9.58138	9.18985	5.36	4.13764	8.60997	8.21196	AT1G05680	Uridine diphosphate glycosyltransferase 74E2	Encodes a UDP-glucosyltransferase UGT74E2 that acts on IBA (indole-3-butyric acid) and affects auxin homeostasis. The transcript and protein levels of this enzyme are strongly induced by H2O2 and may allow integration of ROS (reactive oxygen species) and auxin signaling. This enzyme can also transfer glycosyl groups to several compounds related to the explosive TNT when this synthetic compound is…
1.14125	0	0	0	0	0	AT1G05690	BTB and TAZ domain protein 3	BTB and TAZ domain protein. Acts redunantly with BT1 and BT2 during female gametophyte development. Acts with BT2 during male gametophyte development.
0	0	0	0	0	2.01518	AT1G05710	basic helix-loop-helix (bHLH) DNA-binding superfamily protein	x
0	0	0	-1.24336	0	1.08088	AT1G05730	Eukaryotic protein of unknown function (DUF842)	x
0	0	0	0	0	-1.10858	AT1G05780	Vacuolar ATPase assembly integral membrane protein VMA21-like domain	x
0	0	0	1.46132	0	-1.25573	AT1G05805	basic helix-loop-helix (bHLH) DNA-binding superfamily protein	x
0	0	0	1.13522	0	0	AT1G05810	RAB GTPase homolog A5E	x
0	0	0	0	1.21506	0	AT1G05840	Eukaryotic aspartyl protease family protein	x
-1.02043	0	1.72055	0	0	0	AT1G05870	Protein of unknown function (DUF1685)	x
3.41857	4.43112	0	0	4.73012	8.36014	AT1G05880	RING/U-box superfamily protein	x
0	0	0	0	1.2103	0	AT1G05890	RING/U-box superfamily protein	x
0	0	0	0	0	1.62158	AT1G05894	x	x
0	0	0	-1.29783	-1.12305	-1.27094	AT1G05950	x	x
0	0	0	0	1.58186	0	AT1G05960	ARM repeat superfamily protein	x
0	-1.59422	0	-1.83702	-1.45076	0	AT1G06000	UDP-Glycosyltransferase superfamily protein	encodes a flavonol-7-O-rhamnosyltransferase involved in the formation of rhamnosylated flavonols
0	0	0	1.73029	0	1.34076	AT1G06020	pfkB-like carbohydrate kinase family protein	x
0	0	0	0	1.1208	1.59813	AT1G06050	Protein of unknown function (DUF1336)	x
0	0	1.50013	0	-1.22862	-1.76134	AT1G06080	delta 9 desaturase 1	homologous to delta 9 acyl-lipid desaturases of cyanobacteria and acyl-CoA desaturases of yeast and mammals. expression down-regulated by cold temperature.
0	0	0	0	-2.12816	0	AT1G06090	Fatty acid desaturase family protein	x
-1.34237	0	0	0	0	0	AT1G06100	Fatty acid desaturase family protein	x
0	0	1.09574	0	0	0	AT1G06110	SKP1/ASK-interacting protein 16	x
0	0	0	0	0	1.0793	AT1G06130	glyoxalase 2-4	x
0	0	0	1.14522	1.51045	1.03184	AT1G06140	Pentatricopeptide repeat (PPR) superfamily protein	x
0	0	0	1.54512	3.21669	4.10176	AT1G06148	x	Unknown gene
0	0	0	0	0	1.2646	AT1G06150	basic helix-loop-helix (bHLH) DNA-binding superfamily protein	x
1.93175	0	-3.52471	1.26806	0	6.25787	AT1G06160	octadecanoid-responsive Arabidopsis AP2/ERF 59	encodes a member of the ERF (ethylene response factor) subfamily B-3 of ERF/AP2 transcription factor family. The protein contains one AP2 domain. There are 18 members in this subfamily including ATERF-1 ATERF-2 AND ATERF-5.
0	0	1.46814	0	2.69103	1.47763	AT1G06180	myb domain protein 13	member of MYB3R- and R2R3- type MYB- encoding genes
0	0	0	-1.05369	0	0	AT1G06265	other RNA	Potential natural antisense gene locus overlaps with AT1G06260
0	0	0	-1.17267	0	-1.05279	AT1G06270	Pentatricopeptide repeat (PPR) superfamily protein	x
0	0	0	-2.2093	-3.21544	0	AT1G06350	Fatty acid desaturase family protein	x
0	0	0	-1.27725	-1.30002	-1.83686	AT1G06360	Fatty acid desaturase family protein	x
0	0	-1.71362	-1.70774	0	0	AT1G06380	Ribosomal protein L1p/L10e family	x
0	0	1.57905	1.07549	0	0	AT1G06400	Ras-related small GTP-binding family protein	small GTP-binding protein (ara-2)
0	0	1.10633	1.14111	0	0	AT1G06410	trehalose-phosphatase/synthase 7	Encodes an enzyme putatively involved in trehalose biosynthesis. Though the protein has both trehalose-6-phosphate synthase (TPS)-like and trehalose-6-phosphate phosphatase (TPP)-like domains neither activity has been detected in enzymatic assays nor has the protein been able to complement yeast TPS or TPP mutants.
0	0	1.50661	1.03676	0	1.05117	AT1G06430	FTSH protease 8	encodes a FtsH protease that is localized to the chloroplast
0	0	0	0	-1.35517	-1.43046	AT1G06460	alpha-crystallin domain 32.1	ACD32.1 encodes an alpha-crystallin domain containing protein with homology to small heat shock proteins.
0	0	2.51714	0	0	0	AT1G06473	novel_araport11	x
0	0	1.99634	1.17551	0	0	AT1G06520	glycerol-3-phosphate acyltransferase 1	Encodes a membrane associated mitochondrial localized protein with glycerol-3-phosphate acyltransferase activity.Expressed in flower buds and siliques. Homozygous mutant plants are male sterile and have abnormal glycerolipid levels.
0	0	0	0	0	5.7551	AT1G06537	novel_araport11	x
0	0	-1.21682	0	0	0	AT1G06540	x	x
0	0	0	0	0	1.00533	AT1G06550	ATP-dependent caseinolytic (Clp) protease/crotonase family protein	x
0	0	-1.23561	0	0	0	AT1G06560	NOL1/NOP2/sun family protein	x
0	0	2.38018	2.0532	1.08321	1.03223	AT1G06570	phytoene desaturation 1	Mutation of the PDS1 locus disrupts the activity of p-hydroxyphenylpyruvate dioxygenase (HPPDase) the first committed step in the synthesis of both plastoquinone and tocopherols in plants.
0	0	0	1.47939	0	3.5929	AT1G06573	novel_araport11	Natural antisense transcript overlaps with AT1G32460
0	1.47793	2.2393	2.14365	3.30213	3.81164	AT1G06620	2-oxoglutarate (2OG) and Fe(II)-dependent oxygenase superfamily protein	encodes a protein whose sequence is similar to a 2-oxoglutarate-dependent dioxygenase
0	0	1.07292	0	0	0	AT1G06640	2-oxoglutarate (2OG) and Fe(II)-dependent oxygenase superfamily protein	encodes a protein whose sequence is similar to a 2-oxoglutarate-dependent dioxygenase
0	0	-1.12093	0	0	0	AT1G06645	2-oxoglutarate (2OG) and Fe(II)-dependent oxygenase superfamily protein	x
-1.14083	0	0	0	0	0	AT1G06660	x	x
0	0	-1.28946	0	0	0	AT1G06670	nuclear DEIH-boxhelicase	nuclear DEIH-box helicase (NIH) encoding a putative RNA and/or DNA helicase homologous to a group of nucleic acid helicases from the DEAD/H family with nuclear DEIH-box helicase (NIH) distinct N- and C-terminal regions that differ from animal DEIH proteins
-1.06985	0	0	0	0	0	AT1G06680	photosystem II subunit P-1	Encodes a 23 kD extrinsic protein that is part of photosystem II and participates in the regulation of oxygen evolution.
0	0	-1.23752	0	0	0	AT1G06710	Tetratricopeptide repeat (TPR)-like superfamily protein	x
0	0	-2.28049	-1.1565	0	0	AT1G06720	P-loop containing nucleoside triphosphate hydrolases superfamily protein	x
0	0	0	0	-1.20493	0	AT1G06760	winged-helix DNA-binding transcription factor family protein	x
0	0	-1.65049	-1.55636	0	0	AT1G06790	RNA polymerase Rpb7 N-terminal domain-containing protein	x
0	0	0	0	0	1.02802	AT1G06800	alpha/beta-Hydrolases superfamily protein	Encodes a lipase that hydrolyzes phosphatidylcholine glycolipids as well as triacylglycerols.
0	0	-1.39302	1.26983	0	1.97284	AT1G06830	Glutaredoxin family protein	x
0	0	0	1.01535	0	1.60809	AT1G06840	Leucine-rich repeat protein kinase family protein	x
1.60593	0	0	0	1.66482	0	AT1G06850	basic leucine-zipper 52	x
2.29605	0	0	1.82953	1.62925	0	AT1G06870	Peptidase S24/S26A/S26B/S26C family protein	x
0	0	0	0	-2.99976	-2.84539	AT1G06980	x	x
2.94545	3.54106	1.77701	3.84583	0	4.64331	AT1G06983	novel_araport11	x
2.43223	1.72845	0	3.11784	2.68278	3.65426	AT1G07000	exocyst subunit exo70 family protein B2	A member of EXO70 gene family putative exocyst subunits conserved in land plants. Arabidopsis thaliana contains 23 putative EXO70 genes which can be classified into eight clusters on the phylogenetic tree.
0	0	0	0	0	1.06991	AT1G07010	Calcineurin-like metallo-phosphoesterase superfamily protein	x
1.31725	0	0	0	1.82033	1.07663	AT1G07030	Mitochondrial substrate carrier family protein	x
0	0	2.91014	1.53935	1.55772	0	AT1G07040	x	x
0	0	-2.66617	0	-1.19215	0	AT1G07050	CCT motif family protein	x
0	0	-1.93137	-1.41895	-1.10852	-1.305	AT1G07070	Ribosomal protein L35Ae family protein	x
0	0	1.21733	0	0	0	AT1G07080	Thioredoxin superfamily protein	x
0	0	-2.65605	0	0	-1.67432	AT1G07090	Protein of unknown function (DUF640)	x
0	0	0	0	0	4.08214	AT1G07120	x	x
2.19968	1.80568	0	3.08259	2.36642	5.43586	AT1G07128	x	Potential natural antisense gene locus overlaps with AT1G07130
1.26412	0	0	1.27961	0	3.92978	AT1G07130	Nucleic acid-binding OB-fold-like protein	Encodes a protein with similarity to yeast STN1 an OB fold protein involved in protecting yeast telomeres. In Arabidopsis loss of STN1 function mutations exhibit gross morphological abnormalities and defects in telomere architecture and maintenance. STN1 likely plays a role in telomere end capping.
3.91723	2.98348	0	4.73947	3.65259	6.30089	AT1G07135	glycine-rich protein	x
0	1.57368	2.2698	1.6029	1.82965	1.7719	AT1G07150	mitogen-activated protein kinase kinase kinase 13	member of MEKK subfamily
4.0697	2.67098	0	4.19201	0	6.41095	AT1G07160	Protein phosphatase 2C family protein	x
0	0	0	0	0	1.14048	AT1G07180	alternative NAD(P)H dehydrogenase 1	Internal NAD(P)H dehydrogenase in mitochondria. The predicted protein sequence has high homology with other designated NAD(P)H DHs from microorganisms; the capacity for matrix NAD(P)H oxidation via the rotenone-insensitive pathway is significantly reduced in the Atndi1 mutant plant line; the in vitro translation product of AtNDI1 is imported into isolated mitochondria and located on the inside of…
0	0	0	0	1.16816	1.58968	AT1G07220	Arabidopsis thaliana protein of unknown function (DUF821)	x
1.41596	1.00794	0	1.1668	1.35002	2.62217	AT1G07240	UDP-glucosyl transferase 71C5	x
0	0	0	0	-1.43417	3.2826	AT1G07260	UDP-glucosyl transferase 71C3	x
-1.79581	0	0	0	-1.73392	0	AT1G07270	Cell division control Cdc6	x
0	0	0	0	0	-1.54402	AT1G07280	Tetratricopeptide repeat (TPR)-like superfamily protein	x
0	0	0	0	1.53777	0	AT1G07300	josephin protein-related	x
0	0	0	0	0	1.41238	AT1G07350	RNA-binding (RRM/RBD/RNP motifs) family protein	x
-1.19601	0	-1.34917	0	0	-1.20467	AT1G07370	proliferating cellular nuclear antigen 1	Encodes putative proliferating cell nuclear antigen involved in cell cycle regulation.
0	0	0	1.27745	0	0	AT1G07390	receptor like protein 1	x
7.23186	1.50194	2.25475	3.22569	3.09772	3.79362	AT1G07400	HSP20-like chaperones superfamily protein	x
3.68183	0	0	0	0	0	AT1G07410	RAB GTPase homolog A2B	x
0	0	0	0	0	-1.22006	AT1G07420	sterol 4-alpha-methyl-oxidase 2-1	Arabidopsis thaliana sterol 4-alpha-methyl-oxidase mRNA
0	0	7.14387	0	0	1.19469	AT1G07430	highly ABA-induced PP2C gene 2	x
0	0	0	0	-1.31822	0	AT1G07440	NAD(P)-binding Rossmann-fold superfamily protein	x
0	0	0	0	-1.56135	0	AT1G07450	NAD(P)-binding Rossmann-fold superfamily protein	x
0	0	1.48191	0	0	0	AT1G07470	Transcription factor IIA alpha/beta subunit	x
0	0	1.25017	1.01942	0	0	AT1G07480	Transcription factor IIA alpha/beta subunit	x
0	0	-2.12911	0	-2.51394	0	AT1G07485	x	x
0	0	-1.15464	-2.13683	-3.01549	-1.96322	AT1G07490	ROTUNDIFOLIA like 3	x
0	0	0	0	0	1.01314	AT1G07510	FTSH protease 10	encodes an FtsH protease that is localized to the mitochondrion
3.21985	2.59107	0	2.58654	1.88742	4.14953	AT1G07520	GRAS family transcription factor	x
1.14831	0	0	1.28202	0	0	AT1G07530	SCARECROW-like 14	Encodes a member of the GRAS family of transcription factors. The protein interacts with the TGA2 transcription factor and affects the transcription of stress-responsive genes. The protein is found in the nucleus and is also exported to the cytoplasm.
0	0	0	1.36104	0	0	AT1G07570	Protein kinase superfamily protein	Protein kinase capable of phosphorylating tyrosine serine and threonine residues
0	0	1.94458	0	0	0	AT1G07590	Tetratricopeptide repeat (TPR)-like superfamily protein	x
0	0	2.46177	0	0	0	AT1G07610	metallothionein 1C	one of the five metallothioneins (MTs) genes identified in Arabidopsis. MTs are cysteine-rich proteins required for heavy metal tolerance.
1.96168	1.52624	0	0	2.67284	1.94188	AT1G07620	GTP-binding protein Obg/CgtA	x
1.13789	0	0	0	1.46196	1.45854	AT1G07630	pol-like 5	Encodes a protein phosphatase 2C like gene similar to POL. Involved in leaf development. Knockout mutants have abnormally shaped leaves.
0	0	0	-1.15547	0	0	AT1G07640	Dof-type zinc finger DNA-binding family protein	A member of the DOF transcription factors. Prominently expressed in the phloem of leaves and other organs. Expression is induced by wounding MeJA and insect feeding. Upregulates glucosinolate biosynthesis.
0	-1.19457	2.25559	0	-1.14821	-1.41766	AT1G07720	3-ketoacyl-CoA synthase 3	Encodes KCS3 a member of the 3-ketoacyl-CoA synthase family involved in the biosynthesis of VLCFA (very long chain fatty acids).
0	0	1.31597	0	0	-1.803	AT1G07750	RmlC-like cupins superfamily protein	x
0	0	-1.12003	0	-1.20702	0	AT1G07780	phosphoribosylanthranilate isomerase 1	Encodes phosphoribosylanthranilate isomerase which catalyzes the third step of the tryptophan biosynthetic pathway. Member of gene family.
0	0	0	0	-1.19646	-1.536	AT1G07790	Histone superfamily protein	Encodes a histone 2B (H2B) protein.
0	0	0	0	0	-1.38244	AT1G07820	Histone superfamily protein	x
0	0	-1.08815	0	0	0	AT1G07830	ribosomal protein L29 family protein	x
0	0	-1.39058	0	0	0	AT1G07840	Sas10/Utp3/C1D family	x
0	0	2.35481	0	0	0	AT1G07870	Protein kinase superfamily protein	x
0	0	0	1.74593	0	0	AT1G07880	Protein kinase superfamily protein	member of MAP Kinase
0	0	-2.38338	0	0	3.05916	AT1G07887	novel_araport11	Natural antisense transcript overlaps with AT1G53480
1.15188	0	0	1.8876	0	0	AT1G07890	ascorbate peroxidase 1	Encodes a cytosolic ascorbate peroxidase APX1. Ascorbate peroxidases are enzymes that scavenge hydrogen peroxide in plant cells. Eight types of APX have been described for Arabidopsis: three cytosolic (APX1 APX2 APX6) two chloroplastic types (stromal sAPX thylakoid tAPX) and three microsomal (APX3 APX4 APX5) isoforms. At least part of the induction of heat shock proteins during light stress in Ar…
0	0	3.93661	0	0	2.71298	AT1G07900	LOB domain-containing protein 1	x
1.25767	0	0	0	0	1.48579	AT1G07902	novel_araport11	hypothetical protein
0	0	-1.03807	0	0	0	AT1G07970	x	x
0	2.8784	6.73476	4.06404	3.9163	0	AT1G07985	Expressed protein	x
0	0	0	0	1.05974	0	AT1G08030	tyrosylprotein sulfotransferase	Encodes a tyrosylprotein sulfotransferase (TPST). This protein is a 500-aa type I transmembrane protein that shows no sequence similarity to animal TPSTs. Activity confirmed by protein expression in yeast. TPST is expressed throughout the plant body and the highest levels of expression are in the root apical meristem. A loss-of-function mutant TPST displayed a marked dwarf phenotype accompanied b…
0	0	1.15969	0	0	0	AT1G08040	Protein of unknown function (DUF707)	x
1.93971	1.91447	0	1.19416	5.01181	3.92342	AT1G08050	Zinc finger (C3HC4-type RING finger) family protein	x
0	0	0	0	2.63825	5.43435	AT1G08173	novel_araport11	x
0	0	0	-1.20701	-1.52821	0	AT1G08180	x	x
0	0	1.0341	0	0	0	AT1G08190	vacuolar protein sorting 41	Might be involved in protein sorting to the vacuole.
0	0	1.31274	0	0	0	AT1G08200	UDP-D-apiose/UDP-D-xylose synthase 2	Encodes a putative UDP-D-apiose/UPD-D-xylose synthetase.
0	0	-1.18869	-1.29099	0	0	AT1G08220	x	x
0	0	2.47784	0	1.49594	0	AT1G08230	Transmembrane amino acid transporter family protein	x
0	-1.19343	0	-1.14523	0	0	AT1G08250	arogenate dehydratase 6	Encodes a plastid-localized arogenate dehydratase involved in phenylalanine biosynthesis. Although this enzyme has sequence similarity to prephenate dehydratases it is 98 times more active with arogenate than prephenate in enzymatic assays.
1.21099	0	0	0	0	0	AT1G08270	x	x
0	-1.18289	-1.25042	-2.12309	-1.76208	0	AT1G08280	Glycosyltransferase family 29 (sialyltransferase) family protein	x
0	0	1.78083	0	1.50928	2.35761	AT1G08290	WIP domain protein 3	x
0	0	-1.30114	0	0	1.05305	AT1G08300	no vein-like	x
2.18049	0	0	1.50191	1.4949	1.36942	AT1G08310	alpha/beta-Hydrolases superfamily protein	x
1.47116	0	0	1.76803	0	1.80845	AT1G08315	ARM repeat superfamily protein	x
0	0	0	0	0	-1.10382	AT1G08380	photosystem I subunit O	Encodes subunit O of photosystem I.
0	0	0	0	-1.84122	-1.55708	AT1G08390	x	x
0	0	0	0	0	-1.1433	AT1G08400	RINT-1 / TIP-1 family	x
0	0	-1.61283	0	-1.00503	0	AT1G08410	P-loop containing nucleoside triphosphate hydrolases superfamily protein	x
0	0	0	0	1.2081	0	AT1G08450	calreticulin 3	Encodes one of three Arabidopsis calreticulins. In CRT-deficient mouse fibroblasts this protein restores ER Ca2+ levels. Non-receptor component required for EFR-mediated immunity. Mutants show de-repressed anthocyanin accumulation in the presence of elf18 and EFR accumulation and signalling.
0	0	-1.47331	0	0	0	AT1G08477	novel_araport11	Natural antisense transcript overlaps with AT1G62180
0	0	2.27678	0	0	1.76255	AT1G08500	early nodulin-like protein 18	x
0	1.44847	0	0	0	0	AT1G08507	novel_araport11	x
0	0	1.43347	0	0	0	AT1G08510	fatty acyl-ACP thioesterases B	Encodes an acyl-acyl carrier protein thioesterase. Hydrolyzes primarily saturated acyl-ACPs with chain lengths that vary between 8 and 18 carbons. Involved in saturated fatty acid synthesis. Nuclear-encoded plastid-targeted globular protein that is functional as dimer.
0	0	0	0	0	-1.67154	AT1G08550	non-photochemical quenching 1	Violaxanthin deepoxidase involved in xanthophyll cycle.Two major consequences of the npq1 mutation are the absence of zeaxanthin formation in strong light and the partial inhibition of the quenching of singlet excited chlorophylls in the photosystem II light-harvesting complex
-1.37458	0	0	0	-1.67685	-1.14695	AT1G08560	syntaxin of plants 111	member of SYP11 syntaxin Gene Family
0	0	1.08158	0	0	0	AT1G08570	atypical CYS HIS rich thioredoxin 4	Encodes a member of the thioredoxin family protein. Located in the chloroplast. Shows high activity towards the chloroplast 2-Cys peroxiredoxin A and poor activity towards the chloroplast NADP-malate dehydrogenase.
0	0	-1.65669	-1.43517	-1.1232	0	AT1G08580	x	x
0	0	-2.30698	-1.64119	-2.3184	-1.31172	AT1G08610	Pentatricopeptide repeat (PPR) superfamily protein	x
0	2.05634	5.46491	6.17698	4.05265	4.81585	AT1G08630	threonine aldolase 1	Encodes a threonine aldolase involved in threonine degradation to glycine. Primarily expressed in seeds and seedlings.
0	0	-1.93712	0	0	0	AT1G08810	myb domain protein 60	putative transcription factor of the R2R3-MYB gene family. Transcript increases under conditions that promote stomatal opening (white and blue light abi1-1 mutation) and decreases under conditions that trigger stomatal closure (ABA desiccation darkness) with the exception of elevated CO2. Expressed exclusively in guard cells of all tissues. It is required for light-induced opening of stomata. Mut…
0	0	-1.09019	0	0	0	AT1G08840	DNA replication helicase putative	x
2.47616	1.97146	0	3.43399	4.7204	4.13929	AT1G08860	Calcium-dependent phospholipid-binding Copine family protein	Encodes a copine-like protein which is a member of a newly identified class of calcium-dependent phospholipid binding proteins that are present in a wide range of organisms. Overexpression of this gene suppresses bon1-1 phenotypes. Double mutant analyses with bon1-1 suggest that BON1 and BON3 have overlapping functions in maintaining cellular homeostasis and inhibiting cell death.
0	0	3.49739	0	0	-1.14794	AT1G08890	Major facilitator superfamily protein	x
0	0	2.14816	0	0	0	AT1G08920	ERD (early response to dehydration) six-like 1	Encodes ESL1 a transporter for monosaccharides.
2.9929	2.10606	-1.80705	2.6578	2.72769	2.3178	AT1G08930	Major facilitator superfamily protein	encodes a putative sucrose transporter whose gene expression is induced by dehydration and cold.
2.04804	2.28634	1.3164	2.95676	2.49612	4.0644	AT1G08940	Phosphoglycerate mutase family protein	x
0	0	0	0	0	-1.0826	AT1G08960	cation exchanger 11	member of Potassium-dependent sodium-calcium exchanger like-family
0	0	0	0	0	2.48912	AT1G08973	novel_araport11	Natural antisense transcript overlaps with AT1G68290
2.39199	1.11058	0	2.30704	2.05201	2.21891	AT1G09070	soybean gene regulated by cold-2	SRC2 specifically binds the peptide PIEPPPHH and moves from ER to a vacuole fraction where it gets internalized. Involved in Protein Storage Vacuole targeting.
0	0	0	0	2.01279	0	AT1G09080	Heat shock protein 70 (Hsp 70) family protein	x
1.00715	0	0	0	0	0	AT1G09140	SERINE-ARGININE PROTEIN 30	Encodes a serine-arginine rich RNA binding protein involved in regulation of splicing (including splicing of itself). Exists as 3 alternative spliced forms that are differentially expressed.
0	0	0	0	-1.65735	-1.32349	AT1G09170	P-loop nucleoside triphosphate hydrolases superfamily protein with CH (Calponin Homology) domain	x
-1.22253	0	2.04224	0	0	0	AT1G09180	secretion-associated RAS super family 1	A member of ARF-like GTPase family. A thaliana has 21 members in two subfamilies ARF and ARF-like (ARL) GTPases.
2.25651	0	1.2916	2.59244	2.36957	1.88349	AT1G09193	novel_araport11	Natural antisense transcript overlaps with AT1G70760
0	0	0	0	1.04315	0	AT1G09195	x	x
0	0	0	0	0	-1.2553	AT1G09200	Histone superfamily protein	x
0	0	0	0	0	-1.58114	AT1G09250	basic helix-loop-helix (bHLH) DNA-binding superfamily protein	x
1.84872	0	1.34773	1.24251	1.51796	2.04982	AT1G09257	novel_araport11	Natural antisense transcript overlaps with AT1G71490
2.26945	2.16435	-1.38379	5.79429	2.42975	4.54913	AT1G09297	novel_araport11	Natural antisense transcript overlaps with AT1G72070
0	-1.4073	1.1084	0	0	0	AT1G09310	Protein of unknown function DUF538	x
0	0	0	-2.00737	-2.35118	-1.93901	AT1G09350	galactinol synthase 3	x
0	0	0	0	0	-1.48415	AT1G09390	GDSL-like Lipase/Acylhydrolase superfamily protein	x
0	0	0	0	1.11366	0	AT1G09410	pentatricopeptide (PPR) repeat-containing protein	x
0	0	0	1.17807	0	0	AT1G09415	NIM1-interacting 3	encodes a kinase that physically interacts with NPR1/NIM1
0	0	0	0	1.29149	0	AT1G09420	glucose-6-phosphate dehydrogenase 4	Encodes a protein similar to glucose-6-phosphate dehydrogenase but based on amino acid differences in the active site and lack of activity does not encode a functional G6PDH. The amino acid sequence for the consensus sequence of the G6PDH active site (DHYLGKE) differs in three places in this protein. gc exon splice site at 20574 is based on protein alignment and is not confirmed experimentally.
0	0	0	1.05739	1.16545	0	AT1G09430	ATP-citrate lyase A-3	Encodes subunit A of the heteromeric enzyme ATP citrate lyase (ACL). In animals ACL is encoded by a single gene; ACL in Arabidopsis is composed of two polypeptides ACLA (encoded by 3 genes) and ACLB (encoded by 2 genes). The holoenzyme has an A(4)B(4)stoichiometry. Expression of both ACLA and ACLB but not of either of the subunits alone results in ACL activity.
3.47457	0	0	3.52835	3.29247	4.86278	AT1G09443	novel_araport11	Natural antisense transcript overlaps with AT1G74370
0	0	-1.19393	2.89755	1.9924	1.0091	AT1G09460	Carbohydrate-binding X8 domain superfamily protein	x
0	0	0	-1.14223	-1.07686	-1.38367	AT1G09470	x	x
0	0	0	0	0	2.06658	AT1G09480	NAD(P)-binding Rossmann-fold superfamily protein	similar to Eucalyptus gunnii alcohol dehydrogenase of unknown physiological function (GI:1143445) Vigna unguiculata (gi:1854445) NOT a cinnamyl-alcohol dehydrogenase
0	0	0	-1.7508	0	0	AT1G09487	novel_araport11	Natural antisense transcript overlaps with AT1G74550
0	0	1.97878	0	0	0	AT1G09490	NAD(P)-binding Rossmann-fold superfamily protein	similar to Eucalyptus gunnii alcohol dehydrogenase of unknown physiological function (GI:1143445) Vigna unguiculata (gi:1854445) NOT a cinnamyl-alcohol dehydrogenase; Location of EST gb:H37170 gb:H77227 and gb:AA605565
1.53977	2.19823	5.65964	1.65362	3.48833	0	AT1G09500	NAD(P)-binding Rossmann-fold superfamily protein	similar to Eucalyptus gunnii alcohol dehydrogenase of unknown physiological function (GI:1143445) Vigna unguiculata (gi:1854445) NOT a cinnamyl-alcohol dehydrogenase
0	0	2.77094	0	0	0	AT1G09530	phytochrome interacting factor 3	Transcription factor interacting with photoreceptors phyA and phyB. Forms a ternary complex in vitro with G-box element of the promoters of LHY CCA1. Acts as a negative regulator of phyB signalling. It degrades rapidly after irradiation of dark grown seedlings in a process controlled by phytochromes. Does not play a significant role in controlling light input and function of the circadian clockwo…
1.06886	0	0	1.20174	1.18835	2.03638	AT1G09560	germin-like protein 5	germin-like protein (GLP5)
0	0	0	0	1.16963	1.97918	AT1G09575	Protein of unknown function (DUF607)	x
0	0	-1.10027	0	0	0	AT1G09590	Translation protein SH3-like family protein	x
0	0	0	0	1.23647	0	AT1G09680	Pentatricopeptide repeat (PPR) superfamily protein	x
-1.00768	-1.04727	0	-1.35131	-2.44784	-1.73368	AT1G09750	Eukaryotic aspartyl protease family protein	x
2.80188	1.84595	2.30723	3.89263	3.82139	2.77852	AT1G09783	novel_araport11	Natural antisense transcript overlaps with AT1G78130
1.16371	0	0	0	1.15582	1.24413	AT1G09794	Cox19 family protein (CHCH motif)	x
0	1.881	0	0	0	3.34626	AT1G09797	novel_araport11	x
0	0	-1.26605	2.03966	0	0	AT1G09800	Pseudouridine synthase family protein	x
0	0	-1.54365	0	0	0	AT1G09810	evolutionarily conserved C-terminal region 11	x
0	0	0	0	0	1.11473	AT1G09815	polymerase delta 4	x
0	0	-1.41945	-1.45561	0	0	AT1G09830	Glycinamide ribonucleotide (GAR) synthetase	glycinamide ribonucleotide synthetase (GAR synthetase) that catalyzes the conversion of phosphoribosyl amine to phosphoribosyl glycineamide
0	0	1.02046	0	0	0	AT1G09870	histidine acid phosphatase family protein	x
0	0	-1.74943	-1.39753	-1.99763	-1.84049	AT1G09900	Pentatricopeptide repeat (PPR-like) superfamily protein	x
4.06903	1.82813	0	4.09859	2.80525	4.2325	AT1G09930	oligopeptide transporter 2	oligopeptide transporter
1.49036	1.47244	0	1.85023	2.08145	5.15643	AT1G09932	Phosphoglycerate mutase family protein	x
2.73282	2.1418	1.02387	3.1303	1.44626	2.97878	AT1G09940	Glutamyl-tRNA reductase family protein	Encodes glutamyl-tRNA reductase. Involved in heme biosynthesis in non-photosynthetic tissues and induced by oxidative stress in photosynthetic tissues to supply heme for defensive hemoproteins
0	0	1.71929	0	0	2.99916	AT1G09950	RESPONSE TO ABA AND SALT 1	x
0	0	1.88261	0	1.89091	1.88728	AT1G09960	sucrose transporter 4	low affinity (10mM) sucrose transporter in sieve elements (phloem)
1.99711	1.9218	0	1.61693	1.95264	3.64697	AT1G09970	Leucine-rich receptor-like protein kinase family protein	RLK7 belongs to a leucine-rich repeat class of receptor-likekinase (LRR-RLKs). It is involved in the control of germination speed and the tolerance to oxidant stress.
0	0	1.26332	0	0	0	AT1G09995	DNA repair DEAD helicase RAD3/XP-D subfamily protein	x
0	0	0	1.33334	0	-1.16578	AT1G10020	Protein of unknown function (DUF1005)	x
1.20045	2.77471	0	0	1.02438	4.88535	AT1G10040	alpha/beta-Hydrolases superfamily protein	x
1.33772	1.24525	0	1.497	1.58609	1.97783	AT1G10050	glycosyl hydrolase family 10 protein / carbohydrate-binding domain-containing protein	Encodes a putative glycosyl hydrolase family 10 protein (xylanase).
0	0	1.14993	0	1.83968	0	AT1G10060	branched-chain amino acid transaminase 1	encodes a mitochondrial branched-chain amino acid aminotransferase. Complements the yeast leu/iso-leu/val auxotrophy mutant.
0	1.67813	1.5482	6.43748	5.38612	3.25767	AT1G10070	branched-chain amino acid transaminase 2	Encodes a chloroplast branched-chain amino acid aminotransferase. Complements the yeast leu/iso-leu/val auxotrophy mutant.
0	0	0	0	0	-1.07943	AT1G10090	Early-responsive to dehydration stress protein (ERD4)	x
0	0	0	0	0	1.67574	AT1G10110	F-box family protein	x
0	3.04745	1.76417	2.33756	1.99607	4.52634	AT1G10140	Uncharacterised conserved protein UCP031279	x
0	0	0	1.22253	0	0	AT1G10150	Carbohydrate-binding protein	x
0	0	0	1.26024	1.59932	2.14578	AT1G10155	phloem protein 2-A10	x
3.72142	4.03043	0	1.29189	1.66836	2.31583	AT1G10170	NF-X-like 1	Encodes AtNFXL1 a homologue of the putative human transcription repressor NF-X1. Functions as a negative regulator of the trichothecene phytotoxin-induced defense response.
-1.09724	0	0	0	0	-1.744	AT1G10200	GATA type zinc finger transcription factor family protein	x
0	0	-1.9849	-1.57014	0	0	AT1G10270	glutamine-rich protein 23	x
0	1.19881	0	3.2134	1.70002	3.3182	AT1G10340	Ankyrin repeat family protein	x
0	0	1.87673	0	-1.05322	0	AT1G10370	Glutathione S-transferase family protein	x
0	0	0	-1.03041	-1.01246	-1.19508	AT1G10380	Putative membrane lipoprotein	x
0	0	1.23482	0	1.38693	1.17904	AT1G10410	Protein of unknown function (DUF1336)	x
0	1.00397	0	1.12351	2.30697	2.54973	AT1G10417	x	Encodes protein with unknown function whose expression is repressed by inoculation with Agrobacterium tumerifaciens.
0	0	0	0	1.00636	0	AT1G10470	response regulator 4	Encodes a two-component response regulator. Acts redundantly with ARR3 in the control of circadian period in a cytokinin-independent manner.
0	0	-2.24436	-1.08111	0	0	AT1G10490	Domain of unknown function (DUF1726) ;Putative ATPase (DUF699)	x
0	0	3.01949	0	2.17544	0	AT1G10530	x	x
1.5223	0	-1.01986	0	0	0	AT1G10550	xyloglucan:xyloglucosyl transferase 33	Encodes a membrane-localized protein that is predicted to function during cell wall modification.Overexpression of XTH33 results in abnormal cell morphology. It's expression is under epigenetic control by ATX1.
0	0	2.77595	2.60596	0	1.29642	AT1G10560	plant U-box 18	Encodes a protein containing a UND a U-box and an ARM domain. This protein has E3 ubiquitin ligase activity based on in vitro assays.
0	0	0	0	2.05877	0	AT1G10580	Transducin/WD40 repeat-like superfamily protein	x
2.81414	3.90681	5.27924	1.72625	6.17472	3.58663	AT1G10585	basic helix-loop-helix (bHLH) DNA-binding superfamily protein	x
0	0	0	-2.09558	-2.96511	-1.25633	AT1G10640	Pectin lyase-like superfamily protein	x
-1.08639	0	-1.32845	0	-2.75618	-1.79968	AT1G10657	Plant protein 1589 of unknown function	x
0	0	0	0	0	-1.72534	AT1G10682	other RNA	x
0	0	0	-1.00861	0	0	AT1G10690	x	x
0	0	1.78583	0	0	0	AT1G10740	alpha/beta-Hydrolases superfamily protein	x
0	0	0	-1.02373	0	-2.03112	AT1G10750	Protein of Unknown Function (DUF239)	x
0	0	1.20264	0	0	-1.14503	AT1G10760	Pyruvate phosphate dikinase PEP/pyruvate binding domain	Encodes an &#945;-glucan water dikinase required for starch degradation. Involved in cold-induced freezing tolerance. Mutations that eliminate the GWD protein or affect the dikinase domain of the enzyme dramatically reduce both the amount of phosphate in the amylopectin and the rate of starch degradation. Mature leaves of these mutants accumulate amounts of starch up to seven times greater than t…
-1.48147	0	0	0	-1.69834	-1.2557	AT1G10780	F-box/RNI-like superfamily protein	x
0	0	0	0	-2.24064	-2.05024	AT1G10790	x	x
0	0	0	-1.29766	-1.0007	0	AT1G10850	Leucine-rich repeat protein kinase family protein	x
0	0	0	-1.0904	0	0	AT1G10900	Phosphatidylinositol-4-phosphate 5-kinase family protein	x
0	0	0	1.3129	0	0	AT1G10920	NB-ARC domain-containing disease resistance protein	Encodes LOV1 a disease susceptibility gene that paradoxically is a member of the NBS-LRR resistance gene family. Conditions susceptibility to the fungus Cochliobolus victoriae and victorin-dependent induction of defense-associated proteins. Saturation mutagenesis identified 59 lov mutations that all display reduced susceptibility to vitorin. Mutations in known defense response pathways do not pre…
-1.42375	-1.12401	0	0	0	0	AT1G10960	ferredoxin 1	x
0	0	-2.18805	0	0	2.99502	AT1G10990	x	x
0	0	-1.31264	0	0	0	AT1G11000	Seven transmembrane MLO family protein	A member of a large family of seven-transmembrane domain proteins specific to plants homologs of the barley mildew resistance locus o (MLO) protein. The Arabidopsis genome contains 15 genes encoding MLO proteins with localization in plasma membrane. Phylogenetic analysis revealed four clades of closely-related AtMLO genes. ATMLO4 belongs to the clade I with AtMLO11 and AtMLO14. The gene is expres…
2.21351	1.21213	0	2.15499	0	3.39475	AT1G11050	Protein kinase superfamily protein	x
-2.00573	0	0	0	-1.93885	-2.23975	AT1G11070	x	x
1.22946	1.46378	0	1.44533	0	1.99151	AT1G11080	serine carboxypeptidase-like 31	x
1.81953	0	0	0	1.24122	2.72768	AT1G11100	SNF2 domain-containing protein / helicase domain-containing protein / zinc finger protein-related	x
0	0	-2.14526	-1.86695	-1.61	-1.54814	AT1G11112	x	x
0	0	-1.78271	-1.57214	0	0	AT1G11120	x	x
0	0	0	0	0	2.05695	AT1G11125	x	x
-1.00656	0	-1.18735	-1.30291	-1.48756	0	AT1G11130	Leucine-rich repeat protein kinase family protein	Encodes a receptor-like kinase protein with a predicted extracellular domain of six leucine-rich repeats and an intracellular serine-threonine kinase domain expressed throughout the developing root. Regulates expression of GLABRA2 CAPRICE WEREWOLF and ENHANCER OF GLABRA3. Required for floral organ shape the development of the outer integument of ovules and stem development. Regulates cell shape a…
0	0	-1.27949	-1.315	0	-1.06618	AT1G11160	Transducin/WD40 repeat-like superfamily protein	x
0	0	2.66282	0	1.70731	0	AT1G11170	Protein of unknown function (DUF707)	x
0	1.09034	1.48311	1.11544	0	0	AT1G11175	other RNA	x
0	0	0	0	0	-1.26843	AT1G11180	Secretory carrier membrane protein (SCAMP) family protein	x
0	2.04243	0	0	0	3.41979	AT1G11185	other RNA	Unknown gene
1.1614	0	0	0	0	1.25853	AT1G11200	Protein of unknown function (DUF300)	x
1.52608	1.65851	2.51391	1.34924	0	0	AT1G11210	Protein of unknown function (DUF761)	x
0	-1.23273	0	0	-1.55776	0	AT1G11220	Protein of unknown function (DUF761)	x
0	0	0	3.30969	0	-1.01559	AT1G11260	sugar transporter 1	Encodes a H+/hexose cotransporter.
0	0	0	0	0	1.04712	AT1G11300	protein serine/threonine kinases;protein kinases;ATP binding;sugar binding;kinases;carbohydrate binding	x
0	0	0	0	1.22221	0	AT1G11303	novel_araport11	G-type lectin S-receptor-like Serine/Threonine-kinase
1.33438	1.48347	0	1.79835	2.72902	0	AT1G11310	Seven transmembrane MLO family protein	A member of a large family of seven-transmembrane domain proteins specific to plants homologs of the barley mildew resistance locus o (MLO) protein. The Arabidopsis genome contains 15 genes encoding MLO proteins with localization in plasma membrane. Phylogenetic analysis revealed four clades of closely-related AtMLO genes. ATMLO2 belongs to the clade IV with AtMLO3 AtMLO6 and AtMLO12. The gene is…
0	0	-1.1442	0	0	0	AT1G11320	x	x
0	0	0	0	2.0865	1.70834	AT1G11330	S-locus lectin protein kinase family protein	x
0	0	-2.42993	0	0	0	AT1G11340	S-locus lectin protein kinase family protein	x
0	0	-1.51718	0	0	0	AT1G11350	S-domain-1 13	x
0	0	0	1.58289	0	0	AT1G11380	PLAC8 family protein	x
0	0	0	1.08058	0	0	AT1G11400	partner of Y14-MAGO	The PYM gene encodes a protein capable of interacting with MAGO and Y14 whose orthologs form part of the exon junction complex in animal cells. In vitro binding assays indicate that PYM can bind to MAGO and Y14 either individually or when they are together. But MAGO-Y14-PYM ternary complexes are difficult to detect in vivo in Arabidopsis based on pull-down experiments. However there is some evide…
0	0	0	0	-1.09036	-1.16035	AT1G11440	x	x
0	0	0	0	0	-1.20622	AT1G11450	nodulin MtN21 /EamA-like transporter family protein	x
0	0	0	1.15269	0	-1.24215	AT1G11530	C-terminal cysteine residue is changed to a serine 1	Encodes a monocysteinic thioredoxin thioredoxin in which the second cysteine of the redox site is replaced by a serine with low disulfide reductase but efficient disulfide isomerase activity.
0	0	-1.53974	-1.98583	-1.75338	-2.04652	AT1G11545	xyloglucan endotransglucosylase/hydrolase 8	x
4.63037	5.14265	3.0322	2.60356	0	5.99235	AT1G11572	Plant thionin family protein	Encodes a Plant thionin family protein
0	-1.9263	2.15786	0	-3.53687	-1.43197	AT1G11600	cytochrome P450 family 77 subfamily B polypeptide 1	member of CYP77B
-1.22424	-2.19151	0	-1.85851	-2.88655	-2.66925	AT1G11700	Protein of unknown function DUF584	x
0	0	-1.21233	-1.71312	-1.19423	0	AT1G11710	Pentatricopeptide repeat (PPR) superfamily protein	x
1.32704	0	0	1.06588	0	0	AT1G11740	ankyrin repeat family protein	x
0	0	-1.13844	0	-1.08289	0	AT1G11820	O-Glycosyl hydrolases family 17 protein	x
0	0	1.33358	0	0	0	AT1G11840	glyoxalase I homolog	Encodes a glyoxalase I homolog ATGLX1.
-1.08952	0	0	0	0	-2.17959	AT1G11850	x	x
-1.01288	0	0	0	0	0	AT1G11860	Glycine cleavage T-protein family	x
1.10747	0	0	0	1.79279	1.542	AT1G11905	B-cell receptor-associated protein 31-like	x
0	3.67723	0	5.27027	2.38079	4.38147	AT1G11925	Stigma-specific Stig1 family protein	Encodes a Stigma-specific Stig1 family protein
0	0	1.07657	0	0	0	AT1G11940	Core-2/I-branching beta-16-N-acetylglucosaminyltransferase family protein	x
0	0	0	-1.38787	0	0	AT1G11990	O-fucosyltransferase family protein	x
0	0	0	0	-1.431	0	AT1G12010	2-oxoglutarate (2OG) and Fe(II)-dependent oxygenase superfamily protein	Encodes a protein that appears to have 1-amino-cyclopropane-1-carboxylic acid oxidase activity based on mutant analyses.
0	0	-2.87785	-1.85969	-2.01502	-2.92093	AT1G12020	x	x
0	0	0	0	-1.65007	0	AT1G12060	BCL-2-associated athanogene 5	A member of Arabidopsis BAG (Bcl-2-associated athanogene) proteins plant homologs of mammalian regulators of apoptosis. Plant BAG proteins are multi-functional and remarkably similar to their animal counterparts as they regulate apoptotic-like processes ranging from pathogen attack to abiotic stress to plant development.
0	-1.18953	0	-1.44009	-3.76538	-3.78216	AT1G12090	extensin-like protein	extensin-like protein (ELP)
0	0	0	0	0	-2.68269	AT1G12100	Bifunctional inhibitor/lipid-transfer protein/seed storage 2S albumin superfamily protein	x
0	0	0	0	-1.21353	0	AT1G12110	nitrate transporter 1.1	Encodes NRT1.1 (CHL1) a dual-affinity nitrate transporter. The protein is expressed in guard cells and function in stomatal opening. Mutants have less transpiration and are more tolerant to drought. Expressed in lateral roots. Involved in nitrate signaling which enables the plant root system to detect and exploit nitrate-rich soil patches. Comparing to the wild type the mutant displays a strongly…
0	0	0	1.91403	2.02626	2.62009	AT1G12160	Flavin-binding monooxygenase family protein	x
1.31487	1.87021	0	0	2.24811	2.8562	AT1G12200	Flavin-binding monooxygenase family protein	x
2.97386	1.9331	1.08264	2.3471	4.59417	1.57791	AT1G12210	RPS5-like 1	RFL1 has high sequence similarity to the adjacent disease resistance (R) gene RPS5.
0	0	0	1.38603	0	0	AT1G12211	x	x
1.0945	0	0	1.50253	0	0	AT1G12290	Disease resistance protein (CC-NBS-LRR class) family	x
0	0	0	-1.01277	0	-1.58254	AT1G12300	Tetratricopeptide repeat (TPR)-like superfamily protein	x
0	0	-1.12738	0	2.40759	0	AT1G12320	Protein of unknown function (DUF1442)	x
0	-1.24667	0	-1.96532	-1.48868	-1.45037	AT1G12330	x	x
1.12539	1.01262	0	1.57427	1.74676	1.12436	AT1G12360	Sec1/munc18-like (SM) proteins superfamily	encodes a Sec1 protein and expressed throughout the plant. physically interacts with Syntaxin1 and is required for cytokinesis.
0	0	1.05527	0	0	0	AT1G12370	photolyase 1	encodes an amino acid sequence with significant homology to the recently characterized type II photolyases. The uvr2-1 mutant is unable to remove CPDs in vivo and plant extracts lack detectable photolyase activity is sensitive to UV-B and is an allele
0	0	0	-1.04517	0	0	AT1G12380	x	x
1.04043	1.09373	2.25159	0	0	0	AT1G12420	ACT domain repeat 8	x
0	0	0	0	0	-1.16852	AT1G12450	SNARE associated Golgi protein family	x
0	0	-1.54463	0	-1.41982	-2.25685	AT1G12500	Nucleotide-sugar transporter family protein	x
0	0	0	1.41732	0	0	AT1G12580	phosphoenolpyruvate carboxylase-related kinase 1	x
0	0	0	-1.04362	-1.32989	-1.37143	AT1G12620	Pentatricopeptide repeat (PPR) superfamily protein	x
0	0	1.45231	0	0	0	AT1G12640	MBOAT (membrane bound O-acyl transferase) family protein	x
0	0	0	0	-1.14157	0	AT1G12700	ATP binding;nucleic acid binding;helicases	x
0	0	0	0	-1.00795	0	AT1G12730	GPI transamidase subunit PIG-U	x
0	0	0	0	0	1.30386	AT1G12750	RHOMBOID-like protein 6	x
0	0	0	0	1.07791	1.18666	AT1G12760	Zinc finger C3HC4 type (RING finger) family protein	x
0	0	0	0	0	-1.33364	AT1G12775	Pentatricopeptide repeat (PPR) superfamily protein	x
0	0	0	1.51355	0	0	AT1G12780	UDP-D-glucose/UDP-D-galactose 4-epimerase 1	Encodes a UDP-glucose epimerase that catalyzes the interconversion of the sugar nucleotides UDP-glucose UDP-galactose via a UDP-4-keto-hexose intermediate. Responsive to stress.
-1.07814	0	0	0	0	0	AT1G12800	Nucleic acid-binding OB-fold-like protein	x
0	0	0	0	-1.14459	0	AT1G12820	auxin signaling F-box 3	Auxin receptor involved in primary and lateral root growth inhibition in response to nitrate. Target of miR393. Induced by nitrate in primary roots.
0	0	2.07417	0	-1.20298	-2.82471	AT1G12845	x	x
0	0	0	0	-1.17824	-1.2845	AT1G12860	basic helix-loop-helix (bHLH) DNA-binding superfamily protein	Encodes ICE2 (Inducer of CBF Expression 2) a transcription factor of the bHLH family that participates in the response to deep freezing through the cold acclimation-dependent pathway. Overexpression of ICE2 results in increased tolerance to deep freezing stress after cold acclimation.
0	0	0	0	0	1.41237	AT1G12880	nudix hydrolase homolog 12	x
2.17952	1.6336	0	3.06576	2.05983	2.60986	AT1G12890	Integrase-type DNA-binding superfamily protein	encodes a member of the ERF (ethylene response factor) subfamily B-1 of ERF/AP2 transcription factor family. The protein contains one AP2 domain. There are 15 members in this subfamily including ATERF-3 ATERF-4 ATERF-7 and leafy petiole.
0	0	0	0	0	1.12522	AT1G13000	Protein of unknown function (DUF707)	x
0	0	-1.81898	-1.16786	0	0	AT1G13030	sphere organelles protein-related	x
-1.28197	0	0	0	0	-1.40564	AT1G13080	cytochrome P450 family 71 subfamily B polypeptide 2	cytochrome P450 monooxygenase
-1.24467	0	0	-1.01167	0	0	AT1G13090	cytochrome P450 family 71 subfamily B polypeptide 28	putative cytochrome P450
0	0	0	0	-1.09709	-1.68102	AT1G13100	cytochrome P450 family 71 subfamily B polypeptide 29	putative cytochrome P450
0	0	-2.00335	0	0	0	AT1G13110	cytochrome P450 family 71 subfamily B polypeptide 7	member of CYP71B
0	0	1.63133	0	0	-1.72298	AT1G13130	Cellulase (glycosyl hydrolase family 5) protein	x
0	0	-1.6764	0	0	0	AT1G13160	ARM repeat superfamily protein	x
0	0	0	0	1.249	0	AT1G13180	Actin-like ATPase superfamily protein	Mutant has defect in trichome cell expansion and actin organization resulting in a distorted trichome phenotype.
0	0	0	1.11962	0	0	AT1G13190	RNA-binding (RRM/RBD/RNP motifs) family protein	x
1.19657	1.05143	1.23949	1.08789	1.56841	1.12717	AT1G13195	RING/U-box superfamily protein	x
2.54586	1.72313	0	2.59347	1.80491	2.84218	AT1G13210	autoinhibited Ca2+/ATPase II	x
0	1.01004	0	1.22594	0	-1.1504	AT1G13245	ROTUNDIFOLIA like 17	x
0	0	0	-1.36975	-2.55573	-1.85996	AT1G13250	galacturonosyltransferase-like 3	Encodes a protein with putative galacturonosyltransferase activity.
0	0	0	0	-1.24419	-1.7376	AT1G13280	allene oxide cyclase 4	Encodes allene oxide cyclase. One of four genes in Arabidopsis that encode this enzyme which catalyzes an essential step in jasmonic acid biosynthesis. Gene expression is reduced during senescence a process that involves jasmonic acid signalling pathway.
2.68323	3.60997	0	2.33355	2.39343	5.54383	AT1G13310	Endosomal targeting BRO1-like domain-containing protein	x
0	0	0	0	-1.25597	0	AT1G13330	Arabidopsis Hop2 homolog	Encodes the Arabidopsis Hop2 homologue. In other species Hop2 is proposed to be involved in inter-homolog bias in double strand break repair.
1.56077	2.32908	0	1.04442	2.62639	3.30175	AT1G13340	Regulator of Vps4 activity in the MVB pathway protein	x
0	0	1.13962	-1.09471	-1.17252	0	AT1G13360	x	x
0	0	-1.07367	0	0	-1.00429	AT1G13380	Protein of unknown function (DUF1218)	x
1.03421	0	0	0	0	1.05454	AT1G13390	x	x
0	0	0	0	-1.59205	0	AT1G13420	sulfotransferase 4B	Encodes a sulfotransferase. Unlike the related ST4A protein (At2g14920) in vitro experiements show that this enzyme does not act brassinosteroids. ST4B is expressed in the roots and transcript levels rise in response to cytokinin treatment.
0	0	0	0	-1.23777	0	AT1G13448	other RNA	Potential natural antisense gene locus overlaps with AT1G13450
0	0	0	1.23579	0	0	AT1G13450	Homeodomain-like superfamily protein	x
0	1.93934	0	1.41057	2.43745	2.88619	AT1G13470	Protein of unknown function (DUF1262)	x
4.41942	4.88558	0	3.09212	0	7.03481	AT1G13480	Protein of unknown function (DUF1262)	x
3.23616	3.86756	1.63302	4.23128	3.59148	6.90154	AT1G13520	Protein of unknown function (DUF1262)	x
1.97091	0	0	3.08613	3.36288	4.77258	AT1G13530	Protein of unknown function (DUF1262)	x
1.33869	0	0	1.89454	1.86479	4.46668	AT1G13540	Protein of unknown function (DUF1262)	x
1.46199	1.66069	0	3.79722	3.52593	2.69983	AT1G13550	Protein of unknown function (DUF1262)	x
0	0	0	0	1.03181	0	AT1G13570	F-box/RNI-like superfamily protein	x
0	0	0	0	-3.45651	0	AT1G13600	basic leucine-zipper 58	x
0	0	0	0	-1.89525	0	AT1G13635	DNA glycosylase superfamily protein	x
-2.11347	0	-1.62061	-2.80495	-3.49257	-1.10985	AT1G13650	x	x
0	0	1.32833	1.71373	0	-1.70183	AT1G13700	6-phosphogluconolactonase 1	x
0	0	0	0	-2.98365	0	AT1G13710	cytochrome P450 family 78 subfamily A polypeptide 5	Encodes the cytochrome P450 CYP78A5 monooxygenase. Contributes to the generation of a growth-stimulating signal distinct from the classical phytohormones that prevents proliferation arrest promoting organ growth.
0	0	3.28425	1.21261	0	0	AT1G13740	ABI five binding protein 2	Encodes a member of a small plant-specific gene family whose members interact with ABI5 and appear to be involved in mediating stress responses. AFP2 mutants affect a number of ABA mediated processes such as germination and response to osmotic and sugar stress. AFP2 nuclear localization is stress dependent.
0	0	0	0	1.10932	0	AT1G13750	Purple acid phosphatases superfamily protein	x
0	0	-1.05197	0	0	0	AT1G13790	XH/XS domain-containing protein	x
0	0	-1.36015	0	0	0	AT1G13800	Tetratricopeptide repeat (TPR)-like superfamily protein	x
0	0	1.98669	0	0	0	AT1G13830	Carbohydrate-binding X8 domain superfamily protein	x
0	0	0	-1.2202	0	-1.06209	AT1G13860	QUASIMODO2 LIKE 1	Encodes QUASIMODO2 LIKE1 (QUL1) a paralog of QUASIMODO2 (QUA2). AT1G78240 (QUA2) AT1G13860 (QUL1) and AT2G03480 (QUL2) form a clade with a possible role in plant vasculature development.
1.13977	0	0	2.15591	0	0	AT1G13880	ELM2 domain-containing protein	x
-1.24625	0	0	-1.30841	-1.41544	-1.39298	AT1G13910	Leucine-rich repeat (LRR) family protein	x
-1.51952	-1.41138	0	-1.90415	-2.15011	-2.03425	AT1G13930	x	Involved in response to salt stress. Knockout mutants are hypersensitive to salt stress.
0	0	0	0	0	-1.24783	AT1G13940	Plant protein of unknown function (DUF863)	x
0	0	0	0	1.04209	0	AT1G13960	WRKY DNA-binding protein 4	Encodes WRKY DNA-binding protein 4 (WRKY4).
0	0	0	0	0	-1.50928	AT1G13970	Protein of unknown function (DUF1336)	x
1.6475	1.70849	3.20478	1.19783	2.93778	1.54121	AT1G13990	x	x
0	2.69629	0	2.88712	0	3.78523	AT1G14040	EXS (ERD1/XPR1/SYG1) family protein	x
0	0	-1.27551	0	0	1.43111	AT1G14060	GCK domain-containing protein	x
0	0	1.92669	0	0	0	AT1G14120	2-oxoglutarate (2OG) and Fe(II)-dependent oxygenase superfamily protein	x
2.36504	1.25871	1.32117	1.21372	2.29876	0	AT1G14130	2-oxoglutarate (2OG) and Fe(II)-dependent oxygenase superfamily protein	x
0	0	0	0	1.50574	2.30832	AT1G14170	RNA-binding KH domain-containing protein	x
0	0	-1.07862	0	-1.44375	0	AT1G14180	RING/U-box superfamily protein	x
0	0	0	-1.12364	-3.11711	-2.09218	AT1G14190	Glucose-methanol-choline (GMC) oxidoreductase family protein	x
3.5033	0	0	3.34139	0	1.39548	AT1G14200	RING/U-box superfamily protein	x
0	0	0	0	0	-1.45828	AT1G14205	Ribosomal L18p/L5e family protein	x
0	0	-1.9548	0	-1.33708	0	AT1G14210	Ribonuclease T2 family protein	x
0	0	1.33185	0	-1.34786	-3.04123	AT1G14250	GDA1/CD39 nucleoside phosphatase family protein	x
0	0	-1.18382	1.67194	1.74529	1.84457	AT1G14260	RING/FYVE/PHD zinc finger superfamily protein	x
0	0	-1.35308	0	-1.56461	-1.62665	AT1G14280	phytochrome kinase substrate 2	Encodes phytochrome kinase substrate 2. PKS proteins are critical for hypocotyl phototropism. Forms a complex with Phot1 Phot2 and NPH3.
0	0	0	0	0	-1.28883	AT1G14290	sphingoid base hydroxylase 2	Encodes one of the two redundant sphingoid base hydroxylases (SBH). Involved in sphingolipid trihydroxy long-chain base (4-hydroxysphinganine) biosynthesis. Double mutants of SBHs were dwarfed and not able to progress from vegetative to reproductive growth.
0	0	-1.32557	0	0	0	AT1G14300	ARM repeat superfamily protein	x
1.43038	0	1.39804	0	1.36664	1.12203	AT1G14330	Galactose oxidase/kelch repeat superfamily protein	x
0	0	0	0	0	-1.58923	AT1G14345	NAD(P)-linked oxidoreductase superfamily protein	x
1.84765	1.51738	0	2.22932	1.25435	3.30649	AT1G14370	protein kinase 2A	Encodes protein kinase APK2a.
0	0	0	0	0	-1.1425	AT1G14380	IQ-domain 28	x
0	0	-1.63164	-2.18587	-2.10561	0	AT1G14390	Leucine-rich repeat protein kinase family protein	x
-1.14124	0	-1.00023	0	0	0	AT1G14410	ssDNA-binding transcriptional regulator	Encodes a homolog of the potato p24 protein. Binds single strand telomeric repeats. Negatively regulates telomerase activity and telomere length.
0	-1.73492	-2.05992	-1.14499	-1.54406	-1.49863	AT1G14430	glyoxal oxidase-related protein	x
0	0	-1.06741	-1.65161	-1.46094	-1.92231	AT1G14440	homeobox protein 31	x
1.1591	0	0	3.3923	1.87681	2.99783	AT1G14480	Ankyrin repeat family protein	x
0	0	3.5502	0	0	-1.16677	AT1G14520	myo-inositol oxygenase 1	Encodes MIOX1. Belongs to myo-inositol oxygenase gene family.
0	0	2.01523	1.30333	1.15137	0	AT1G14530	Protein of unknown function (DUF1084)	x
2.758	1.11758	-1.33128	4.14145	0	8.54515	AT1G14540	Peroxidase superfamily protein	x
0	0	0	0	0	-1.09683	AT1G14580	C2H2-like zinc finger protein	x
0	0	0	0	-1.05881	0	AT1G14590	Nucleotide-diphospho-sugar transferase family protein	x
-1.05588	0	0	-2.49419	-1.46591	0	AT1G14600	Homeodomain-like superfamily protein	x
0	0	-1.28728	0	0	0	AT1G14620	decoy	x
0	0	0	-1.17048	0	0	AT1G14630	x	x
0	1.10861	0	2.50369	2.54985	2.09408	AT1G14640	SWAP (Suppressor-of-White-APricot)/surp domain-containing protein	x
-1.37072	0	0	-1.01558	-1.96845	0	AT1G14700	purple acid phosphatase 3	x
0	0	-1.21838	0	-1.05502	0	AT1G14720	xyloglucan endotransglucosylase/hydrolase 28	member of Glycoside Hydrolase Family 16
0	0	1.19695	0	0	0	AT1G14730	Cytochrome b561/ferric reductase transmembrane protein family	x
1.34957	1.32301	0	1.85385	0	0	AT1G14740	Protein of unknown function (DUF1423)	x
-1.04008	0	0	0	0	0	AT1G14750	Cyclin family protein	Encodes a meiotic cyclin-like protein distinct from all other known Arabidopsis cyclins. It is not required for meiotic DSB formation but is necessary for meiotic DSB repair via the homologous chromosome.
0	0	-1.03254	1.50872	-2.30998	0	AT1G14780	MAC/Perforin domain-containing protein	x
0	0	0	0	1.71798	0	AT1G14790	RNA-dependent RNA polymerase 1	Encodes RNA-dependent RNA polymerase. While not required for virus-induced post-transcriptional gene silencing (PTGS) it can promote turnover of viral RNAs in infected plants. Nomenclature according to Xie et al. (2004). Involved in the production of Cucumber Mosaic Virus siRNAs.
0	0	-1.40726	0	0	0	AT1G14810	semialdehyde dehydrogenase family protein	encodes an aspartate semialdehyde dehydrogenase which produces the branch point intermediate for lysine and threonine/methionine biosynthesis
0	0	0	-1.17341	0	0	AT1G14840	microtubule-associated proteins 70-4	Encodes a microtubule associated protein (MAP70-4). Expressed in all tissues.
-1.39868	0	0	1.4905	1.44102	0	AT1G14860	nudix hydrolase homolog 18	x
2.72089	2.79108	0	2.97703	2.44509	7.58155	AT1G14870	PLANT CADMIUM RESISTANCE 2	x
0	0	-2.27029	0	3.898	-3.23516	AT1G14880	PLANT CADMIUM RESISTANCE 1	x
0	0	0	0	-1.2918	-1.09845	AT1G14900	high mobility group A	Encodes a protein belonging to the subgroup of HMGA (high mobility group A) proteins that interact with A/T-rich stretches of DNA.
0	0	0	-1.11124	0	-2.61524	AT1G14920	GRAS family transcription factor family protein	Similar to a putative transcription factor and transcriptional coactivators. Repressor of GA responses and involved in gibberellic acid mediated signaling. Member of the DELLA proteins that restrain the cell proliferation and expansion that drives plant growth. The protein undergoes degradation in response to GA via the 26S proteasome. GAI may be involved in reducing ROS accumulation in response …
0	0	0	-1.04636	0	0	AT1G14980	chaperonin 10	Encodes mitochondrial-localized chaperonin 10 that complements the E.coli groES mutant. Its mRNA is upregulated in response to heat shock treatment and is expressed uniformly in various organs.
0	0	-1.21733	-1.64024	-1.55237	-1.61536	AT1G15000	serine carboxypeptidase-like 50	x
0	0	-1.68339	0	-2.1765	1.21674	AT1G15002	x	Potential natural antisense gene locus overlaps with AT1G15000
0	1.33975	1.27497	2.802	3.51353	3.91475	AT1G15010	x	x
0	2.43614	0	7.73383	3.52839	3.13707	AT1G15040	Class I glutamine amidotransferase-like superfamily protein	x
0	0	1.15746	0	0	0	AT1G15060	Uncharacterised conserved protein UCP031088 alpha/beta hydrolase	x
1.64799	1.13847	1.32364	0	2.15507	1.54642	AT1G15110	phosphatidyl serine synthase family protein	x
0	1.86512	-5.45322	1.7826	-1.18701	5.3143	AT1G15125	S-adenosyl-L-methionine-dependent methyltransferases superfamily protein	x
0	0	0	0	0	2.7152	AT1G15170	MATE efflux family protein	x
0	0	0	0	0	-2.30752	AT1G15175	other RNA	Potential natural antisense gene locus overlaps with AT1G15170
0	0	0	1.96649	0	4.32595	AT1G15190	Fasciclin-like arabinogalactan family protein	x
0	0	0	0	0	1.16438	AT1G15230	x	x
0	0	-1.8271	-1.20307	-1.34223	0	AT1G15250	Zinc-binding ribosomal protein family protein	x
0	-1.3363	0	0	-1.79752	-2.4973	AT1G15260	x	x
0	0	0	0	-1.01094	0	AT1G15290	Tetratricopeptide repeat (TPR)-like superfamily protein	x
0	0	1.72749	0	0	0	AT1G15310	signal recognition particle 54 kDa subunit	54 kDa protein subunit of SRP that interacts with the signal peptide of secreted proteins
0	0	1.30018	0	0	0	AT1G15350	x	x
0	0	0	0	1.02501	1.05659	AT1G15400	x	x
2.27491	4.54757	2.94414	2.22447	4.70253	6.21498	AT1G15415	x	The protein encoded by this gene was identified as a part of pollen proteome by mass spec analysis. It has weak homology to LEA (late embryo abundant) proteins. Encodes protein phosphatase 2A (PP2A) B'gamma subunit. Targeted to nucleus and cytosol.
0	0	-1.33136	0	0	0	AT1G15420	x	x
2.91329	1.82461	1.85147	3.7973	3.40816	2.82694	AT1G15430	Protein of unknown function (DUF1644)	x
0	0	-2.09207	-1.61213	-1.02071	0	AT1G15440	periodic tryptophan protein 2	x
0	0	-1.37916	0	0	0	AT1G15480	Tetratricopeptide repeat (TPR)-like superfamily protein	x
0	0	-2.61669	-2.20423	-2.42363	-2.38593	AT1G15510	Tetratricopeptide repeat (TPR)-like superfamily protein	Encodes a pentatricopeptide repeat protein required for chloroplast transcript accD RNA editing and early chloroplast biogenesis.
5.59137	6.27553	3.36515	3.03217	6.19315	8.97775	AT1G15520	pleiotropic drug resistance 12	ABC transporter family involved in ABA transport and resistance to lead. Localizes to plasma membrane. Upregulated by lead. Expressed in leaves flowers stomata and roots.
2.21708	1.09095	0	2.25329	0	1.75179	AT1G15530	Concanavalin A-like lectin protein kinase family protein	x
0	0	0	-3.24036	0	-1.05367	AT1G15550	gibberellin 3-oxidase 1	Involved in later steps of the gibberellic acid biosynthetic pathway. Activated by AGAMOUS in a cal-1 ap1-1 background. Deletion of 208 bp from -1016 to -809 (&#916;-808) resulted in loss of GA-negative feedback (this sequence which contains a 43-bp sequence GNFEI was shown to be sufficient for GA-negative feedback).
0	0	0	0	0	-1.28051	AT1G15570	CYCLIN A2;3	A2-type cyclin. Negatively regulates endocycles and acts as a key regulator of ploidy levels in Arabidopsis endoreduplication. Interacts physically with CDKA;1. Expressed preferentially in trichomes and young developing tissues.
0	0	-1.59307	-3.41057	-4.91207	0	AT1G15580	indole-3-acetic acid inducible 5	auxin induced protein
0	0	0	0	0	2.39201	AT1G15625	novel_araport11	E3 ubiquitin-protein ligase
1.73758	1.53871	0	2.4878	1.69804	2.91159	AT1G15670	Galactose oxidase/kelch repeat superfamily protein	x
0	0	1.56882	1.29942	0	0	AT1G15740	Leucine-rich repeat family protein	x
0	0	0	0	1.64112	0	AT1G15750	Transducin family protein / WD-40 repeat family protein	Encodes a protein with several WD40 repeats at the C-terminus and predicted protein-protein interaction domains at the N-terminus. Together with the TOPLESS-RELATED PROTEINS (TPRs) it is thought to be involved in transcriptional repression of root-promoting genes in the top half of the embryo during the transition stage of embryogenesis. It can also interact with IAA12 through the EAR domain of I…
0	0	-1.70816	0	0	0	AT1G15760	Sterile alpha motif (SAM) domain-containing protein	x
0	0	0	0	2.0943	1.61038	AT1G15790	x	x
1.11624	1.51316	1.90005	2.57013	1.56308	3.36949	AT1G15800	x	x
0	-1.03806	0	0	0	0	AT1G15820	light harvesting complex photosystem II subunit 6	Lhcb6 protein (Lhcb6) light harvesting complex of photosystem II.
-1.36648	-1.09104	-1.05344	0	-1.93781	0	AT1G15830	x	x
0	0	-1.33902	0	-1.15554	0	AT1G15870	Mitochondrial glycoprotein family protein	x
0	0	0	1.30124	0	0	AT1G15880	golgi snare 11	Golgi SNARE 11 protein (GOS11)
0	0	0	0	0	-1.23439	AT1G15885	x	x
0	1.11565	-1.11391	3.46531	1.41788	1.84785	AT1G15890	Disease resistance protein (CC-NBS-LRR class) family	x
1.44334	0	0	2.24465	1.92712	2.81656	AT1G15900	x	x
5.91523	0	0	2.38478	1.86062	-1.42469	AT1G16030	heat shock protein 70B	x
0	0	0	0	0	-1.05636	AT1G16060	ARIA-interacting double AP2 domain protein	Encodes ADAP an AP2-domain protein that interacts with ARIA. ADAP is a positive regulator of the ABA response and is also involved in regulating seedling growth.
0	0	0	0	-1.73585	0	AT1G16070	tubby like protein 8	Member of TLP family
2.94252	2.42765	0	2.35681	1.55969	3.04811	AT1G16090	wall associated kinase-like 7	WAK-like kinase
0	0	0	2.1401	0	1.38726	AT1G16110	wall associated kinase-like 6	WAK-like kinase
2.36607	1.49493	0	3.82122	1.54139	5.09772	AT1G16130	wall associated kinase-like 2	wall-associated kinase like
1.50402	1.50567	1.72456	5.08782	0	4.21744	AT1G16150	wall associated kinase-like 4	Encodes a cell-wall associated kinase like protein of the receptor-like kinase (RLK) superfamily. Likely involved in Arabidopsis root mineral responses to Zn2+ Cu2+ K+ Na+ and Ni+.
0	0	-1.06265	0	0	0	AT1G16190	Rad23 UV excision repair protein family	Encodes a member of the RADIATION SENSITIVE23 (RAD23) family: AT1G16190(RAD23A) AT1G79650(RAD23B) AT3G02540(RAD23C) AT5G38470(RAD23D). RAD23 proteins play an essential role in the cell cycle morphology and fertility of plants through their delivery of UPS (ubiquitin/26S proteasome system) substrates to the 26S proteasome.
0	0	0	1.25256	1.00899	0	AT1G16240	syntaxin of plants 51	Encodes one of 24 Arabidopsis syntaxins. Its mRNA has been shown to be expressed.
0	0	0	1.30871	0	0	AT1G16250	Galactose oxidase/kelch repeat superfamily protein	x
0	0	0	1.12571	1.12458	0	AT1G16260	Wall-associated kinase family protein	x
0	0	-1.66222	-1.26721	-1.40056	0	AT1G16280	RNA helicase 36	x
0	0	1.27972	0	2.77674	2.0166	AT1G16300	glyceraldehyde-3-phosphate dehydrogenase of plastid 2	Encodes one of the chloroplast/plastid localized GAPDH isoforms (GAPCp1/At1g79530 and GAPCp2/At1g16300). gapcp double mutants display a drastic phenotype of arrested root development dwarfism and sterility. GAPCps are important for the synthesis of serine in roots.
0	0	0	-1.39613	0	-2.07634	AT1G16310	Cation efflux family protein	x
-1.00083	0	0	0	-1.05917	0	AT1G16330	cyclin b3;1	core cell cycle genes
0	0	-1.19033	-1.4703	-1.50764	0	AT1G16350	Aldolase-type TIM barrel family protein	x
0	0	1.59899	1.44023	0	2.48956	AT1G16370	organic cation/carnitine transporter 6	x
0	0	-2.39344	1.08551	-1.8036	-2.80425	AT1G16390	organic cation/carnitine transporter 3	x
0	-1.24085	0	-2.16613	-2.32106	-3.38852	AT1G16400	cytochrome P450 family 79 subfamily F polypeptide 2	Encodes cytochrome P450 CYP79F2.
0	0	0	-2.67471	-2.63167	-2.87197	AT1G16410	cytochrome p450 79f1	member of CYP79F
4.65234	3.58649	0	4.62822	4.20711	6.19648	AT1G16420	metacaspase 8	Encodes a metacaspase (cysteine-type endopeptidase) that is involved in promoting programmed cell death in response to hydrogen peroxide (H2O2) UV light and methyl viologen (MV). Transcript levels rise in response to UV-C H2O2 and MV. In vitro assays demonstrate that this enzyme has a preference for cleaving after an arginine residue and it has a pH optimum of 8.0.
0	0	-1.15214	0	0	0	AT1G16445	S-adenosyl-L-methionine-dependent methyltransferases superfamily protein	x
0	0	0	0	-1.16748	0	AT1G16489	other RNA	Potential natural antisense gene locus overlaps with AT1G16490
0	0	0	-1.13059	-1.94179	-3.29693	AT1G16490	myb domain protein 58	Member of the R2R3 factor gene family.
0	0	-1.16937	-1.81038	0	0	AT1G16500	x	x
1.78671	1.00083	1.64194	0	1.09184	0	AT1G16510	SAUR-like auxin-responsive protein family	x
0	0	2.98732	0	0	-3.94001	AT1G16515	x	x
0	0	1.21503	0	1.91096	1.37184	AT1G16540	molybdenum cofactor sulfurase (LOS5) (ABA3)	Encodes molybdenum cofactor sulfurase. Involved in Moco biosynthesis. Involved in the conversion of ABA-aldehyde to ABA the last step of abscisic acid (ABA) biosynthesis. <i>sir</i> loss-of-function mutants are resistant to sirtinol a modulator of auxin signaling.N terminal domain is similar to bacterial NifS suggesting a common mechanism for sulphur mobilization and transfer. Also involved in pr…
-1.16918	0	0	0	-2.21511	-1.42817	AT1G16630	x	x
2.29343	1.29544	-2.0033	1.13932	2.0113	2.29619	AT1G16640	AP2/B3-like transcriptional factor family protein	x
0	0	-2.11632	0	0	0	AT1G16650	S-adenosyl-L-methionine-dependent methyltransferases superfamily protein	x
1.67748	1.43342	0	2.0239	1.78518	2.67731	AT1G16670	Protein kinase superfamily protein	x
0	-1.03733	0	0	0	0	AT1G16730	unknown protein 6	x
0	0	0	-1.00513	0	0	AT1G16780	Inorganic H pyrophosphatase family protein	Encodes a type II H+-PPases that localizes to and function as a proton pump of the Golgi apparatus in most tissues except for mature leaves.
-1.06639	-1.16256	0	0	-1.92508	-1.25617	AT1G16790	ribosomal protein-related	x
0	0	0	1.75659	0	0	AT1G16825	Reticulon family protein	x
0	0	-1.65189	0	0	0	AT1G16830	Pentatricopeptide repeat (PPR) superfamily protein	x
0	0	1.337	0	0	0	AT1G16840	x	x
0	0	4.66931	0	0	0	AT1G16850	x	x
0	0	-1.15699	0	0	0	AT1G16870	mitochondrial 28S ribosomal protein S29-related	x
0	0	0	1.54509	0	0	AT1G16930	F-box/RNI-like/FBD-like domains-containing protein	x
0	0	3.86636	0	3.71376	0	AT1G17020	senescence-related gene 1	Encodes a novel member of the Fe(II)/ascorbate oxidase gene family; senescence-related gene.
0	0	1.83429	0	0	-1.66192	AT1G17030	x	x
0	1.30824	0	2.22779	1.37381	0	AT1G17060	cytochrome p450 72c1	Encodes a protein with similarity to other cytochrome P450's and is a homolog of BAS1. Over expression causes a dwarf phenotype resembling brassinolide resistant mutants. Double mutant analysis of sob7/bas1 loss of function mutants suggests these genes have redundant functions in light responsiveness. SOB7 may function in metabolizing brassinolides. Expressed in leaf root stem and silique but exp…
0	0	-1.25339	-1.44401	0	0	AT1G17090	x	x
0	0	0	0	-1.23965	0	AT1G17100	SOUL heme-binding family protein	x
0	0	1.3602	0	0	0	AT1G17120	cationic amino acid transporter 8	Encodes a member of the cationic amino acid transporter (CAT) subfamily of amino acid polyamine choline transporters. Does not mediate efficient uptake of basic amino acids in yeast or Xenopus systems but can transport neutral and acidic amino acid analogs.
0	0	0	-1.0714	0	0	AT1G17140	interactor of constitutive active rops 1	Encodes a ROP/RAC effector designated interactor of constitutive active ROPs 1 (ICR1) that interacts with GTP-bound ROPs. ICR1 is a scaffold mediating formation of protein complexes that are required for cell polarity. ICR1 is comprised of coiled-coil domains and forms complexes with itself and the exocyst vesicle-tethering complex subunit SEC3.
2.59591	2.01997	-1.96893	2.89834	0	5.15364	AT1G17147	VQ motif-containing protein	x
8.10375	6.71065	3.5344	4.70493	7.8614	4.67853	AT1G17170	glutathione S-transferase TAU 24	Encodes glutathione transferase belonging to the tau class of GSTs. Naming convention according to Wagner et al. (2002).
9.13938	9.0297	4.0846	3.1249	7.81109	6.67049	AT1G17180	glutathione S-transferase TAU 25	Encodes glutathione transferase belonging to the tau class of GSTs. Naming convention according to Wagner et al. (2002).
0	0	0	0	0	-1.73526	AT1G17190	glutathione S-transferase tau 26	Encodes glutathione transferase belonging to the tau class of GSTs. Naming convention according to Wagner et al. (2002).
0	0	0	0	0	-1.52245	AT1G17200	Uncharacterised protein family (UPF0497)	x
0	0	0	1.21793	0	0	AT1G17230	Leucine-rich receptor-like protein kinase family protein	x
2.08117	1.12005	0	1.4848	2.58907	2.23666	AT1G17240	receptor like protein 2	Encodes a CLAVATA2 (CLV2)-related gene. Complements the clv2 mutant when expressed under the control of the CLV2 promoter.
0	0	-1.73294	1.33165	0	0	AT1G17250	receptor like protein 3	x
0	1.308	0	0	1.3365	1.49641	AT1G17290	alanine aminotransferas	Encodes for alanine aminotransferase (ALAAT1) involved in alanine catabolism during plants recovery from hypoxia
1.3377	0	0	1.14677	1.04953	1.48988	AT1G17330	Metal-dependent phosphohydrolase	x
1.1859	0	0	1.17953	1.66344	0	AT1G17340	Phosphoinositide phosphatase family protein	x
1.71806	2.42305	1.98933	2.50751	1.49698	4.17778	AT1G17380	jasmonate-zim-domain protein 5	x
0	1.70261	2.77045	2.13123	0	2.16063	AT1G17420	lipoxygenase 3	Lipoxygenase
0	0	0	0	0	-1.20682	AT1G17430	alpha/beta-Hydrolases superfamily protein	x
0	0	0	0	1.0376	0	AT1G17450	B-block binding subunit of TFIIIC	x
0	0	0	0	0	-1.31228	AT1G17480	IQ-domain 7	x
0	0	0	0	2.16793	0	AT1G17500	ATPase E1-E2 type family protein / haloacid dehalogenase-like hydrolase family protein	x
0	0	2.14885	0	0	0	AT1G17550	homology to ABI2	Protein Phosphatase 2C
0	0	-1.26445	-1.07334	-1.17197	0	AT1G17560	Ribosomal protein L14p/L23e family protein	Mutant shows abnormal ovule development
0	0	0	1.42944	1.22864	0	AT1G17590	nuclear factor Y subunit A8	x
1.55501	0	0	1.92154	1.81251	1.73152	AT1G17600	Disease resistance protein (TIR-NBS-LRR class) family	x
0	0	0	2.31979	1.41103	1.12483	AT1G17610	Disease resistance protein (TIR-NBS class)	x
1.24051	0	0	0	0	0	AT1G17620	Late embryogenesis abundant (LEA) hydroxyproline-rich glycoprotein family	x
0	0	-1.5191	0	0	0	AT1G17690	x	x
0	0	0	0	-2.69466	-3.30738	AT1G17700	prenylated RAB acceptor 1.F1	x
0	0	-2.2504	0	0	3.31972	AT1G17710	Pyridoxal phosphate phosphatase-related protein	x
2.4265	2.6095	4.71608	1.85254	4.99519	4.037	AT1G17744	x	x
1.38084	1.78087	3.77689	0	3.59194	3.1455	AT1G17745	D-3-phosphoglycerate dehydrogenase	encodes a 3-Phosphoglycerate dehydrogenase
0	1.23898	0	1.099	2.02978	4.45487	AT1G17750	PEP1 receptor 2	Encodes PEPR2 a plasma membrane leucine-rich repeat receptor kinase functioning as a receptor for the Pep1 and Pep2 peptides. Pep1 and Pep2 are amino acids that induce the transcription of defense-related genes.
0	0	1.7693	0	0	0	AT1G17830	Protein of unknown function (DUF789)	x
0	0	1.26924	0	0	-1.07498	AT1G17840	white-brown complex homolog protein 11	Encodes a plasma membrane-localized ATP-binding cassette transporter that is required for cutin transport to the extracellular matrix.
0	0	-1.0307	0	0	-1.00458	AT1G17850	Rhodanese/Cell cycle control phosphatase superfamily protein	x
2.61457	1.26122	0	2.9043	1.35833	2.48791	AT1G17860	Kunitz family trypsin and protease inhibitor protein	x
3.18644	0	3.15751	0	0	1.42646	AT1G17870	ethylene-dependent gravitropism-deficient and yellow-green-like 3	S2P-like putative metalloprotease also contain transmembrane helices near their C-termini and many of them five of seven contain a conserved zinc-binding motif HEXXH. Homolog of EGY1. Each of the EGY1 and EGY-like proteins share two additional highly conserved motifs the previously reported NPDG motif (aa 442454 in EGY1 Rudner et al. 1999) and a newly defined GNLR motif (aa 171179 in EGY1). The G…
0	0	-1.02719	0	0	0	AT1G17880	basic transcription factor 3	x
0	0	0	0	0	-1.00705	AT1G17920	homeodomain GLABROUS 12	Encodes a homeobox-leucine zipper family protein belonging to the HD-ZIP IV family. Together with HDG11 it is involved in trichome branching.
0	0	4.03926	0	0	0	AT1G17940	Endosomal targeting BRO1-like domain-containing protein	x
1.74467	0	0	0	0	1.97739	AT1G17960	Threonyl-tRNA synthetase	x
-1.41222	0	0	0	-1.35507	-1.78779	AT1G17970	RING/U-box superfamily protein	x
1.1628	0	0	1.43619	1.42947	0	AT1G17980	poly(A) polymerase 1	Encodes a poly(A) polymerase. Located in the nucleus.
1.81064	1.75334	0	1.95002	2.44503	1.92969	AT1G17990	FMN-linked oxidoreductases superfamily protein	x
0	0	0	0	0	-2.33245	AT1G18000	Major facilitator superfamily protein	x
2.02205	1.09682	0	2.05666	2.57386	1.6262	AT1G18020	FMN-linked oxidoreductases superfamily protein	x
1.17488	0	0	1.07666	1.07388	0	AT1G18030	Protein phosphatase 2C family protein	x
0	0	-1.22164	0	-1.16432	0	AT1G18090	5'-3' exonuclease family protein	x
0	0	0	0	-1.92323	2.52839	AT1G18140	laccase 1	putative laccase a member of laccase family of genes (with 17 members in Arabidopsis).
0	0	0	0	1.15755	0	AT1G18160	Protein kinase superfamily protein	x
2.33565	0	0	1.80436	0	2.10169	AT1G18200	RAB GTPase homolog A6B	x
0	0	0	0	1.2373	2.6932	AT1G18210	Calcium-binding EF-hand family protein	x
-1.20495	0	0	-1.02342	-1.45166	0	AT1G18250	Pathogenesis-related thaumatin superfamily protein	encodes a thaumatin-like protein
-1.37308	0	0	0	-1.90164	-3.20092	AT1G18265	Protein of unknown function DUF593	x
0	0	0	2.40785	1.17212	0	AT1G18270	ketose-bisphosphate aldolase class-II family protein	x
2.08208	2.30477	0	2.81848	2.71857	2.39163	AT1G18300	nudix hydrolase homolog 4	x
0	0	-4.45751	-2.47981	0	0	AT1G18320	Mitochondrial import inner membrane translocase subunit Tim17/Tim22/Tim23 family protein	x
0	0	-1.24897	0	-1.68506	-2.12993	AT1G18330	Homeodomain-like superfamily protein	EARLY-PHYTOCHROME-RESPONSIVE1
0	0	0	-1.08211	0	-1.4572	AT1G18360	alpha/beta-Hydrolases superfamily protein	x
-1.25994	0	0	0	-1.72767	0	AT1G18370	ATP binding microtubule motor family protein	Encodes a kinesin HINKEL. Required for cytokinesis in pollen. Mutant has cytokinesis defects; seedling lethal.
1.73922	1.7223	0	2.72867	1.28371	5.75611	AT1G18382	other RNA	Potential natural antisense gene locus overlaps with AT1G18380
2.67954	1.86652	0	2.73372	1.50735	3.77698	AT1G18390	Protein kinase superfamily protein	x
1.19368	0	-2.52753	0	-1.26056	-1.91412	AT1G18400	BR enhanced expression 1	x
0	0	1.02892	1.02278	0	0	AT1G18460	alpha/beta-Hydrolases superfamily protein	x
1.02369	0	0	0	0	1.42683	AT1G18480	Calcineurin-like metallo-phosphoesterase superfamily protein	x
0	0	-1.09905	0	0	0	AT1G18540	Ribosomal protein L6 family protein	x
0	0	0	0	-1.08883	0	AT1G18550	ATP binding microtubule motor family protein	x
2.50236	1.84066	0	2.6589	3.07077	5.32384	AT1G18570	myb domain protein 51	Encodes a member of the R2R3-MYB transcription family. Involved in indole glucosinolate biosynthesis.
0	0	0	-1.60615	0	0	AT1G18590	sulfotransferase 17	encodes a desulfoglucosinolate sulfotransferase involved in the final step of glucosinolate core structure biosynthesis. Has a broad-substrate specificity with preference with methionine-derived desulfoglucosinolates.
0	0	0	0	-1.03998	0	AT1G18610	Galactose oxidase/kelch repeat superfamily protein	x
0	0	0	0	-1.0427	-1.01993	AT1G18620	x	x
0	0	0	0	-1.0879	-1.94313	AT1G18650	plasmodesmata callose-binding protein 3	Encodes a member of the X8-GPI family of proteins. It localizes to the plasmodesmata and is predicted to bind callose.
0	0	1.10068	0	0	0	AT1G18670	Protein kinase superfamily protein	Encodes a cyclin-dependent kinase-like protein with a ser/thr protein kinase domain and an N-terminal myristoylation sequence. Mutants in this gene are unable to express female sterility in response to beta-aminobutyric acid as wild type plants do.
-1.25429	0	1.56662	0	-1.84147	0	AT1G18710	myb domain protein 47	Member of the R2R3 factor gene family.
0	0	0	1.70665	0	0	AT1G18740	Protein of unknown function (DUF793)	x
0	0	1.07063	-1.20753	-1.03806	-2.22112	AT1G18810	phytochrome kinase substrate-related	x
0	2.99489	4.40171	2.41541	2.94501	0	AT1G18830	Transducin/WD40 repeat-like superfamily protein	x
0	0	-1.61533	-1.53101	-1.00953	0	AT1G18850	x	x
0	0	4.32638	0	0	0	AT1G18870	isochorismate synthase 2	Encodes a protein with isochorismate synthase activity involved in phylloquinone biosynthesis. Mutant studies of this gene's function suggest that its function is redundant with that of ICS1 (AT1G7410).
-1.05422	0	0	0	-1.85364	0	AT1G18880	Major facilitator superfamily protein	x
0	0	0	0	0	2.08561	AT1G18900	Pentatricopeptide repeat (PPR) superfamily protein	x
0	0	0	0	1.38396	0	AT1G18910	zinc ion binding;zinc ion binding	x
0	0	0	0	1.51452	0	AT1G18940	Nodulin-like / Major Facilitator Superfamily protein	x
3.77819	3.93933	3.23768	2.10801	5.5324	3.17813	AT1G18980	RmlC-like cupins superfamily protein	x
0	0	0	1.58944	1.30395	0	AT1G18990	Protein of unknown function DUF593	x
-1.07389	0	0	0	0	0	AT1G19000	Homeodomain-like superfamily protein	x
3.69117	3.04422	0	3.48777	2.95675	7.28261	AT1G19020	x	x
2.47375	0	0	2.41447	3.08963	2.85454	AT1G19025	DNA repair metallo-beta-lactamase family protein	x
0	0	-1.12362	0	0	0	AT1G19050	response regulator 7	Encodes a member of the Arabidopsis response regulator (ARR) family most closely related to ARR15. A two-component response regulator protein containing a phosphate accepting domain in the receiver domain but lacking a DNA binding domain in the output domain. Involved in response to cytokinin and meristem stem cell maintenance. Arr7 protein is stabilized by cytokinin.
0	0	0	0	0	1.67976	AT1G19130	x	x
-1.10597	0	0	0	0	0	AT1G19150	photosystem I light harvesting complex gene 6	PSI type II chlorophyll a/b-binding protein (Lhca2*1) mRNA
1.92425	2.10664	2.72946	2.5645	2.01364	4.22975	AT1G19180	jasmonate-zim-domain protein 1	JAZ1 is a nuclear-localized protein involved in jasmonate signaling. JAZ1 transcript levels rise in response to a jasmonate stimulus. JAZ1 can interact with the COI1 F-box subunit of an SCF E3 ubiquitin ligase in a yeast-two-hybrid assay only in the presence of jasmonate-isoleucine (JA-ILE) or coronatine. Application of jasmonate methyl ester to Arabidopsis roots reduces the levels of a JAZ1:GUS …
0	0	3.11415	0	0	0	AT1G19200	Protein of unknown function (DUF581)	x
0	0	0	0	0	-1.37869	AT1G19220	auxin response factor 19	Encodes an auxin response factor that contains the conserved VP1-B3 DNA-binding domain at its N-terminus and the Aux/IAA-like domains III and IV present in most ARFs at its C-terminus. The protein interacts with IAA1 (yeast two hybrid) and other auxin response elements such as ER7 and ER9 (yeast one hybrid). ARF19 protein can complement many aspects of the arf7 mutant phenotype and together with …
0	0	2.90663	0	0	0	AT1G19230	Riboflavin synthase-like superfamily protein	x
1.15969	0	0	0	0	0	AT1G19240	x	x
3.5063	5.11764	4.37892	4.08363	8.15177	7.38994	AT1G19250	flavin-dependent monooxygenase 1	FMO1 is required for full expression of TIR-NB-LRRconditioned resistance to avirulent pathogens and for basal resistance to invasive virulent pathogens. Functions in an EDS1-regulated but SA-independent mechanism that promotes resistance and cell death at pathogen infection sites.
1.31692	1.24644	0	1.02222	2.29375	1.23151	AT1G19270	DA1	x
0	1.01535	0	0	0	1.2929	AT1G19300	Nucleotide-diphospho-sugar transferases superfamily protein	The PARVUS/GLZ1 gene encodes a putative family 8 glycosyl transferase that contributes to xylan biosynthesis. Its gene expression shows good co-variance with the IRX3 gene involved in secondary cell wall synthesis. PARVUS/GLZ1 is predicted to have galacturonosyltransferase activity and may be involved in the formation of the complex oligosaccharide sequence present at the reducing end of xylan. P…
1.66373	1.24778	0	2.13098	0	1.2829	AT1G19310	RING/U-box superfamily protein	x
0	-1.06897	0	-1.5589	-1.52457	0	AT1G19340	Methyltransferase MT-A70 family protein	x
0	0	1.08939	0	-1.064	0	AT1G19350	Brassinosteroid signalling positive regulator (BZR1) family protein	Encodes brassinosteroid (BR) signalling protein that accumulates in the nucleus as dephosphorylated form in response to BRs. Is phosphorylated by the BIN2 GSK3 kinase. It synergistically interacts with BIM1 to bind to E box sequences (CANNTG). The protein contains a nuclear localization signal (NLS) followed by a highly conserved amino-terminal domain (N) shared by all family members a BIN2 phosp…
0	0	0	0	1.17216	0	AT1G19360	Nucleotide-diphospho-sugar transferase family protein	x
0	0	0	1.39833	0	0	AT1G19370	x	x
0	0	0	2.00674	0	5.04753	AT1G19380	Protein of unknown function (DUF1195)	x
0	0	0	0	0	1.10437	AT1G19394	x	x
0	0	1.24671	1.40732	1.74878	0	AT1G19396	x	x
0	0	0	1.00332	1.05449	0	AT1G19397	x	x
1.2843	0	1.09638	0	1.0617	0	AT1G19440	3-ketoacyl-CoA synthase 4	Encodes KCS4 a member of the 3-ketoacyl-CoA synthase family involved in the biosynthesis of VLCFA (very long chain fatty acids).
0	0	0	0	-1.09916	0	AT1G19480	DNA glycosylase superfamily protein	x
0	0	1.1954	0	0	0	AT1G19490	Basic-leucine zipper (bZIP) transcription factor family protein	x
0	0	-1.33107	0	-2.48629	-1.51136	AT1G19510	RAD-like 5	x
0	0	-1.27194	0	0	0	AT1G19520	pentatricopeptide (PPR) repeat-containing protein	x
0	0	0	2.62996	0	-1.11413	AT1G19540	NmrA-like negative transcriptional regulator family protein	x
0	1.827	2.74968	1.27686	0	3.62611	AT1G19550	Glutathione S-transferase family protein	x
0	0	1.93619	0	0	0	AT1G19565	novel_araport11	hypothetical protein
0	0	2.19192	0	0	0	AT1G19570	dehydroascorbate reductase	Encodes a member of the dehydroascorbate reductase gene family. Critical for a mutualistic symbiosis between the host Arabidopsis and the root colonizing fungus Piriformospora indica.
0	2.61011	0	3.34311	0	2.3489	AT1G19610	Arabidopsis defensin-like protein	Predicted to encode a PR (pathogenesis-related) protein. Belongs to the plant defensin (PDF) family with the following members: At1g75830/PDF1.1 At5g44420/PDF1.2a At2g26020/PDF1.2b At5g44430/PDF1.2c At2g26010/PDF1.3 At1g19610/PDF1.4 At1g55010/PDF1.5 At2g02120/PDF2.1 At2g02100/PDF2.2 At2g02130/PDF2.3 At1g61070/PDF2.4 At5g63660/PDF2.5 At2g02140/PDF2.6 At5g38330/PDF3.1 and At4g30070/PDF3.2.
0	0	-1.24153	0	-1.25367	0	AT1G19620	x	x
0	0	1.78458	0	0	-1.75085	AT1G19630	cytochrome P450 family 722 subfamily A polypeptide 1	member of CYP722A
0	0	1.80147	0	0	1.29922	AT1G19640	jasmonic acid carboxyl methyltransferase	Encodes a S-adenosyl-L-methionine:jasmonic acid carboxyl methyltransferase that catalyzes the formation of methyljasmonate from jasmonic acid. Its expression is induced in response to wounding or methyljasmonate treatment.
0	0	1.39007	0	0	0	AT1G19650	Sec14p-like phosphatidylinositol transfer family protein	x
0	0	2.26988	1.56802	0	0	AT1G19660	Wound-responsive family protein	x
0	0	0	0	0	-1.00925	AT1G19670	chlorophyllase 1	Chlorophyllase is the first enzyme involved in chlorophyll degradation. It catalyzes the hydrolysis of the ester bond to yield chlorophyllide and phytol. AtCLH1 lacks a typical signal sequence for the chloroplast. Its expression is induced rapidly by methyljasmonate a known promoter of senescence and chlorophyll degradation.
0	0	1.04868	0	0	0	AT1G19700	BEL1-like homeodomain 10	Encodes a member of the BEL family of homeodomain proteins. Its interaction with PLP (PAS/LOV PROTEIN) is diminished by blue light.
0	0	0	0	-1.12109	-1.77742	AT1G19740	ATP-dependent protease La (LON) domain protein	x
1.99744	1.02775	0	3.22845	1.50252	2.30746	AT1G19770	purine permease 14	Member of a family of proteins related to PUP1 a purine transporter. May be involved in the transport of purine and purine derivatives such as cytokinins across the plasma membrane.
0	0	0	0	-2.46327	0	AT1G19830	SAUR-like auxin-responsive protein family	x
0	0	0	0	0	-1.02443	AT1G19835	Plant protein of unknown function (DUF869)	x
-1.2768	0	-1.46775	0	0	2.46286	AT1G19840	SAUR-like auxin-responsive protein family	x
0	0	1.04457	0	0	0	AT1G19860	Zinc finger C-x8-C-x5-C-x3-H type family protein	x
0	0	0	0	0	-1.83378	AT1G19940	glycosyl hydrolase 9B5	x
0	0	-2.96715	-3.16965	0	-3.50946	AT1G19960	x	x
0	0	3.21949	0	0	0	AT1G19970	ER lumen protein retaining receptor family protein	x
0	0	-1.15459	-1.44444	-1.75167	-2.41103	AT1G20010	tubulin beta-5 chain	beta tubulin
-1.73335	0	2.19471	0	-2.5651	-1.99686	AT1G20030	Pathogenesis-related thaumatin superfamily protein	x
-1.05769	0	0	0	0	0	AT1G20060	ATP binding microtubule motor family protein	x
-2.23546	0	0	-2.44281	-3.20648	-1.69316	AT1G20070	x	x
0	0	0	1.12903	0	0	AT1G20100	x	x
0	0	1.15542	0	-1.41359	0	AT1G20160	Subtilisin-like serine endopeptidase family protein	x
-1.01576	-1.53588	0	-2.60432	-2.65191	-2.84408	AT1G20190	expansin 11	member of Alpha-Expansin Gene Family. Naming convention from the Expansin Working Group (Kende et al 2004. Plant Mol Bio)
0	0	-1.09333	0	0	0	AT1G20220	Alba DNA/RNA-binding protein	x
0	0	0	0	-1.05494	0	AT1G20230	Pentatricopeptide repeat (PPR) superfamily protein	x
0	0	-1.26538	0	0	0	AT1G20300	Pentatricopeptide repeat (PPR) superfamily protein	x
2.02579	2.14731	1.33348	2.40017	2.38529	7.84041	AT1G20310	x	x
2.25789	2.48624	0	0	0	4.39878	AT1G20350	translocase inner membrane subunit 17-1	mitochondrial inner membrane translocase
0	0	-1.48714	-1.42906	-1.28927	0	AT1G20370	Pseudouridine synthase family protein	x
0	0	3.53267	0	0	0	AT1G20440	cold-regulated 47	Belongs to the dehydrin protein family which contains highly conserved stretches of 7-17 residues that are repetitively scattered in their sequences the K- S- Y- and lysine rich segments. Cold regulated gene amino acid sequence homology with Group II LEA (late embryogenesis abundant) proteins. Also responds to osmotic stress ABA dehydration and inhibits e.coli growth while overexpressed. COR47 an…
0	0	3.36388	0	0	0	AT1G20450	Dehydrin family protein	Encodes a gene induced by low temperature and dehydration. Inhibits e.coli growth while overexpressed. Belongs to the dehydrin protein family which contains highly conserved stretches of 7-17 residues that are repetitively scattered in their sequences the K- S- Y- and lysine rich segments. LTI29 and LTI30 double overexpressors confer cold tolerance. Localized to membranes and cytoplasm.
0	0	0	0	1.14462	0	AT1G20460	x	x
0	0	-2.40199	-1.9059	0	0	AT1G20470	SAUR-like auxin-responsive protein family	x
1.10607	1.41529	0	1.66351	1.22849	2.17522	AT1G20510	OPC-8:0 CoA ligase1	x
0	0	0	0	-1.26368	0	AT1G20515	other RNA	Potential natural antisense gene locus overlaps with AT1G20520
-1.64911	0	0	-1.76927	-1.54025	-1.61979	AT1G20530	Protein of unknown function (DUF630 and DUF632)	x
0	0	1.39145	0	1.37449	0	AT1G20560	acyl activating enzyme 1	x
0	0	1.28816	0	0	0	AT1G20610	Cyclin B2;3	x
0	0	0	0	-1.29176	-1.78324	AT1G20620	catalase 3	Catalase catalyzes the breakdown of hydrogen peroxide (H2O2) into water and oxygen.
0	0	1.20197	0	0	0	AT1G20630	catalase 1	Catalyzes the reduction of hydrogen peroxide using heme group as cofactor. Protects cells from toxicity by H2O2.
1.18699	0	0	0	0	0	AT1G20691	x	Potential natural antisense gene locus overlaps with AT1G20690
0	0	0	0	-1.62764	-1.77612	AT1G20693	high mobility group B2	Encodes a protein belonging to the subgroup of HMGB (high mobility group B) proteins that have a distinctive DNA-binding motif the HMG-box domain. The motif confers non-sequence specific interaction with linear DNA and structure-specific binding to distorted DNA sites. The HMGB proteins are involved in the assembly of nucleoprotein complexes. Can be phosphorylated by CK2alpha.
0	0	1.03475	0	0	-1.31321	AT1G20696	high mobility group B3	Encodes a protein belonging to the subgroup of HMGB (high mobility group B) proteins that have a distinctive DNA-binding motif the HMG-box domain. The motif confers non-sequence specific interaction with linear DNA and structure-specific binding to distorted DNA sites. The HMGB proteins are involved in the assembly of nucleoprotein complexes. Can be phosphorylated by CK2alpha.
0	0	0	0	-1.09624	0	AT1G20720	RAD3-like DNA-binding helicase protein	x
1.5864	0	0	1.99793	2.59168	1.09183	AT1G20780	senescence-associated E3 ubiquitin ligase 1	Encodes a protein containing a U-box and an ARM domain.
0	0	-1.09331	0	0	1.04251	AT1G20823	RING/U-box superfamily protein	x
0	0	0	1.09922	0	0	AT1G20840	tonoplast monosaccharide transporter1	The protein encoded by this gene is found in the tonoplast (vacuole membrane) of Arabidopsis cells. The gene is expressed at highest levels in juvenile (sink) and adult (source) leaves followed by flower tissues.
-1.50879	0	0	0	-1.42352	-1.58963	AT1G20870	HSP20-like chaperones superfamily protein	x
0	0	1.50742	0	1.33837	0	AT1G20880	RNA-binding (RRM/RBD/RNP motifs) family protein	x
0	0	0	0	0	1.71954	AT1G20900	Predicted AT-hook DNA-binding family protein	Encodes an AT hook domain containing protein that acts redundantly with SOB3 to modulate hypocotyl growth inhibition in response to light.
0	0	-1.19053	0	0	0	AT1G20910	ARID/BRIGHT DNA-binding domain-containing protein	x
-1.11116	0	0	0	0	0	AT1G20930	cyclin-dependent kinase B2;2	Cyclin-dependent kinase expressed in flowers and suspension cell culture expression peaks during M phase in synchronized cultures. Required for proper organization of the shoot apical meristem and for hormone signaling. Expressed in the shoot apical meristem. Involved in regulation of the G2/M transition of the mitotic cell cycle.
1.38657	0	1.23045	1.352	0	0	AT1G20970	x	x
0	0	0	1.09786	0	0	AT1G20980	squamosa promoter binding protein-like 14	Encodes a nuclear plant-specific protein with features characteristic of a transcriptional regulator including a nuclear localization signal sequence a plant-specific DNA binding domain (the SBP box) and a protein interaction motif (ankyrin repeats). It unctions as a transcriptional regulator that plays a role not only in sensitivity to FB1 but also in the development of normal plant architecture.
1.45313	1.28004	2.34638	1.64662	1.20577	1.27571	AT1G21000	PLATZ transcription factor family protein	x
0	0	1.333	2.23519	0	0	AT1G21010	x	x
0	0	-1.76069	0	0	0	AT1G21050	Protein of unknown function DUF617	x
0	0	0	1.05682	0	0	AT1G21080	DNAJ heat shock N-terminal domain-containing protein	x
0	0	0	0	-1.02766	-1.19125	AT1G21090	Cupredoxin superfamily protein	x
1.825	2.27667	-1.69649	3.38888	0	2.26692	AT1G21100	O-methyltransferase family protein	x
2.70667	2.28365	-3.25378	3.60361	0	5.08342	AT1G21110	O-methyltransferase family protein	x
3.54565	2.61166	-2.14949	3.62211	0	6.04411	AT1G21120	O-methyltransferase family protein	x
2.00846	1.82076	-1.29917	2.2059	0	1.72857	AT1G21130	O-methyltransferase family protein	x
0	0	0	0	-2.57017	-1.20853	AT1G21140	Vacuolar iron transporter (VIT) family protein	x
0	0	0	0	-1.26085	-1.50122	AT1G21150	Mitochondrial transcription termination factor family protein	x
2.76399	0	0	2.5606	3.61023	1.69411	AT1G21210	wall associated kinase 4	cell wall-associated ser/thr kinase involved in cell elongation and lateral root development
2.72626	3.30002	0	2.13567	5.52067	4.84918	AT1G21240	wall associated kinase 3	encodes a wall-associated kinase
0	0	0	0	2.58721	0	AT1G21250	cell wall-associated kinase	cell wall-associated kinase may function as a signaling receptor of extracellular matrix component such as oligogalacturonides.
1.32354	0	-2.52733	0	1.81176	0	AT1G21270	wall-associated kinase 2	cytoplasmic serine/threonine protein kinase induced by salicylic acid. mutant plants exhibit a loss of cell expansion and dependence on sugars and salts for seedling growth affecting the expression and activity of vacuolar invertase.
1.00255	1.88027	1.24574	0	0	2.33144	AT1G21310	extensin 3	Encodes extensin 3.
2.03514	2.41034	-1.78278	0	1.77628	5.39217	AT1G21320	nucleotide binding;nucleic acid binding	x
1.67983	1.34133	-1.38193	3.14581	0	7.19012	AT1G21326	VQ motif-containing protein	x
0	0	0	0	1.78087	1.81321	AT1G21370	x	x
2.45602	2.53776	0	0	1.28665	0	AT1G21390	embryo defective 2170	x
0	0	4.09795	3.6021	2.67732	1.12181	AT1G21400	Thiamin diphosphate-binding fold (THDP-binding) superfamily protein	x
0	0	3.45971	0	0	0	AT1G21410	F-box/RNI-like superfamily protein	AtSKP2;1 is a homolog of human SKP2 the human F-box protein that recruits E2F1. Contains an F-box motif at the N-terminal region and a C-terminal Leu-rich repeat domain. Forms part of an E3-ubiquitin-ligase SCF (Skp1 cullin F-box) complex and recruits phosphorylated AtE2Fc a transcriptional factor that might play a role in cell division and during the transition from skotomorphogenesis to photomo…
0	0	1.36288	0	0	0	AT1G21440	Phosphoenolpyruvate carboxylase family protein	x
1.15007	1.16302	0	2.09376	0	0	AT1G21450	SCARECROW-like 1	Encodes a scarecrow-like protein (SCL1). Member of GRAS gene family.
0	0	0	-1.37826	-1.33289	-1.22503	AT1G21460	Nodulin MtN3 family protein	x
-1.92129	0	0	0	0	-1.75842	AT1G21510	x	x
2.35103	1.42857	1.52772	1.73722	0	1.23197	AT1G21520	x	x
0	-1.16163	0	0	-1.0857	0	AT1G21540	AMP-dependent synthetase and ligase family protein	x
3.16645	1.72714	1.4897	0	0	3.63467	AT1G21550	Calcium-binding EF-hand family protein	x
0	0	0	-1.14286	0	0	AT1G21560	x	x
0	0	0	0	1.09109	0	AT1G21580	Zinc finger C-x8-C-x5-C-x3-H type family protein	x
0	0	-1.11391	0	0	-1.32946	AT1G21600	plastid transcriptionally active 6	Present in transcriptionally active plastid chromosomes. Involved in plastid gene expression.
0	0	0	0	1.1038	0	AT1G21651	zinc ion binding	x
1.05224	1.09665	1.50667	2.24294	0	0	AT1G21670	x	x
2.71608	1.33903	1.28673	3.74314	1.39376	0	AT1G21680	DPP6 N-terminal domain-like protein	x
0	0	0	2.04922	0	0	AT1G21695	hydroxyproline-rich glycoprotein family protein	x
0	0	0	0	1.57868	0	AT1G21740	Protein of unknown function (DUF630 and DUF632)	x
0	0	1.21806	0	0	0	AT1G21780	BTB/POZ domain-containing protein	BTB/POZ domain-containing protein. Contains similarity to gb:AJ000644 SPOP (speckle-type POZ protein) from Homo sapiens and contains a PF:00651 BTB/POZ domain. ESTs gb:T75841 gb:R89974 gb:R30221 gb:N96386 gb:T76457 gb:AI100013 and gb:T76456 come from this gene;supported by full-length. Interacts with CUL3A and CUL3B.
0	0	3.04996	0	0	0	AT1G21790	TRAM LAG1 and CLN8 (TLC) lipid-sensing domain containing protein	x
0	0	0	0	-1.15816	-1.51301	AT1G21810	Plant protein of unknown function (DUF869)	x
0	0	-1.64384	0	0	0	AT1G21830	x	x
0	0	0	0	0	-1.0428	AT1G21840	urease accessory protein F	Encodes a urease accessory protein which is essential for the activation of plant urease.
0	0	-1.12835	-1.06587	-1.04019	-1.29528	AT1G21880	lysm domain GPI-anchored protein 1 precursor	x
1.30028	0	0	2.04872	1.47636	0	AT1G21910	Integrase-type DNA-binding superfamily protein	encodes a member of the DREB subfamily A-5 of ERF/AP2 transcription factor family. The protein contains one AP2 domain. There are 15 members in this subfamily including RAP2.1 RAP2.9 and RAP2.10.
0	0	0	0	0	-1.4892	AT1G21920	Histone H3 K4-specific methyltransferase SET7/9 family protein	x
0	0	2.02282	0	0	0	AT1G21980	phosphatidylinositol-4-phosphate 5-kinase 1	Type I phosphatidylinositol-4-phosphate 5-kinase. Preferentially phosphorylates PtdIns4P. Induced by water stress and abscisic acid in Arabidopsis thaliana. Expressed in procambial cells of leaves flowers and roots. A N-terminal Membrane Occupation and Recognition Nexus (MORN)affects enzyme activity and distribution.
0	0	-1.60666	-1.26834	0	-1.44911	AT1G22030	x	x
1.20259	1.19583	0	0	0	1.04459	AT1G22070	TGA1A-related gene 3	Encodes a transcription factor. Like other TGAla-related factors TGA3 has a highly conserved bZIP region and exhibits similar DNA-binding properties.
0	0	2.12564	0	0	0	AT1G22160	Protein of unknown function (DUF581)	x
0	1.11059	0	0	1.12409	2.83266	AT1G22180	Sec14p-like phosphatidylinositol transfer family protein	x
0	0	1.42415	1.63324	0	2.56831	AT1G22190	Integrase-type DNA-binding superfamily protein	x
0	0	-2.61851	0	0	0	AT1G22220	F-box family protein	x
0	0	0	0	1.28802	0	AT1G22230	x	x
0	0	1.12337	0	0	0	AT1G22250	x	x
0	0	-1.15927	-1.33253	-1.01105	0	AT1G22270	Trm112p-like protein	Encodes SMO2 (Small Organ 2). Modulates progression of cell division during organ growth.
0	0	0	0	0	1.44927	AT1G22275	Myosin heavy chain-related protein	One of two nearly identical proteins (ZYP1a) identified by similarity to transverse filament (TF) proteins. These proteins are involved in chromosome synapsis during meiosis I and localize to the synaptonemal complex (SC). Single mutants have reduced fertility and double mutants (induced by RNAi) have severely reduced fertility.
1.71335	1.33378	0	1.76119	1.27932	2.50077	AT1G22280	phytochrome-associated protein phosphatase type 2C	Encodes a phytochrome-associated protein PAPP2C (phytochrome-associated protein phosphatase type 2C). PAPP2C interacts in the nucleus with phyA (phytochrome A) and phyB. Functions as a regulator of phytochrome-interacting factor PIF3 by dephosphorylating phytochromes in the nucleus.
0	0	-1.08154	0	0	-1.78106	AT1G22330	RNA-binding (RRM/RBD/RNP motifs) family protein	x
0	0	1.66286	0	0	0	AT1G22340	UDP-glucosyl transferase 85A7	x
0	0	3.75378	0	0	-1.69073	AT1G22370	UDP-glucosyl transferase 85A5	x
0	0	2.53047	0	1.71609	0	AT1G22380	UDP-glucosyl transferase 85A3	Encodes a putative UDP-glucosyl transferase. At1g22380 was initially identified as encoding the protein AAF87154 which has been classified as a bHLH protein (AtbHLH152). Subsequently it has been found that the AAF87154 protein appears to be encoded by the AT1G23970 genomic locus.
4.17598	2.33933	2.23142	3.52211	5.27672	4.00516	AT1G22400	UDP-Glycosyltransferase superfamily protein	x
1.75177	1.21395	1.52505	1.36094	2.50931	1.82435	AT1G22403	other RNA	x
0	0	0	0	0	1.68068	AT1G22410	Class-II DAHP synthetase family protein	x
0	0	2.40455	0	0	1.9299	AT1G22440	Zinc-binding alcohol dehydrogenase family protein	x
1.9165	0	3.6829	2.22695	3.94405	2.65962	AT1G22470	x	x
0	0	1.37614	0	0	-1.71234	AT1G22490	basic helix-loop-helix (bHLH) DNA-binding superfamily protein	x
-1.27101	0	-2.62506	0	-1.94368	-2.20943	AT1G22500	RING/U-box superfamily protein	x
1.02316	1.12779	0	1.11662	1.30045	1.90737	AT1G22510	RING/U-box protein with domain of unknown function (DUF 1232)	x
1.89637	0	0	1.05165	1.56279	-1.16484	AT1G22530	PATELLIN 2	x
0	0	0	0	0	-1.26756	AT1G22540	Major facilitator superfamily protein	x
0	0	0	0	-1.23005	-2.45984	AT1G22550	Major facilitator superfamily protein	x
0	0	-1.1244	0	0	-3.24049	AT1G22570	Major facilitator superfamily protein	x
0	0	0	0	0	-1.12287	AT1G22590	AGAMOUS-like 87	x
0	0	0	0	0	-1.35009	AT1G22630	x	x
0	0	3.23518	0	0	-2.12893	AT1G22640	myb domain protein 3	MYB-type transcription factor (MYB3) that represses phenylpropanoid biosynthesis gene expression
1.38291	0	0	1.90193	0	0	AT1G22650	Plant neutral invertase family protein	x
0	0	-1.94194	0	0	0	AT1G22690	Gibberellin-regulated family protein	x
1.40771	0	1.0484	1.27677	0	-1.03779	AT1G22740	RAB GTPase homolog G3B	GTP-binding protein Rab7
0	0	0	0	0	-1.01199	AT1G22770	gigantea protein (GI)	Together with CONSTANTS (CO) and FLOWERING LOCUS T (FT) GIGANTEA promotes flowering under long days in a circadian clock-controlled flowering pathway. GI acts earlier than CO and FT in the pathway by increasing CO and FT mRNA abundance. Located in the nucleus. Regulates several developmental processes including photoperiod-mediated flowering phytochrome B signaling circadian clock carbohydrate me…
0	0	0	0	0	4.78032	AT1G22800	S-adenosyl-L-methionine-dependent methyltransferases superfamily protein	x
3.26763	0	0	3.55717	0	7.11452	AT1G22810	Integrase-type DNA-binding superfamily protein	encodes a member of the DREB subfamily A-5 of ERF/AP2 transcription factor family. The protein contains one AP2 domain. There are 16 members in this subfamily including RAP2.1 RAP2.9 and RAP2.10.
0	0	0	2.78722	2.43769	0	AT1G22830	Tetratricopeptide repeat (TPR)-like superfamily protein	x
0	0	0	0	0	1.03229	AT1G22840	CYTOCHROME C-1	Encodes cytochrome c. Contains two site II (TGGGCC/T) elements which interact with a TCP-domain transcription factor and a downstream internal telomeric repeat and are required for expression of the Cytc-1 gene. Promoter directs preferential expression in root and shoot meristems and in anthers.
0	0	0	0	1.21808	0	AT1G22870	Protein kinase family protein with ARM repeat domain	x
0	0	0	1.03414	0	1.68394	AT1G22885	x	x
0	1.4776	0	2.17488	1.7127	2.65127	AT1G22890	x	x
-1.0717	0	0	-1.0763	-1.36064	0	AT1G22900	Disease resistance-responsive (dirigent-like protein) family protein	x
0	0	2.18911	1.47428	1.41013	1.24888	AT1G22930	T-complex protein 11	x
0	0	0	-1.17986	0	0	AT1G22950	2-oxoglutarate (2OG) and Fe(II)-dependent oxygenase superfamily protein	x
1.37622	0	1.39948	1.16739	0	0	AT1G22985	Integrase-type DNA-binding superfamily protein	encodes a member of the ERF (ethylene response factor) subfamily B-5 of ERF/AP2 transcription factor family. The protein contains one AP2 domain. There are 7 members in this subfamily.
0	0	0	0	0	1.24597	AT1G23020	ferric reduction oxidase 3	Encodes a ferric chelate reductase whose transcription is regulated by FIT1. Expressed in the root shoot flower and cotyledon.
0	0	3.25862	0	0	0	AT1G23040	hydroxyproline-rich glycoprotein family protein	x
0	0	1.7814	0	0	0	AT1G23050	hydroxyproline-rich glycoprotein family protein	x
0	0	2.07019	0	-1.08751	-2.18046	AT1G23052	x	x
0	0	1.5558	0	-1.69812	-2.63102	AT1G23060	x	x
0	0	-1.26634	-1.81965	-1.51479	-3.0046	AT1G23080	Auxin efflux carrier family protein	Encodes a novel component of auxin efflux that is located apically in the basal cell and is involved during embryogenesis in setting up the apical-basal axis in the embryo. It is also involved in pattern specification during root development. In roots it is expressed at lateral and basal membranes of provascular cells in the meristem and elongation zone whereas in the columella cells it coincides…
0	0	-1.54751	0	-1.39603	0	AT1G23100	GroES-like family protein	x
0	0	2.41162	1.88097	0	0	AT1G23120	Polyketide cyclase/dehydrase and lipid transport superfamily protein	x
0	1.22811	0	0	0	0	AT1G23140	Calcium-dependent lipid-binding (CaLB domain) family protein	x
0	0	0	0	0	1.62363	AT1G23150	x	x
0	0	-1.29005	0	0	0	AT1G23170	Protein of unknown function DUF2359 transmembrane	x
0	0	1.45976	0	0	0	AT1G23190	Phosphoglucomutase/phosphomannomutase family protein	Encodes a cytosolic phosphoglucomutase (PGM). Two Arabidopsis PGM proteins (AT1G70730/PGM2 and AT1G23190/PGM3) have high sequence similarities and redundant functions. Mature plants possessing a single cPGM allele had a major reduction in cPGM activity. Whereas pgm2 and pgm3 single mutants are undistinguishable from the wild type loss of both PGM2 and PGM3 severely impairs male and female gametop…
1.05568	1.36874	3.3603	1.75192	0	0	AT1G23200	Plant invertase/pectin methylesterase inhibitor superfamily	x
-1.60637	0	0	-3.27523	-3.29178	0	AT1G23205	Plant invertase/pectin methylesterase inhibitor superfamily protein	x
0	0	-2.18764	-1.33691	0	0	AT1G23280	MAK16 protein-related	x
-1.26127	0	-1.33922	0	0	0	AT1G23300	MATE efflux family protein	x
0	0	1.17765	0	0	0	AT1G23330	alpha/beta-Hydrolases superfamily protein	x
0	0	0	-1.60593	-2.28308	-2.39666	AT1G23340	Protein of Unknown Function (DUF239)	x
0	0	0	0	0	1.16856	AT1G23380	KNOTTED1-like homeobox gene 6	homeodomain transcription factor KNAT6 belonging to class I of KN transcription factor family (which also includes KNAT1 and KNAT2). Expression is increased in as and bop1 leaf mutants.
-1.23584	0	0	1.26926	0	-1.99336	AT1G23390	Kelch repeat-containing F-box family protein	x
0	0	0	0	-1.34551	-1.22036	AT1G23400	RNA-binding CRS1 / YhbY (CRM) domain-containing protein	Promotes the splicing of chloroplast group II introns.
0	0	-1.92748	0	-2.11165	0	AT1G23410	Ribosomal protein S27a / Ubiquitin family protein	x
1.24059	0	1.9302	1.36682	1.89733	0	AT1G23440	Peptidase C15 pyroglutamyl peptidase I-like	x
2.11012	0	1.3354	2.26618	4.87776	2.15843	AT1G23450	Tetratricopeptide repeat (TPR)-like superfamily protein	pentatricopeptide (PPR) repeat-containing protein
0	0	0	0	1.1633	0	AT1G23460	Pectin lyase-like superfamily protein	x
0	0	0	0	0	-1.13263	AT1G23480	cellulose synthase-like A3	encodes a gene similar to cellulose synthase
3.59592	3.13852	1.22539	1.48229	0	3.81606	AT1G23550	similar to RCD one 2	Encodes a protein with similarity to RCD1 but without the WWE domain. The protein does have a PARP signature upstream of the C-terminal protein interaction domain. The PARP signature may bind NAD+ and attach the ADP-ribose-moiety from NAD+ to the target molecule. Its presence suggests a role for the protein in ADP ribosylation.
1.43932	2.69094	1.85729	1.39771	0	2.37536	AT1G23560	Domain of unknown function (DUF220)	x
3.22723	3.19485	1.84415	4.0828	2.21795	4.02387	AT1G23710	Protein of unknown function (DUF1645)	x
0	0	1.45993	0	0	0	AT1G23730	beta carbonic anhydrase 3	x
-1.67051	0	0	0	-1.88565	0	AT1G23790	Plant protein of unknown function (DUF936)	x
0	0	3.70705	0	0	0	AT1G23800	aldehyde dehydrogenase 2B7	Encodes a mitochondrial aldehyde dehydrogenase; nuclear gene for mitochondrial product.
0	0	0	0	0	1.64176	AT1G23830	x	x
0	0	-1.13552	0	0	2.00779	AT1G23840	x	x
0	1.90633	0	1.05435	1.5452	2.56626	AT1G23850	x	x
0	0	1.16566	2.53705	0	0	AT1G23870	trehalose-phosphatase/synthase 9	Encodes an enzyme putatively involved in trehalose biosynthesis. The protein has a trehalose synthase (TPS)-like domain that may or may not be active as well as a trehalose phosphatase (TPP)-like domain.
0	0	0	0	-1.01307	0	AT1G23880	NHL domain-containing protein	x
0	0	0	-1.18069	-1.17607	-1.62257	AT1G23980	RING/U-box superfamily protein	x
0	-1.49038	0	-1.84585	-1.81961	0	AT1G24020	MLP-like protein 423	x
0	0	3.3892	0	0	-1.90946	AT1G24070	cellulose synthase-like A10	encodes a gene similar to cellulose synthase
0	0	-2.00661	-1.08406	0	0	AT1G24090	RNase H family protein	x
2.84571	3.24663	0	0	0	4.18143	AT1G24095	Putative thiol-disulphide oxidoreductase DCC	x
2.92807	2.61172	0	2.73396	1.76517	5.86749	AT1G24140	Matrixin family protein	x
1.41404	1.8072	0	2.55319	2.42119	4.09295	AT1G24145	x	x
0	0	0	1.65678	1.73324	0	AT1G24147	x	x
2.48027	1.70825	0	2.09356	1.29313	3.18057	AT1G24150	formin homologue 4	Encodes a group I formin. Localized to cell junctions. Polymerizes actin. Binds profilin.
0	0	0	0	0	1.07749	AT1G24180	Thiamin diphosphate-binding fold (THDP-binding) superfamily protein	Arabidopsis thaliana pyruvate dehydrogenase E1a-like subunit. 81% identical to a previously characterized Arabidopsis mitochondrial PDH E1a-subunit At1g59900
0	0	-1.04963	0	0	0	AT1G24265	Protein of unknown function (DUF1664)	x
0	0	-1.35097	-1.13747	0	0	AT1G24280	glucose-6-phosphate dehydrogenase 3	Encodes a plastidic glucose-6-phosphate dehydrogenase that is sensitive to reduction by DTT and whose mRNA is most highly expressed in root.
0	0	0	0	-1.06776	-1.13135	AT1G24290	AAA-type ATPase family protein	x
0	0	-1.16311	0	0	0	AT1G24310	x	x
0	0	1.07573	0	0	-1.23446	AT1G24330	ARM repeat superfamily protein	x
0	0	0	0	1.18611	0	AT1G24350	Acid phosphatase/vanadium-dependent haloperoxidase-related protein	x
0	0	1.56146	0	1.58214	0	AT1G24440	RING/U-box superfamily protein	x
0	0	0	0	0	-1.61524	AT1G24450	Ribonuclease III family protein	x
0	-1.55993	1.80942	0	0	0	AT1G24470	beta-ketoacyl reductase 2	Encodes one of the two Arabidopsis homologues to YBR159w encoding a S. cerevisiae beta-ketoacyl reductase (KCR) which catalyzes the first reduction during VLCFA (very long chain fatty acids >18 carbon) elongation: KCR1 (At1g67730) KCR2 (At1g24470). Complementation of the yeast ybr159Delta mutant demonstrated that the two KCR proteins are divergent and that only AtKCR1 can restore heterologous elo…
1.48286	0	-1.35323	1.00698	0	1.58778	AT1G24530	Transducin/WD40 repeat-like superfamily protein	x
0	-1.56311	0	0	-1.13636	-1.74849	AT1G24577	x	x
0	0	4.41413	0	0	0	AT1G24580	RING/U-box superfamily protein	x
0	2.17134	5.31106	1.88954	0	2.38368	AT1G24600	x	x
0	0	0	-1.57189	0	-1.92151	AT1G24625	zinc finger protein 7	Encodes a zinc finger protein containing only a single zinc finger.
0	0	0	0	1.84702	1.28565	AT1G25175	other RNA	x
1.0944	1.36795	0	1.14132	1.33063	3.12745	AT1G25220	anthranilate synthase beta subunit 1	Catalyzes the first step of tryptophan biosynthesis: Chorismate L-Glutamine = Anthranilate Pyruvate L-Glutamate. Functions as a heterocomplex with anthranilate synthase alpha subunit (ASA1 or ASA2).
-1.07465	0	0	0	-1.58267	-2.06511	AT1G25230	Calcineurin-like metallo-phosphoesterase superfamily protein	x
0	0	0	-1.48456	0	0	AT1G25250	indeterminate(ID)-domain 16	x
0	0	-1.76628	0	0	0	AT1G25260	Ribosomal protein L10 family protein	x
0	0	0	1.45251	0	2.07716	AT1G25275	x	x
0	0	1.26375	0	0	2.21737	AT1G25277	novel_araport11	hypothetical protein
0	0	0	0	-1.23977	-1.33038	AT1G25320	Leucine-rich repeat protein kinase family protein	x
1.81472	1.79593	0	1.04381	2.61658	3.87847	AT1G25370	Protein of unknown function (DUF1639)	x
1.69571	0	0	2.02532	0	1.50571	AT1G25390	Protein kinase superfamily protein	x
2.01124	1.35622	0	5.71363	2.34387	5.34519	AT1G25400	x	x
0	0	0	-1.22592	0	-2.39594	AT1G25425	CLAVATA3/ESR-RELATED 43	x
0	-1.01834	-1.3858	0	-2.39727	-2.62759	AT1G25440	B-box type zinc finger protein with CCT domain	x
0	-1.19078	1.59543	0	0	0	AT1G25450	3-ketoacyl-CoA synthase 5	Encodes KCS5 a member of the 3-ketoacyl-CoA synthase family involved in the biosynthesis of VLCFA (very long chain fatty acids).
0	0	1.11164	0	1.31456	1.19976	AT1G25500	Plasma-membrane choline transporter family protein	x
0	0	0	-1.34683	-1.48738	0	AT1G25510	Eukaryotic aspartyl protease family protein	x
0	0	2.63199	0	0	0	AT1G25530	Transmembrane amino acid transporter family protein	x
1.28414	1.64713	0	2.07044	1.68585	2.21589	AT1G25550	myb-like transcription factor family protein	x
0	1.33643	1.43339	0	1.12668	3.11631	AT1G25560	AP2/B3 transcription factor family protein	Encodes a member of the RAV transcription factor family that contains AP2 and B3 binding domains. Involved in the regulation of flowering under long days. Loss of function results in early flowering. Overexpression causes late flowering and repression of expression of FT. Novel transcriptional regulator involved in ethylene signaling. Promoter bound by EIN3. EDF1 in turn binds to promoter element…
0	0	0	0	1.03787	0	AT1G25580	NAC (No Apical Meristem) domain transcriptional regulator superfamily protein	Encodes suppressor of gamma response 1 (SOG1) a putative transcription factor governing multiple responses to DNA damage.
0	0	-1.02369	-1.47791	-2.38685	-1.56339	AT1G26100	Cytochrome b561/ferric reductase transmembrane protein family	x
0	0	0	0	-1.09691	0	AT1G26150	proline-rich extensin-like receptor kinase 10	x
1.29601	0	0	0	0	0	AT1G26200	TRAM LAG1 and CLN8 (TLC) lipid-sensing domain containing protein	x
0	0	1.25889	0	0	-1.10451	AT1G26208	other RNA	Potential natural antisense gene locus overlaps with AT1G26210
0	0	1.14107	-1.34124	-1.15459	-1.1504	AT1G26210	SOB five-like 1	AtSOFL1 acts redundantly with AtSOFL2 as positive regulator of cytokinin levels.
0	0	0	0	0	-1.25862	AT1G26218	other RNA	Potential natural antisense gene locus overlaps with AT1G26220
0	0	0	0	-1.38224	0	AT1G26220	Acyl-CoA N-acyltransferases (NAT) superfamily protein	x
0	0	0	0	-1.05228	0	AT1G26230	TCP-1/cpn60 chaperonin family protein	x
2.50195	1.4296	0	1.95569	1.67785	1.21084	AT1G26270	Phosphatidylinositol 3- and 4-kinase family protein	x
-1.51555	0	0	0	0	0	AT1G26330	DNA binding	x
0	0	-1.18247	0	0	0	AT1G26340	cytochrome B5 isoform A	encodes a member of the cytochromes b5 family of proteins that localizes to the outer envelope of the chloroplast. The C-terminal portion of the protein appears to be capable of inserting into a plant microsomal membrane in vitro.
5.45093	4.266	0	5.64344	2.9067	8.70914	AT1G26380	FAD-binding Berberine family protein	x
0	2.8873	0	2.37604	0	3.35448	AT1G26390	FAD-binding Berberine family protein	x
5.10794	6.47701	0	5.27883	3.48013	8.03074	AT1G26410	FAD-binding Berberine family protein	x
3.11057	3.62557	0	3.49737	2.71465	6.69772	AT1G26420	FAD-binding Berberine family protein	x
0	1.14472	0	0	0	1.37179	AT1G26440	ureide permease 5	uptake assays in a yeast mutant indicated this splice variant is not a cellular importer for allantoin uracil or xanthine
-1.08686	0	0	0	0	1.39497	AT1G26450	Carbohydrate-binding X8 domain superfamily protein	x
0	0	0	0	-1.48697	0	AT1G26500	Pentatricopeptide repeat (PPR) superfamily protein	x
0	0	-1.07718	-1.40564	-1.0457	0	AT1G26520	Cobalamin biosynthesis CobW-like protein	x
0	0	-1.4203	0	0	0	AT1G26530	PIN domain-like family protein	x
0	0	-1.65852	0	-1.37143	-1.02133	AT1G26540	Agenet domain-containing protein	x
0	0	1.04615	0	0	0	AT1G26560	beta glucosidase 40	x
0	0	0	1.54088	1.61371	0	AT1G26580	x	x
0	0	0	-1.1804	-1.04069	-2.41934	AT1G26600	CLAVATA3/ESR-RELATED 9	Member of a large family of putative ligands homologous to the Clavata3 gene. Consists of a single exon. Can partially replace CLV3 function in vivo.
0	0	1.22823	0	0	0	AT1G26620	Plant protein of unknown function (DUF863)	x
0	0	0	0	-1.08433	-1.66963	AT1G26650	x	x
0	0	0	1.02866	0	0	AT1G26665	Mediator complex subunit Med10	x
0	0	1.60683	1.12104	1.05718	0	AT1G26670	Vesicle transport v-SNARE family protein	member of VTI1 Gene Family. Normally localizes to the transgolgi network and plasma membrane. A dominant mutation (zip1) alters the subcellular localization of VTI12 and suppresses loss of function mutation (zag1) of VTI11. Interacts with members of the SYP family. Involved in protein trafficking to protein storage vacuoles.
0	0	1.43832	0	1.49435	0	AT1G26690	emp24/gp25L/p24 family/GOLD family protein	x
0	0	0	1.36412	0	1.57051	AT1G26730	EXS (ERD1/XPR1/SYG1) family protein	x
0	0	-1.12119	0	0	0	AT1G26740	Ribosomal L32p protein family	x
0	0	0	0	-2.25657	0	AT1G26760	SET domain protein 35	x
0	0	0	-1.22474	-1.81368	-2.28559	AT1G26761	Arabinanase/levansucrase/invertase	x
0	0	0	-1.83187	1.19882	-1.05619	AT1G26770	expansin A10	Encodes an expansin. Naming convention from the Expansin Working Group (Kende et al Plant Mol Bio). Involved in the formation of nematode-induced syncytia in roots of Arabidopsis thaliana.
0	0	0	2.51442	0	4.30655	AT1G26790	Dof-type zinc finger DNA-binding family protein	x
2.0794	0	0	2.35758	0	0	AT1G26800	RING/U-box superfamily protein	x
0	0	1.19606	0	0	0	AT1G26820	ribonuclease 3	Encodes ribonuclease RNS3.
-1.02777	0	0	0	0	0	AT1G26840	origin recognition complex protein 6	Origin Recognition Complex subunit 6. Involved in the initiation of DNA replication. Regulated transcriptionally during cell cycle peaking at G1/S-phase. Target of E2F/DF family of transcription factors.
0	0	-1.36368	0	0	0	AT1G26880	Ribosomal protein L34e superfamily protein	x
2.37531	0	0	1.33898	0	0	AT1G26900	Pentatricopeptide repeat (PPR) superfamily protein	x
0	0	-1.21161	0	0	0	AT1G26910	Ribosomal protein L16p/L10e family protein	x
0	0	1.35672	-1.26896	-2.67084	-5.20495	AT1G26920	x	x
0	0	2.76766	0	1.1659	0	AT1G26930	Galactose oxidase/kelch repeat superfamily protein	x
0	0	-3.46438	-2.69186	-1.32381	-3.95191	AT1G26945	basic helix-loop-helix (bHLH) DNA-binding superfamily protein	Encodes a basic helix-loop-helix (bHLH) protein involved in blue/far-red light signaling. Physically interacts with HFR1 and negatively regulates its activity.
1.31458	1.29366	-1.74331	-1.03062	0	0	AT1G26960	homeobox protein 23	Encodes a homeodomain leucine zipper class I (HD-Zip I) protein.
0	1.07224	-4.43533	1.7705	0	5.40235	AT1G27020	x	x
0	0	1.52149	0	-3.04231	0	AT1G27045	Homeobox-leucine zipper protein family	x
0	-1.09177	-1.53607	-1.35921	-1.98129	0	AT1G27050	homeobox protein 54	Encodes a homeodomain leucine zipper class I (HD-Zip I) protein.
1.29753	0	0	2.3183	1.25114	1.66738	AT1G27100	Actin cross-linking protein	x
0	0	0	0	0	-1.36019	AT1G27120	Galactosyltransferase family protein	x
0	0	-1.41087	0	1.10374	1.84663	AT1G27130	glutathione S-transferase tau 13	Encodes glutathione transferase belonging to the tau class of GSTs. Naming convention according to Wagner et al. (2002).
0	0	1.54968	0	1.12781	0	AT1G27150	Tetratricopeptide repeat (TPR)-like superfamily protein	x
0	0	0	0	1.19859	0	AT1G27180	disease resistance protein (TIR-NBS-LRR class) putative	x
0	0	0	0	0	-1.34724	AT1G27190	Leucine-rich repeat protein kinase family protein	x
0	0	2.34184	0	0	0	AT1G27200	Domain of unknown function (DUF23)	x
0	0	0	-1.26474	-1.55851	-1.5439	AT1G27210	ARM repeat superfamily protein	x
0	0	1.25953	1.97371	0	0	AT1G27290	x	x
0	0	2.17053	1.0475	0	0	AT1G27300	x	x
0	0	0	0	0	1.08511	AT1G27330	Ribosome associated membrane protein RAMP4	x
0	0	0	0	0	1.03354	AT1G27350	Ribosome associated membrane protein RAMP4	x
0	0	0	-1.00974	0	1.07878	AT1G27360	squamosa promoter-like 11	In conjunction with SPL10 and SPL2 SPL11 redundantly controls proper development of lateral organs in association with shoot maturation in the reproductive phase.
0	0	-1.40683	0	0	0	AT1G27400	Ribosomal protein L22p/L17e family protein	x
0	0	-1.03444	0	0	0	AT1G27420	Galactose oxidase/kelch repeat superfamily protein	x
0	0	-1.03414	0	0	0	AT1G27435	x	x
0	0	0	0	0	-1.1789	AT1G27460	no pollen germination related 1	encodes a calmodulin-binding protein that is expressed in pollen suspension culture cells flowers and fruits.
0	0	-1.77481	0	0	0	AT1G27470	transducin family protein / WD-40 repeat family protein	x
0	0	0	0	-1.74164	-1.32857	AT1G27480	alpha/beta-Hydrolases superfamily protein	x
0	0	0	-1.27898	-1.54378	-1.54859	AT1G27660	basic helix-loop-helix (bHLH) DNA-binding superfamily protein	x
0	0	0	0	-1.11614	0	AT1G27690	Protein of unknown function (DUF620)	x
2.38123	1.06616	0	1.56451	2.05663	3.60788	AT1G27720	TBP-associated factor 4B	x
3.45577	2.25215	1.49834	4.83145	3.34343	6.94422	AT1G27730	salt tolerance zinc finger	Related to Cys2/His2-type zinc-finger proteins found in higher plants. Compensated for a subset of calcineurin deficiency in yeast. Salt tolerance produced by ZAT10 appeared to be partially dependent on ENA1/PMR2 a P-type ATPase required for Li+ and Na+ efflux in yeast. The protein is localized to the nucleus acts as a transcriptional repressor and is responsive to chitin oligomers. Also involved…
1.07539	0	1.06258	0	0	1.14179	AT1G27760	interferon-related developmental regulator family protein / IFRD protein family	Encodes a protein with similarity to human interferon-related developmental regulator (IFRD)that is involved in salt tolerance. Loss of function mutations are hypersensitive to salt stress and have reduced fertility. SAT32 is found in the cytoplasm but appears to translocate to the nucleus when plants are subject to salt stress.
1.94537	1.2118	0	2.99587	1.7493	2.39013	AT1G27770	autoinhibited Ca2+-ATPase 1	Encodes a chloroplast envelope Ca2+-ATPase with an N-terminal autoinhibitor.
-1.32538	0	-1.33527	-1.01214	-1.02453	0	AT1G27880	DEAD/DEAH box RNA helicase family protein	x
0	0	0	2.47154	2.28258	5.11441	AT1G27890	Polynucleotidyl transferase ribonuclease H-like superfamily protein	x
0	0	0	0	-1.61787	0	AT1G27940	P-glycoprotein 13	x
-1.71193	-1.21992	0	0	0	0	AT1G27950	glycosylphosphatidylinositol-anchored lipid protein transfer 1	Encodes LTPG1 a lipid transfer protein with a predicted GPI (glycosylphosphatidylinositol)-anchor domain. Localized in the plasma membrane. Disruption of the LTPG1 gene causes alterations of cuticular lipid composition but no significant changes on total wax and cutin monomer loads are seen.
0	0	-1.01942	0	0	0	AT1G27960	evolutionarily conserved C-terminal region 9	encodes a protein whose C-terminal region is similar to ECT1 and ECT2 which bind to CIPK1.
0	0	0	0	0	1.8555	AT1G27980	dihydrosphingosine phosphate lyase	x
0	0	0	0	-1.39689	0	AT1G28010	P-glycoprotein 14	x
0	0	0	0	1.06598	1.01795	AT1G28050	B-box type zinc finger protein with CCT domain	x
0	0	0	0	0	-1.02291	AT1G28070	x	x
-1.38722	0	0	0	-1.41744	-1.08098	AT1G28100	x	x
0	0	-1.32902	0	0	0	AT1G28110	serine carboxypeptidase-like 45	x
-1.01072	0	0	0	0	0	AT1G28150	x	x
3.80665	3.79604	2.02763	3.26477	3.64514	5.57219	AT1G28190	x	x
0	0	1.42202	0	-1.43033	-2.60375	AT1G28230	purine permease 1	Encodes a transporter that transports purinescytokinins and other adenine derivatives. Expressed in the leaf hydathodes where it may be involved in re-uptake of cytokinins during guttation.
1.38674	0	0	0	1.70525	0	AT1G28240	Protein of unknown function (DUF616)	x
1.00091	0	0	0	0	0	AT1G28250	x	x
0	0	2.69375	1.38469	0	0	AT1G28260	Telomerase activating protein Est1	x
0	0	0	1.13221	0	1.2965	AT1G28280	VQ motif-containing protein	x
0	0	0	0	-1.35649	0	AT1G28290	arabinogalactan protein 31	Encodes an atypical arabinogalactan protein that is localized to the plasma membrange. AGP31 is highly expressed in flowers and vascular tissue and is repressed by jasmonic acid. AGP31 may play a role in vascular tissue function during defense and development.
0	0	0	0	-1.18596	-2.44673	AT1G28310	Dof-type zinc finger DNA-binding family protein	x
0	2.49857	2.65252	4.47321	3.09987	0	AT1G28330	dormancy-associated protein-like 1	dormancy-associated protein (DRM1)
0	0	0	1.48722	1.74351	2.46408	AT1G28360	ERF domain protein 12	encodes a member of the ERF (ethylene response factor) subfamily B-1 of ERF/AP2 transcription factor family (ERF12). The protein contains one AP2 domain. There are 15 members in this subfamily including ATERF-3 ATERF-4 ATERF-7 and leafy petiole.
0	1.59431	0	2.21577	0	7.73457	AT1G28370	ERF domain protein 11	encodes a member of the ERF (ethylene response factor) subfamily B-1 of ERF/AP2 transcription factor family. The protein contains one AP2 domain. There are 15 members in this subfamily including ATERF-3 ATERF-4 ATERF-7 and leafy petiole.
2.32897	1.64181	0	2.60767	1.71452	2.96481	AT1G28380	MAC/Perforin domain-containing protein	This gene is predicted to encode a protein involved in negatively regulating salicylic acid-related defense responses and cell death programs. nsl1 mutants develop necrotic lesions spontaneously and show other features of a defense response such as higher levels of SA and disease resistance-related transcripts in the absence of a biotic stimulus. The NSL1 protein is predicted to have a MACPF doma…
0	1.45795	0	0	0	2.33054	AT1G28390	Protein kinase superfamily protein	x
0	0	-1.84682	-1.50774	-1.3952	0	AT1G28395	x	x
0	0	0	-1.43739	-1.79631	-1.96271	AT1G28400	x	x
0	0	0	-1.21631	0	-1.1008	AT1G28440	HAESA-like 1	x
3.81445	3.29529	2.7196	4.85746	6.57257	5.77069	AT1G28480	Thioredoxin superfamily protein	Encodes GRX480 a member of the glutaredoxin family that regulates protein redox state. GRX480 interacts with TGA factors and suppresses JA-responsive PDF1.2 transcription. GRX480 transcription is SA-inducible and requires NPR1. Maybe involved in SA/JA cross-talk.
0	0	1.192	0	0	0	AT1G28520	vascular plant one zinc finger protein	x
0	0	0	-1.08498	0	0	AT1G28570	SGNH hydrolase-type esterase superfamily protein	x
1.21312	0	0	0	2.10188	0	AT1G28600	GDSL-like Lipase/Acylhydrolase superfamily protein	x
0	0	0	-2.42348	0	-1.09399	AT1G28610	GDSL-like Lipase/Acylhydrolase superfamily protein	x
0	0	0	-1.18931	0	0	AT1G28660	GDSL-like Lipase/Acylhydrolase superfamily protein	x
0	-1.30198	0	-1.62462	-1.34694	-1.63764	AT1G28670	GDSL-like Lipase/Acylhydrolase superfamily protein	Arabidopsis thaliana lipase
0	0	0	0	0	1.41103	AT1G28680	HXXXD-type acyl-transferase family protein	x
0	0	-1.05729	0	0	0	AT1G28710	Nucleotide-diphospho-sugar transferase family protein	x
0	0	1.28141	0	0	0	AT1G28765	novel_araport11	hypothetical protein
0	0	2.18866	0	0	0	AT1G28960	nudix hydrolase homolog 15	x
0	0	-1.75026	-1.37108	0	0	AT1G29030	Apoptosis inhibitory protein 5 (API5)	x
0	0	1.09696	0	0	0	AT1G29060	Target SNARE coiled-coil domain protein	x
0	0	-1.09244	-1.7923	0	0	AT1G29160	Dof-type zinc finger DNA-binding family protein	x
0	0	0	-1.65039	0	0	AT1G29170	SCAR family protein	Encodes a member of the SCAR family.These proteins are part of a complex (WAVE) complex.The SCAR subunit activates the ARP2/3 complex which in turn act as a nucleator for actin filaments.
0	0	2.64023	0	3.70432	0	AT1G29195	x	x
0	0	2.92499	0	0	0	AT1G29230	CBL-interacting protein kinase 18	Encodes a member of the SNF1-related kinase (SnRK) gene family (SnRK3.20) which has also been reported as a member of the CBL-interacting protein kinases (CIPK18).
0	0	0	0	1.08668	0	AT1G29240	Protein of unknown function (DUF688)	x
0	0	-1.38435	-1.00608	0	0	AT1G29250	Alba DNA/RNA-binding protein	x
0	0	0	0	-2.39312	0	AT1G29280	WRKY DNA-binding protein 65	member of WRKY Transcription Factor; Group II-e
1.04459	1.582	1.62125	0	0	6.44531	AT1G29290	x	x
1.65311	0	2.12409	0	2.72112	0	AT1G29300	Plant protein of unknown function (DUF641)	x
0	0	-2.0926	-1.14696	0	0	AT1G29320	Transducin/WD40 repeat-like superfamily protein	x
0	1.33934	2.78179	1.32153	2.77758	1.72855	AT1G29330	ER lumen protein retaining receptor family protein	Encodes a protein similar in sequence to animal and yeast endoplasmic reticulum retention signal receptor. This protein can functionally complement the yeast homologue. Transcript is detected in flower buds stems root and leaves.
1.53339	0	0	1.95891	1.05978	1.12826	AT1G29340	plant U-box 17	Encodes a protein containing a UND a U-box and an ARM domain. This protein has E3 ubiquitin ligase activity. It is required for cell death and full resistance specified by Arabidopsis RPM1 and RPS4 resistance proteins against Pseudomonas syringae pv tomato.
0	1.0162	0	0	3.13036	1.35709	AT1G29357	other RNA	Potential natural antisense gene locus overlaps with AT1G29355
0	0	1.64218	0	0	0	AT1G29390	cold regulated 314 thylakoid membrane 2	Integral membrane protein in the inner envelope of chloroplasts. Provide freezing tolerance.
0	0	4.88024	0	0	-1.68866	AT1G29395	COLD REGULATED 314 INNER MEMBRANE 1	Integral membrane protein in the inner envelope of chloroplasts. Provide freezing tolerance. Expression is induced by short-term cold-treatment water deprivation and abscisic acid treatment.
0	1.00464	1.83772	1.00108	1.43293	0	AT1G29400	MEI2-like protein 5	A member of mei2-like gene family predominantly plant-based family of genes encoding RNA binding proteins with characteristic presence of a highly conserved RNA binding motif first described in the mei2 gene of the fission yeast S. pombe. In silico analyses reveal nine mei2 -like genes in A. thaliana. They were grouped into four distinct clades based on overall sequence similarity and subfamily-s…
0	0	-1.09634	0	-1.1499	0	AT1G29418	x	x
0	0	-1.95321	-2.04197	0	-1.80443	AT1G29420	SAUR-like auxin-responsive protein family	x
0	-1.29873	-2.32888	-3.40332	-2.58433	-4.04214	AT1G29430	SAUR-like auxin-responsive protein family	x
0	-1.05428	-2.35995	-4.10608	-2.38663	-4.84618	AT1G29440	SAUR-like auxin-responsive protein family	x
0	0	-2.09761	-3.21075	-1.46633	-4.69517	AT1G29450	SAUR-like auxin-responsive protein family	x
0	-1.48667	-2.34262	-4.77921	-3.18026	-4.47366	AT1G29460	SAUR-like auxin-responsive protein family	x
0	0	-1.5353	-1.31972	0	0	AT1G29465	x	x
0	0	0	-3.0829	-1.90214	-3.95837	AT1G29500	SAUR-like auxin-responsive protein family	x
0	0	-1.72421	-2.67597	-2.21346	-3.27992	AT1G29510	SAUR-like auxin-responsive protein family	x
0	0	4.6534	0	2.13454	1.12132	AT1G29640	Protein of unknown function DUF584	x
0	-1.09478	0	-2.37495	-2.15909	-1.28589	AT1G29660	GDSL-like Lipase/Acylhydrolase superfamily protein	x
0	0	0	0	-2.1823	-1.29678	AT1G29670	GDSL-like Lipase/Acylhydrolase superfamily protein	x
2.46289	1.41893	0	2.81998	1.76253	3.16558	AT1G29690	MAC/Perforin domain-containing protein	Encodes a protein containing a domain with significant homology to the MACPF (membrane attack complex and perforin) domain of complements and perforin proteins that are involved in innate immunity in animals. Transgenic <i>cad1-1</i> mutant plants show lesions seen in the hypersensitive response as well as a spontaneous activation of expression of pathogenesis-related genes and leading to a 32-fo…
0	0	-1.39638	0	0	0	AT1G29720	Leucine-rich repeat transmembrane protein kinase	x
1.07414	0	1.62269	1.22597	0	0	AT1G29760	Putative adipose-regulatory protein (Seipin)	x
0	0	-1.21198	-1.31492	0	-1.63929	AT1G29785	other RNA	Potential natural antisense gene locus overlaps with AT1G29780
0	0	0	0	0	-1.49546	AT1G29790	S-adenosyl-L-methionine-dependent methyltransferases superfamily protein	x
0	0	-1.06018	0	0	0	AT1G29900	carbamoyl phosphate synthetase B	carbamoyl phosphate synthetase large chain (CARB) mRNA
0	0	-1.64305	0	0	0	AT1G29940	nuclear RNA polymerase A2	Encodes a subunit of RNA polymerase 1 (aka RNA polymerase A).
0	-1.69935	-4.85841	-4.68487	-4.89925	-2.20386	AT1G29965	Ribosomal protein L18ae/LX family protein	x
0	0	0	0	-1.92365	0	AT1G29980	Protein of unknown function DUF642	x
3.18986	3.08336	0	2.4447	1.97262	2.73408	AT1G30040	gibberellin 2-oxidase	Encodes a gibberellin 2-oxidase that acts on C-19 gibberellins. AtGA2OX2 expression is responsive to cytokinin and KNOX activities.
2.47524	0	0	0	0	0	AT1G30070	SGS domain-containing protein	x
0	2.04034	-1.55894	-3.90702	0	0	AT1G30100	nine-cis-epoxycarotenoid dioxygenase 5	Encodes 9-cis-epoxycarotenoid dioxygenase a key enzyme in the biosynthesis of abscisic acid. The expression of this gene increases during the first 6h of imbibition.
0	0	0	1.05342	0	0	AT1G30110	nudix hydrolase homolog 25	x
0	0	1.00128	0	0	0	AT1G30120	pyruvate dehydrogenase E1 beta	Encodes a putative plastid pyruvate dehydrogenase E1 beta subunit that is distinct from the mitochondrial pyruvate dehydrogenase E1 beta subunit.
1.81923	2.80365	2.06745	3.17873	3.05221	4.63515	AT1G30135	jasmonate-zim-domain protein 8	x
0	0	0	0	-1.28589	0	AT1G30160	Protein of unknown function (DUF295)	x
1.70509	1.11509	0	4.53316	3.94931	3.48466	AT1G30190	x	x
0	0	0	-1.15484	0	-1.10532	AT1G30210	TEOSINTE BRANCHED 1 cycloidea and PCF family 24	TCP family protein involved in heterochronic regulation of leaf differentiation.
0	0	3.95615	1.54529	1.65142	1.00659	AT1G30220	inositol transporter 2	Inositol transporter presenting conserved extracellular loop domains homologs of plexins/semaphorin/integrin (PSI) domains from animal type I receptors.
0	0	-1.37908	-1.17891	0	0	AT1G30240	x	x
-2.9857	-1.14361	0	-3.48938	-2.0618	-3.06541	AT1G30250	x	x
-1.12035	0	1.21026	0	0	-1.48205	AT1G30260	x	x
0	0	0	0	1.36027	1.80529	AT1G30270	CBL-interacting protein kinase 23	Arabidopsis thaliana CBL-interacting protein kinase 23. CIPK23 serves as a positive regulator of the potassium transporter AKT1 by directly phosphorylating AKT1. CIPK23 is activated by the binding of two calcineurin B-like proteins CBL1 and CBL9.
0	0	0	-1.91566	0	-3.39079	AT1G30282	other RNA	Potential natural antisense gene locus overlaps with AT1G30280
1.39104	2.03581	1.25787	0	1.91918	1.96283	AT1G30320	Remorin family protein	x
0	0	0	0	0	-1.38373	AT1G30360	Early-responsive to dehydration stress protein (ERD4)	x
5.50017	3.75057	0	7.14312	3.8715	7.91897	AT1G30370	alpha/beta-Hydrolases superfamily protein	x
0	0	0	0	1.09517	0	AT1G30400	multidrug resistance-associated protein 1	glutathione S-conjugate transporting ATPase (AtMRP1) mRNA. The expression of this gene is upregulated by herbicide safeners such as benoxacor and fenclorim.
1.78224	0	0	0	2.41749	0	AT1G30410	multidrug resistance-associated protein 13	member of MRP subfamily
1.888	1.93614	0	1.7329	3.16938	3.46797	AT1G30420	multidrug resistance-associated protein 12	member of MRP subfamily
0	0	0	0	0	-1.08633	AT1G30440	Phototropic-responsive NPH3 family protein	x
0	0	2.11158	0	0	0	AT1G30500	nuclear factor Y subunit A7	x
-1.13164	0	0	0	-1.1775	0	AT1G30520	acyl-activating enzyme 14	Encodes a chloroplast O-succinylbenzoyl-CoA ligase. Involved in phylloquinone biosynthesis. Knock mutant is seedling lethal.
0	-1.48547	0	-2.15072	-1.61376	0	AT1G30530	UDP-glucosyl transferase 78D1	The At1g30530 gene encodes a UDP-rhamnose:flavonol-3-O-rhamnosyltransferase (UGT78D1) attaching a rhamnosyl residue to the 3-O-position of the flavonols kaempferol and quercetin
0	0	0	0	0	-1.06155	AT1G30570	hercules receptor kinase 2	Encodes HERCULES2 (HERK2) a receptor kinase regulated by Brassinosteroids and required for cell elongation during vegetative growth.
0	0	0	0	0	-1.04991	AT1G30610	pentatricopeptide (PPR) repeat-containing protein	Mutations in this locus result in embryo lethality. Embryo shape at seed maturity is globular.
2.51002	1.96852	1.17548	1.81957	2.66915	3.50247	AT1G30620	NAD(P)-binding Rossmann-fold superfamily protein	encodes a type-II membrane protein that catalyzes 4-epimerization of UDP-D-Xylose to UDP-L-Arabinose in vitro the nucleotide sugar used by glycosyltransferases in the arabinosylation of cell wall polysaccharides and wall-resident proteoglycans.
0	0	2.22945	1.0981	0	1.68269	AT1G30640	Protein kinase family protein	x
2.11281	2.36346	0	3.01913	0	3.81132	AT1G30700	FAD-binding Berberine family protein	x
0	0	0	2.45885	-1.0323	5.01251	AT1G30720	FAD-binding Berberine family protein	x
0	1.20504	0	3.22861	0	6.96523	AT1G30730	FAD-binding Berberine family protein	x
2.70371	2.57622	0	2.96418	2.07731	4.26121	AT1G30755	Protein of unknown function (DUF668)	x
1.76859	2.13787	0	2.19296	0	5.48097	AT1G30757	x	x
0	0	-1.65892	0	-4.39982	0	AT1G30760	FAD-binding Berberine family protein	x
0	1.15325	0	3.15757	2.12825	0	AT1G30820	CTP synthase family protein	x
0	0	0	0	-3.46894	-3.52458	AT1G30840	purine permease 4	Member of a family of proteins related to PUP1 a purine transporter. May be involved in the transport of purine and purine derivatives such as cytokinins across the plasma membrane.
1.6989	0	1.51678	0	3.5322	0	AT1G30860	RING/U-box superfamily protein	x
0	0	0	0	1.84436	0	AT1G30900	VACUOLAR SORTING RECEPTOR 6	x
0	0	-1.97587	-1.76361	-1.17767	0	AT1G30960	GTP-binding family protein	x
0	0	-1.53468	0	0	0	AT1G31010	organellar single-stranded DNA binding protein 4	x
0	0	0	0	-1.11681	1.13359	AT1G31040	PLATZ transcription factor family protein	x
1.28153	1.18861	0	1.44804	1.26915	2.41013	AT1G31130	x	x
0	0	-1.02601	0	0	0	AT1G31180	isopropylmalate dehydrogenase 3	The AtIMD3 is one out of 3 genes encoding the enzyme 3-isopropylmalate dehydrogenase involved in leucine biosynthesis in Arabidopsis. Its subcellular location has been targeted to plastids.
0	0	-1.33745	0	0	0	AT1G31200	phloem protein 2-A9	x
0	0	0	0	1.0835	0	AT1G31280	Argonaute family protein	An Argonaute gene
0	0	0	2.42758	2.8618	1.73239	AT1G31290	ARGONAUTE 3	x
0	1.09516	-1.88681	0	0	0	AT1G31310	hydroxyproline-rich glycoprotein family protein	x
0	0	-2.48842	-1.20332	-2.48931	-1.44655	AT1G31320	LOB domain-containing protein 4	x
0	0	0	0	0	-1.05256	AT1G31330	photosystem I subunit F	Encodes subunit F of photosystem I.
0	0	0	0	-1.05959	-1.28519	AT1G31335	x	x
0	0	-1.04824	0	0	0	AT1G31350	KAR-UP F-box 1	x
0	0	1.24302	1.32592	1.25371	0	AT1G31480	shoot gravitropism 2 (SGR2)	encodes a novel protein that may be part of a gene family represented by bovine phosphatidic acid-preferring phospholipase A1 (PA-PLA1)containing a putative transmembrane domain. SGR2 is involved in the formation and function of the vacuole.
1.16442	0	1.43531	0	2.77501	0	AT1G31485	other RNA	Potential natural antisense gene locus overlaps with AT1G31490
1.77635	1.59398	0	3.33809	3.41168	1.86959	AT1G31540	Disease resistance protein (TIR-NBS-LRR class) family	x
0	0	0	0	0	-1.15778	AT1G31550	GDSL-like Lipase/Acylhydrolase superfamily protein	x
0	0	-2.02827	-1.45866	0	0	AT1G31660	x	x
0	0	0	-1.36472	0	-1.33085	AT1G31690	Copper amine oxidase family protein	x
0	0	0	0	-1.39408	0	AT1G31710	Copper amine oxidase family protein	x
0	0	-1.38934	0	0	0	AT1G31760	SWIB/MDM2 domain superfamily protein	x
0	0	-1.4665	-1.59042	-1.07311	-1.67778	AT1G31770	ATP-binding cassette 14	x
0	0	3.28771	0	0	-1.12488	AT1G31820	Amino acid permease family protein	x
0	0	1.75167	0	0	0	AT1G31830	Amino acid permease family protein	x
0	0	-1.90357	-1.44492	-1.93568	1.74821	AT1G31835	x	x
0	0	0	0	0	-1.27004	AT1G31840	Tetratricopeptide repeat (TPR)-like superfamily protein	x
0	0	-1.49012	0	0	0	AT1G31860	histidine biosynthesis bifunctional protein (HISIE)	encodes a bifunctional protein that has phosphoribosyl-ATP pyrophosphohydrolase (PRA-PH) and phosphoribosyl-AMP cyclohydrolase (PRA-CH) activities.
0	1.05273	0	0	2.78386	0	AT1G31880	DZC (Disease resistance/zinc finger/chromosome condensation-like region) domain containing protein	Belongs to five-member BRX gene family. Arabidopsis BRX genes share high levels of similarity among each others with several conserved domains. The most distinct is BRX domain - highly conserved in all BRX genes among distantly related species. This protein-protein interaction domain is required and sufficient for BRX activity. BRX encodes a key regulator of cell proliferation and elongation in t…
-1.26927	0	0	0	-1.5784	-2.29846	AT1G31920	Tetratricopeptide repeat (TPR)-like superfamily protein	x
0	0	0	0	0	1.11983	AT1G31930	extra-large GTP-binding protein 3	Encodes XLG3 (extra-large G protein 3) that shows significant similarity to the G protein alpha subunit in its C terminal region. Involved in the regulation of root morphological and growth responses.
0	0	1.35449	0	0	0	AT1G31935	other RNA	x
0	0	-1.38174	0	0	0	AT1G31970	DEA(D/H)-box RNA helicase family protein	x
-1.01672	0	0	0	0	0	AT1G32120	x	x
1.21709	1.36975	0	1.92053	2.88325	2.36269	AT1G32127	novel_araport11	plant viral-response family protein
3.01575	1.90455	2.29565	2.10444	3.62638	0	AT1G32170	xyloglucan endotransglucosylase/hydrolase 30	xyloglucan endotransglycosylase-related protein (XTR4)
0	0	0	0	1.05933	0	AT1G32190	alpha/beta-Hydrolases superfamily protein	x
1.26946	0	0	0	0	1.27413	AT1G32230	WWE protein-protein interaction domain protein family	Encodes a protein belonging to the (ADP-ribosyl)transferase domain-containing subfamily of WWE protein-protein interaction domain protein family. Superoxide radicals are necessary and sufficient to propagate cell death or lesion formation in rcd1 mutants. Without stress treatment RCD1 is localized in the nucleus. Under high salt or oxidative stress RCD1 is found not only in the nucleus but also i…
0	0	0	0	1.36619	0	AT1G32340	NDR1/HIN1-like 8	Encodes a protein whose sequence is similar to tobacco hairpin-induced gene (HIN1) and Arabidopsis non-race specific disease resistance gene (NDR1). Expression is not detected under normal conditions and in response to cucumber mosaic virus or spermine.
8.81656	11.3324	6.16638	5.8366	7.94313	8.64557	AT1G32350	alternative oxidase 1D	x
0	0	1.12455	0	0	0	AT1G32400	tobamovirus multiplication 2A	TOM2A encodes a 280 amino acid putative four-pass transmembrane protein with a C-terminal farnesylation signal essential for efficient multiplication of tobacco mosaic viruses.
0	0	1.24909	0	0	0	AT1G32410	Vacuolar protein sorting 55 (VPS55) family protein	x
-1.10157	0	0	0	0	0	AT1G32415	pentatricopeptide (PPR) repeat-containing protein	x
0	-1.69669	0	-1.61723	-1.81923	-1.14556	AT1G32450	nitrate transporter 1.5	Transmembrane nitrate transporter. Involved in xylem transport of nitrate from root to shoot. Induced in response to nitrate. Not involved in nitrate uptake. expressed in root pericycle cells.
1.25709	0	0	2.65446	1.18781	1.25579	AT1G32460	x	x
1.06998	0	0	0	1.27186	0	AT1G32530	RING/U-box superfamily protein	x
0	0	-1.5654	-1.33971	-2.43738	-2.39308	AT1G32540	lsd one like 1	Encodes a protein with 3 plant-specific zinc finger domains that acts as a positive regulator of cell death.
0	0	0	0	-1.65233	0	AT1G32583	x	x
0	1.09918	1.59648	1.53593	0	0	AT1G32640	Basic helix-loop-helix (bHLH) DNA-binding family protein	Encodes a MYC-related transcriptional activator with a typical DNA binding domain of a basic helix-loop-helix leucine zipper motif. Binds to an extended G-Box promoter motif. Its transcription is induced by dehydration stress and ABA treatment. Negative regulator of blue lightmediated photomorphogenic growth and blue and far-red-lightregulated gene expression. Positive regulator of lateral root f…
0	0	0	0	1.24639	0	AT1G32690	x	x
1.25873	0	0	2.01302	0	0	AT1G32700	PLATZ transcription factor family protein	x
0	0	0	0	-1.05539	0	AT1G32730	x	x
0	0	1.7968	-1.45194	-2.0659	0	AT1G32740	SBP (S-ribonuclease binding protein) family protein	x
0	0	0	0	1.05614	0	AT1G32750	HAC13 protein (HAC13)	This gene is predicted to encode a histone acetyltransferase. Five lines with RNAi constructs directed against HAF1 grow normally and can produce root calli but have defects in agrobacterium-mediated transformation.
0	0	-1.05563	0	0	-1.02696	AT1G32760	Glutaredoxin family protein	x
0	0	-1.92738	0	0	-1.61239	AT1G32780	GroES-like zinc-binding dehydrogenase family protein	x
0	0	0	-1.0343	-1.20662	0	AT1G32860	Glycosyl hydrolase superfamily protein	x
4.26494	4.0666	1.68919	0	1.46632	3.69771	AT1G32870	NAC domain protein 13	x
1.18141	0	0	0	0	1.65148	AT1G32900	UDP-Glycosyltransferase superfamily protein	x
0	4.27642	0	3.73926	1.50717	7.16945	AT1G32910	HXXXD-type acyl-transferase family protein	x
4.30681	3.50887	1.09213	4.04737	3.50445	5.52886	AT1G32920	x	x
3.19267	3.14395	0	4.79231	1.7155	5.62243	AT1G32928	x	x
0	0	0	0	0	1.35384	AT1G32930	Galactosyltransferase family protein	x
2.72151	3.60984	2.42385	0	3.5769	1.905	AT1G32940	Subtilase family protein	x
3.50093	3.3298	3.43851	2.61767	6.49717	2.02227	AT1G32950	Subtilase family protein	x
3.64576	6.42738	0	4.55822	6.20507	7.17597	AT1G32960	Subtilase family protein	x
-1.01869	0	0	0	0	0	AT1G32990	plastid ribosomal protein l11	mutant has Decreased effective quantum yield of photosystem II; Pale green plants; Reduced growth rate; Plastid Ribosomal Protein L11
2.74809	4.45552	1.7771	3.26239	3.78561	9.06089	AT1G33030	O-methyltransferase family protein	x
0	0	0	1.31283	1.33774	0	AT1G33050	x	x
1.04349	0	1.8908	0	0	0	AT1G33102	x	x
2.08955	1.33943	1.75332	0	2.92249	1.50446	AT1G33110	MATE efflux family protein	x
0	0	-1.5237	-1.29395	-1.3759	0	AT1G33170	S-adenosyl-L-methionine-dependent methyltransferases superfamily protein	x
0	0	1.02321	-1.17196	-2.1472	-1.53575	AT1G33260	Protein kinase superfamily protein	x
0	1.09031	-1.40573	0	0	0	AT1G33340	ENTH/ANTH/VHS superfamily protein	x
-1.002	0	0	0	0	0	AT1G33350	Pentatricopeptide repeat (PPR) superfamily protein	x
0	0	-1.10887	0	0	0	AT1G33390	RNA helicase family protein	Over-expression of this gene results in stem fasciation. The predicted amino acid sequence reveals the presence of two domains (DEXH-box or DEAD-box helicase and DUF1065 domain) and fragments of two more domains (HrpA domain and HA2 domain).
1.29932	1.21121	0	0	0	1.29723	AT1G33420	RING/FYVE/PHD zinc finger superfamily protein	x
0	0	-2.64081	-1.23459	-2.40015	-2.51686	AT1G33440	Major facilitator superfamily protein	x
0	1.34537	0	2.25345	1.6287	1.24593	AT1G33475	SNARE-like superfamily protein	x
0	0	3.01075	0	0	0	AT1G33480	RING/U-box superfamily protein	x
0	0	0	0	1.7284	1.88307	AT1G33560	Disease resistance protein (CC-NBS-LRR class) family	Encodes a NBS-LRR disease resistance protein that possesses N-terminal kinase subdomains. Activation tagged mutant of ADR1 showed elevated levels of SA and reactive oxygen species in addition to number of defense gene transcripts. Exhibits resistance to number of microbial pathogens.
1.02353	1.2723	0	1.31986	0	2.61515	AT1G33590	Leucine-rich repeat (LRR) family protein	x
1.45039	1.01844	0	1.8798	0	2.24549	AT1G33600	Leucine-rich repeat (LRR) family protein	x
0	0	-1.09717	0	0	2.45959	AT1G33610	Leucine-rich repeat (LRR) family protein	x
-1.07408	0	0	0	0	0	AT1G33700	Beta-glucosidase GBA2 type family protein	x
0	0	-1.08489	0	2.63625	0	AT1G33720	cytochrome P450 family 76 subfamily C polypeptide 6	member of CYP76C
0	2.0924	0	0	5.25193	4.81968	AT1G33730	cytochrome P450 family 76 subfamily C polypeptide 5	member of CYP76C
1.66125	0	-1.95068	2.68504	3.15698	7.16578	AT1G33760	Integrase-type DNA-binding superfamily protein	encodes a member of the DREB subfamily A-4 of ERF/AP2 transcription factor family. The protein contains one AP2 domain. There are 17 members in this subfamily including TINY.
0	0	-2.01014	0	0	0	AT1G33770	Protein kinase superfamily protein	x
0	0	-1.27335	0	0	1.70746	AT1G33790	jacalin lectin family protein	x
0	0	1.47993	0	0	0	AT1G33800	Protein of unknown function (DUF579)	x
0	0	-1.17641	0	0	0	AT1G33811	GDSL-like Lipase/Acylhydrolase superfamily protein	x
0	0	0	0	0	-1.99029	AT1G33930	P-loop containing nucleoside triphosphate hydrolases superfamily protein	x
0	2.11948	0	0	2.21922	3.71755	AT1G33960	P-loop containing nucleoside triphosphate hydrolases superfamily protein	Identified as a gene that is induced by avirulence gene avrRpt2 and RPS2 after infection with Pseudomonas syringae pv maculicola strain ES4326 carrying avrRpt2
0	0	0	0	1.38878	0	AT1G33980	Smg-4/UPF3 family protein	Involved in mRNA surveillance detects exported mRNAs with truncated open reading frames and initiates nonsense-mediated mRNA decay (NMD)
0	0	0	0	-1.06914	-1.75709	AT1G34010	x	x
0	0	-1.21604	0	0	0	AT1G34030	Ribosomal protein S13/S18 family	x
0	-1.14666	0	0	0	0	AT1G34060	Pyridoxal phosphate (PLP)-dependent transferases superfamily protein	x
0	0	-1.05331	0	0	0	AT1G34065	S-adenosylmethionine carrier 2	x
0	0	-1.3196	0	0	-1.166	AT1G34110	Leucine-rich receptor-like protein kinase family protein	x
0	1.16186	0	1.3333	0	4.57827	AT1G34180	NAC domain containing protein 16	x
0	0	0	-2.16876	0	-2.71513	AT1G34245	Putative membrane lipoprotein	Encodes a secretory peptide EPF2 expressed in proliferating cells of the stomatal lineage known as meristemoids and in guard mother cells the progenitors of stomata. Controls asymmetric cell divisions during stomatal development. EPF2 is related to EPF1 also involved in stomatal development.
1.74285	0	0	1.42829	0	0	AT1G34260	FORMS APLOID AND BINUCLEATE CELLS 1A	Encodes a protein that is predicted to act as a phosphatidylinositol-3P 5-kinase but because it lacks a FYVE domain it is unlikely to be efficiently targeted to membranes containing the porposed phosphatidylinositol-3P substrate. Therefore its molecular function remains unknown.
1.00809	0	0	1.20147	1.12785	0	AT1G34300	lectin protein kinase family protein	x
0	0	0	0	0	1.48246	AT1G34315	x	x
-1.04612	0	0	0	-1.12186	0	AT1G34355	forkhead-associated (FHA) domain-containing protein	Encodes PS1 (Parallel Spindle 1). Mutations in PS1 lead to diploid male spores diploid pollen grains and spontaneous triploid plants in the next generation. Female meiosis is not affected in the mutants.
0	0	-1.27601	0	0	0	AT1G34360	translation initiation factor 3 (IF-3) family protein	x
1.70441	1.20719	0	1.34553	1.8592	1.39932	AT1G34370	C2H2 and C2HC zinc fingers superfamily protein	Encodes a putative nuclear Cys(2)His(2)-type zinc finger protein involved in H+ and Al3+ rhizotoxicity. In mutants exposed to aluminum stress there is no induction of AtALMT1 an malate transporter known to be involved in the mediation of aluminum toxicity.
0	1.30775	0	2.31691	2.43974	4.24378	AT1G34420	leucine-rich repeat transmembrane protein kinase family protein	x
0	0	0	0	1.14185	0	AT1G34460	CYCLIN B1;5	B1 type cyclin
0	0	0	0	0	-2.45769	AT1G34580	Major facilitator superfamily protein	x
0	0	1.42334	1.04266	1.61864	0	AT1G34630	x	x
0	-1.07014	0	0	-2.07386	-1.91324	AT1G34640	peptidases	x
0	0	0	0	1.81796	1.39468	AT1G34750	Protein phosphatase 2C family protein	x
0	0	-1.35056	0	0	-1.41437	AT1G34760	general regulatory factor 11	Encodes a 14-3-3 protein. Binds H+-ATPase in response to blue light.
0	0	0	0	-1.24422	0	AT1G34844	other RNA	Potential natural antisense gene locus overlaps with AT1G34842
3.38566	0	0	3.29578	2.88563	3.11541	AT1G35140	Phosphate-responsive 1 family protein	At1g35140 (At1g35140/T32G9_32) mRNA complete cds
0	-1.39659	1.71836	0	-1.10622	-1.40299	AT1G35180	TRAM LAG1 and CLN8 (TLC) lipid-sensing domain containing protein	x
3.12813	2.9754	0	4.52409	3.02294	6.80441	AT1G35210	x	x
0	0	0	0	0	4.12716	AT1G35230	arabinogalactan protein 5	Encodes arabinogalactan-protein (AGP5).
0	0	0	0	1.91184	0	AT1G35260	MLP-like protein 165	x
0	-1.16638	0	0	0	0	AT1G35290	Thioesterase superfamily protein	x
0	0	0	0	0	-1.29588	AT1G35310	MLP-like protein 168	x
0	0	0	0	-1.35437	0	AT1G35320	x	x
1.80058	0	0	2.30711	1.20573	1.38332	AT1G35350	EXS (ERD1/XPR1/SYG1) family protein	x
0	0	0	0	1.41947	0	AT1G35516	myb-like transcription factor family protein	x
0	0	-1.07892	0	-1.07923	0	AT1G35560	TCP family transcription factor	x
0	0	0	1.66886	0	1.06677	AT1G35580	cytosolic invertase 1	Encodes a protein with cytosolic (alkaline/neutral) invertase activity. The protein was shown to interact with PIP5K9.
0	0	0	0	0	-1.13988	AT1G35620	PDI-like 5-2	Encodes a protein disulfide isomerase-like (PDIL) protein a member of a multigene family within the thioredoxin (TRX) superfamily. Unlike several other PDI family members transcript levels for this gene are not up-regulated in response to three different chemical inducers of ER stress (dithiothreitol beta-mercaptoethanol and tunicamycin). However the level of transcripts for this gene is slightly…
0	1.48005	0	1.25759	2.50383	0	AT1G35710	Protein kinase family protein with leucine-rich repeat domain	x
0	0	1.44658	0	0	0	AT1G35720	annexin 1	Encodes a member of the annexin gene family a diverse multigene family of calcium-dependent membrane-binding proteins. The protein was determined to have peroxidase activity. This activity is thought to be dependent on the presence of post-translational modifications (most likely phosphorylation). The protein was shown to be present as a mixture of monomer and homodimer. The homodimerization seem…
0	0	-2.9007	-3.12607	0	0	AT1G35730	pumilio 9	Encodes a member of the Arabidopsis Pumilio (APUM) proteins containing PUF domain (eight repeats of approximately 36 amino acids each). PUF proteins regulate both mRNA stability and translation through sequence-specific binding to the 3' UTR of target mRNA transcripts.
0	0	1.83982	0	1.33917	3.28497	AT1G35910	Haloacid dehalogenase-like hydrolase (HAD) superfamily protein	x
0	0	-1.53694	1.53313	0	4.35902	AT1G36060	Integrase-type DNA-binding superfamily protein	encodes a member of the DREB subfamily A-6 of ERF/AP2 transcription factor family. The protein contains one AP2 domain. There are 8 members in this subfamily including RAP2.4.
0	0	1.27678	0	0	0	AT1G36160	acetyl-CoA carboxylase 1	Encodes acetyl-CoA carboxylase. Mutant displays uncoordinated cell divisions which are enhanced by cytokinins. Mutant also has aberrant organization of the apical region in the embryo and abnormal root and shoot development. Essential for very long chain fatty acid elongation.
0	0	-1.10178	-1.33822	0	0	AT1G36280	L-Aspartase-like family protein	x
0	0	-1.00618	0	0	0	AT1G36310	S-adenosyl-L-methionine-dependent methyltransferases superfamily protein	x
1.1529	0	0	1.58552	0	0	AT1G36370	serine hydroxymethyltransferase 7	Encodes a putative serine hydroxymethyltransferase.
0	0	1.54664	0	0	0	AT1G36380	x	x
0	0	0	0	0	-1.01577	AT1G36390	Co-chaperone GrpE family protein	x
1.83821	2.51761	1.06742	3.27737	0	5.62004	AT1G36622	x	x
0	0	0	0	-1.08277	0	AT1G36730	Translation initiation factor IF2/IF5	x
0	0	-2.67158	0	0	-2.00566	AT1G36940	x	x
0	0	-1.92316	0	1.04525	1.04469	AT1G37130	nitrate reductase 2	Identified as a mutant resistant to chlorate. Encodes nitrate reductase structural gene. Involved in nitrate assimilation. Has nitrate reductase activity. Up-regulated by the fungus P. indica. Binds transcription factor At2g35940.
-1.01628	0	-1.17883	-1.82628	0	0	AT1G38065	O-fucosyltransferase family protein	x
0	0	-1.12423	-1.77383	0	-1.58054	AT1G38131	O-fucosyltransferase family protein	x
0	0	-1.10285	0	0	0	AT1G41880	Ribosomal protein L35Ae family protein	x
0	0	0	1.31107	0	0	AT1G42430	x	x
0	0	-1.63144	0	0	0	AT1G42440	x	x
0	0	0	0	0	-1.26682	AT1G42480	x	x
0	0	0	0	-1.94119	0	AT1G42560	Seven transmembrane MLO family protein	A member of a large family of seven-transmembrane domain proteins specific to plants homologs of the barley mildew resistance locus o (MLO) protein. The Arabidopsis genome contains 15 genes encoding MLO proteins with localization in plasma membrane. Phylogenetic analysis revealed four clades of closely-related AtMLO genes. ATMLO9 belongs to the clade III with AtMLO5 AtMLO7 AtMLO8 and AtMLO10. The…
3.5323	3.4996	1.25947	2.48715	1.59647	3.85051	AT1G42990	basic region/leucine zipper motif 60	AtbZIP60 consists of a bZIP DNA binding domain followed by a putative transmembrane domain. GFP fusions containing the first 260 amino acids (AtbZIP60deltaC) are nuclear-localized. AtbZIP60 is upregulated by the addition of tunicamycin (ER stress response inductor) DTT (inhibitor of disulfide bond formation) and azetin-2-carboxylate (proline analog perturbing protein structure). Upon ER stress th…
5.21383	5.4029	0	3.07698	1.51325	6.94072	AT1G43000	PLATZ transcription factor family protein	x
0	2.10002	5.09682	1.90488	4.73635	3.2255	AT1G43160	related to AP2 6	encodes a member of the ERF (ethylene response factor) subfamily B-4 of ERF/AP2 transcription factor family (RAP2.6). The protein contains one AP2 domain. There are 7 members in this subfamily.
1.71417	0	0	0	0	-1.47668	AT1G43605	novel_araport11	hypothetical protein
0	0	2.99098	1.27707	0	0	AT1G43650	nodulin MtN21 /EamA-like transporter family protein	x
2.20723	2.93815	0	0	2.9347	4.8443	AT1G43910	P-loop containing nucleoside triphosphate hydrolases superfamily protein	x
0	0	0	0	0	-1.09358	AT1G43980	Tetratricopeptide repeat (TPR)-like superfamily protein	x
-1.113	0	0	0	0	0	AT1G44000	x	x
-1.0364	0	0	-1.18842	-2.57628	-1.71362	AT1G44110	Cyclin A1;1	x
0	0	0	1.173	1.16612	0	AT1G44125	x	Potential natural antisense gene locus overlaps with AT1G44120
2.06957	2.2876	0	0	0	7.11992	AT1G44130	Eukaryotic aspartyl protease family protein	x
0	0	1.61494	0	0	0	AT1G44170	aldehyde dehydrogenase 3H1	Encodes a protein similar to the aldehyde dehydrogenase cp-ADH from C.plantagineum. Constitutively expressed at low levels.
0	1.73719	2.15463	1.04354	1.6357	1.05447	AT1G44350	IAA-leucine resistant (ILR)-like gene 6	encodes a protein similar to IAA amino acid conjugate hydrolase.
0	0	0	0	-1.30651	0	AT1G44446	Pheophorbide a oxygenase family protein with Rieske [2Fe-2S] domain	Encodes chlorophyllide <i>a</i> oxygenase which converts chlorophyllide <i>a</i> to chlorophyllide <i>b</i> by catalyzing two successive hydroxylations at the 7-methyl group of chlorophyllide <i>a</i> . Mutants are deficient in pigments that associate with thylakoid membrane proteins lacking chlorophyll <i>b</i> and light-harvesting proteins of photosystem II. The protein was shown through cross-…
0	0	-1.17235	0	-3.80191	0	AT1G44740	x	x
0	0	0	0	0	-1.41365	AT1G44760	Adenine nucleotide alpha hydrolases-like superfamily protein	x
0	0	1.10728	1.03877	0	0	AT1G44770	x	x
0	0	0	0	-1.09134	-1.58456	AT1G44780	x	x
0	0	2.32692	0	0	-2.24688	AT1G44800	nodulin MtN21 /EamA-like transporter family protein	x
1.34157	0	-1.32548	0	-1.39248	3.8745	AT1G44830	Integrase-type DNA-binding superfamily protein	encodes a member of the DREB subfamily A-5 of ERF/AP2 transcription factor family. The protein contains one AP2 domain. There are 15 members in this subfamily including RAP2.1 RAP2.9 and RAP2.10.
-1.54088	0	0	0	-1.13487	0	AT1G44900	minichromosome maintenance (MCM2/3/5) family protein	Encodes MCM2 (MINICHROMOSOME MAINTENANCE 2) a protein essential to embryo development. Overexpression results in altered root meristem function.
0	0	0	0	-1.49673	-2.22961	AT1G45010	TRAM LAG1 and CLN8 (TLC) lipid-sensing domain containing protein	x
0	2.29241	3.25718	2.39583	2.31053	2.62571	AT1G45145	thioredoxin H-type 5	encodes a cytosolic thioredoxin that reduces disulfide bridges of target proteins by the reversible formation of a disulfide bridge between two neighboring Cys residues present in the active site. Thioredoxins have been found to regulate a variety of biological reactions in prokaryotic and eukaryotic cells.
0	0	0	0	0	-1.28963	AT1G45163	x	x
1.23925	0	0	1.55318	0	0	AT1G45180	RING/U-box superfamily protein	x
0	0	0	0	-1.15225	0	AT1G45191	Glycosyl hydrolase superfamily protein	beta-glucosidase related protein similar to beta-glucosidase GI:3820531 from (Pinus contorta); contains Pfam profile: PF00232 Glycosyl hydrolase family 1
0	0	1.45107	0	-1.33738	0	AT1G45201	triacylglycerol lipase-like 1	Target of AtGRP7 regulation.
0	0	0	0	1.00375	0	AT1G45229	x	x
0	0	0	0	-1.11477	-1.0478	AT1G45230	Protein of unknown function (DUF3223)	x
0	0	2.80701	0	0	0	AT1G45249	abscisic acid responsive elements-binding factor 2	Leucine zipper transcription factor that binds to the abscisic acid (ABA)responsive element (ABRE) motif in the promoter region of ABA-inducible genes. Enhances drought tolerance in vegetative tissues. Required for normal glucose response. Localized in the nucleus. Expressed constitutively in roots leaf vascular tissues and hydathodes or in all tissues under stress conditions. It's phosphorylated…
0	0	0	0	-1.103	-1.7176	AT1G45616	receptor like protein 6	x
1.14152	0	0	0	0	0	AT1G45688	x	x
0	0	0	1.13715	1.01764	0	AT1G45976	S-ribonuclease binding protein 1	x
0	0	-1.13848	-1.97884	0	-1.26872	AT1G46264	heat shock transcription factor B4	Encodes SCHIZORIZA a member of Heat Shock Transcription Factor (Hsf) family. Functions as a nuclear factor regulating asymmetry of stem cell divisions.
0	0	0	0	-2.62271	-2.43735	AT1G46480	WUSCHEL related homeobox 4	Encodes a WUSCHEL-related homeobox gene family member with 65 amino acids in its homeodomain. Proteins in this family contain a sequence of eight residues (TLPLFPMH) downstream of the homeodomain called the WUS box. This protein also contains an acidic domain approximately 10 residues upstream of the WUS box. Part of the TDIF-TDR-WOX4 signaling pathway that plays a crucial role in the maintenance…
-1.06558	0	2.89338	0	0	-1.52465	AT1G46554	other RNA	x
0	0	1.65976	0	0	0	AT1G46768	related to AP2 1	encodes a member of the DREB subfamily A-5 of ERF/AP2 transcription factor family (RAP2.1). The protein contains one AP2 domain. There are 16 members in this subfamily including RAP2.9 and RAP2.10.
0	0	2.10092	0	1.16405	0	AT1G47128	Granulin repeat cysteine protease family protein	cysteine proteinase precursor-like protein/ dehydration stress-responsive gene (RD21)
0	0	0	0	1.04241	0	AT1G47210	cyclin-dependent protein kinase 3;2	x
0	0	1.54988	1.07318	1.55014	0	AT1G47270	tubby like protein 6	Member of TLP family
0	0	0	0	-1.06552	0	AT1G47340	F-box and associated interaction domains-containing protein	x
0	0	0	0	1.24095	0	AT1G47380	Protein phosphatase 2C family protein	x
-1.56152	1.02875	-1.74358	-2.26768	0	1.78466	AT1G47395	x	x
-1.44877	1.48485	-1.55891	-1.36256	1.17975	2.27486	AT1G47400	x	x
1.0827	0	0	1.12398	1.08391	0	AT1G47480	alpha/beta-Hydrolases superfamily protein	x
0	0	-1.55554	-1.28771	0	0	AT1G47500	RNA-binding protein 47C'	x
0	1.70269	3.50344	0	2.29008	2.23182	AT1G47510	inositol polyphosphate 5-phosphatase 11	Encodes a phosphatidylinositol polyphosphate 5-phosphatase. It can dephosphorylate PI(45)P2 PI(35)P2 and PI(345)P3 but it is not active against PI(5)P or the water soluble inositol(145)P3 or inositol(1345)P4. The transcript levels for this gene rise in response to auxin ABA and JA.
0	0	1.36465	0	0	0	AT1G47560	exocyst complex component sec3B	Encodes a member of the exocyst complex gene family. The exocyst is a protein complex involved in tethering vesicles to the plasma membrane during regulated or polarized secretion.
0	0	0	0	-1.45399	0	AT1G47578	Biotin/lipoate A/B protein ligase family	x
-1.1433	0	0	0	-1.03831	-1.73645	AT1G47580	Pentatricopeptide repeat (PPR) superfamily protein	x
0	0	0	0	-2.09102	0	AT1G47603	purine permease 19	Member of a family of proteins related to PUP1 a purine transporter. May be involved in the transport of purine and purine derivatives such as cytokinins across the plasma membrane.
0	0	-1.00149	0	-1.88621	0	AT1G47655	Dof-type zinc finger DNA-binding family protein	x
0	0	-1.01077	0	0	-1.14219	AT1G47670	Transmembrane amino acid transporter family protein	x
0	0	-1.76997	0	-2.53223	0	AT1G47760	AGAMOUS-like 102	x
0	0	0	0	0	-1.06221	AT1G47820	x	x
0	0	-2.26361	0	0	1.20039	AT1G47840	hexokinase 3	Encodes a putative hexokinase.
3.75005	3.46028	0	6.30871	5.3014	7.06657	AT1G47890	receptor like protein 7	x
-1.22165	0	2.43574	0	-1.37249	-2.20451	AT1G47960	cell wall / vacuolar inhibitor of fructosidase 1	Plant cell wall (CWI) and vacuolar invertases (VI) play important roles in carbohydrate metabolism stress responses and sugar signaling. This protein may inhibit their activity.
0	0	0	0	0	-1.65319	AT1G47970	x	x
0	0	3.39152	0	0	0	AT1G48000	myb domain protein 112	Encodes a putative transcription factor (MYB112).
0	0	0	0	0	1.785	AT1G48060	F-box and associated interaction domains-containing protein	x
0	0	3.39099	0	0	0	AT1G48100	Pectin lyase-like superfamily protein	x
0	-1.22051	0	0	0	0	AT1G48120	hydrolases;protein serine/threonine phosphatases	x
0	0	0	0	2.28366	1.44914	AT1G48210	Protein kinase superfamily protein	x
0	0	0	0	1.37507	0	AT1G48280	hydroxyproline-rich glycoprotein family protein	x
0	0	2.1645	0	1.17147	2.74032	AT1G48320	Thioesterase superfamily protein	x
0	0	0	0	-1.92529	-1.9817	AT1G48330	x	x
0	1.2045	2.21188	0	3.01864	1.93845	AT1G48370	YELLOW STRIPE like 8	Arabidopsis thaliana metal-nicotianamine transporter YSL4
0	0	0	2.74183	0	2.44088	AT1G48405	Kinase interacting (KIP1-like) family protein	x
0	0	1.03921	0	0	0	AT1G48440	B-cell receptor-associated 31-like	x
0	0	-1.32551	-1.78876	-2.04813	-1.31035	AT1G48460	x	x
0	-1.14211	0	0	0	0	AT1G48480	receptor-like kinase 1	Arabidopsis thaliana receptor-like protein kinase (RKL1) gene
0	0	0	0	1.48216	0	AT1G48490	Protein kinase superfamily protein	x
0	0	0	0	0	-2.91325	AT1G48500	jasmonate-zim-domain protein 4	x
0	0	-2.2853	-1.33359	0	-1.33588	AT1G48570	zinc finger (Ran-binding) family protein	x
0	0	0	0	1.6339	1.88264	AT1G48605	Flavoprotein	Encodes a protein similar to yeast HAL3 which regulates the cell cycle and tolerance to salt stress through inhibition of the PPZ1 type-1 protein phosphatase. AtHAL3b mRNA levels are induced by salt stress. HAL3B presumably encodes for phosphopantothenoylcysteine decarboxylase being involved in Coenzyme A biosynthesis as indicated by functional complementation of a double mutant hal3 aaBb.
0	0	-1.38108	0	0	0	AT1G48610	AT hook motif-containing protein	x
0	0	-1.94742	-1.48084	0	0	AT1G48630	receptor for activated C kinase 1B	Encodes a protein with similarity to mammalian RACKs. RACKs function to shuttle activated protein kinase C to different subcellular sites and may also function as a scaffold through physical interactions with other proteins. RACK1B has no phenotype on its own and probably acts redundantly with RACK1A and RACK1C.
0	0	0	0	1.06218	0	AT1G48635	peroxin 3	x
4.5702	3.09811	1.7433	3.5913	4.92938	5.54486	AT1G48640	Transmembrane amino acid transporter family protein	x
0	0	0	0	-1.39115	0	AT1G48745	x	x
0	0	1.30485	0	-1.2167	0	AT1G48750	Bifunctional inhibitor/lipid-transfer protein/seed storage 2S albumin superfamily protein	x
0	0	1.54743	0	0	0	AT1G48840	Plant protein of unknown function (DUF639)	x
0	0	0	0	0	1.27737	AT1G48850	chorismate synthase putative / 5-enolpyruvylshikimate-3-phosphate phospholyase putative	x
0	0	-1.65431	-1.20934	-1.15319	0	AT1G48920	nucleolin like 1	Encodes ATNUC-L1 (NUCLEOLIN LIKE 1) the predominant form of the two nucleolin proteins found in Arabidopsis. This protein is involved in rRNA processing ribosome biosynthesis and vascular pattern formation. PARL1 localizes to the nucleolus and parl1 mutants accumulate elevated levels of the unspliced 35S pre-rRNA. parl1 mutants also have defects in cotyledon leaf sepal and petal vein patterning a…
1.00764	0	0	1.21389	0	3.08404	AT1G49000	x	x
0	0	0	0	-1.63317	0	AT1G49010	Duplicated homeodomain-like superfamily protein	x
0	0	0	1.73485	0	0	AT1G49032	x	x
1.50711	1.04355	0	1.83691	2.08354	2.63425	AT1G49050	Eukaryotic aspartyl protease family protein	x
0	0	0	0	-1.05877	-2.35584	AT1G49130	B-box type zinc finger protein with CCT domain	x
0	0	0	1.0182	-2.48381	-2.03177	AT1G49200	RING/U-box superfamily protein	x
0	0	-2.79812	0	-2.57382	-4.09041	AT1G49230	RING/U-box superfamily protein	x
0	0	1.07999	0	0	0	AT1G49300	RAB GTPase homolog G3E	encodes a small GTPase involved in membrane trafficking. Gene expression is induced by hydrogen peroxide and lines. Lines overexpressing the gene are more tolerant to high salt and hyperosmotic conditions.
0	0	-1.539	0	0	0	AT1G49310	x	x
0	0	-2.61672	0	-2.21338	0	AT1G49320	unknown seed protein like 1	Encodes USPL1 a BURP domain protein targeted to the protein storage vacuoles. Overexpression of USPL1 affects seed development protein storage vacuoles and lipid vesicles morphology and function.
0	0	1.1613	0	1.34156	1.56843	AT1G49405	Uncharacterised protein family (UPF0497)	x
-1.10146	-1.29994	0	0	-1.67072	0	AT1G49430	long-chain acyl-CoA synthetase 2	Encodes a long chain acyl-CoA synthetase that catalyzes the synthesis of omega-hydroxy fatty acyl-CoA intermediates in the pathway to cutin synthesis. Required for repression of lateral root formation.
0	0	6.1407	0	0	0	AT1G49450	Transducin/WD40 repeat-like superfamily protein	x
0	0	0	-2.00349	0	-2.4273	AT1G49470	Family of unknown function (DUF716)	x
0	0	0	-1.41493	0	0	AT1G49475	AP2/B3-like transcriptional factor family protein	x
-1.03756	0	2.31591	1.02289	0	-1.92704	AT1G49500	x	x
-1.16429	0	0	0	-1.0711	-2.01604	AT1G49510	embryo defective 1273	x
0	0	-1.48869	0	0	0	AT1G49540	elongator protein 2	x
0	0	0	-1.00902	0	0	AT1G49560	Homeodomain-like superfamily protein	x
-1.11602	0	0	0	0	0	AT1G49580	Calcium-dependent protein kinase (CDPK) family protein	x
0	0	-2.15865	0	0	0	AT1G49600	RNA-binding protein 47A	x
0	0	-2.22675	-2.33397	0	-1.60293	AT1G49620	Cyclin-dependent kinase inhibitor family protein	Kip-related protein (KRP) gene encodes CDK (cyclin-dependent kinase) inhibitor (CKI) negative regulator of cell division. A member of seven KRP genes found in Arabidopsis thaliana. Differential expression patterns for distinct KRPs were revealed by in situ hybridization. Binds to D type cyclins and may inhibit cell cycle.
-1.23856	0	-1.59844	0	-1.23798	-2.07186	AT1G49650	alpha/beta-Hydrolases superfamily protein	x
0	0	0	0	-1.17101	0	AT1G49660	carboxyesterase 5	Encodes a protein with carboxylesterase whose activity was tested using pNA.
0	0	1.39182	0	0	0	AT1G49670	ARP protein (REF)	molecular function has not been defined. Was shown involved in oxidative stress tolerance.
0	0	0	0	0	3.37847	AT1G49700	Plant protein 1589 of unknown function	x
0	0	0	0	0	-1.32205	AT1G49720	abscisic acid responsive element-binding factor 1	Identified as a protein that binds to abscisic acid response elements. May mediate transcriptional regulation of ABA responses.
-1.03026	0	0	-1.37588	-1.18323	-1.36943	AT1G49740	PLC-like phosphodiesterases superfamily protein	x
0	0	-1.52519	0	0	0	AT1G49750	Leucine-rich repeat (LRR) family protein	x
0	0	-1.41113	0	0	0	AT1G49760	poly(A) binding protein 8	polyadenylate-binding protein putative / PABP putative similar to poly(A)-binding protein GB:AAF66825 GI:7673359 from (Nicotiana tabacum). Highly and ubiquitously expressed. Member of the class II PABP family.
0	0	-1.35629	0	-1.57059	0	AT1G49780	plant U-box 26	x
0	0	1.20772	0	1.32284	0	AT1G49832	x	x
0	0	-1.22996	0	0	0	AT1G49840	Protein of unknown function (DUF620)	x
0	0	0	0	-1.71847	0	AT1G49870	x	x
0	0	0	0	-1.30175	0	AT1G49910	Transducin/WD40 repeat-like superfamily protein	Encodes a homolog of the yeast and human BUB3 (BUDDING UNINHIBITED BY BENZYMIDAZOL 3) protein. Yeast and human BUB3s function in spindle assembly checkpoint control.
0	0	-2.74643	0	-2.64732	0	AT1G49920	MuDR family transposase	x
0	0	0	0	-1.50695	-1.88864	AT1G49975	x	x
0	0	0	0	-1.16856	-1.03826	AT1G49990	F-box family protein	x
-1.09722	0	-1.47051	-1.47797	-1.51119	0	AT1G50000	methyltransferases	x
0	0	1.22309	0	0	0	AT1G50020	x	x
0	0	-1.00222	1.1352	0	-1.99318	AT1G50040	Protein of unknown function (DUF1005)	x
0	0	-1.59678	-1.99052	-1.15525	-1.69663	AT1G50055	TAS1B; other RNA	Trans-acting siRNA1b primary transcript (TAS1b). Regulated by miR173.
0	0	-1.32389	-1.08208	-1.48853	0	AT1G50110	D-aminoacid aminotransferase-like PLP-dependent enzymes superfamily protein	x
0	0	0	1.35143	0	0	AT1G50180	NB-ARC domain-containing disease resistance protein	x
0	0	2.88365	0	2.288	0	AT1G50260	N-terminal-transmembrane-C2 domain type 5.1	x
0	0	0	0	-1.05771	0	AT1G50270	Pentatricopeptide repeat (PPR) superfamily protein	x
-1.48607	0	0	-1.95506	-2.05446	-1.20318	AT1G50280	Phototropic-responsive NPH3 family protein	x
0	1.84517	0	0	1.06259	3.18858	AT1G50400	Eukaryotic porin family protein	x
0	0	0	0	1.3028	0	AT1G50410	SNF2 domain-containing protein / helicase domain-containing protein / zinc finger protein-related	x
-1.29296	0	0	-1.85999	0	0	AT1G50420	scarecrow-like 3	Encodes a scarecrow-like protein (SCL3) Putative transcription factors interacting with the gene product of VHA-B1 (vacuolar ATPase subunit B1; as shown through yeast two-hybrid assay).
0	0	0	0	1.39997	0	AT1G50430	Ergosterol biosynthesis ERG4/ERG24 family	Mutants are defective in Brassinosteroid biosynthesis (delta7-sterol-C7 reduction step) and have a dwarf phenotype.
0	0	0	0	0	1.46241	AT1G50440	RING/FYVE/PHD zinc finger superfamily protein	x
1.20649	0	0	1.60037	1.50129	0	AT1G50460	hexokinase-like 1	x
0	0	-1.021	0	1.32111	0	AT1G50520	cytochrome P450 family 705 subfamily A polypeptide 27	member of CYP705A
0	0	0	0	0	-1.10701	AT1G50575	Putative lysine decarboxylase family protein	x
0	0	1.76699	0	0	0	AT1G50630	Protein of unknown function (DUF3537)	x
0	0	0	0	0	1.62609	AT1G50640	ethylene responsive element binding factor 3	encodes a member of the ERF (ethylene response factor) subfamily B-1 of ERF/AP2 transcription factor family (ATERF-3). The protein contains one AP2 domain. There are 15 members in this subfamily including ATERF-3 ATERF-4 ATERF-7 and leafy petiole.
0	0	0	0	-1.27572	-1.23862	AT1G50732	x	x
1.96623	1.76386	0	2.68032	1.86236	2.43968	AT1G50740	Transmembrane proteins 14C	x
0	0	-1.65421	-1.06586	0	0	AT1G50840	polymerase gamma 2	DNA Polymerase gamma2. Dual targeting to mitochondria and plastids due to alternative translation initiation.
1.12552	0	0	0	0	0	AT1G50890	ARM repeat superfamily protein	x
0	0	-1.47249	0	0	0	AT1G50910	x	x
0	0	-1.39715	0	0	0	AT1G50920	Nucleolar GTP-binding protein	x
0	0	1.73266	0	0	0	AT1G50940	electron transfer flavoprotein alpha	Encodes the electron transfer flavoprotein ETF alpha a putative subunit of the mitochondrial electron transfer flavoprotein complex (ETF beta is At5g43430.1) in Arabidopsis. Mutations of the ETF beta gene results in accelerated senescence and early death compared to wild-type during extended darkness.
0	0	0	-2.00888	-1.67509	-2.47157	AT1G51080	x	x
-1.19184	0	0	-1.63759	0	-1.75152	AT1G51090	Heavy metal transport/detoxification superfamily protein	x
0	0	0	-1.56995	-1.49941	-2.14447	AT1G51100	x	x
0	0	0	0	1.10969	0	AT1G51130	Nse4 component of Smc5/6 DNA repair complex	x
-1.5059	0	3.73037	0	0	0	AT1G51140	basic helix-loop-helix (bHLH) DNA-binding superfamily protein	x
0	0	0	-1.42401	-1.27947	-1.56513	AT1G51170	Protein kinase superfamily protein	x
1.43958	1.03157	0	2.68288	1.26425	2.49375	AT1G51270	structural molecules;transmembrane receptors;structural molecules	x
0	0	0	0	0	1.03086	AT1G51370	F-box/RNI-like/FBD-like domains-containing protein	x
0	0	-2.25101	-1.97501	-1.39809	0	AT1G51380	DEA(D/H)-box RNA helicase family protein	x
0	0	0	0	-1.19489	-1.41066	AT1G51400	Photosystem II 5 kD protein	x
-1.41399	-1.25538	0	0	0	0	AT1G51402	x	x
0	0	0	0	0	-1.20478	AT1G51405	myosin-related	x
0	0	0	-1.05651	-1.5259	-1.04146	AT1G51430	x	x
-1.56771	-1.34182	0	-2.40443	-2.36402	-1.38238	AT1G51440	alpha/beta-Hydrolases superfamily protein	Encodes a lipase that hydrolyzes phosphatidylcholine glycolipids as well as triacylglycerols.
-1.25112	0	0	-1.1091	0	0	AT1G51460	ABC-2 type transporter family protein	x
0	0	1.35554	0	0	-1.24	AT1G51500	ABC-2 type transporter family protein	Encodes an ABC transporter involved in cuticular wax biosynthesis. Lines carrying recessive mutations in this locus have weakly glaucous stem surface and relative elevated secondary alcohols and ketones.
0	0	0	0	0	-1.05506	AT1G51550	Kelch repeat-containing F-box family protein	x
0	0	0	0	0	-1.0803	AT1G51610	Cation efflux family protein	x
1.6048	1.90807	0	2.88068	2.04986	6.46139	AT1G51620	Protein kinase superfamily protein	x
0	0	0	0	-1.33175	0	AT1G51630	O-fucosyltransferase family protein	x
1.15038	0	0	1.14002	0	0	AT1G51645	other RNA	Potential natural antisense gene locus overlaps with AT1G51640
1.53427	1.29126	0	1.18824	2.1192	2.97691	AT1G51660	mitogen-activated protein kinase kinase 4	Encodes a mitogen-activated map kinase kinase (there are nine in Arabidopsis) involved in innate immunity. This protein activates MPK3/MPK6 and early-defense genes redundantly with MKK5. In plants with both MKK5 and MKK6 levels reduced by RNAi plants floral organs do not abscise suggestion a role for both proteins in mediating floral organ abscission.
4.02563	1.51092	1.21553	3.07641	4.83776	1.9918	AT1G51670	x	x
0	0	0	-1.046	-1.30691	1.50789	AT1G51680	4-coumarate:CoA ligase 1	encodes an isoform of 4-coumarate:CoA ligase (4CL) which is involved in the last step of the general phenylpropanoid pathway. In addition to 4-coumarate it also converts ferulate. The catalytic efficiency was in the following (descending) order: p-coumaric acid ferulic acid caffeic acid and 5-OH-ferulic acid. At4CL1 was unable to use sinapic acid as substrate.
1.00208	0	0	1.38784	-1.01766	1.75658	AT1G51700	DOF zinc finger protein 1	Encodes dof zinc finger protein (adof1).
1.1668	2.51352	2.96504	1.31431	2.99041	3.21439	AT1G51760	peptidase M20/M25/M40 family protein	encodes a member of the six Arabidopsis IAA-amino acid conjugate hydrolase subfamily and conjugates and conjugates IAA-Ala in vitro. Gene is expressed most strongly in roots stems and flowers.
2.35673	2.16697	3.89809	2.16723	5.55678	2.33174	AT1G51770	Core-2/I-branching beta-16-N-acetylglucosaminyltransferase family protein	x
0	0	3.98225	0	0	0	AT1G51780	IAA-leucine resistant (ILR)-like gene 5	encodes a member of the six Arabidopsis IAA-amino acid conjugate hydrolase subfamily and conjugates and is very similar to IAR3.
1.55142	1.16313	0	2.54705	1.89414	1.75669	AT1G51790	Leucine-rich repeat protein kinase family protein	x
1.87254	1.51233	0	1.97009	2.32341	4.78272	AT1G51800	Leucine-rich repeat protein kinase family protein	x
1.27048	0	0	1.34765	0	0	AT1G51805	Leucine-rich repeat protein kinase family protein	x
2.28947	2.19084	0	3.63705	0	4.4309	AT1G51820	Leucine-rich repeat protein kinase family protein	x
1.20585	0	-1.65021	2.2374	0	0	AT1G51850	Leucine-rich repeat protein kinase family protein	x
1.2049	0	1.84834	2.95083	2.10214	2.56825	AT1G51860	Leucine-rich repeat protein kinase family protein	x
2.55707	3.25459	0	3.06332	3.31156	5.4841	AT1G51890	Leucine-rich repeat protein kinase family protein	x
1.96655	3.59018	0	2.52168	0	7.26989	AT1G51920	x	x
0	0	-1.23646	-1.06089	0	-2.50998	AT1G51940	protein kinase family protein / peptidoglycan-binding LysM domain-containing protein	x
-2.00389	0	1.9482	0	-2.21932	-1.81644	AT1G52000	Mannose-binding lectin superfamily protein	x
0	0	2.55695	0	0	0	AT1G52030	myrosinase-binding protein 2	Similar to myrosinase binding proteins which may be involved in metabolizing glucosinolates and forming defense compounds to protect against herbivory. Also similar to lectins and other agglutinating factors. Expressed only in flowers.
-1.40761	0	1.75488	0	0	-1.4298	AT1G52040	myrosinase-binding protein 1	Encodes myrosinase-binding protein expressed in flowers.
0	0	2.54404	0	2.2286	0	AT1G52080	actin binding protein family	unknown function
-1.96437	-1.25262	0	0	-2.12518	1.67894	AT1G52100	Mannose-binding lectin superfamily protein	x
0	0	0	0	-1.60535	-1.12974	AT1G52140	x	x
0	0	-2.26938	-1.0614	0	0	AT1G52160	tRNAse Z3	Encodes a tRNase Z.
0	0	-2.55935	-1.01501	-2.45419	-2.67333	AT1G52190	Major facilitator superfamily protein	x
2.33641	2.29883	0	2.37942	2.5083	4.4176	AT1G52200	PLAC8 family protein	x
0	0	0	0	0	-1.34023	AT1G52230	photosystem I subunit H2	x
0	0	0	1.31511	-1.7603	0	AT1G52245	novel_araport11	dynein light chain LC6%2C flagellar outer arm-like protein
0	0	0	0	-2.02438	1.32828	AT1G52270	x	x
0	0	-1.32297	0	0	0	AT1G52290	Protein kinase superfamily protein	x
0	0	0	0	0	1.31689	AT1G52315	Regulator of Vps4 activity in the MVB pathway protein	x
-1.55852	-1.13544	0	0	-1.2962	0	AT1G52342	x	x
0	0	0	0	1.21404	0	AT1G52370	Ribosomal protein L22p/L17e family protein	x
0	0	1.74758	0	0	0	AT1G52400	beta glucosidase 18	encodes a member of glycosyl hydrolase family 1 located in inducible ER bodies which were formed after wounding required in inducible ER body formation
0	0	1.71562	0	0	-1.04125	AT1G52410	TSK-associating protein 1	Contains a novel calcium-binding repeat sequence. Binds TSK in vitro. Localizes to small cytoplasmic vesicles in interphase cells. In cells synchronized for cell division TSA1 and TSK relocalize to ends of spindle microtubules that are ahead of separating chromatids during metaphase and anaphase of mitosis. May be involved in mitosis together with TSK. Expressed preferentially in the flower and s…
-2.05927	0	0	0	0	0	AT1G52530	x	x
0	1.45551	3.10431	0	0	3.44962	AT1G52565	x	x
0	0	0	0	-1.1349	0	AT1G52630	O-fucosyltransferase family protein	x
0	0	0	0	2.68601	0	AT1G52650	F-box/RNI-like superfamily protein	x
0	0	8.24417	0	0	0	AT1G52690	Late embryogenesis abundant protein (LEA) family protein	x
-1.00289	-1.15288	-1.03331	-1.97588	-1.7939	-2.19036	AT1G52700	alpha/beta-Hydrolases superfamily protein	x
0	0	1.17686	0	0	1.13724	AT1G52720	x	x
0	-1.30321	0	0	-2.31849	-1.95549	AT1G52750	alpha/beta-Hydrolases superfamily protein	x
0	0	0	0	0	1.17399	AT1G52760	lysophospholipase 2	Encodes a lysophospholipase 2 (LysoPL2). Involved in tolerance to cadmium-induced oxidative stress. Binds Acyl-CoA-binding protein 2 (ACBP2).
0	0	0	-1.27476	0	0	AT1G52770	Phototropic-responsive NPH3 family protein	x
0	0	0	1.05316	1.58101	0	AT1G52780	Protein of unknown function (DUF2921)	x
0	0	0	-1.082	0	-2.18568	AT1G52800	2-oxoglutarate (2OG) and Fe(II)-dependent oxygenase superfamily protein	x
0	0	0	0	0	-1.01029	AT1G52825	x	x
0	0	2.28204	0	0	-1.34038	AT1G52827	cadmium tolerance 1	Cysteine-rich protein that confers cadmium tolerance to yeast. Homologs are also found in rice Brassica rapa and pine.
0	0	0	-1.99098	-2.17602	0	AT1G52830	indole-3-acetic acid 6	An extragenic dominant suppressor of the hy2 mutant phenotype. Also exhibits aspects of constitutive photomorphogenetic phenotype in the absence of hy2. Mutants have dominant leaf curling phenotype shortened hypocotyls and reduced apical hook. Induced by indole-3-acetic acid.
-1.03022	0	2.0592	0	-1.28191	-1.56433	AT1G52855	x	x
0	0	1.38105	0	0	-1.92188	AT1G52880	NAC (No Apical Meristem) domain transcriptional regulator superfamily protein	Transcription factor with a NAC domain. Homologous to the petunia gene NAM which is required for the development of the shoot. Expressed in the embryo.
0	3.03741	5.73658	0	0	2.95727	AT1G52890	NAC domain containing protein 19	encodes a NAC transcription factor whose expression is induced by drought high salt and abscisic acid. This gene binds to ERD1 promoter in vitro.
0	0	-1.18566	-1.05018	0	0	AT1G52905	x	x
0	0	0	0	0	-1.22496	AT1G52910	Protein of unknown function (DUF1218)	x
0	0	-1.85246	-1.28378	-1.11499	0	AT1G52930	Ribosomal RNA processing Brix domain protein	x
0	0	2.52099	0	0	0	AT1G52990	thioredoxin family protein	x
0	0	0	-2.37941	-1.83964	0	AT1G53035	x	x
0	0	0	-1.38071	0	0	AT1G53040	Protein of unknown function (DUF616)	x
0	0	0	1.03726	0	1.31987	AT1G53060	Legume lectin family protein	x
0	0	1.13679	-1.30208	-1.86259	0	AT1G53070	Legume lectin family protein	x
1.28619	0	2.17363	2.87222	0	4.4874	AT1G53080	Legume lectin family protein	x
0	0	1.15643	0	0	0	AT1G53090	SPA1-related 4	Encodes a member of the SPA (suppressor of phyA-105) protein family (SPA1-SPA4). SPA proteins contain an N-terminal serine/threonine kinase-like motif followed by a coiled-coil structure and a C-terminal WD-repeat domain. SPA proteins function redundantly in suppressing photomorphogenesis in dark- and light-grown seedlings. SPA4 (and SPA3) predominantly regulates elongation growth in adult plants.
-1.36323	0	0	0	-1.65351	-1.02772	AT1G53140	Dynamin related protein 5A	Encodes DRP5A a dynamin protein involved in cytokinesis in Arabidopsis.
0	0	0	0	0	-1.45326	AT1G53160	squamosa promoter binding protein-like 4	Encodes a member of the SPL (squamosa-promoter binding protein-like)gene family a novel gene family encoding DNA binding proteins and putative transcription factors. Contains the SBP-box which encodes the SBP-domain required and sufficient for interaction with DNA. It is involved in regulation of flowering and vegetative phase change. Its temporal expression is regulated by the microRNA miR156. T…
0	0	0	0	-1.33585	-1.90454	AT1G53163	x	x
0	0	1.49164	0	-1.0423	1.54141	AT1G53170	ethylene response factor 8	encodes a member of the ERF (ethylene response factor) subfamily B-1 of ERF/AP2 transcription factor family (ATERF-8). The protein contains one AP2 domain. There are 15 members in this subfamily including ATERF-3 ATERF-4 ATERF-7 and leafy petiole.
0	1.30035	0	0	0	3.52502	AT1G53180	x	x
0	0	-1.49976	0	0	0	AT1G53200	x	x
0	0	-1.04356	-1.64557	0	0	AT1G53230	TEOSINTE BRANCHED 1 cycloidea and PCF transcription factor 3	Encodes a member of a recently identified plant transcription factor family that includes Teosinte branched 1 Cycloidea 1 and proliferating cell nuclear antigen (PCNA) factors PCF1 and 2. Regulated by miR319. Involved in heterchronic regulation of leaf differentiation.
0	0	-1.19346	0	0	0	AT1G53250	x	x
0	0	1.38124	1.15957	0	0	AT1G53320	tubby like protein 7	Member of TLP family
0	1.74723	0	1.76179	0	0	AT1G53330	Pentatricopeptide repeat (PPR) superfamily protein	encodes a member of the pentatricopeptide repeat (PPR) gene family. T-DNA insertion mutants had a complex phenotypic expression ranging from embryo lethal to seedling lethal to just subtle changes.
0	0	-1.25359	0	0	0	AT1G53345	x	x
0	0	0	1.57575	0	0	AT1G53350	Disease resistance protein (CC-NBS-LRR class) family	x
1.6297	0	0	1.78666	0	1.92885	AT1G53430	Leucine-rich repeat transmembrane protein kinase	x
1.22265	0	0	1.49631	1.29014	1.13579	AT1G53440	Leucine-rich repeat transmembrane protein kinase	x
0	0	5.08812	0	3.09735	0	AT1G53470	mechanosensitive channel of small conductance-like 4	x
0	0	0	0	0	2.50125	AT1G53490	RING/U-box superfamily protein	x
0	0	3.33036	1.08356	0	0	AT1G53560	Ribosomal protein L18ae family	x
0	0	1.65251	0	0	0	AT1G53570	mitogen-activated protein kinase kinase kinase 3	MEK kinase (MAP3Ka)
0	0	3.09421	1.21113	0	0	AT1G53580	glyoxalase II 3	Mononuclear Fe(II)-containing member of the b-lactamase fold superfamily. ETHE1 is homodimeric in solution exhibits low-level esterase activity and specifically binds a single Fe(II) atom in the active site.
3.7106	4.34877	0	2.58111	3.91446	5.63583	AT1G53620	x	x
3.27454	3.267	1.69386	3.58854	2.53098	7.40604	AT1G53625	x	x
1.45463	1.61155	0	2.12296	1.4195	2.69587	AT1G53633	x	x
0	0	-1.24077	0	0	0	AT1G53645	hydroxyproline-rich glycoprotein family protein	x
0	0	0	-2.4153	-2.57173	0	AT1G53700	WAG 1	The WAG1 and its homolog WAG2 each encodes a protein-serine/threonine kinase that are nearly 70% identical to PsPK3 protein. All three together with CsPK3 belong to PsPK3-type kinases. At the N-terminus all four possess a serine/threonine-rich domain. They are closely related to Arabidopsis kinases PINOID. wag1/wag2 double mutants exhibit a pronounced wavy root phenotype when grown vertically on …
0	0	0	0	1.54918	0	AT1G53710	Calcineurin-like metallo-phosphoesterase superfamily protein	x
0	0	0	0	1.15884	0	AT1G53760	x	x
0	0	0	0	1.37239	0	AT1G53790	F-box and associated interaction domains-containing protein	x
0	0	-1.49376	0	-1.08245	0	AT1G53800	x	x
0	0	2.7578	0	-1.88245	-2.31006	AT1G53830	pectin methylesterase 2	encodes a pectin methylesterase
0	0	0	0	0	-1.21796	AT1G53840	pectin methylesterase 1	encodes a pectin methylesterase
-1.7517	0	0	-2.53292	-1.28556	-1.03234	AT1G53860	Remorin family protein	x
0	0	0	0	0	-2.42169	AT1G53870	Protein of unknown function (DUF567)	x
-1.35121	0	-1.13763	-2.35534	-1.98502	-3.55347	AT1G53875	novel_araport11	LURP-one-like protein
0	1.63247	2.45289	0	0	0	AT1G53885	Protein of unknown function (DUF581)	x
0	0	0	0	-3.72569	-2.29945	AT1G53887	x	x
0	0	0	0	0	-1.88695	AT1G53890	Protein of unknown function (DUF567)	x
0	1.63247	2.45289	0	0	0	AT1G53903	Protein of unknown function (DUF581)	x
0	0	0	1.04589	1.79132	0	AT1G53920	GDSL-motif lipase 5	Contains lipase signature motif and GDSL domain.
3.1286	4.71591	0	1.99298	3.5878	6.37038	AT1G53980	Ubiquitin-like superfamily protein	x
0	0	-1.36763	0	-1.64516	4.12796	AT1G54000	GDSL-like Lipase/Acylhydrolase superfamily protein	x
0	0	0	0	-2.02417	0	AT1G54010	GDSL-like Lipase/Acylhydrolase superfamily protein	x
0	0	2.1691	0	0	0	AT1G54020	GDSL-like Lipase/Acylhydrolase superfamily protein	x
0	0	1.2151	0	0	0	AT1G54040	epithiospecifier protein	Epithiospecifier protein interacts with WRKY53. Involved in pathogen resistance and leaf senescence.
3.40895	0	0	1.17409	0	-1.21652	AT1G54050	HSP20-like chaperones superfamily protein	x
1.74128	1.07309	0	1.10643	2.04365	0	AT1G54090	exocyst subunit exo70 family protein D2	A member of EXO70 gene family putative exocyst subunits conserved in land plants. Arabidopsis thaliana contains 23 putative EXO70 genes which can be classified into eight clusters on the phylogenetic tree.
0	1.40069	5.03887	2.05665	3.3397	1.05504	AT1G54100	aldehyde dehydrogenase 7B4	Aldehyde dehydrogenase
1.48883	0	2.54628	0	0	0	AT1G54120	x	x
0	0	2.22596	1.05728	1.11731	0	AT1G54130	RELA/SPOT homolog 3	x
0	0	3.02993	0	0	-1.71717	AT1G54160	nuclear factor Y subunit A5	Encodes a member of the CCAAT-binding transcription factor (CBF-B/NF-YA) family. Expression is upregulated in response to ABA and drought. This regulation appears to be mediated by MIR169A which is downregulated in response to drought. NFYA5 is a target of MIR169A. Loss of function mutations are hypersensitive to drought.
0	0	0	0	0	-1.09435	AT1G54180	BREVIS RADIX-like 3	Belongs to five-member BRX gene family. Arabidopsis BRX genes share high levels of similarity among each others with several conserved domains. The most distinct is BRX domain - highly conserved in all BRX genes among distantly related species. This protein-protein interaction domain is required and sufficient for BRX activity.
0	0	1.10005	-1.60036	0	-1.69687	AT1G54200	x	x
0	0	0	1.12083	1.03637	0	AT1G54210	Ubiquitin-like superfamily protein	x
0	0	1.08268	0	0	0	AT1G54290	Translation initiation factor SUI1 family protein	x
0	0	0	0	1.05947	0	AT1G54360	TBP-ASSOCIATED FACTOR 6B	Encodes one of two Arabidopsis proteins with significant similarity to the histone fold TBP-associated factor TAF6.
0	0	-1.20035	0	0	0	AT1G54380	spliceosome protein-related	x
0	0	0	-1.1959	-2.23967	-1.74897	AT1G54385	ARM repeat superfamily protein	x
-1.19945	0	0	0	0	-1.32579	AT1G54500	Rubredoxin-like superfamily protein	x
0	0	2.0609	0	0	0	AT1G54570	Esterase/lipase/thioesterase family protein	x
0	0	3.07127	0	1.25184	1.87454	AT1G54575	x	x
0	0	-1.33361	0	-1.7014	-1.06624	AT1G54690	gamma histone variant H2AX	Encodes HTA3 a histone H2A protein. H2AX is a meiosis-specific isoform of histone H2A. Upon DSB formation rapid accumulation of phosphorylated H2AX (&#947;-H2AX) occurs around the break site. _x0001_H2AX foci accumulate in early G2. Immunolocalization studies in spread preparations of wild-type meiocytes at G2/early leptotene revealed the accumulation of numerous rather diffuse &#947;-H2AX foci t…
0	0	1.73915	0	0	0	AT1G54710	homolog of yeast autophagy 18 (ATG18) H	x
0	1.05656	2.12721	3.68987	0	0	AT1G54740	Protein of unknown function (DUF3049)	x
0	0	-1.17087	0	-1.1119	0	AT1G54770	Fcf2 pre-rRNA processing protein	x
0	0	1.13496	0	0	0	AT1G54790	GDSL-like Lipase/Acylhydrolase superfamily protein	x
0	0	0	-1.42536	-1.38475	-1.35898	AT1G54820	Protein kinase superfamily protein	x
0	0	1.41443	0	0	0	AT1G54830	nuclear factor Y subunit C3	x
0	0	0	0	1.07627	0	AT1G54990	alpha/beta-Hydrolases superfamily protein	auxin response mutant (AXR4)
0	0	0	1.1198	0	0	AT1G55000	peptidoglycan-binding LysM domain-containing protein	x
0	0	0	1.54091	0	2.20577	AT1G55010	plant defensin 1.5	Predicted to encode a PR (pathogenesis-related) protein. Belongs to the plant defensin (PDF) family with the following members: At1g75830/PDF1.1 At5g44420/PDF1.2a At2g26020/PDF1.2b At5g44430/PDF1.2c At2g26010/PDF1.3 At1g19610/PDF1.4 At1g55010/PDF1.5 At2g02120/PDF2.1 At2g02100/PDF2.2 At2g02130/PDF2.3 At1g61070/PDF2.4 At5g63660/PDF2.5 At2g02140/PDF2.6 At5g38330/PDF3.1 and At4g30070/PDF3.2.
0	0	2.2414	0	0	0	AT1G55020	lipoxygenase 1	lipoxygenase a defense gene conferring resistance Xanthomonas campestris
0	0	-1.6016	-1.30918	0	0	AT1G55040	zinc finger (Ran-binding) family protein	x
0	0	1.6422	1.06435	1.8116	2.18122	AT1G55110	indeterminate(ID)-domain 7	x
0	0	0	0	0	-1.06332	AT1G55130	Endomembrane protein 70 protein family	Encodes an Arabidopsis Transmembrane nine (TMN) protein. Transmembrane nine (TM9) proteins are localized in the secretory pathway of eukaryotic cells and are involved in cell adhesion and phagocytosis.
0	0	0	0	0	-1.00553	AT1G55140	Ribonuclease III family protein	x
0	0	1.14155	0	0	0	AT1G55152	x	x
0	0	1.29824	0	-1.01603	0	AT1G55180	phospholipase D alpha 4	member of C2-PLD. subfamily Represents a phospholipase D (PLD) gene with four exons hence it is a member of the alpha class. Its amino acid sequence is quite different from other PLDs therefore it might possess unique structural and/or catalytic properties.
0	0	-1.14402	-1.16845	-1.04388	0	AT1G55200	Protein kinase protein with adenine nucleotide alpha hydrolases-like domain	x
0	0	-1.45131	0	0	0	AT1G55205	x	x
0	0	0	-1.32614	-1.28384	1.9483	AT1G55210	Disease resistance-responsive (dirigent-like protein) family protein	x
0	0	1.5533	0	-1.05693	-2.04406	AT1G55260	Bifunctional inhibitor/lipid-transfer protein/seed storage 2S albumin superfamily protein	x
0	0	2.1833	0	0	0	AT1G55265	Protein of unknown function DUF538	x
0	0	1.5927	0	0	0	AT1G55280	Lipase/lipooxygenase PLAT/LH2 family protein	x
0	0	0	0	0	1.13303	AT1G55320	acyl-activating enzyme 18	Encodes a protein with similarity to acyl activating enzymes. AAE18 is localized to the peroxisome where it may be involved in metabolism of auxin precursors to active auxins.
1.42767	0	1.7845	0	0	-2.57093	AT1G55330	arabinogalactan protein 21	Encodes a putative arabinogalactan-protein (AGP21).
0	0	0	0	-1.09117	-1.08343	AT1G55340	Protein of unknown function (DUF1639)	x
0	0	0	0	0	-1.06021	AT1G55360	Protein of Unknown Function (DUF239)	x
1.64797	0	0	1.81278	1.59315	4.14829	AT1G55365	x	x
-1.4947	0	0	0	-1.92028	-1.73018	AT1G55370	NDH-dependent cyclic electron flow 5	x
0	0	-2.63837	0	0	-3.88136	AT1G55380	Cysteine/Histidine-rich C1 domain family protein	x
2.45287	1.28434	-1.17524	2.87906	0	3.57473	AT1G55450	S-adenosyl-L-methionine-dependent methyltransferases superfamily protein	x
0	0	0	0	1.72849	0	AT1G55500	evolutionarily conserved C-terminal region 4	x
0	0	0	1.38539	0	0	AT1G55510	branched-chain alpha-keto acid decarboxylase E1 beta subunit	branched-chain alpha-keto acid decarboxylase E1 beta
1.85551	0	0	1.06599	0	1.1383	AT1G55530	RING/U-box superfamily protein	x
0	0	0	-1.29282	0	0	AT1G55550	P-loop containing nucleoside triphosphate hydrolases superfamily protein	x
0	0	0	0	0	-1.10653	AT1G55670	photosystem I subunit G	Encodes subunit G of photosystem I an 11-kDa membrane protein that plays an important role in electron transport between plastocyanin and PSI and is involved in the stability of the PSI complex. PSI-G subunit is bound to PSI-B and is in contact with Lhca1. The protein inserts into thylakoids by a direct or spontaneous pathway that does not involve the activities of any known chloroplast protein-t…
0	0	0	0	0	-1.64755	AT1G55673	novel_araport11	hypothetical protein
0	0	1.34399	0	1.36198	0	AT1G55730	cation exchanger 5	member of Low affinity calcium antiporter CAX2 family
0	0	1.43347	0	0	0	AT1G55740	seed imbibition 1	x
0	0	3.02843	0	0	0	AT1G55760	BTB/POZ domain-containing protein	x
0	0	0	0	0	1.32144	AT1G55800	Domain of unknown function (DUF2431)	x
0	0	0	1.71988	0	0	AT1G55810	uridine kinase-like 3	One of the homologous genes predicted to encode proteins with UPRT domains (Uracil phosphoribosyltransferase). Five of these genes (At5g40870 At3g27190 At1g55810 At4g26510 and At3g27440) show a high level of identity and are annotated as also containing a N-terminal uracil kinase (UK) domain. These genes are referred to as UKL1 (UK-like 1) UKL2 UKL3 UKL4 and UKL5 respectively.
0	0	0	0	1.49578	0	AT1G55830	x	x
3.70184	1.18619	0	2.9343	2.45003	2.27421	AT1G55850	cellulose synthase like E1	encodes a protein similar to cellulose synthase
0	0	-1.98729	-1.674	-1.72773	-1.21031	AT1G55865	novel_araport11	ubiquitin-protein ligase
0	0	-1.12755	-1.06319	0	0	AT1G55870	Polynucleotidyl transferase ribonuclease H-like superfamily protein	Encodes a poly(A)-specific ribonuclease AtPARN. Expression of AtPARN is upregulated by ABA or stress treatment. Mutant is hypersensitivity to salicylic acid as well as ABA.
0	0	-1.17784	-1.02154	-1.02686	0	AT1G55890	Tetratricopeptide repeat (TPR)-like superfamily protein	x
0	0	-1.52193	0	0	0	AT1G55900	Haloacid dehalogenase-like hydrolase (HAD) superfamily protein	component of a translocase in the mitochondrial inner membrane
0	0	0	0	1.32661	0	AT1G55915	zinc ion binding	x
3.78468	1.74978	1.42701	4.12859	2.83372	0	AT1G55920	serine acetyltransferase 2;1	Encodes a chloroplast/cytosol localized serine O-acetyltransferase involved in sulfur assimilation and cysteine biosynthesis. Expressed in the vascular system.
0	0	0	0	-1.43062	0	AT1G55940	cytochrome P450 family 708 subfamily A polypeptide 1	member of CYP708A
0	0	-1.08361	0	0	1.43753	AT1G55960	Polyketide cyclase/dehydrase and lipid transport superfamily protein	x
0	0	2.46165	0	-1.52634	-2.09827	AT1G56010	NAC domain containing protein 1	Encodes a transcription factor involved in shoot apical meristem formation and auxin-mediated lateral root formation. The gene is thought not to be involved in stress responses (NaCl auxins ethylene). NAC1 (NAC1)
0	0	-1.11526	0	0	0	AT1G56050	GTP-binding protein-related	x
4.86329	3.55802	0	4.35301	3.25462	7.57863	AT1G56060	x	x
0	0	-2.28901	-1.81206	-1.40533	0	AT1G56110	homolog of nucleolar protein NOP56	NOP56-like protein
0	0	-2.74199	0	1.82783	0	AT1G56120	Leucine-rich repeat transmembrane protein kinase	x
0	0	0	0	1.4298	0	AT1G56130	Leucine-rich repeat transmembrane protein kinase	x
2.14781	1.43118	0	2.06215	0	2.0721	AT1G56140	Leucine-rich repeat transmembrane protein kinase	x
1.02971	1.14984	0	0	1.46089	1.59801	AT1G56145	Leucine-rich repeat transmembrane protein kinase	x
0	0	0	0	-1.06269	2.33921	AT1G56150	SAUR-like auxin-responsive protein family	x
-1.19714	0	2.49143	0	0	0	AT1G56170	nuclear factor Y subunit C2	Encodes a protein with similarity to a subunit of the CCAAT promoter motif binding complex of yeast.One of two members of this class (HAP5B) and expressed in vegetative and reproductive tissues
0	0	-1.32086	0	-1.10353	0	AT1G56210	Heavy metal transport/detoxification superfamily protein	x
0	0	1.3666	1.89001	0	-1.23293	AT1G56220	Dormancy/auxin associated family protein	x
1.40999	1.26458	-3.88787	4.11091	0	8.50262	AT1G56240	phloem protein 2-B13	x
0	0	-4.30521	4.12178	0	7.50135	AT1G56250	phloem protein 2-B14	x
0	0	-1.24238	0	0	0	AT1G56260	x	x
1.86602	1.68539	1.35102	0	0	0	AT1G56300	Chaperone DnaJ-domain superfamily protein	x
0	-2.11204	0	0	0	0	AT1G56320	x	x
0	0	-2.71688	-2.82552	-1.40074	0	AT1G56430	nicotianamine synthase 4	Encodes a protein with nicotianamine synthase activity.
0	0	0	0	1.47552	0	AT1G56460	HIT zinc finger ;PAPA-1-like conserved region	x
1.66693	1.38773	0	2.57112	1.42692	1.8139	AT1G56510	Disease resistance protein (TIR-NBS-LRR class)	TIR-NB-LRR protein that confers resistance to four races of Albugo candida.
0	0	0	2.70365	1.76646	1.35623	AT1G56520	Disease resistance protein (TIR-NBS-LRR class) family	x
0	0	0	2.42186	0	2.56335	AT1G56540	Disease resistance protein (TIR-NBS-LRR class) family	x
1.45338	1.80468	3.01257	1.47439	3.61285	0	AT1G56550	RhamnoGalacturonan speci&#64257;c Xylosyltransferase 1	Encodes a rhamnogalacturonan II specific xylosyltransferase.
0	0	0	0	0	-1.26428	AT1G56570	Tetratricopeptide repeat (TPR)-like superfamily protein	x
0	0	2.07935	0	0	0	AT1G56580	Protein of unknown function DUF538	Encodes SMALLER WITH VARIABLE BRANCHES (SVB) a protein with a conserved domain of unknown function (DUF538). The trichomes of the SVB mutants are smaller and exhibit branches of variable length and number.
0	0	4.40973	0	0	0	AT1G56600	galactinol synthase 2	x
0	0	3.56606	0	-3.84698	-1.14419	AT1G56650	production of anthocyanin pigment 1	Encodes a putative MYB domain containing transcription factor involved in anthocyanin metabolism and radical scavenging. Essential for the sucrose-mediated expression of the dihydroflavonol reductase gene.
0	0	0	1.66066	2.0993	0	AT1G56660	x	x
0	0	1.49267	0	0	0	AT1G56700	Peptidase C15 pyroglutamyl peptidase I-like	x
0	0	-2.9626	-3.48262	0	0	AT1G56710	Pectin lyase-like superfamily protein	x
0	0	1.44574	0	0	0	AT1G56720	Protein kinase superfamily protein	x
1.18708	1.62406	0	0	3.48532	3.24792	AT1G57560	myb domain protein 50	Member of the R2R3 factor gene family.
0	0	3.59172	0	-1.62547	-2.16531	AT1G57590	Pectinacetylesterase family protein	x
0	0	0	0	0	1.16898	AT1G57610	Protein of unknown function (DUF607)	x
2.77642	3.62401	2.25084	3.06454	3.66823	6.66859	AT1G57630	Toll-Interleukin-Resistance (TIR) domain family protein	x
4.18795	2.50385	1.71305	3.66744	4.24192	7.63299	AT1G57650	ATP binding	x
0	0	-1.1499	0	0	0	AT1G57660	Translation protein SH3-like family protein	x
1.13001	0	0	1.12803	0	0	AT1G57680	x	x
0	0	1.28871	0	0	0	AT1G57765	x	x
0	0	0	0	0	-1.52692	AT1G57790	F-box family protein	x
0	0	-1.46827	0	0	0	AT1G57860	Translation protein SH3-like family protein	x
0	0	0	1.65314	1.63945	2.18051	AT1G57943	purine permease 17	Member of a family of proteins related to PUP1 a purine transporter. May be involved in the transport of purine and purine derivatives such as cytokinins across the plasma membrane.
1.54455	0	1.47918	1.7846	1.0675	0	AT1G57980	Nucleotide-sugar transporter family protein	x
3.93685	2.4135	0	4.8251	2.71914	3.91068	AT1G57990	purine permease 18	Member of a family of proteins related to PUP1 a purine transporter. May be involved in the transport of purine and purine derivatives such as cytokinins across the plasma membrane.
0	0	1.39471	0	0	0	AT1G58030	cationic amino acid transporter 2	Encodes a member of the cationic amino acid transporter (CAT) subfamily of amino acid polyamine choline transporters. Localized to the tonoplast.
0	0	0	0	0	1.0102	AT1G58100	TCP family transcription factor	x
0	0	0	-1.96678	0	0	AT1G58160	Mannose-binding lectin superfamily protein	x
0	-1.06869	0	-1.69801	-1.90906	1.0402	AT1G58170	Disease resistance-responsive (dirigent-like protein) family protein	x
1.13181	0	2.59991	2.7137	1.21011	0	AT1G58180	beta carbonic anhydrase 6	x
1.39637	2.29345	1.13129	2.85235	1.61588	0	AT1G58190	receptor like protein 9	x
0	0	1.52705	1.49559	0	0	AT1G58200	MSCS-like 3	A member of MscS-like gene family structurally very similar to MSL2 comprising of an N-terminal chloroplast transit peptide five trans-membrane helices and a C-terminal cytoplasmic domain. Mutant plants showed abnormalities in the size and shape of plastids. MSL3-GFP was localized to discrete foci on the plastid envelope and co-localize with the plastid division protein AtMinE. MSL3 was capable o…
0	2.15916	0	2.65858	0	1.97723	AT1G58225	x	x
0	0	0	0	1.19379	0	AT1G58235	x	x
0	0	4.81679	1.35442	0	-1.43323	AT1G58270	TRAF-like family protein	ZW9 mRNA complete cds
0	0	0	0	1.09492	0	AT1G58300	heme oxygenase 4	Encodes a member (HO4) of the heme oxygenase family.
0	1.8156	1.38769	1.36921	0	3.60638	AT1G58340	MATE efflux family protein	x
0	0	2.08003	0	0	0	AT1G58360	amino acid permease 1	Encodes AAP1 (amino acid permease 1) a neutral amino acid transporter expressed in seeds. Functions in amino acid uptake into embryos.
0	0	-2.61134	0	0	0	AT1G58370	glycosyl hydrolase family 10 protein / carbohydrate-binding domain-containing protein	Encodes a protein with xylanase activity.
0	0	-1.68207	-1.36866	-1.12045	0	AT1G58380	Ribosomal protein S5 family protein	x
0	0	0	0	0	2.42644	AT1G58390	Disease resistance protein (CC-NBS-LRR class) family	x
0	0	0	2.57562	0	3.22699	AT1G58410	Disease resistance protein (CC-NBS-LRR class) family	x
0	0	0	0	-1.16759	6.06819	AT1G58420	Uncharacterised conserved protein UCP031279	x
0	0	0	-1.87776	-1.67828	-1.20073	AT1G58460	x	x
0	0	1.29454	0	0	1.47766	AT1G58520	lipases;hydrolases acting on ester bonds	x
1.16186	0	0	0	1.21402	2.4355	AT1G58590	other RNA	Unknown gene
0	0	0	1.23797	1.49565	1.14833	AT1G58602	LRR and NB-ARC domains-containing disease resistance protein	x
0	0	0	1.73723	0	0	AT1G58807	Disease resistance protein (CC-NBS-LRR class) family	x
0	0	0	1.58113	0	1.06505	AT1G58848	Disease resistance protein (CC-NBS-LRR class) family	x
0	0	-1.10053	0	0	0	AT1G58983	Ribosomal protein S5 family protein	x
0	0	0	1.73723	0	0	AT1G59124	Disease resistance protein (CC-NBS-LRR class) family	x
0	0	0	1.20483	0	0	AT1G59218	Disease resistance protein (CC-NBS-LRR class) family	x
0	0	0	0	0	-1.41461	AT1G59510	Carbohydrate-binding protein	Encodes CF9.
0	0	0	0	-1.1089	0	AT1G59540	P-loop containing nucleoside triphosphate hydrolases superfamily protein	Encodes a kinesin-like protein.
0	0	0	1.00258	0	0	AT1G59580	mitogen-activated protein kinase homolog 2	encodes a mitogen-activated kinase involved in innate immunity
3.79299	3.8804	-1.13713	3.7097	0	5.03029	AT1G59590	ZCF37	ZCF37 mRNA complete cds
0	0	0	1.02725	0	1.34069	AT1G59620	Disease resistance protein (CC-NBS-LRR class) family	Encodes CW9.
0	0	2.23309	0	0	0	AT1G59640	BIG PETAL P	A basic helix-loop-helix encoding gene (BIGPETAL BPE) involved in the control of petal size. BPE is expressed via two mRNAs derived from an alternative splicing event. The BPEub (AT1G59640.1)transcript is expressed ubiquitously whereas the BPEp (AT1G59640.2) transcript is preferentially expressed in petals. Plants that lack the petal-expressed variant BPEp have larger petals as a result of increa…
0	3.10199	0	0	2.6462	0	AT1G59660	Nucleoporin autopeptidase	x
1.19083	0	1.92611	0	1.19909	0	AT1G59700	glutathione S-transferase TAU 16	Encodes glutathione transferase belonging to the tau class of GSTs. Naming convention according to Wagner et al. (2002).
0	0	0	0	1.24743	0	AT1G59710	Protein of unknown function (DUF569)	x
0	0	0	0	-1.07417	-1.06399	AT1G59720	Tetratricopeptide repeat (TPR)-like superfamily protein	Pentatricopeptide Repeat Protein containing the DYW motif. Required for editing of multiple plastid transcripts. Endonuclease activity.
0	0	0	0	1.05156	2.42772	AT1G59740	Major facilitator superfamily protein	x
0	0	0	0	1.3277	2.5746	AT1G59850	ARM repeat superfamily protein	x
6.72018	1.6077	0	3.91173	1.23715	2.26066	AT1G59860	HSP20-like chaperones superfamily protein	x
3.75318	4.25376	0	5.72194	2.77671	9.60372	AT1G59865	x	x
2.37679	1.81221	0	2.66914	1.49606	2.20105	AT1G59870	ABC-2 and Plant PDR ABC-type transporter family protein	ATP binding cassette transporter. Localized to the plasma membrane in uninfected cells. In infected leaves the protein concentrated at infection sites. Contributes to nonhost resistance to inappropriate pathogens that enter by direct penetration in a salicylic aciddependent manner. Required for mlo resistance. Has Cd transporter activity (Cd2+ extrusion pump) and contributes to heavy metal resist…
1.98059	1.36082	0	2.48529	0	1.78986	AT1G59910	Actin-binding FH2 (formin homology 2) family protein	x
4.22565	6.61076	2.64661	3.8619	2.03375	8.98841	AT1G59950	NAD(P)-linked oxidoreductase superfamily protein	x
0	0	0	0	0	1.97259	AT1G59960	NAD(P)-linked oxidoreductase superfamily protein	x
0	0	-1.1029	0	0	-1.06869	AT1G59990	DEA(D/H)-box RNA helicase family protein	x
-1.05221	0	-1.19091	-1.66369	-1.44046	-2.38384	AT1G60000	RNA-binding (RRM/RBD/RNP motifs) family protein	x
0	0	0	0	-1.06934	0	AT1G60010	x	x
1.072	2.34305	0	0	0	2.62981	AT1G60030	nucleobase-ascorbate transporter 7	x
0	0	-2.6189	-2.09994	0	-2.24064	AT1G60060	Serine/threonine-protein kinase WNK (With No Lysine)-related	x
0	0	-2.12552	-1.08468	-1.19554	0	AT1G60080	3'-5'-exoribonuclease family protein	x
0	0	1.96483	1.56376	1.82024	0	AT1G60140	trehalose phosphate synthase	Encodes an enzyme putatively involved in trehalose biosynthesis. The protein has a trehalose synthase (TPS)-like domain that may or may not be active as well as a trehalose phosphatase (TPP)-like domain.
0	0	0	0	0	-1.23814	AT1G60160	Potassium transporter family protein	x
0	0	5.38434	0	0	1.38168	AT1G60190	ARM repeat superfamily protein	x
0	0	1.05307	0	0	0	AT1G60270	beta glucosidase 6	x
0	0	0	-1.04128	-1.18983	0	AT1G60390	polygalacturonase 1	x
0	0	1.39173	0	0	0	AT1G60430	actin-related protein C3	x
0	0	1.2584	1.02191	1.27132	1.53658	AT1G60440	pantothenate kinase 1	The gene AT1G60440 encodes pantothenate kinase 1. Its molecular function was shown to phosphorylate pantothenate to form 4-phosphopantothenate.
-1.28445	0	0	0	-1.02451	0	AT1G60460	x	x
0	0	0	0	1.10423	0	AT1G60490	vacuolar protein sorting 34	Encodes a phosphatidylinositol 3-kinase that is expressed in most plant tissues. Defects in VPS34 affect a number of cellular processes. Loss of function mutations are not transmitted through the male gametophyte due to defects in microgametogenesis therefore it is difficult to assess the effects of loss of VPS34 function in the whole plant. Involved in salt-stress responses.
0	0	0	-1.10934	-1.68688	0	AT1G60525	other RNA	Potential natural antisense gene locus overlaps with AT1G60530
0	0	0	0	-1.04901	0	AT1G60550	enoyl-CoA hydratase/isomerase D	x
0	0	0	-2.57836	-3.0956	0	AT1G60590	Pectin lyase-like superfamily protein	x
-1.10527	0	0	0	-1.55934	0	AT1G60600	UbiA prenyltransferase family protein	Encodes a protein similar to 14-dihydroxy-2-naphthoic acid phytyltransferase involved in phylloquinone and plastoquinone biosynthesis. Mutants are pale green and heterotrophic with defects in photosynthetic electron transport.
0	0	1.672	0	0	0	AT1G60610	SBP (S-ribonuclease binding protein) family protein	x
0	0	-1.97065	-1.6871	0	0	AT1G60640	x	x
0	0	0	0	-1.25276	-1.14805	AT1G60660	cytochrome B5-like protein	member of Cytochromes b5
3.35037	3.92337	1.18082	2.52171	4.33102	3.87578	AT1G60730	NAD(P)-linked oxidoreductase superfamily protein	x
4.83161	6.08708	2.50337	3.29328	6.10815	4.72228	AT1G60750	NAD(P)-linked oxidoreductase superfamily protein	x
0	0	-1.43261	-1.27091	-1.0483	0	AT1G60770	Tetratricopeptide repeat (TPR)-like superfamily protein	x
0	0	0	0	-1.148	0	AT1G60790	Plant protein of unknown function (DUF828)	Encodes a member of the TBL (TRICHOME BIREFRINGENCE-LIKE) gene family containing a plant-specific DUF231 (domain of unknown function) domain. TBL gene family has 46 members two of which (TBR/AT5G06700 and TBL3/AT5G01360) have been shown to be involved in the synthesis and deposition of secondary wall cellulose presumably by influencing the esterification state of pectic polymers. A nomenclature f…
0	0	0	0	-1.11285	0	AT1G60800	NSP-interacting kinase 3	x
0	0	-1.77987	-1.1144	0	0	AT1G60850	DNA-directed RNA polymerase family protein	x
0	0	0	0	0	-1.29114	AT1G60870	maternal effect embryo arrest 9	x
0	0	0	0	0	-1.22525	AT1G60950	2Fe-2S ferredoxin-like superfamily protein	encodes a major leaf ferredoxin
0	0	1.00171	0	0	0	AT1G61065	Protein of unknown function (DUF1218)	x
1.23477	0	0	1.80105	1.50075	0	AT1G61100	disease resistance protein (TIR class) putative	x
2.43621	3.38301	3.68311	2.39902	0	3.998	AT1G61120	terpene synthase 04	Encodes a geranyllinalool synthase that produces a precursor to TMTT a volatile plant defense C16-homoterpene. GES transcript levels rise in response to alamethicin a fungal peptide mixture that damages membranes. This transcriptional response is blocked in JA biosynthetic and JA signaling mutants but GES transcript levels still rise in response to alamethicin in mutants with salicylic acid and e…
1.74167	0	0	1.49678	1.87718	1.57271	AT1G61140	SNF2 domain-containing protein / helicase domain-containing protein / zinc finger protein-related	x
0	0	0	0	1.23433	0	AT1G61180	LRR and NB-ARC domains-containing disease resistance protein	x
0	0	0	0	1.54649	0	AT1G61215	bromodomain 4	Bromodomain protein with a DNA binding motif
1.37544	1.28753	0	1.29222	1.89051	1.90162	AT1G61250	secretory carrier 3	Encodes a putative secretory carrier membrane protein (SC3).
0	-1.89535	1.27634	-1.67406	-2.6015	0	AT1G61255	x	x
0	0	0	0	0	1.60489	AT1G61260	Protein of unknown function (DUF761)	x
0	0	0	2.68194	1.41457	2.36248	AT1G61280	Phosphatidylinositol N-acetylglucosaminyltransferase GPI19/PIG-P subunit	x
0	1.99659	1.8692	2.68365	1.44292	5.08976	AT1G61340	F-box family protein	x
0	0	-1.19363	0	0	-1.19948	AT1G61350	ARM repeat superfamily protein	x
1.6737	1.79539	0	1.7721	0	4.57651	AT1G61360	S-locus lectin protein kinase family protein	x
2.95527	1.70366	0	3.14617	2.35063	4.12645	AT1G61370	S-locus lectin protein kinase family protein	x
1.8746	1.3696	0	1.53726	1.00301	1.62088	AT1G61380	S-domain-1 29	x
0	0	0	0	1.15766	0	AT1G61390	S-locus lectin protein kinase family protein	x
0	0	0	1.64208	0	2.97401	AT1G61400	S-locus lectin protein kinase family protein	x
2.80175	4.21473	0	0	0	4.53391	AT1G61415	x	x
2.34458	2.11934	0	2.16991	1.72847	3.65317	AT1G61420	S-locus lectin protein kinase family protein	x
1.19643	0	0	1.41716	1.10152	1.81225	AT1G61430	S-locus lectin protein kinase family protein	x
0	0	0	0	0	3.35001	AT1G61440	S-locus lectin protein kinase family protein	x
1.92892	0	0	2.72776	1.3457	3.00517	AT1G61460	S-locus protein kinase putative	x
2.84337	0	0	4.83908	1.48805	4.91604	AT1G61470	Polynucleotidyl transferase ribonuclease H-like superfamily protein	x
0	0	0	0	0	1.33881	AT1G61490	S-locus lectin protein kinase family protein	x
3.04459	3.67657	1.90698	4.3666	2.17059	5.29012	AT1G61550	S-locus lectin protein kinase family protein	x
2.18309	2.83714	0	3.33894	0	3.70571	AT1G61560	Seven transmembrane MLO family protein	A member of a large family of seven-transmembrane domain proteins specific to plants homologs of the barley mildew resistance locus o (MLO) protein. The Arabidopsis genome contains 15 genes encoding MLO proteins with localization in plasma membrane. Phylogenetic analysis revealed four clades of closely-related AtMLO genes. ATMLO6 belongs to the clade IV with AtMLO2 AtMLO3 and AtMLO12. The gene is…
0	0	-1.7424	-1.2804	0	0	AT1G61570	translocase of the inner mitochondrial membrane 13	Encodes a putative small zinc finger-like protein (TIM13); nucleus-encoded gene whose product is found in the mitochondrial inner membrane space.
1.41473	0	-1.52508	0	-1.43283	1.02288	AT1G61580	R-protein L3 B	x
-1.17164	-1.07668	-1.45166	-1.5484	-1.83135	-1.99663	AT1G61600	Protein of unknown function (DUF1262)	x
0	2.16885	2.12087	1.71155	0	2.96534	AT1G61610	S-locus lectin protein kinase family protein	x
1.53643	1.78193	0	0	1.20486	2.78172	AT1G61640	Protein kinase superfamily protein	x
0	0	0	1.20565	1.21209	1.09296	AT1G61660	basic helix-loop-helix (bHLH) DNA-binding superfamily protein	x
1.21035	1.08992	0	0	0	0	AT1G61667	Protein of unknown function DUF538	x
0	0	1.22049	0	0	0	AT1G61670	Lung seven transmembrane receptor family protein	x
1.15517	1.09114	0	1.38438	1.83786	0	AT1G61690	phosphoinositide binding	x
0	0	0	-1.20033	0	0	AT1G61760	Late embryogenesis abundant (LEA) hydroxyproline-rich glycoprotein family	x
0	0	0	0	-1.30615	-1.68331	AT1G61795	PAK-box/P21-Rho-binding family protein	x
2.77467	2.45328	1.08779	0	2.64758	4.75105	AT1G61800	glucose-6-phosphate/phosphate translocator 2	glucose6-Phosphate/phosphate transporter 2
0	2.5742	1.74791	3.4214	2.83899	4.82623	AT1G61810	beta-glucosidase 45	x
0	0	0	2.45126	0	4.9753	AT1G61820	beta glucosidase 46	x
1.39716	0	0	0	2.01095	2.02477	AT1G61860	Protein kinase superfamily protein	x
0	0	-1.49143	-1.43183	0	0	AT1G61870	pentatricopeptide repeat 336	x
0	1.11332	3.37055	2.49206	3.15109	1.52319	AT1G61890	MATE efflux family protein	x
0	0	0	0	0	-1.03379	AT1G61960	Mitochondrial transcription termination factor family protein	x
0	0	0	-1.13404	0	0	AT1G61980	Mitochondrial transcription termination factor family protein	x
0	0	0	-1.09332	0	0	AT1G61990	Mitochondrial transcription termination factor family protein	x
0	0	-1.71893	0	-1.46525	0	AT1G62010	Mitochondrial transcription termination factor family protein	x
0	0	1.15132	0	0	-2.02268	AT1G62030	Cysteine/Histidine-rich C1 domain family protein	x
0	0	1.9171	0	2.57947	0	AT1G62045	x	x
0	0	0	0	0	-1.26993	AT1G62050	Ankyrin repeat family protein	x
0	0	-1.42719	-1.47566	0	0	AT1G62110	Mitochondrial transcription termination factor family protein	x
0	0	0	0	0	-1.39722	AT1G62120	Mitochondrial transcription termination factor family protein	x
0	0	-1.68097	-1.24476	-1.16535	0	AT1G62150	Mitochondrial transcription termination factor family protein	x
0	0	-1.43747	0	0	0	AT1G62180	5'adenylylphosphosulfate reductase 2	encodes a adenosine 5'-phosphosulfate reductase involved in sulfate assimilation. Is a major effect locus for natural variation of shoot sulfate content in Arabidopsis.
3.6577	2.28842	1.78222	4.185	1.19766	3.86537	AT1G62300	WRKY family transcription factor	Encodes a transcription factor WRKY6. Regulates Phosphate1 (Pho1) expression in response to low phosphate (Pi) stress.
1.14647	1.24044	2.20695	0	1.58478	1.83365	AT1G62305	Core-2/I-branching beta-16-N-acetylglucosaminyltransferase family protein	x
1.02436	1.40926	0	0	1.57025	0	AT1G62310	transcription factor jumonji (jmjC) domain-containing protein	x
0	0	0	0	1.85226	1.63589	AT1G62320	ERD (early-responsive to dehydration stress) family protein	x
0	0	0	0	-1.09247	0	AT1G62330	O-fucosyltransferase family protein	x
0	0	-1.46236	-1.64182	0	0	AT1G62350	Pentatricopeptide repeat (PPR) superfamily protein	x
0	0	2.7733	0	0	0	AT1G62370	RING/U-box superfamily protein	x
0	-1.09048	-1.27339	0	0	0	AT1G62380	ACC oxidase 2	Encodes a protein similar to 1-aminocyclopropane-1-carboxylic oxidase (ACC oxidase). Expression of the AtACO2 transcripts is affected by ethylene.
0	0	-1.4682	0	0	0	AT1G62400	Protein kinase superfamily protein	x
2.19687	1.81376	-2.32789	4.18659	2.59348	6.3518	AT1G62420	Protein of unknown function (DUF506)	x
2.00714	1.40177	0	2.15885	1.85311	2.98633	AT1G62422	x	x
0	0	0	0	0	-1.62724	AT1G62430	CDP-diacylglycerol synthase 1	Encodes a CDP-diacylglycerol synthase involved in phospholipid biosynthesis.
0	0	2.57896	0	0	0	AT1G62440	leucine-rich repeat/extensin 2	encodes a paralog of LRX1 (LEUCINE-RICH REPEAT/EXTENSIN 1) which acts synergistically with LRX1 in root hair cell morphogenesis.
0	0	0	1.21726	0	1.5053	AT1G62480	Vacuolar calcium-binding protein-related	x
0	0	1.09792	0	-1.43522	0	AT1G62500	Bifunctional inhibitor/lipid-transfer protein/seed storage 2S albumin superfamily protein	x
-1.80644	0	3.96685	0	-2.99551	0	AT1G62510	Bifunctional inhibitor/lipid-transfer protein/seed storage 2S albumin superfamily protein	x
0	0	0	0	-1.2571	-1.38085	AT1G62520	x	x
0	0	4.52592	0	0	0	AT1G62540	flavin-monooxygenase glucosinolate S-oxygenase 2	belongs to the flavin-monooxygenase (FMO) family encodes a glucosinolate S-oxygenase that catalyzes the conversion of methylthioalkyl glucosinolates to methylsulfinylalkyl glucosinolates
0	0	1.82987	-2.33065	-2.16549	-1.55175	AT1G62560	flavin-monooxygenase glucosinolate S-oxygenase 3	belongs to the flavin-monooxygenase (FMO) family encodes a glucosinolate S-oxygenase that catalyzes the conversion of methylthioalkyl glucosinolates to methylsulfinylalkyl glucosinolates
0	0	5.33828	0	0	1.84158	AT1G62570	flavin-monooxygenase glucosinolate S-oxygenase 4	belongs to the flavin-monooxygenase (FMO) family encodes a glucosinolate S-oxygenase that catalyzes the conversion of methylthioalkyl glucosinolates to methylsulfinylalkyl glucosinolates
0	0	0	-1.85604	-1.24641	-1.30497	AT1G62590	pentatricopeptide (PPR) repeat-containing protein	x
0	0	1.2024	1.0585	1.27641	0	AT1G62600	Flavin-binding monooxygenase family protein	x
0	0	1.27271	0	0	0	AT1G62610	NAD(P)-binding Rossmann-fold superfamily protein	x
0	0	3.60749	0	2.66935	0	AT1G62620	Flavin-binding monooxygenase family protein	x
0	0	0	0	0	-1.08858	AT1G62630	Disease resistance protein (CC-NBS-LRR class) family	x
0	0	3.49539	0	0	0	AT1G62660	Glycosyl hydrolases family 32 protein	x
0	0	0	-1.11951	0	-1.27548	AT1G62670	rna processing factor 2	Encodes a pentatricopeptide repeat protein required for 5' end processing of nad9 and cox3 mRNAs in mitochondria.
0	0	0	0	0	-1.07053	AT1G62680	Pentatricopeptide repeat (PPR) superfamily protein	x
0	0	3.01968	0	0	0	AT1G62710	beta vacuolar processing enzyme	Encodes a vacuolar processing enzyme belonging to a novel group of cysteine proteases that is expressed specifically in seeds and is essential for the proper processing of storage proteins.
0	0	-1.28673	-2.58419	-2.21577	0	AT1G62720	Pentatricopeptide repeat (PPR-like) superfamily protein	x
0	0	0	0	1.52585	0	AT1G62730	Terpenoid synthases superfamily protein	x
0	0	0	0	0	1.2156	AT1G62740	stress-inducible protein putative	x
0	0	1.52384	0	0	0	AT1G62760	Plant invertase/pectin methylesterase inhibitor superfamily protein	x
0	0	0	0	-2.46048	-2.3757	AT1G62770	Plant invertase/pectin methylesterase inhibitor superfamily protein	x
0	0	1.63756	0	0	0	AT1G62810	Copper amine oxidase family protein	x
0	0	1.0927	0	0	0	AT1G62820	Calcium-binding EF-hand family protein	x
1.55708	2.30387	2.00075	1.51492	2.43742	2.81801	AT1G62840	Protein of unknown function (DUF1442)	x
0	0	0	-2.05015	-1.4124	-1.39294	AT1G62870	x	x
0	0	-1.39419	-1.83695	-1.30155	-1.70575	AT1G62910	Pentatricopeptide repeat (PPR) superfamily protein	x
0	0	0	0	0	-1.13821	AT1G62914	pentatricopeptide (PPR) repeat-containing protein	x
0	0	0	-1.24852	0	0	AT1G62920	x	x
0	0	0	0	0	-1.13893	AT1G62950	leucine-rich repeat transmembrane protein kinase family protein	x
0	0	0	0	-2.48506	0	AT1G62975	basic helix-loop-helix (bHLH) DNA-binding superfamily protein	x
0	0	1.61588	0	1.29627	0	AT1G63010	Major Facilitator Superfamily with SPX (SYG1/Pho81/XPR1) domain-containing protein	x
0	0	0	-1.18684	0	-1.39142	AT1G63080	Pentatricopeptide repeat (PPR) superfamily protein	Transacting siRNA generating locus. Is targeted by TAS2-derived ta-siR2140 for cleavage.
-1.31436	0	0	0	0	0	AT1G63100	GRAS family transcription factor	x
0	0	0	-1.05736	-1.00135	-1.01865	AT1G63130	Tetratricopeptide repeat (TPR)-like superfamily protein	Transacting siRNA generating locus. Its derived siR9as targets AT1G62930 for cleavage. Itself is targeted by TAS2-derived ta-siR2140 for cleavage.
0	0	0	-1.5144	0	-1.72979	AT1G63150	Tetratricopeptide repeat (TPR)-like superfamily protein	Transacting siRNA generating locus.
0	0	-1.04383	1.80178	2.48839	0	AT1G63180	UDP-D-glucose/UDP-D-galactose 4-epimerase 3	Encodes a protein with UDP-D-glucose 4-epimerase activity. Involved in pollen development.
0	0	-1.03303	-1.66505	0	0	AT1G63230	Tetratricopeptide repeat (TPR)-like superfamily protein	x
0	0	1.05621	0	0	-1.0468	AT1G63240	x	x
0	0	-1.72323	-1.58181	0	0	AT1G63250	DEA(D/H)-box RNA helicase family protein	x
1.12474	0	0	0	0	0	AT1G63260	tetraspanin10	Member of TETRASPANIN family
1.58242	1.37919	0	2.99563	2.28445	1.57109	AT1G63350	Disease resistance protein (CC-NBS-LRR class) family	x
0	0	0	1.47464	0	0	AT1G63360	Disease resistance protein (CC-NBS-LRR class) family	x
0	0	1.19556	0	1.22193	1.57931	AT1G63380	NAD(P)-binding Rossmann-fold superfamily protein	x
0	0	0	-1.17461	0	0	AT1G63400	Pentatricopeptide repeat (PPR) superfamily protein	x
0	0	1.34057	0	-1.7322	0	AT1G63420	Arabidopsis thaliana protein of unknown function (DUF821)	x
0	0	2.24488	0	2.83916	1.22286	AT1G63440	heavy metal atpase 5	The Arabidopsis P-type ATPase HMA5 is involved in Cu detoxification. hma5 mutant plants exhibit Cu hypersensitivity which is especially dramatic in roots where HMA5 is mostly expressed.
0	0	-1.09902	0	0	0	AT1G63480	AT hook motif DNA-binding family protein	x
[truncated: 8,466 more rows]

## Sheet: ST 2b. DEGs Rice
Supplemental Table 2b. List of all differentially expressed genes in rice in response to different stress treatments (log2 FC shown). Genes were called as differentially expressed with a false discovery rate FDR < 0.05 and a |log2 (fold change)|>1. Expression values that did not meet these criteria were set to zero. 3AT = 3-amino-1,2,4-triazole; AA = antimycin A; ABA = abscisic acid; MV = methyl …
Rice
Treatments
3AT	AA	ABA	MV	SA	UV	GeneID	Gene
0	0	0	0	-2.65524	-1.07447	LOC_Os01g01030	monocopper oxidase, putative, expressed
-1.72781	0	-1.91907	-1.46315	0	1.1497	LOC_Os01g01060	40S ribosomal protein S5, putative, expressed
0	0	0	0	1.16194	1.4855	LOC_Os01g01080	decarboxylase, putative, expressed
0	-1.03162	0	0	0	0	LOC_Os01g01115	pentatricopeptide, putative, expressed
-2.44728	0	0	0	-4.25569	-3.80639	LOC_Os01g01120	enolase-phosphatase E1, putative, expressed
0	0	0	0	1.07823	1.06129	LOC_Os01g01130	snurportin-1, putative, expressed
-2.584	0	0	0	-1.40111	-2.17199	LOC_Os01g01160	heat shock protein DnaJ, putative, expressed
0	0	-1.99346	1.3422	-3.22672	-1.66607	LOC_Os01g01170	expressed protein
0	1.26758	-2.30248	0	0	-2.12236	LOC_Os01g01280	expressed protein
4.43642	0	0	0	0	-4.82797	LOC_Os01g01290	histone-like transcription factor and archaeal histone, putative, expressed
2.22523	0	0	1.08723	0	0	LOC_Os01g01295	expressed protein
0	0	0	0	-1.20564	-2.22688	LOC_Os01g01302	shikimate kinase, putative, expressed
0	0	0	0	0	1.8905	LOC_Os01g01307	translocon-associated protein beta domain containing protein, expressed
-2.60891	0	0	-1.3807	-2.42279	-2.62619	LOC_Os01g01340	light-induced protein 1-like, putative, expressed
-3.31216	0	0	-2.91339	-3.42095	0	LOC_Os01g01350	SNF7 domain containing protein, putative, expressed
0	0	0	-2.09624	0	0	LOC_Os01g01360	peptide transporter PTR2, putative, expressed
0	0	0	0	0	1.49913	LOC_Os01g01369	3-beta-hydroxysteroid-Delta-isomerase, putative, expressed
-1.74328	0	0	0	0	0	LOC_Os01g01390	expressed protein
0	-1.55242	0	0	0	2.72504	LOC_Os01g01400	expressed protein
-1.06021	0	0	0	0	0	LOC_Os01g01410	TKL_IRAK_C-LEC.1 - TKL_IRAK_C-LEC has homology to C-type lectin receptors, expressed
-1.22478	0	0	0	-2.30153	-2.16036	LOC_Os01g01450	stress responsive protein, putative, expressed
0	-1.98315	0	0	0	0	LOC_Os01g01520	transferase family protein, putative, expressed
3.11819	1.79323	0	4.34973	3.14449	5.17347	LOC_Os01g01560	transposon protein, putative, unclassified, expressed
0	0	1.38365	0	1.36822	0	LOC_Os01g01610	IscA-like iron-sulfur assembly protein, mitochondrial precursor, putative, expressed
0	0	3.89154	0	0	0	LOC_Os01g01620	kinase, pfkB family, putative, expressed
0	0	0	0	0	1.36728	LOC_Os01g01640	Rer1 protein, putative, expressed
-1.7578	0	0	-1.8103	0	1.17469	LOC_Os01g01670	expressed protein
0	0	0	-2.82699	0	0	LOC_Os01g01680	expressed protein
0	0	0	0	-1.38231	-2.27716	LOC_Os01g01710	1-deoxy-D-xylulose 5-phosphate reductoisomerase, chloroplast precursor, putative, expressed
0	0	0	0	0	-1.46554	LOC_Os01g01740	protein kinase domain containing protein, expressed
0	0	0	0	0	-1.03996	LOC_Os01g01780	exostosin family protein, putative, expressed
0	0	0	0	0	-1.14924	LOC_Os01g01790	expressed protein
-3.92137	0	0	0	0	-5.1085	LOC_Os01g01840	helix-loop-helix DNA-binding domain containing protein, expressed
-2.15289	0	-1.65929	0	-1.22189	-1.93924	LOC_Os01g01870	helix-loop-helix DNA-binding domain containing protein, expressed
-2.83185	0	-3.65008	0	-3.90054	-3.02416	LOC_Os01g01890	expressed protein
0	0	0	0	0	-1.62803	LOC_Os01g01920	HD domain containing protein 2, putative, expressed
0	0	0	0	-1.74047	0	LOC_Os01g01970	expressed protein
-3.67258	3.16725	0	0	0	-3.52595	LOC_Os01g02000	phosphate transporter 1, putative, expressed
1.55825	0	2.29545	0	2.88267	2.87939	LOC_Os01g02020	acetyl-CoA acetyltransferase, cytosolic, putative, expressed
1.34484	0	0	0	0	0	LOC_Os01g02040	retrotransposon protein, putative, unclassified, expressed
0	0	0	0	-2.1564	-1.7115	LOC_Os01g02050	phosphoenolpyruvate carboxylase, putative, expressed
-2.76529	-1.63229	-3.00443	0	-5.60597	-5.40868	LOC_Os01g02080	peptidyl-prolyl cis-trans isomerase, putative, expressed
0	0	0	0	0	4.25143	LOC_Os01g02130	expressed protein
0	-1.16894	0	0	0	0	LOC_Os01g02139	expressed protein
-1.62114	-1.26065	0	0	0	0	LOC_Os01g02150	sulfated surface glycoprotein 185 precursor, putative, expressed
0	0	0	0	0	2.3702	LOC_Os01g02170	expressed protein
0	0	0	-1.04342	0	0	LOC_Os01g02200	armadillo/beta-catenin repeat family protein, putative, expressed
0	0	0	0	0	-3.80147	LOC_Os01g02220	retrotransposon protein, putative, Ty3-gypsy subclass, expressed
0	1.09248	0	0	0	6.62085	LOC_Os01g02290	Ser/Thr receptor-like kinase, putative, expressed
0	0	0	0	0	6.37717	LOC_Os01g02300	receptor kinase ORK10, putative, expressed
-2.87385	0	-2.43234	0	-3.57474	-1.73574	LOC_Os01g02310	expressed protein
0	0	0	0	0	1.96716	LOC_Os01g02320	protein kinase domain containing protein, expressed
0	0	0	0	0	1.24616	LOC_Os01g02334	expressed protein
1.49144	0	0	0	0	1.87995	LOC_Os01g02350	receptor-like kinase ARK1AS, putative, expressed
4.20612	0	0	1.92297	2.55316	5.43324	LOC_Os01g02360	resistance-related receptor-like kinase, putative, expressed
0	0	0	0	-1.96829	-1.98573	LOC_Os01g02370	receptor-like kinase ARK1AS, putative, expressed
0	-1.16371	0	0	0	0	LOC_Os01g02400	protein kinase domain containing protein, expressed
-2.29128	0	0	0	0	0	LOC_Os01g02430	TAK14, putative, expressed
0	0	-3.37999	0	-1.32154	-1.79782	LOC_Os01g02440	Ser/Thr receptor-like kinase, putative, expressed
0	0	0	0	-2.29725	-1.88404	LOC_Os01g02550	protein kinase domain containing protein, expressed
-1.27065	0	-1.4516	0	-2.70255	-1.8292	LOC_Os01g02560	Ser/Thr receptor-like kinase, putative, expressed
0	0	0	0	0	-1.82076	LOC_Os01g02570	protein kinase domain containing protein, expressed
0	0	0	0	-1.84115	0	LOC_Os01g02580	protein kinase domain containing protein, expressed
1.48076	0	0	0	0	0	LOC_Os01g02610	protein kinase domain containing protein, expressed
0	0	-1.2287	0	0	0	LOC_Os01g02700	protein kinase domain containing protein, expressed
0	0	-1.55292	0	0	0	LOC_Os01g02710	LRk-type protein, putative, expressed
0	0	0	0	0	1.60516	LOC_Os01g02730	TAK14, putative, expressed
0	0	0	0	0	-2.02244	LOC_Os01g02750	protein kinase domain containing protein, expressed
0	0	0	0	0	-1.17917	LOC_Os01g02760	receptor-like kinase, putative, expressed
0	0	0	-1.53487	0	-1.8711	LOC_Os01g02770	resistance-related receptor-like kinase, putative, expressed
0	0	0	0	-2.04802	-1.55487	LOC_Os01g02780	TAK33, putative, expressed
0	0	0	0	-1.18589	-1.32396	LOC_Os01g02790	protein kinase domain containing protein, expressed
0	0	0	-1.04887	-1.12369	0	LOC_Os01g02830	receptor-like kinase ARK1AS, putative, expressed
2.30155	0	0	0	0	0	LOC_Os01g02840	resistance-related receptor-like kinase, putative, expressed
-2.26707	-1.08361	0	-1.73658	-1.37352	0	LOC_Os01g02860	expressed protein
-2.02139	0	0	0	-2.12299	-2.10897	LOC_Os01g02870	auxin-induced protein 5NG4, putative, expressed
0	0	0	0	0	1.82733	LOC_Os01g02880	fructose-bisphospate aldolase isozyme, putative, expressed
4.15481	0	0	0	2.27331	6.99173	LOC_Os01g02900	glycosyltransferase, putative, expressed
3.00767	0	0	0	1.83931	2.63201	LOC_Os01g02920	glycosyltransferase protein, putative, expressed
0	-2.31839	0	0	0	0	LOC_Os01g02940	glycosyltransferase protein, putative, expressed
0	0	0	0	-1.46189	-1.66954	LOC_Os01g03020	tRNA synthetase class I, putative, expressed
3.71806	0	0	0	1.48064	2.33204	LOC_Os01g03030	alanyl-tRNA synthetase, putative, expressed
0	0	0	0	-1.03806	-1.64819	LOC_Os01g03040	expressed protein
2.74075	0	0	0	1.73939	2.07725	LOC_Os01g03050	fruit protein PKIWI502, putative, expressed
2.38625	1.24039	0	1.2601	0	1.14359	LOC_Os01g03060	splicing factor, putative, expressed
0	0	0	0	1.06623	0	LOC_Os01g03090	methyltransferase, putative, expressed
-1.18967	0	0	-1.32604	0	0	LOC_Os01g03110	expressed protein
0	1.68242	0	0	0	0	LOC_Os01g03130	expressed protein
0	0	0	0	0	-1.24696	LOC_Os01g03144	white-brown complex homolog protein 7, putative, expressed
1.0907	0	0	0	0	0	LOC_Os01g03160	xylosyltransferase, putative, expressed
-2.74946	0	0	0	-6.24707	-3.63772	LOC_Os01g03180	retrotransposon protein, putative, unclassified, expressed
0	0	0	0	0	3.41434	LOC_Os01g03320	BBTI2 - Bowman-Birk type bran trypsin inhibitor precursor, expressed
0	0	0	0	0	5.80521	LOC_Os01g03330	BBTI3 - Bowman-Birk type bran trypsin inhibitor precursor, expressed
0	0	0	0	0	3.8881	LOC_Os01g03340	BBTI4 - Bowman-Birk type bran trypsin inhibitor precursor, expressed
0	0	0	0	0	6.39851	LOC_Os01g03360	BBTI5 - Bowman-Birk type bran trypsin inhibitor precursor, expressed
0	-1.12049	0	0	1.97374	2.18476	LOC_Os01g03390	BBTI7 - Bowman-Birk type bran trypsin inhibitor precursor, expressed
-2.95426	0	0	0	0	0	LOC_Os01g03410	ubiquitin, putative, expressed
1.65398	0	1.18284	1.09664	1.79363	1.19481	LOC_Os01g03510	WD domain, G-beta repeat domain containing protein, expressed
0	0	0	0	1.00975	0	LOC_Os01g03520	ubiquitin conjugating enzyme protein, putative, expressed
-2.55777	0	-2.56407	0	-2.18209	-1.87545	LOC_Os01g03549	multi-copper oxidase type I family protein, putative, expressed
0	0	-1.52436	0	-1.27107	0	LOC_Os01g03570	transcription factor X1, putative, expressed
-1.23372	0	0	0	-3.68634	-4.33324	LOC_Os01g03660	MYB family transcription factor, putative, expressed
0	2.15686	0	0	0	0	LOC_Os01g03680	BBTI8 - Bowman-Birk type bran trypsin inhibitor precursor; expressed
2.572	0	1.79045	0	1.40551	2.2597	LOC_Os01g03690	TKL_IRAK_DUF26-lg.1 - DUF26 kinases have homology to DUF26 containing loci, expressed
4.7123	0	1.58296	2.57888	2.68057	3.34539	LOC_Os01g03710	mannose-6-phosphate isomerase, putative, expressed
0	0	4.08588	0	0	0	LOC_Os01g03730	nuclease PA3, putative, expressed
0	0	0	0	0	1.64537	LOC_Os01g03750	expressed protein
0	0	0	0	0	1.9377	LOC_Os01g03760	expressed protein
-1.26048	0	-1.90649	0	0	1.48646	LOC_Os01g03810	expressed protein
-1.81588	-1.19841	-5.17657	-2.42512	0	1.82003	LOC_Os01g03870	expressed protein
0	0	1.39187	0	0	0	LOC_Os01g03914	cation efflux family protein, putative, expressed
-1.96287	0	0	0	0	0	LOC_Os01g03940	expressed protein
-1.38928	0	0	0	0	0	LOC_Os01g03980	expressed protein
0	0	0	0	0	1.23465	LOC_Os01g04020	AP2 domain containing protein, expressed
-1.12776	0	0	-1.20591	0	1.30496	LOC_Os01g04030	signal peptidase complex subunit 3, putative, expressed
3.53904	0	0	4.00967	7.31931	8.67691	LOC_Os01g04050	BBTI12 - Bowman-Birk type bran trypsin inhibitor precursor, expressed
0	0	0	0	1.10652	1.33772	LOC_Os01g04100	expressed protein
1.12354	0	0	0	-1.26685	0	LOC_Os01g04120	ZOS1-03 - C2H2 zinc finger protein, expressed
0	0	0	0	-1.53522	0	LOC_Os01g04130	peptidyl-tRNA hydrolase, mitochondrial precursor protein, putative, expressed
0	0	0	0	0	-4.56442	LOC_Os01g04140	transposon protein, putative, CACTA, En/Spm sub-class, expressed
0	0	3.14163	0	0	2.5914	LOC_Os01g04160	expressed protein
0	0	1.10354	0	0	0	LOC_Os01g04200	metallo-beta-lactamase family protein, putative, expressed
-2.00555	0	-1.17685	0	-3.59256	-3.81168	LOC_Os01g04260	fatty acid hydroxylase, putative, expressed
5.50923	0	0	0	0	5.93417	LOC_Os01g04280	calmodulin binding protein, putative, expressed
0	0	0	0	-2.63723	0	LOC_Os01g04324	expressed protein
3.16342	2.13612	0	3.01877	1.91063	4.01376	LOC_Os01g04330	OsCML16 - Calmodulin-related calcium sensor protein, expressed
0	1.40505	0	-2.7222	1.79762	0	LOC_Os01g04350	hsp20/alpha crystallin family protein, putative, expressed
0	4.03941	0	0	0	0	LOC_Os01g04380	hsp20/alpha crystallin family protein; putative; expressed
1.83034	0	0	1.20346	0	1.2934	LOC_Os01g04409	OsWAK1 - OsWAK receptor-like cytoplasmic kinase OsWAK-RLCK, expressed
0	0	0	0	0	4.09427	LOC_Os01g04440	expressed protein
2.67928	0	0	0	0	2.81173	LOC_Os01g04450	OsWAK2 - OsWAK receptor-like cytoplasmic kinase OsWAK-RLCK, expressed
2.07481	0	0	0	0	3.15335	LOC_Os01g04460	Ser/Thr protein kinase, putative, expressed
3.29382	0	0	1.60594	-1.54391	1.62883	LOC_Os01g04480	expressed protein
0	0	0	0	0	3.97375	LOC_Os01g04490	Ser/Thr protein kinase, putative, expressed
-1.90287	0	0	0	0	0	LOC_Os01g04500	expressed protein
1.17109	0	0	0	0	1.40324	LOC_Os01g04530	expressed protein
1.70825	0	1.23368	0	0	0	LOC_Os01g04540	serine/threonine-protein kinase At1g18390 precursor, putative, expressed
0	0	0	0	0	2.8694	LOC_Os01g04550	expressed protein
0	0	0	-2.59509	-2.28543	-1.88323	LOC_Os01g04570	Ser/Thr protein kinase, putative, expressed
0	0	0	-2.80504	0	-1.72103	LOC_Os01g04590	expressed protein
0	0	0	-1.7529	1.67607	0	LOC_Os01g04600	expressed protein
0	1.79853	0	0	0	0	LOC_Os01g04620	transposon protein; putative; unclassified; expressed
-2.38269	0	0	0	0	-1.08615	LOC_Os01g04630	muconate cycloisomerase, putative, expressed
0	0	0	0	0	-1.53999	LOC_Os01g04640	reticulon domain containing protein, putative, expressed
0	0	0	0	0	1.81668	LOC_Os01g04650	PB1 domain containing protein, expressed
0	2.10848	0	0	0	0	LOC_Os01g04699	expressed protein
0	-2.57795	0	0	0	0	LOC_Os01g04710	aspartic proteinase; putative; expressed
-2.73598	0	-3.84386	-2.18509	-2.78387	0	LOC_Os01g04730	ribosomal protein L24, putative, expressed
0	0	0	0	0	5.25709	LOC_Os01g04800	B3 DNA binding domain containing protein, expressed
2.13986	0	0	1.01466	1.48219	1.21971	LOC_Os01g04814	vacuolar protein sorting-associating protein 4B, putative, expressed
0	0	0	0	0	-1.09402	LOC_Os01g04860	DUF647 domain containing protein, putative, expressed
-1.79434	0	0	0	0	-1.84437	LOC_Os01g04870	WD domain, G-beta repeat domain containing protein, expressed
-1.63141	0	0	0	0	0	LOC_Os01g04880	retrotransposon protein, putative, unclassified, expressed
0	0	0	0	-2.30901	-2.65312	LOC_Os01g04900	peptidase M50 family protein, putative, expressed
-1.63344	0	0	0	0	0	LOC_Os01g04910	TP53RK-binding protein, putative, expressed
-3.12617	0	-2.15445	0	-2.92596	-2.79339	LOC_Os01g04920	glycosyl transferase, group 1 domain containing protein, expressed
-1.09635	0	0	0	0	0	LOC_Os01g04930	MYB family transcription factor, putative, expressed
0	0	0	0	2.55007	1.92978	LOC_Os01g04950	peptide transporter PTR2, putative, expressed
0	0	0	0	0	-1.11944	LOC_Os01g04990	mitochondrial carrier protein, putative, expressed
-1.89778	0	0	-2.29802	0	1.96522	LOC_Os01g05010	mitochondrial glycoprotein, putative, expressed
-1.38579	0	-1.18328	-1.27581	-3.61914	0	LOC_Os01g05060	mitochondrial glycoprotein, putative, expressed
2.00027	0	0	0	0	2.03996	LOC_Os01g05064	expressed protein
0	0	0	0	-3.65108	-4.03653	LOC_Os01g05080	thylakoid lumenal protein, putative, expressed
0	0	0	-1.45961	0	0	LOC_Os01g05140	expressed protein
0	0	1.13206	0	0	-2.03597	LOC_Os01g05430	OsRhmbd1 - Putative Rhomboid homologue, expressed
-1.28259	0	0	0	0	1.31174	LOC_Os01g05470	transcription factor X1, putative, expressed
0	0	0	0	-1.0103	-1.08986	LOC_Os01g05490	triosephosphate isomerase, cytosolic, putative, expressed
0	0	0	0	0	1.4376	LOC_Os01g05540	expressed protein
-1.62294	0	0	0	0	0	LOC_Os01g05560	expressed protein
0	0	0	-1.8547	0	1.43208	LOC_Os01g05610	Core histone H2A/H2B/H3/H4 domain containing protein, putative, expressed
2.10472	-1.22193	1.67684	0	0	0	LOC_Os01g05620	NBS-LRR disease resistance protein, putative, expressed
0	0	0	-1.44183	0	1.66699	LOC_Os01g05630	Core histone H2A/H2B/H3/H4 domain containing protein, putative, expressed
0	0	0	0	0	2.19819	LOC_Os01g05640	receptor-like protein kinase 5 precursor, putative, expressed
0	0	0	0	-1.56563	-1.43251	LOC_Os01g05650	metallothionein, putative, expressed
1.28694	1.07532	0	0	0	1.42053	LOC_Os01g05660	expressed protein
0	0	0	0	1.14209	1.20567	LOC_Os01g05694	expressed protein
0	0	0	-2.10554	0	0	LOC_Os01g05744	expressed protein
0	0	0	0	-1.28138	-2.4279	LOC_Os01g05800	inner membrane protein, putative, expressed
-3.22817	-1.2677	0	-1.9386	-3.2486	-2.93619	LOC_Os01g05810	gamma-glutamyltranspeptidase 1 precursor, putative, expressed
0	-1.70392	0	0	0	0	LOC_Os01g05820	gamma-glutamyltranspeptidase 1 precursor, putative, expressed
0	0	3.10182	0	0	-1.07033	LOC_Os01g05830	expressed protein
0	0	0	1.40106	0	-2.51027	LOC_Os01g05840	oxidoreductase, short chain dehydrogenase/reductase family domain containing family, expressed
0	0	-2.02273	-2.22702	0	0	LOC_Os01g05900	Core histone H2A/H2B/H3/H4 domain containing protein, putative, expressed
2.72873	0	0	2.8351	0	2.79544	LOC_Os01g05960	receptor kinase, putative, expressed
-1.21053	0	-1.31015	-1.86283	0	0	LOC_Os01g05970	OsFBO1 - F-box and other domain containing protein, expressed
0	0	0	0	0	3.38836	LOC_Os01g05980	receptor kinase, putative, expressed
-1.84218	0	0	0	-1.43839	0	LOC_Os01g06000	PPR repeat containing protein, expressed
-1.5675	0	-2.05292	-1.78522	0	0	LOC_Os01g06010	Core histone H2A/H2B/H3/H4 domain containing protein, putative, expressed
-1.43093	0	0	0	0	0	LOC_Os01g06050	expressed protein
0	0	0	-1.73563	0	-2.73005	LOC_Os01g06150	expressed protein
6.07696	0	0	6.87182	3.61166	4.24401	LOC_Os01g06240	protein kinase, putative, expressed
0	0	1.04047	0	0	0	LOC_Os01g06270	expressed protein
-1.08614	0	0	0	-1.57702	0	LOC_Os01g06280	TKL_IRAK_CrRLK1L-1.4 - The CrRLK1L-1 subfamily has homology to the CrRLK1L homolog, expressed
2.62997	0	0	0	1.32449	2.01714	LOC_Os01g06460	uncharacterized Cys-rich domain containing protein, putative, expressed
0	0	1.37174	0	-1.11091	0	LOC_Os01g06490	OsSCP1 - Putative Serine Carboxypeptidase homologue, expressed
1.31871	0	0	1.11271	0	1.77854	LOC_Os01g06500	PHLOEM 2-LIKE A5, putative, expressed
6.01479	1.56915	0	3.80919	2.45185	3.95093	LOC_Os01g06510	arginyl-tRNA synthetase, putative, expressed
-1.26029	0	0	-1.33541	0	0	LOC_Os01g06550	NF-X1-type zinc finger protein, putative, expressed
2.81281	1.42733	1.12368	2.41463	1.4181	1.17304	LOC_Os01g06590	zinc finger, C3HC4 type domain containing protein, expressed
0	0	1.89087	0	2.05461	1.30182	LOC_Os01g06600	glutaryl-CoA dehydrogenase, mitochondrial precursor, putative, expressed
3.68433	1.32326	4.36352	0	2.8837	3.87119	LOC_Os01g06640	basic helix-loop-helix, putative, expressed
4.0085	1.599	0	1.86819	3.60236	3.07607	LOC_Os01g06660	thiamine pyrophosphate enzyme, C-terminal TPP binding domain containing protein, expressed
2.87343	0	0	0	1.85189	3.70531	LOC_Os01g06730	verticillium wilt disease resistance protein, putative, expressed
6.42202	2.92709	0	2.90472	5.61653	7.16128	LOC_Os01g06740	ribosome inactivating protein, putative, expressed
0	0	0	-4.20408	-4.11359	-3.89281	LOC_Os01g06750	verticillium wilt disease resistance protein precursor, putative, expressed
0	0	0	-5.28966	-3.33221	-3.62037	LOC_Os01g06760	verticillium wilt disease resistance protein Ve2, putative, expressed
-1.33569	-1.00212	0	0	-1.23561	-1.50239	LOC_Os01g06790	disease resistance protein, putative, expressed
1.94264	0	0	0	0	2.6986	LOC_Os01g06820	hcr2-0B, putative, expressed
2.01193	0	0	0	0	0	LOC_Os01g06836	disease resistance protein SlVe2 precursor, putative, expressed
0	0	0	0	-1.60454	-1.46365	LOC_Os01g06876	Cf-2, putative, expressed
-1.38997	0	0	0	0	0	LOC_Os01g07080	DEAD-box ATP-dependent RNA helicase, putative, expressed
0	0	0	0	0	-1.64698	LOC_Os01g07090	5-azacytidine resistance protein azr1, putative, expressed
0	0	0	0	1.55946	0	LOC_Os01g07110	BRCA2 repeat family protein, expressed
2.65088	1.13684	1.58943	0	2.22238	2.59192	LOC_Os01g07120	AP2 domain containing protein, expressed
2.06515	0	0	1.87944	0	-1.17956	LOC_Os01g07140	kelch repeat-containing protein, putative, expressed
-1.11239	0	1.09331	0	0	0	LOC_Os01g07200	staphylococcal nuclease homologue, putative, expressed
-1.25117	0	0	0	0	0	LOC_Os01g07212	staphylococcal nuclease homologue, putative, expressed
-1.65712	0	0	0	0	-1.19874	LOC_Os01g07250	saposin-like type B, region 1 family protein, putative, expressed
-1.94872	0	0	0	-2.57296	-1.61865	LOC_Os01g07260	expressed protein
4.40508	0	0	2.33484	0	2.10368	LOC_Os01g07300	uncharacterized 50.6 kDa protein in the 5region of gyrA and gyrB, putative, expressed
-1.12822	0	0	0	0	0	LOC_Os01g07310	transporter-related, putative, expressed
0	-1.01602	0	0	0	0	LOC_Os01g07330	expressed protein
0	0	0	0	0	2.95535	LOC_Os01g07360	KIP1, putative, expressed
0	0	0	1.21118	0	0	LOC_Os01g07370	KIP1, putative, expressed
-2.25983	0	0	-1.3994	0	0	LOC_Os01g07390	zinc finger, C3HC4 type family protein, expressed
0	0	-3.21685	-2.18232	-2.51166	-1.531	LOC_Os01g07500	alliin lyase precursor, putative, expressed
-1.84662	0	-2.12707	0	0	-1.00661	LOC_Os01g07530	uncharacterized glycosyltransferase, putative, expressed
2.49905	0	0	0	0	2.60338	LOC_Os01g07590	universal stress protein domain containing protein, putative, expressed
-1.73013	0	-1.28273	0	-1.83641	-1.64609	LOC_Os01g07600	expressed protein
-1.16469	0	0	0	0	0	LOC_Os01g07610	PPR repeat domain containing protein, putative, expressed
-1.48952	0	-1.71839	0	-2.44828	-2.01117	LOC_Os01g07630	BRASSINOSTEROID INSENSITIVE 1-associated receptor kinase 1 precursor, putative, expressed
0	0	1.7608	0	0	0	LOC_Os01g07700	expressed protein
-1.31339	0	-1.40242	0	0	-1.15518	LOC_Os01g07730	phosphate/phosphoenolpyruvate translocator-related protein, putative, expressed
-3.65952	-2.33649	0	0	0	-2.32479	LOC_Os01g07770	peroxidase precursor, putative, expressed
0	0	1.0358	0	0	0	LOC_Os01g07800	thiol-disulphide oxidoreductase DCC, putative, expressed
3.80312	1.2942	0	1.12954	0	3.97857	LOC_Os01g07870	ABC transporter family protein, putative, expressed
-1.85129	0	0	0	-1.08903	-1.60673	LOC_Os01g07890	expressed protein
0	0	0	0	0	1.06463	LOC_Os01g07920	prolyl 4-hydroxylase, putative, expressed
3.71347	-1.14568	0	0	0	1.2753	LOC_Os01g07940	AGC_PVPK_like_kin82y.3 - ACG kinases include homologs to PKA, PKG and PKC, expressed
0	0	0	0	-1.13048	0	LOC_Os01g07960	acyl-protein thioesterase, putative, expressed
0	0	-2.58892	0	0	3.41035	LOC_Os01g07970	expressed protein
0	0	0	0	-1.39936	0	LOC_Os01g08000	fibronectin type 3 and ankyrin repeat domains 1 protein, putative, expressed
0	0	0	0	0	1.88866	LOC_Os01g08010	expressed protein
0	1.97202	-4.12975	0	-1.92494	-1.02047	LOC_Os01g08020	boron transporter protein, putative, expressed
0	3.28088	0	0	0	0	LOC_Os01g08060	transposon protein; putative; CACTA; En/Spm sub-class; expressed
8.4492	3.45079	0	5.60403	8.22902	8.28785	LOC_Os01g08090	flavonol-3-O-glycoside-7-O-glucosyltransferase 1, putative, expressed
2.51878	0	0	0	0	3.05325	LOC_Os01g08100	flavonol-3-O-glycoside-7-O-glucosyltransferase 1, putative, expressed
1.90074	0	0	0	2.82409	3.59354	LOC_Os01g08110	flavonol-3-O-glycoside-7-O-glucosyltransferase 1, putative, expressed
0	0	1.70177	0	0	0	LOC_Os01g08120	pentatricopeptide, putative, expressed
0	0	0	-1.50299	0	0	LOC_Os01g08160	MYB family transcription factor, putative, expressed
-1.73586	0	0	0	0	-1.66179	LOC_Os01g08280	expressed protein
1.363	0	0	0	0	1.04263	LOC_Os01g08290	transmembrane protein, putative, expressed
-1.51638	0	-3.66195	0	-4.22638	-2.84389	LOC_Os01g08310	serine/threonine protein phosphatase 2A 59 kDa regulatory subunit Bgamma isoform, putative, expressed
0	1.2841	-1.436	0	-1.55499	0	LOC_Os01g08320	OsIAA1 - Auxin-responsive Aux/IAA gene family member, expressed
1.61598	0	0	1.1793	0	1.09126	LOC_Os01g08340	zinc finger family protein, putative, expressed
0	0	0	0	0	4.1039	LOC_Os01g08350	ATP synthase subunit alpha, mitochondrial, putative, expressed
1.60722	0	1.56941	0	2.02212	2.62843	LOC_Os01g08370	symbiosis-related disease resistance protein, putative, expressed
0	-1.68329	0	0	0	0	LOC_Os01g08380	transferase family protein; putative; expressed
2.45771	0	0	0	0	1.37431	LOC_Os01g08400	syntaxin, putative, expressed
1.33622	0	0	0	0	0	LOC_Os01g08430	expressed protein
0	0	-1.39785	0	2.8391	0	LOC_Os01g08440	UDP-glucoronosyl and UDP-glucosyl transferase domain containing protein, expressed
2.03289	0	0	0	1.23526	1.49727	LOC_Os01g08450	ras-related protein, putative, expressed
-2.16859	0	-2.91245	0	-1.93231	-2.24882	LOC_Os01g08460	TMS membrane protein/tumour differentially expressed protein, putative, expressed
5.88837	0	0	6.63858	0	0	LOC_Os01g08500	transposon protein, putative, Pong sub-class, expressed
0	0	0	1.37998	-2.32327	-2.6013	LOC_Os01g08510	MAR-binding filament-like protein 1, putative, expressed
-2.33483	0	0	0	0	0	LOC_Os01g08520	DUF581 domain containing protein, expressed
3.99566	0	0	1.61392	2.18649	1.0866	LOC_Os01g08560	DnaK family protein, putative, expressed
0	0	0	0	-1.19412	0	LOC_Os01g08650	expressed protein
-1.2331	0	0	0	0	0	LOC_Os01g08660	aquaporin protein, putative, expressed
3.99163	0	1.57112	2.17543	1.77244	1.49908	LOC_Os01g08680	myb/SANT domain protein, putative, expressed
1.39334	0	0	0	0	0	LOC_Os01g08690	holocarboxylase synthetase, putative, expressed
0	0	1.10954	0	0	-2.01946	LOC_Os01g08700	GIGANTEA, putative, expressed
1.02595	0	1.60657	0	1.131	2.13587	LOC_Os01g08760	choline/ethanolamine kinase, putative, expressed
-1.16345	0	0	0	0	0	LOC_Os01g08770	WD domain, G-beta repeat domain containing protein, expressed
-1.11412	0	0	0	0	0	LOC_Os01g08814	expressed protein
-2.02788	0	0	-1.28478	0	0	LOC_Os01g08850	expressed protein
7.62394	2.96846	0	3.34439	0	0	LOC_Os01g08860	hsp20/alpha crystallin family protein, putative, expressed
0	0	1.02176	0	-1.26656	-2.02064	LOC_Os01g08890	expressed protein
-1.07615	0	0	0	-1.24461	-1.49752	LOC_Os01g08930	DEAD-box ATP-dependent RNA helicase, putative, expressed
0	0	0	0	1.35559	1.41551	LOC_Os01g08960	phosducin-like protein 3, putative, expressed
1.14999	0	0	0	0	0	LOC_Os01g09000	glutaminyl-tRNA synthetase, putative, expressed
5.56098	0	0	2.69135	3.65784	5.83859	LOC_Os01g09010	transferase family protein, putative, expressed
2.2228	1.08249	0	1.48522	1.08223	1.55143	LOC_Os01g09020	WD domain, G-beta repeat domain containing protein, expressed
0	0	0	0	-1.55949	-1.61348	LOC_Os01g09030	2-aminoethanethiol dioxygenase, putative, expressed
0	0	0	0	0	-3.98852	LOC_Os01g09060	retrotransposon protein, putative, Ty1-copia subclass
0	-2.28811	0	0	0	0	LOC_Os01g09080	WRKY107; expressed
8.88443	4.56406	0	9.66411	0	4.84239	LOC_Os01g09220	transposon protein, putative, CACTA, En/Spm sub-class, expressed
0	0	0	0	0	1.48469	LOC_Os01g09280	myb-related transcription activator, putative, expressed
1.17709	0	0	1.23219	0	0	LOC_Os01g09300	oxidoreductase, putative, expressed
0	0	0	0	0	-1.37348	LOC_Os01g09305	EMB1895, putative, expressed
0	0	0	0	0	-1.54829	LOC_Os01g09310	EMB1895, putative, expressed
0	1.66956	0	1.2851	0	0	LOC_Os01g09320	NADP-dependent malic enzyme, chloroplast precursor, putative, expressed
0	0	0	-1.07131	-2.09722	0	LOC_Os01g09370	ankyrin repeat domain-containing protein 28, putative, expressed
0	0	0	0	-1.66568	0	LOC_Os01g09384	ankyrin repeat domain containing protein, putative, expressed
-1.06429	0	0	0	-1.3041	0	LOC_Os01g09410	expressed protein
0	0	0	0	0	1.40252	LOC_Os01g09420	expressed protein
-2.22721	0	0	0	-1.51505	-1.36035	LOC_Os01g09430	expressed protein
-1.81328	0	0	0	0	-1.39897	LOC_Os01g09450	OsIAA2 - Auxin-responsive Aux/IAA gene family member, expressed
-1.70709	0	0	0	-2.16077	0	LOC_Os01g09460	hexokinase, putative, expressed
0	0	-1.18197	-1.16304	0	1.2455	LOC_Os01g09510	60S acidic ribosomal protein, putative, expressed
-3.75054	0	0	0	-6.6024	-7.06174	LOC_Os01g09540	HAD superfamily phosphatase, putative, expressed
0	0	0	0	0	-1.1966	LOC_Os01g09550	no apical meristem protein, putative, expressed
1.45474	0	0	0	0	0	LOC_Os01g09570	6-phosphofructokinase, putative, expressed
-2.83619	1.09611	0	-1.94451	-3.0725	-2.24809	LOC_Os01g09620	zinc finger/CCCH transcription factor, putative, expressed
-2.56474	0	2.2917	0	1.09664	0	LOC_Os01g09640	Myb transcription factor, putative, expressed
-1.24316	0	0	-1.53185	0	0	LOC_Os01g09665	expressed protein
1.6186	0	0	1.39065	0	0	LOC_Os01g09670	pollen-specific protein SF21, putative, expressed
0	-1.82056	0	0	0	0	LOC_Os01g09700	aminotransferase, classes I and II, domain containing protein, expressed
0	0	0	0	1.5164	1.04606	LOC_Os01g09760	DIRP family protein, putative, expressed
2.3778	0	0	1.91035	0	0	LOC_Os01g09770	expressed protein
0	0	0	0	0	2.61461	LOC_Os01g09790	IQ calmodulin-binding motif domain containing protein, expressed
2.56607	0	0	0	0	3.29091	LOC_Os01g09800	BTBA1 - Bric-a-Brac,Tramtrack, Broad Complex BTB domain with Ankyrin repeat region, expressed
-1.79529	0	-2.30729	0	-2.00888	-1.72003	LOC_Os01g09830	OsGrx_A2 - glutaredoxin subgroup III, expressed
-1.37105	0	0	0	0	1.24127	LOC_Os01g09850	ZOS1-04 - C2H2 zinc finger protein, expressed
0	0	0	0	-2.98252	0	LOC_Os01g09860	retrotransposon protein, putative, unclassified, expressed
0	3.42059	0	0	0	0	LOC_Os01g09870	expressed protein
0	0	0	0	0	-3.5257	LOC_Os01g09960	transposon protein, putative, unclassified, expressed
0	0	0	0	0	3.55987	LOC_Os01g09990	helix-loop-helix DNA-binding domain containing protein, expressed
2.12794	0	0	0	0	0	LOC_Os01g10030	expressed protein
0	0	0	0	-2.04545	0	LOC_Os01g10040	cytochrome P450, putative, expressed
0	0	0	0	0	-1.53274	LOC_Os01g10100	expressed protein
0	0	0	0	0	3.14407	LOC_Os01g10110	cytokinin dehydrogenase precursor, putative, expressed
2.36826	0	1.62859	0	2.50562	0	LOC_Os01g10130	RNA-dependent RNA polymerase, putative, expressed
0	0	1.99159	0	0	0	LOC_Os01g10140	RNA-dependent RNA polymerase, putative, expressed
-3.18235	0	0	0	-3.74644	-3.73741	LOC_Os01g10210	lachrymatory factor synthase, putative, expressed
1.12327	0	0	0	0	0	LOC_Os01g10250	hydrolase, alpha/beta fold family domain containing protein, expressed
-1.27033	0	0	0	0	-1.37869	LOC_Os01g10300	expressed protein
1.41541	0	4.40227	0	0	0	LOC_Os01g10320	class III HD-Zip protein 8, putative, expressed
-1.11687	0	0	-1.00165	0	1.05479	LOC_Os01g10350	MPPN domain containing protein, expressed
-1.77802	0	0	0	-2.37098	-1.81377	LOC_Os01g10400	expressed protein
0	0	0	0	0	-1.41303	LOC_Os01g10430	protein kinase family protein, putative, expressed
2.67774	0	0	0	0	3.64673	LOC_Os01g10440	xylosyltransferase, putative, expressed
-2.09372	-1.19729	-1.4169	0	0	0	LOC_Os01g10450	protein kinase domain containing protein, expressed
0	2.39303	0	0	0	0	LOC_Os01g10520	expressed protein
1.13739	1.16324	0	1.09075	0	0	LOC_Os01g10530	expressed protein
0	1.16022	0	-2.58242	0	-2.55463	LOC_Os01g10580	B-box zinc finger family protein, putative, expressed
-1.23433	0	0	0	0	0	LOC_Os01g10630	expressed protein
1.38986	0	0	0	1.03552	0	LOC_Os01g10690	POLD3 - Putative DNA polymerase delta complex subunit, expressed
-1.66579	-1.37813	-1.00571	0	-2.6099	-2.36846	LOC_Os01g10800	pentatricopeptide, putative, expressed
-2.05527	-1.16822	0	0	-3.06084	-3.57086	LOC_Os01g10810	rho termination factor, N-terminal domain containing protein, expressed
-1.43998	0	-1.66442	0	0	1.05689	LOC_Os01g10820	ribosomal protein L5, putative, expressed
-1.8564	0	0	-1.10149	0	0	LOC_Os01g10860	expressed protein
-5.06419	0	0	0	0	-4.0787	LOC_Os01g10890	CAMK_KIN1/SNF1/Nim1_like.8 - CAMK includes calcium/calmodulin depedent protein kinases, expressed
0	0	0	0	-1.40743	-1.36082	LOC_Os01g10900	MRH1, putative, expressed
-2.94509	0	0	0	0	0	LOC_Os01g10930	peptide-N4-asparagine amidase A, putative, expressed
-3.86926	0	0	-2.58502	0	-2.64086	LOC_Os01g10950	peptide-N4-asparagine amidase A, putative, expressed
0	0	0	0	-1.5511	-1.0652	LOC_Os01g11054	phosphoenolpyruvate carboxylase, putative, expressed
-1.13932	0	0	0	0	0	LOC_Os01g11120	CID11, putative, expressed
0	-1.10922	0	0	0	1.95075	LOC_Os01g11160	amino acid permease family protein, putative, expressed
-1.7408	0	-1.42224	0	0	-1.82651	LOC_Os01g11230	SOUL heme-binding protein, putative, expressed
-1.06977	0	0	-1.40162	-1.85801	-3.38197	LOC_Os01g11240	DUF538 domain containing protein, putative, expressed
0	0	0	-2.89054	0	-1.34526	LOC_Os01g11250	potassium channel KAT1, putative, expressed
0	0	0	0	1.13831	0	LOC_Os01g11260	phospho-N-acetylmuramoyl-pentapeptide-transferase, putative, expressed
4.12942	2.0264	0	0	0	2.38292	LOC_Os01g11340	cytochrome P450, putative, expressed
-1.76822	0	0	0	-1.49288	-1.82178	LOC_Os01g11414	sodium/calcium exchanger protein, putative, expressed
5.07216	0	0	0	0	6.2881	LOC_Os01g11520	RING-H2 finger protein, putative, expressed
-1.36688	0	0	-1.34963	0	2.02058	LOC_Os01g11570	GDSL-like lipase/acylhydrolase, putative, expressed
0	1.21501	0	0	0	0	LOC_Os01g11590	uncharacterized protein HI0077, putative, expressed
0	1.89405	0	0	0	0	LOC_Os01g11600	expressed protein
1.53847	0	0	0	0	1.82455	LOC_Os01g11650	GDSL-like lipase/acylhydrolase, putative, expressed
-1.73115	-1.27772	-2.82672	0	-2.62048	0	LOC_Os01g11660	GDSL-like lipase/acylhydrolase, putative, expressed
-1.86423	0	-2.75384	0	-1.69697	-2.09196	LOC_Os01g11670	OsSCP2 - Putative Serine Carboxypeptidase homologue, expressed
0	-3.40872	0	0	0	0	LOC_Os01g11810	powdery mildew resistant protein 5, putative, expressed
1.12517	0	0	0	0	0	LOC_Os01g11900	hhH-GPD superfamily base excision DNA repair protein, expressed
2.63257	0	0	0	4.04208	6.02727	LOC_Os01g11910	basic helix-loop-helix, putative, expressed
1.65766	0	0	0	0	0	LOC_Os01g11920	retrotransposon protein, putative, unclassified, expressed
0	0	0	0	0	-1.48758	LOC_Os01g11946	ABC transporter, ATP-binding protein, putative, expressed
-1.50372	0	1.66656	0	0	-1.20884	LOC_Os01g11960	histone-lysine N-methyltransferase ATX5, putative, expressed
-1.23235	0	0	-1.28949	0	0	LOC_Os01g11980	SFT2, putative, expressed
-2.07865	0	-1.26748	-1.07972	0	-2.61787	LOC_Os01g12080	plant-specific domain TIGR01589 family protein, putative, expressed
-2.07383	0	0	0	0	0	LOC_Os01g12090	ribosomal protein S6 family protein, putative, expressed
0	0	0	-2.36086	-1.709	0	LOC_Os01g12100	expressed protein
-5.19747	0	0	0	0	-3.19797	LOC_Os01g12130	nodulin MtN3 family protein, putative, expressed
0	0	-2.24358	0	0	0	LOC_Os01g12160	OsGH3.3 - Probable indole-3-acetic acid-amido synthetase, expressed
-1.90116	-1.05792	0	0	-1.09432	0	LOC_Os01g12180	expressed protein
-1.87718	2.16828	-1.73653	-4.54553	-2.2041	-2.29544	LOC_Os01g12190	expressed protein
0	0	1.04495	0	0	-1.00195	LOC_Os01g12200	expressed protein
-1.00094	0	0	-1.32091	0	-1.33359	LOC_Os01g12210	aluminum-activated malate transporter, putative, expressed
0	0	0	0	-1.44082	-2.28104	LOC_Os01g12220	uncharacterized protein family UPF0016 domain containing protein, expressed
-3.82991	0	-2.1947	0	-4.45321	0	LOC_Os01g12230	peptidase C45, acyl-coenzyme A/6-aminopenicillanic acid acyl-transferase, putative, expressed
0	-1.13339	0	0	-1.40926	0	LOC_Os01g12260	vacuolar ATP synthase subunit E, putative, expressed
0	-1.53364	0	0	0	0	LOC_Os01g12270	expressed protein
-3.28892	0	0	0	-1.84293	0	LOC_Os01g12304	esterase, putative, expressed
-2.26178	0	0	-1.93063	-2.75922	-2.1518	LOC_Os01g12320	GDSL-like lipase/acylhydrolase, putative, expressed
0	0	0	0	-1.22992	-1.19676	LOC_Os01g12340	retrotransposon protein, putative, unclassified, expressed
0	0	0	0	-3.33385	0	LOC_Os01g12360	retrotransposon protein, putative, unclassified, expressed
-2.36864	0	0	0	0	0	LOC_Os01g12374	expressed protein
0	-1.24849	0	0	0	0	LOC_Os01g12381	GDSL-like lipase/acylhydrolase, putative, expressed
-1.70233	0	-1.60624	-1.17152	0	0	LOC_Os01g12390	inactive receptor kinase At2g26730 precursor, putative, expressed
0	0	0	0	0	2.81222	LOC_Os01g12410	receptor-like protein kinase, putative, expressed
0	0	0	0	0	5.46263	LOC_Os01g12420	receptor-like protein kinase, putative, expressed
3.53829	0	1.9003	3.24226	5.28773	5.57137	LOC_Os01g12430	receptor-like protein kinase, putative, expressed
2.52746	1.49348	0	0	2.22734	0	LOC_Os01g12440	AP2 domain containing protein, expressed
1.75988	0	1.62458	0	1.44974	1.01187	LOC_Os01g12470	mitochondrial carrier protein, putative, expressed
-2.32807	0	0	0	0	0	LOC_Os01g12490	flavin monooxygenase, putative, expressed
4.46547	0	0	0	4.83148	4.78371	LOC_Os01g12520	mitochondrial carrier protein, putative, expressed
-1.17022	0	0	0	0	0	LOC_Os01g12540	GTPase of unknown function domain containing protein, putative, expressed
-2.41765	0	-1.48439	-1.53263	-2.73515	-1.06483	LOC_Os01g12560	3-methyl-2-oxobutanoate hydroxymethyltransferase, putative, expressed
0	0	3.77668	0	0	0	LOC_Os01g12660	AAA-type ATPase family protein, putative, expressed
0	-1.2102	0	-2.40052	0	0	LOC_Os01g12680	C4-dicarboxylate transporter/malic acid transport protein, expressed
0	0	1.86879	0	0	-1.53915	LOC_Os01g12710	oxidoreductase, short chain dehydrogenase/reductase family domain containing protein, expressed
0	0	1.24025	0	0	0	LOC_Os01g12720	protein kinase domain containing protein, expressed
0	0	0	0	1.16466	0	LOC_Os01g12730	ras-related protein, putative, expressed
-2.0857	0	-2.21774	-1.34768	0	0	LOC_Os01g12740	cytochrome P450, putative, expressed
-2.87958	0	-2.39906	-2.56954	0	-1.15391	LOC_Os01g12750	cytochrome P450, putative, expressed
-2.52751	0	0	0	0	0	LOC_Os01g12760	cytochrome P450, putative, expressed
-2.83486	0	-2.72881	0	-2.15897	-1.85885	LOC_Os01g12770	cytochrome P450, putative, expressed
0	0	-1.02266	0	-1.49461	-1.33761	LOC_Os01g12810	retrotransposon protein, putative, unclassified, expressed
1.48496	1.31893	0	0	2.97674	1.15596	LOC_Os01g12820	harpin-induced protein, putative, expressed
0	0	0	-1.18028	0	0	LOC_Os01g12840	expressed protein
0	0	0	0	1.09334	0	LOC_Os01g12860	MYB family transcription factor, putative, expressed
1.66693	0	0	0	1.20679	0	LOC_Os01g12890	expressed protein
-2.13652	0	0	0	-3.69287	-3.46051	LOC_Os01g12900	ras-related protein, putative, expressed
0	0	0	0	0	1.52589	LOC_Os01g12910	thioesterase family protein, putative, expressed
-1.67936	0	0	0	-2.2819	-2.24144	LOC_Os01g12920	thioesterase family protein, putative, expressed
0	-1.32243	0	0	0	0	LOC_Os01g13000	ethylene-responsive protein related, putative, expressed
-1.11928	0	0	0	-2.03619	-1.28989	LOC_Os01g13030	OsIAA3 - Auxin-responsive Aux/IAA gene family member, expressed
0	0	0	-1.35271	0	1.33604	LOC_Os01g13080	60S acidic ribosomal protein, putative, expressed
0	0	0	0	-1.19044	0	LOC_Os01g13090	nucleic acid binding protein, putative, expressed
0	0	0	0	0	-1.14094	LOC_Os01g13100	KH domain containing protein, putative, expressed
-3.34678	-2.33086	-5.17316	0	-5.04104	-4.91888	LOC_Os01g13120	aquaporin protein, putative, expressed
1.88818	0	0	1.14558	1.13839	0	LOC_Os01g13160	expressed protein
0	0	0	0	1.14634	0	LOC_Os01g13170	ubiquitin-conjugating enzyme E2, putative, expressed
0	0	0	0	0	1.45638	LOC_Os01g13200	abscisic acid insensitive 8, putative, expressed
0	0	2.98202	0	0	0	LOC_Os01g13210	salt stress root protein RS1, putative, expressed
0	0	1.44011	0	0	1.64712	LOC_Os01g13280	ubiquitin conjugating enzyme protein, putative, expressed
-1.30727	1.14688	0	0	0	0	LOC_Os01g13285	expressed protein
-2.16279	0	0	0	0	-1.32483	LOC_Os01g13300	B3 DNA binding domain containing protein, expressed
0	0	0	0	-1.09749	0	LOC_Os01g13370	seven in absentia protein family domain containing protein, expressed
-2.00456	0	0	0	-2.19548	-2.5749	LOC_Os01g13390	expressed protein
-1.33142	0	0	0	0	0	LOC_Os01g13420	SOUL heme-binding protein, putative, expressed
0	0	0	0	1.06272	1.15395	LOC_Os01g13430	importin-alpha re-exporter, putative, expressed
-2.18572	0	-1.41622	0	0	-1.59529	LOC_Os01g13480	glutaredoxin, putative, expressed
0	0	0	0	0	-1.03873	LOC_Os01g13520	auxin response factor 1, putative, expressed
0	0	0	0	2.46604	0	LOC_Os01g13530	ABIL2, putative, expressed
-1.76105	0	0	0	0	-2.19949	LOC_Os01g13540	NIN, putative, expressed
-1.06961	0	0	0	0	0	LOC_Os01g13550	beta-amylase, putative, expressed
-2.32953	0	0	-1.51324	-1.97682	-3.55717	LOC_Os01g13570	phosphoglycerate mutase, putative, expressed
-1.41919	0	0	0	-2.36879	-2.34666	LOC_Os01g13660	expressed protein
0	0	-2.52806	0	-3.1801	-4.08006	LOC_Os01g13690	ligA, putative, expressed
-1.51143	0	0	0	0	0	LOC_Os01g13700	DNA-binding protein-related, putative, expressed
-1.48904	0	0	-1.43711	0	0	LOC_Os01g13720	expressed protein
-1.22371	0	0	0	0	-1.27792	LOC_Os01g13740	myb-like DNA-binding domain containing protein, expressed
1.71758	0	0	0	1.19561	0	LOC_Os01g13760	dnaJ domain containing protein, expressed
0	0	0	0	-2.12597	-3.41711	LOC_Os01g13770	DUF250 domain containing protein, putative, expressed
-2.34408	0	0	-2.06722	-2.06704	0	LOC_Os01g13800	receptor-like protein kinase 5 precursor, putative, expressed
-2.85979	0	2.15916	0	0	-1.15759	LOC_Os01g13930	expressed protein
1.81169	0	0	0	0	1.92537	LOC_Os01g14020	expressed protein
0	0	2.5267	0	0	0	LOC_Os01g14050	C2 domain containing protein, putative, expressed
2.84987	1.90384	1.34656	2.47964	0	2.01865	LOC_Os01g14080	lipase class 3 family protein, putative, expressed
1.58118	0	0	1.21197	2.21313	2.13513	LOC_Os01g14090	kinesin motor domain containing protein, putative, expressed
1.6453	0	1.99219	0	1.25624	0	LOC_Os01g14100	BT1 family protein, putative, expressed
1.25315	0	0	0	0	0	LOC_Os01g14370	histone acetyltransferase HAC5, putative, expressed
0	0	0	0	1.1983	1.513	LOC_Os01g14420	RWP-RK domain-containing protein, putative, expressed
5.15221	1.49458	1.64475	3.30532	0	5.19785	LOC_Os01g14440	WRKY1, expressed
0	0	0	-3.56193	0	0	LOC_Os01g14510	BRASSINOSTEROID INSENSITIVE 1 precursor, putative, expressed
-1.86943	0	0	0	-2.8056	-3.13721	LOC_Os01g14514	expressed protein
0	-2.25329	0	0	0	0	LOC_Os01g14520	C4-dicarboxylate transporter/malic acid transport protein domain containing protein, expressed
0	-2.71775	0	0	0	0	LOC_Os01g14530	AWPM-19-like membrane family protein; putative; expressed
1.10765	0	0	0	1.07406	1.10104	LOC_Os01g14580	dehydrogenase, putative, expressed
3.88734	1.00024	0	1.83048	2.95042	4.03139	LOC_Os01g14590	pathogen-related protein, putative, expressed
0	0	0	0	-1.4598	-1.10308	LOC_Os01g14770	retrotransposon protein, putative, unclassified, expressed
0	0	0	0	-1.12968	0	LOC_Os01g14810	5-nucleotidase domain-containing protein, putative, expressed
0	0	0	-1.32024	0	1.61016	LOC_Os01g14830	ribosomal protein L3, putative, expressed
1.73615	0	0	0	0	0	LOC_Os01g14860	CGMC_GSK.1 - CGMC includes CDA, MAPK, GSK3, and CLKC kinases, expressed
2.21983	0	0	0	0	0	LOC_Os01g14870	zinc finger matrin-type protein 5, putative, expressed
-1.4227	0	-1.73196	0	-3.09374	-2.23711	LOC_Os01g14890	expressed protein
0	0	0	0	0	-1.04547	LOC_Os01g14920	zinc knuckle family protein, putative, expressed
0	-2.43137	0	0	0	0	LOC_Os01g14960	expressed protein
2.70838	0	2.47613	2.12128	1.03758	2.09676	LOC_Os01g15000	lipase, putative, expressed
1.34881	1.2972	0	0	1.35377	1.07294	LOC_Os01g15010	miro, putative, expressed
2.06003	0	0	0	0	2.66039	LOC_Os01g15029	expressed protein
-1.14916	0	0	0	-1.18329	-1.30046	LOC_Os01g15120	hydrolase, alpha/beta fold family domain containing protein, expressed
0	1.33006	0	0	0	2.56952	LOC_Os01g15270	expressed protein
-1.31289	0	0	0	0	0	LOC_Os01g15290	ribosomal L18p/L5e family protein, putative, expressed
1.47684	0	1.15501	1.18145	0	1.17991	LOC_Os01g15300	zinc finger helicase family protein, putative, expressed
0	0	0	0	0	1.15452	LOC_Os01g15310	LSM domain containing protein, expressed
-2.53777	0	0	-2.65585	-1.7535	0	LOC_Os01g15320	RALFL9 - Rapid ALkalinization Factor RALF family protein precursor, expressed
0	0	0	0	0	6.5808	LOC_Os01g15340	flowering promoting factor-like 1, putative, expressed
0	0	0	0	1.94616	1.52615	LOC_Os01g15350	zinc finger C-x8-C-x5-C-x3-H type family protein, expressed
-2.33157	0	0	-2.30102	0	2.31232	LOC_Os01g15390	expressed protein
0	0	0	-1.01082	-1.05312	0	LOC_Os01g15448	expressed protein
1.18118	0	0	0	0	0	LOC_Os01g15480	EMB3013, putative, expressed
0	0	0	0	0	-1.14297	LOC_Os01g15490	phosphoadenosine phosphosulfate, putative, expressed
0	0	0	0	-1.81044	0	LOC_Os01g15520	expressed protein
2.28051	0	0	0	1.5614	0	LOC_Os01g15530	tetratricopeptide-like helical, putative, expressed
0	0	0	0	-1.28329	0	LOC_Os01g15610	expressed protein
3.19987	1.52731	1.48404	2.23713	1.26012	2.52797	LOC_Os01g15640	no apical meristem protein, putative, expressed
6.51382	0	3.29736	0	0	0	LOC_Os01g15650	transposon protein, putative, unclassified, expressed
0	0	0	-3.04625	0	-3.22202	LOC_Os01g15770	transmembrane protein 136, putative, expressed
-1.01523	0	0	0	-3.0655	-1.69549	LOC_Os01g15790	expressed protein
0	0	1.33869	0	0	0	LOC_Os01g15840	PPR repeat containing protein, expressed
0	1.33829	0	1.53206	-1.16967	0	LOC_Os01g15900	expressed protein
0	0	0	0	0	1.18745	LOC_Os01g16000	CRAL/TRIO domain containing protein, expressed
0	-1.86439	0	0	0	0	LOC_Os01g16020	FAD binding domain containing protein; expressed
0	0	0	0	0	2.16928	LOC_Os01g16030	ADP-ribosylation factor, putative, expressed
-1.19978	0	0	0	0	0	LOC_Os01g16124	retrotransposon protein, putative, unclassified, expressed
5.10841	2.47805	0	3.06977	4.68071	1.7309	LOC_Os01g16146	phenazine biosynthesis protein, putative, expressed
0	0	0	0	0	-1.42587	LOC_Os01g16152	peroxiredoxin, putative, expressed
0	0	0	0	-1.17026	-2.15355	LOC_Os01g16170	PQ loop repeat domain containing protein, expressed
1.34945	0	0	0	1.40811	1.76275	LOC_Os01g16190	26S proteasome non-ATPase regulatory subunit 14, putative, expressed
1.89097	0	0	0	0	2.29237	LOC_Os01g16220	Sad1 / UNC-like C-terminal domain containing protein, putative, expressed
0	0	0	0	1.01079	2.09023	LOC_Os01g16240	OsCam1-3 - Calmodulin, expressed
0	0	0	0	1.74098	0	LOC_Os01g16260	major facilitator superfamily antiporter, putative, expressed
0	0	0	0	0	-2.74686	LOC_Os01g16290	DNA gyrase subunit B, chloroplast/mitochondrial precursor, putative, expressed
0	0	0	0	-1.99946	-1.0167	LOC_Os01g16310	glycosyl hydrolase, family 31, putative, expressed
2.85079	0	0	0	1.90489	1.78892	LOC_Os01g16330	OsRhmbd2 - Putative Rhomboid homologue, expressed
0	0	0	0	-1.89094	0	LOC_Os01g16340	expressed protein
0	0	1.7758	0	1.23957	1.14906	LOC_Os01g16350	hydroxymethylglutaryl-CoA lyase, putative, expressed
0	0	0	0	0	-1.10908	LOC_Os01g16370	NBS-LRR type disease resistance protein, putative, expressed
0	2.82483	0	0	0	0	LOC_Os01g16450	peroxidase precursor, putative, expressed
1.9623	0	0	0	0	1.94372	LOC_Os01g16500	retrotransposon protein, putative, unclassified, expressed
0	0	0	-1.27352	0	1.35483	LOC_Os01g16510	expressed protein
0	0	0	0	1.15859	0	LOC_Os01g16520	glutamyl-tRNA synthetase, cytoplasmic, putative, expressed
0	0	0	0	-2.16455	-2.05463	LOC_Os01g16530	OsClp1 - Putative Clp protease homologue, expressed
-1.12504	0	-2.00607	-1.34278	-1.55173	0	LOC_Os01g16550	expressed protein
1.10884	0	0	0	0	1.57015	LOC_Os01g16600	expressed protein
-1.98672	0	-1.00205	-2.0184	-1.25506	0	LOC_Os01g16620	expressed protein
0	0	0	0	0	1.39221	LOC_Os01g16670	BSD domain-containing protein, putative, expressed
0	0	0	0	0	2.37363	LOC_Os01g16810	MYB family transcription factor, putative, expressed
0	0	0	-1.05909	0	1.12288	LOC_Os01g16890	ribosomal protein L7Ae, putative, expressed
2.27084	0	0	0	1.27975	1.46532	LOC_Os01g16900	dehydrogenase, putative, expressed
0	0	0	-2.09268	0	2.94656	LOC_Os01g16910	outer mitochondrial membrane porin, putative, expressed
2.25072	1.14275	0	0	0	1.769	LOC_Os01g16930	presenilin, putative, expressed
2.39678	0	0	0	0	2.1036	LOC_Os01g16960	pyruvate kinase, putative, expressed
0	0	0	-2.85115	-2.09762	1.66887	LOC_Os01g16980	expressed protein
-2.68739	0	0	0	0	0	LOC_Os01g17000	expressed protein
1.22608	0	0	0	0	0	LOC_Os01g17010	phospholipid-transporting ATPase, putative, expressed
3.19352	3.52745	0	2.14085	0	3.10853	LOC_Os01g17050	VQ domain containing protein, putative, expressed
0	0	-1.55621	0	-2.74317	-2.88248	LOC_Os01g17150	plastid-specific 50S ribosomal protein 5, chloroplast precursor, putative, expressed
1.23759	-4.82003	0	0	0	0	LOC_Os01g17160	OsSubt1 - Putative Subtilisin homologue, expressed
-2.37119	0	0	0	-4.20745	-3.52835	LOC_Os01g17170	magnesium-protoporphyrin IX monomethyl ester cyclase,chloroplast precursor, putative, expressed
0	0	0	0	1.00561	0	LOC_Os01g17180	proteasome subunit, putative, expressed
1.69817	0	0	0	2.27207	2.49621	LOC_Os01g17190	OsCam3 - Calmodulin, expressed
0	0	0	0	-4.1546	1.75852	LOC_Os01g17214	major facilitator superfamily antiporter, putative, expressed
0	0	0	0	0	-2.24779	LOC_Os01g17240	transporter, major facilitator family, putative, expressed
-1.38694	0	0	0	-1.69488	-1.30696	LOC_Os01g17250	BRASSINOSTEROID INSENSITIVE 1-associated receptor kinase 1 precursor, putative, expressed
0	0	0	-2.51969	0	0	LOC_Os01g17320	PPR repeat domain containing protein, putative, expressed
0	5.1679	0	0	0	10.2478	LOC_Os01g17330	eukaryotic translation initiation factor 6, putative, expressed
-1.3773	0	0	0	0	-2.09541	LOC_Os01g17390	OsFBX5 - F-box domain containing protein, expressed
0	0	-1.00146	1.76145	0	0	LOC_Os01g17396	expressed protein
1.63688	0	0	0	1.12078	1.65922	LOC_Os01g17430	coatomer subunit beta-1, putative, expressed
-1.87584	0	0	0	-1.39408	0	LOC_Os01g18060	sugar transporter superfamily, putative, expressed
0	1.61964	0	0	0	-2.17859	LOC_Os01g18080	retrotransposon protein, putative, unclassified, expressed
4.43008	2.2722	0	1.46493	1.59929	1.72188	LOC_Os01g18100	OsRhmbd3 - Putative Rhomboid homologue, expressed
1.57547	0	0	0	0	0	LOC_Os01g18140	expressed protein
0	0	0	0	0	-3.40443	LOC_Os01g18190	transposon protein, putative, CACTA, En/Spm sub-class, expressed
0	0	0	0	-1.05872	0	LOC_Os01g18210	peptidyl-prolyl cis-trans isomerase, putative, expressed
0	0	1.98106	0	1.97174	0	LOC_Os01g18220	expressed protein
3.73726	0	3.06073	0	0	0	LOC_Os01g18240	MYB family transcription factor, putative, expressed
0	-1.1416	0	0	0	0	LOC_Os01g18310	expressed protein
0	0	0	0	-1.50561	-2.75114	LOC_Os01g18320	protoporphyrinogen oxidase, chloroplast precursor, putative, expressed
0	-1.22393	0	0	0	0	LOC_Os01g18400	CHIT10 - Chitinase family protein precursor, expressed
0	0	0	0	0	-1.93145	LOC_Os01g18410	expressed protein
0	0	0	0	0	3.06071	LOC_Os01g18584	WRKY9, expressed
-1.51102	0	0	0	-2.16696	-2.31223	LOC_Os01g18630	aspartic proteinase oryzasin-1 precursor, putative, expressed
0	-1.94637	0	0	0	0	LOC_Os01g18660	aminotransferase, putative, expressed
1.96133	0	0	0	1.55647	3.09045	LOC_Os01g18670	MDR-like ABC transporter, putative, expressed
0	-2.30854	0	0	0	0	LOC_Os01g18744	transferase family protein; putative; expressed
-2.75533	0	0	0	0	-2.9879	LOC_Os01g18800	CAMK_KIN1/SNF1/Nim1_like.9 - CAMK includes calcium/calmodulin depedent protein kinases, expressed
-3.09379	0	-1.29189	0	0	-1.70747	LOC_Os01g18840	IF, putative, expressed
1.3861	0	0	0	0	1.73031	LOC_Os01g18850	OsSPL1 - SBP-box gene family member, expressed
-2.6583	0	0	-2.66506	-3.22973	-1.6944	LOC_Os01g18860	S-adenosylmethionine synthetase, putative, expressed
0	0	0	-1.13048	0	1.11323	LOC_Os01g18880	ubiquitin carboxyl-terminal hydrolase, family 1, putative, expressed
1.86439	1.26586	1.22763	2.53517	0	0	LOC_Os01g19130	protein phosphatase 2C, putative, expressed
-1.38497	0	0	0	-1.84289	-1.09594	LOC_Os01g19140	O-sialoglycoprotein endopeptidase, putative, expressed
0	-1.35519	0	0	0	0	LOC_Os01g19170	polygalacturonase, putative, expressed
0	0	0	0	0	7.57888	LOC_Os01g19260	ATPase, putative, expressed
0	2.50476	0	0	0	4.25329	LOC_Os01g19330	MYB family transcription factor, putative, expressed
2.99649	0	0	0	0	2.34274	LOC_Os01g19390	glycerol-3-phosphate acyltransferase, putative, expressed
-1.03279	0	0	0	0	0	LOC_Os01g19400	expressed protein
-1.53132	0	0	-2.19719	0	0	LOC_Os01g19490	pentatricopeptide, putative, expressed
-1.17964	0	0	-1.14693	0	0	LOC_Os01g19548	pentatricopeptide, putative, expressed
-2.52162	0	0	-3.10187	0	-3.18933	LOC_Os01g19610	plant protein of unknown function domain containing protein, expressed
0	0	0	-1.79621	0	-1.29414	LOC_Os01g19740	calvin cycle protein CP12, putative, expressed
0	0	0	0	1.54803	1.13533	LOC_Os01g19760	expressed protein
2.98433	1.70487	3.78868	0	0	0	LOC_Os01g19800	zinc finger, C3HC4 type, putative, expressed
0	0	0	-1.11059	0	1.01003	LOC_Os01g19840	60S ribosomal protein L29-2, putative, expressed
0	0	0	0	0	-2.17703	LOC_Os01g19850	amino acid permease family protein, putative, expressed
1.53611	0	0	0	0	1.53089	LOC_Os01g19870	hydrolase, acting on carbon-nitrogen, putative, expressed
0	0	0	0	0	4.22787	LOC_Os01g19880	expressed protein
0	0	0	0	0	-4.33718	LOC_Os01g19894	transposon protein, putative, unclassified, expressed
1.82047	2.08725	0	0	1.31083	2.5424	LOC_Os01g19940	expressed protein
-1.97767	0	0	0	0	-1.59644	LOC_Os01g19970	MYB family transcription factor, putative, expressed
0	-1.00605	0	0	-2.87392	-3.62877	LOC_Os01g20110	expressed protein
0	0	0	0	0	-1.28268	LOC_Os01g20120	expressed protein
0	-1.81711	0	0	0	0	LOC_Os01g20160	OsHKT1;5 - Na+ transporter, expressed
0	4.07207	0	0	0	6.07264	LOC_Os01g20206	methyltransferase, putative, expressed
0	0	0	0	-3.09916	0	LOC_Os01g20720	CC-NBS-LRR, putative, expressed
-3.91561	0	-4.14156	0	-1.63089	-1.7975	LOC_Os01g20830	heavy metal-associated domain containing protein, expressed
0	0	2.58901	0	0	0	LOC_Os01g20860	phospholipase D. Active site motif family protein, expressed
0	0	0	0	-1.10225	0	LOC_Os01g20880	OsWAK3 - OsWAK receptor-like cytoplasmic kinase OsWAK-RLCK, expressed
-1.57013	0	0	-1.12609	0	-1.23608	LOC_Os01g20890	expressed protein
0	-1.16362	0	-2.16697	-3.24808	2.96725	LOC_Os01g20910	zinc finger, C3HC4 type domain containing protein, expressed
0	-1.09954	0	0	0	0	LOC_Os01g20930	RING-H2 finger protein; putative; expressed
0	-1.73753	0	0	0	5.75681	LOC_Os01g20980	pectinesterase, putative, expressed
3.43675	1.85944	-2.44138	0	0	4.57859	LOC_Os01g21120	AP2 domain containing protein, expressed
3.16519	0	0	0	0	2.47695	LOC_Os01g21144	expressed protein
0	0	1.81188	0	1.67672	1.22407	LOC_Os01g21160	2-oxo acid dehydrogenases acyltransferase domain containing protein, expressed
0	0	-2.6746	0	0	0	LOC_Os01g21250	late embryogenesis abundant protein, putative, expressed
1.66525	0	0	0	2.0225	2.91455	LOC_Os01g21320	NAD dependent epimerase/dehydratase family domain containing protein, expressed
0	0	1.42629	0	0	0	LOC_Os01g21420	pre-mRNA-splicing factor SF2, putative, expressed
0	0	0	0	0	1.14456	LOC_Os01g21440	expressed protein
-2.96685	0	0	-1.85202	-1.62118	0	LOC_Os01g21560	esterase/lipase/thioesterase family protein, putative, expressed
0	0	0	0	0	-2.02799	LOC_Os01g21820	preprotein translocase subunit secA, chloroplast precursor, putative, expressed
1.19654	0	0	0	1.04634	0	LOC_Os01g21850	protein transport protein-related, putative, expressed
0	0	3.48136	0	0	2.32917	LOC_Os01g21960	serine/threonine-protein kinase, putative, expressed
0	0	0	0	-1.80043	-2.96515	LOC_Os01g21990	CRS2-associated factor 2, chloroplast precursor, putative, expressed
1.1301	0	0	0	0	1.89914	LOC_Os01g22010	S-adenosylmethionine synthetase, putative, expressed
-2.70284	0	0	-1.67141	0	0	LOC_Os01g22090	expressed protein
0	-2.40564	0	0	0	0	LOC_Os01g22230	peroxidase precursor, putative, expressed
-1.13475	0	0	-1.28431	0	0	LOC_Os01g22480	OsFBDUF4 - F-box and DUF domain containing protein, expressed
-1.15989	0	-1.45083	-1.59681	0	1.29326	LOC_Os01g22490	40S ribosomal protein S27a, putative, expressed
0	1.17767	-1.63407	0	0	0	LOC_Os01g22520	dihydrolipoyl dehydrogenase 1, mitochondrial precursor, putative, expressed
1.06354	0	0	0	0	0	LOC_Os01g22600	mitochondrial carrier protein, putative, expressed
3.04973	0	0	1.13406	2.04724	1.81857	LOC_Os01g22630	ECT protein, putative, expressed
0	-1.27282	0	0	0	0	LOC_Os01g22660	GDSL-like lipase/acylhydrolase, putative, expressed
0	0	-3.11855	0	0	0	LOC_Os01g22900	neutral/alkaline invertase, putative, expressed
-1.75181	0	-2.31321	0	-2.98798	-2.58371	LOC_Os01g22980	OsSCP3 - Putative Serine Carboxypeptidase homologue, expressed
-1.57067	0	-1.50981	0	0	0	LOC_Os01g22990	acidic leucine-rich nuclear phosphoprotein 32-related protein 1, putative, expressed
0	0	0	0	-3.55077	0	LOC_Os01g23230	retrotransposon protein, putative, unclassified
1.29246	0	0	0	0	1.87657	LOC_Os01g23380	stripe rust resistance protein Yr10, putative, expressed
1.07555	0	0	0	0	0	LOC_Os01g23590	suppressor of Mek, putative, expressed
-2.00177	0	0	0	0	-1.66233	LOC_Os01g23600	expressed protein
1.65031	0	0	0	0	1.61182	LOC_Os01g23620	miro, putative, expressed
1.28155	0	0	0	1.38922	0	LOC_Os01g23640	mov34/MPN/PAD-1 family protein, expressed
0	0	0	0	-1.09969	-1.25401	LOC_Os01g23680	rossmann fold nucleotide-binding protein involved in DNA uptake, putative, expressed
0	0	-2.3907	0	-2.49612	0	LOC_Os01g23710	no apical meristem protein, putative, expressed
0	0	0	0	1.161	2.18007	LOC_Os01g23740	OsPDIL2-2 protein disulfide isomerase PDIL2-2, expressed
0	-1.74798	0	0	0	0	LOC_Os01g23850	transposon protein; putative; CACTA; En/Spm sub-class; expressed
0	0	0	0	0	1.93792	LOC_Os01g23870	expressed protein
0	0	0	0	0	-1.9124	LOC_Os01g23970	cysteine-rich receptor protein kinase, putative, expressed
0	0	0	0	0	-2.55105	LOC_Os01g23980	retrotransposon protein, putative, Ty3-gypsy subclass, expressed
4.04209	0	0	0	3.0554	3.43234	LOC_Os01g24010	pleiotropic drug resistance protein, putative, expressed
0	-1.63133	0	0	0	-2.85358	LOC_Os01g24020	expressed protein
1.87794	2.41041	0	0	0	0	LOC_Os01g24070	GATA zinc finger domain containing protein, expressed
0	0	0	0	-2.56334	-2.7729	LOC_Os01g24090	TPR repeat, putative, expressed
-2.54691	0	0	0	0	-2.84607	LOC_Os01g24340	expressed protein
0	-1.34334	0	0	-3.89593	0	LOC_Os01g24420	expressed protein
2.9253	0	3.222	1.17567	1.97848	2.27223	LOC_Os01g24480	DUF1399 containing protein, putative, expressed
1.37537	-1.4371	0	0	0	1.91931	LOC_Os01g24490	expressed protein
0	0	0	0	0	1.22172	LOC_Os01g24690	60S ribosomal protein L23A, putative, expressed
0	0	0	0	0	2.49285	LOC_Os01g24710	jacalin-like lectin domain containing protein, expressed
2.0696	0	0	1.81044	0	0	LOC_Os01g24750	Ser/Thr protein phosphatase family protein, putative, expressed
-1.5033	0	0	0	-3.46974	-3.57933	LOC_Os01g24764	expressed protein
0	0	-1.94781	-2.31233	-2.64491	-2.5612	LOC_Os01g24780	cytochrome P450, putative, expressed
0	0	0	-5.29087	-2.58973	-4.20542	LOC_Os01g24790	transferase family protein, putative, expressed
0	-1.12282	0	0	0	-1.28787	LOC_Os01g24940	poly synthetase 2-A, putative, expressed
1.54165	0	0	0	0	1.28886	LOC_Os01g24950	exocyst complex component 6, putative, expressed
0	0	0	0	0	2.26187	LOC_Os01g24980	naringenin,2-oxoglutarate 3-dioxygenase, putative, expressed
0	0	0	0	-2.44697	-3.52639	LOC_Os01g25010	flavonol synthase/flavanone 3-hydroxylase, putative, expressed
0	0	0	0	0	2.29113	LOC_Os01g25060	transposon protein, putative, CACTA, En/Spm sub-class, expressed
0	0	0	0	-3.39702	0	LOC_Os01g25240	expressed protein
2.01691	0	0	0	2.03282	0	LOC_Os01g25300	expressed protein
1.72396	0	0	1.04295	0	0	LOC_Os01g25320	auxilin, putative, expressed
1.27219	0	0	0	0	0	LOC_Os01g25330	SAC9, putative, expressed
0	0	-1.16104	0	0	0	LOC_Os01g25386	multidrug resistance-associated protein, putative, expressed
0	-1.23897	-2.16895	0	0	0	LOC_Os01g25484	ferredoxin--nitrite reductase, putative, expressed
0	0	-2.37786	0	0	0	LOC_Os01g25540	RALFL6 - Rapid ALkalinization Factor RALF family protein precursor, expressed
0	0	0	0	0	3.08287	LOC_Os01g25560	RALFL7 - Rapid ALkalinization Factor RALF family protein precursor, expressed
0	0	0	0	0	-1.6909	LOC_Os01g25600	tetratricopeptide repeat domain containing protein, expressed
-1.1103	0	0	0	0	1.2468	LOC_Os01g25610	40S ribosomal protein S4, putative, expressed
0	0	0	0	0	-1.90665	LOC_Os01g25710	transposon protein, putative, CACTA, En/Spm sub-class, expressed
-2.40802	0	0	-1.48553	-2.08068	-2.31482	LOC_Os01g25720	disease resistance protein RGA4, putative, expressed
-1.84146	0	1.26089	0	-1.50813	0	LOC_Os01g25740	powdery mildew resistance protein PM3F, putative, expressed
0	0	0	0	-1.28314	-1.39951	LOC_Os01g25810	powdery mildew resistance protein PM3A, putative, expressed
-1.37379	0	0	-1.97233	-1.72009	-1.70068	LOC_Os01g25820	respiratory burst oxidase, putative, expressed
0	0	1.75043	0	0	-1.48897	LOC_Os01g25990	expressed protein
0	0	0	1.61481	0	-1.30236	LOC_Os01g26039	expressed protein
-2.42879	-1.33694	-1.68987	0	-1.72644	-1.99501	LOC_Os01g26120	membrane associated DUF588 domain containing protein, putative, expressed
1.50234	0	0	0	-2.5154	-4.37158	LOC_Os01g26210	OsWAK6 - OsWAK receptor-like protein kinase, expressed
0	0	0	0	-3.45318	-2.20794	LOC_Os01g26240	retrotransposon protein, putative, Ty1-copia subclass, expressed
2.63342	0	0	0	0	-2.7557	LOC_Os01g26270	OsWAK7 - OsWAK receptor-like protein kinase, expressed
2.20914	0	0	0	-2.01469	-3.4358	LOC_Os01g26280	OsWAK8 - OsWAK receptor-like protein kinase, expressed
2.6249	0	0	0	0	0	LOC_Os01g26390	TKL_IRAK_DUF26-lh.1 - DUF26 kinases have homology to DUF26 containing loci, expressed
0	0	0	0	0	-1.16822	LOC_Os01g26970	expressed protein
0	0	0	-3.06241	0	0	LOC_Os01g27120	expressed protein
0	1.27614	0	0	0	0	LOC_Os01g27140	OsGrx_C7 - glutaredoxin subgroup III, expressed
5.63299	0	0	1.9607	0	0	LOC_Os01g27160	cullin, putative, expressed
4.05799	1.98602	0	0	5.21867	5.1682	LOC_Os01g27210	glutathione S-transferase, putative, expressed
0	1.24865	-3.19877	0	1.90449	0	LOC_Os01g27230	12-oxophytodienoate reductase, putative, expressed
0	1.78102	0	0	0	3.09595	LOC_Os01g27240	12-oxophytodienoate reductase, putative, expressed
10.1861	4.14043	0	5.95909	8.4795	8.22493	LOC_Os01g27340	glutathione S-transferase, putative, expressed
0	2.08217	0	0	3.80838	0	LOC_Os01g27360	glutathione S-transferase, putative, expressed
0	1.87622	2.07949	0	0	0	LOC_Os01g27449	expressed protein
0	0	0	0	0	4.20279	LOC_Os01g27480	glutathione S-transferase, putative, expressed
5.56664	1.27169	0	4.68265	2.58816	0	LOC_Os01g27580	transposon protein, putative, Pong sub-class, expressed
0	0	0	0	1.25558	0	LOC_Os01g27590	transposon protein, putative, Pong sub-class, expressed
3.16323	0	0	0	4.01559	4.94851	LOC_Os01g27750	bifunctional 3-dehydroquinate dehydratase/shikimate dehydrogenase,chloroplast precursor, putative, expressed
0	0	0	0	-1.77409	-1.84202	LOC_Os01g27880	sucrose-phosphatase, putative, expressed
0	0	0	0	0	-3.37957	LOC_Os01g28130	retrotransposon protein, putative, unclassified
0	0	0	0	-1.57454	-1.94805	LOC_Os01g28540	stress regulated protein, putative, expressed
2.68479	3.32564	0	1.59063	1.5924	0	LOC_Os01g28680	WD domain, G-beta repeat domain containing protein, expressed
0	0	0	0	0	-1.12618	LOC_Os01g28690	nucleoporin autopeptidase domain containing protein, expressed
2.68608	1.33046	0	0	0	3.94933	LOC_Os01g28790	PRAS-rich protein, putative, expressed
6.19165	2.74945	3.80974	0	5.21393	5.33246	LOC_Os01g28840	C4-dicarboxylate transporter/malic acid transport protein, expressed
0	2.19659	0	0	0	0	LOC_Os01g28960	retrotransposon protein; putative; Ty3-gypsy subclass; expressed
8.22893	1.84147	2.04703	4.75176	5.94917	5.68457	LOC_Os01g28970	retrotransposon protein, putative, Ty3-gypsy subclass, expressed
-1.5062	0	2.11907	0	-2.31081	0	LOC_Os01g29104	expressed protein
0	0	0	0	0	-3.80737	LOC_Os01g29150	cytochrome P450 72A1, putative, expressed
-1.08381	0	0	0	0	1.78855	LOC_Os01g29180	expressed protein
0	0	0	0	0	-1.10275	LOC_Os01g29220	expressed protein
0	0	0	0	0	-1.19004	LOC_Os01g29230	expressed protein
0	-2.29799	0	0	0	6.23041	LOC_Os01g29280	expressed protein
1.96367	0	-3.3865	0	0	7.72311	LOC_Os01g29330	expressed protein
1.55501	0	0	0	0	1.09706	LOC_Os01g29430	tetratricopeptide-like helical, putative, expressed
3.50722	0	0	0	0	0	LOC_Os01g29450	retrotransposon protein, putative, unclassified, expressed
0	0	0	0	0	-1.93466	LOC_Os01g29469	dual specificity protein phosphatase, putative, expressed
-1.01821	0	0	0	0	0	LOC_Os01g29610	expressed protein
0	2.16332	0	0	0	0	LOC_Os01g29804	expressed protein
0	0	0	0	-1.84202	0	LOC_Os01g29830	expressed protein
0	0	0	0	0	-1.19807	LOC_Os01g30956	retrotransposon protein, putative, unclassified, expressed
0	0	0	2.00243	0	0	LOC_Os01g31010	retrotransposon, putative, centromere-specific, expressed
0	0	0	0	0	-1.44806	LOC_Os01g31110	CRS2-associated factor 1, chloroplast precursor, putative, expressed
1.22722	0	0	0	0	1.05494	LOC_Os01g31220	expressed protein
0	0	0	0	0	-1.12018	LOC_Os01g31360	expressed protein
0	2.88502	0	0	0	5.40672	LOC_Os01g31370	glycosyltransferase, putative, expressed
8.48716	2.67732	0	3.85912	4.4552	5.7373	LOC_Os01g31450	retrotransposon protein, putative, unclassified, expressed
0	0	0	0	-1.47054	-2.35039	LOC_Os01g31680	uncharacterized protein sll0194, putative, expressed
-2.30884	0	-2.09093	0	-3.73394	-2.50111	LOC_Os01g31690	oxygen-evolving enhancer protein 1, chloroplast precursor, putative, expressed
0	1.25084	-1.07988	0	-1.40325	0	LOC_Os01g31870	natural resistance-associated macrophage protein, putative, expressed
-4.34616	-1.05902	0	-3.29993	-1.45713	-1.71118	LOC_Os01g31940	purine permease, putative, expressed
0	0	0	0	1.59769	0	LOC_Os01g31980	MATE efflux family protein, putative, expressed
1.45901	0	0	1.27026	3.41353	1.16188	LOC_Os01g32080	thiamine pyrophosphate enzyme, C-terminal TPP binding domain containing protein, expressed
0	-1.15756	0	0	0	0	LOC_Os01g32090	PPR repeat domain containing protein, putative, expressed
0	4.10699	0	0	0	0	LOC_Os01g32110	transposon protein; putative; CACTA; En/Spm sub-class; expressed
-2.19461	0	0	-1.41591	0	0	LOC_Os01g32130	expressed protein
0	1.85214	0	0	0	0	LOC_Os01g32250	retrotransposon protein, putative, unclassified, expressed
-1.62051	0	0	0	0	-2.96004	LOC_Os01g32330	heavy metal-associated domain containing protein, expressed
0	0	0	0	-1.44617	-2.17229	LOC_Os01g32350	OsClp2 - Putative Clp protease homologue, expressed
0	0	1.82384	0	0	-1.22607	LOC_Os01g32364	Os1bglu1 - beta-mannosidase/glucosidase homologue, expressed
4.42444	2.77847	0	4.62137	4.14833	0	LOC_Os01g32380	expressed protein
-2.48448	0	0	0	0	0	LOC_Os01g32439	expressed protein
0	0	0	0	-1.90135	-1.22532	LOC_Os01g32610	expressed protein
2.80804	0	0	0	0	0	LOC_Os01g32660	STE_MEK_ste7_MAP2K.2 - STE kinases include homologs to sterile 7, sterile 11 and sterile 20 from yeast, expressed
0	6.56713	0	0	0	10.8871	LOC_Os01g32670	expressed protein
0	0	0	0	-2.02097	-2.87362	LOC_Os01g32730	tetratricopeptide repeat containing protein, putative, expressed
-1.56365	0	-1.66995	0	0	0	LOC_Os01g32770	DUF260 domain containing protein, putative, expressed
2.25493	0	4.70492	0	5.34729	4.90976	LOC_Os01g32780	universal stress protein domain containing protein, putative, expressed
-1.43196	0	0	-1.30501	0	1.05359	LOC_Os01g32790	expressed protein
0	0	1.28807	0	-2.56061	-3.34131	LOC_Os01g32830	expressed protein
0	0	0	0	0	-1.12454	LOC_Os01g32840	expressed protein
1.41087	0	0	0	1.59167	0	LOC_Os01g32870	heat shock protein DnaJ, putative, expressed
3.00656	0	0	1.94408	0	0	LOC_Os01g32964	protein phosphotase protein, putative, expressed
1.88074	0	0	1.57411	0	0	LOC_Os01g33000	expressed protein
1.39105	0	0	0	0	0	LOC_Os01g33060	HEAT repeat family protein, putative, expressed
1.78589	0	0	0	0	3.7077	LOC_Os01g33090	expressed protein
2.63251	0	0	0	0	0	LOC_Os01g33110	receptor-like protein kinase 5 precursor, putative, expressed
1.4116	0	0	0	0	0	LOC_Os01g33136	retrotransposon protein, putative, unclassified, expressed
0	0	0	0	0	1.39286	LOC_Os01g33204	retrotransposon protein, putative, unclassified, expressed
0	0	0	0	0	-1.31596	LOC_Os01g33230	UDP-N-acetylglucosamine--N-acetylmuramyl-pyrophosphor yl-undecaprenol N-acetylglucosamine transferase, putative, expressed
0	0	0	0	-1.56281	-1.56536	LOC_Os01g33420	glycosyl hydrolase family protein 27, putative, expressed
1.88137	0	0	0	0	0	LOC_Os01g33450	expressed protein
0	0	0	0	0	-1.11545	LOC_Os01g33684	disease resistance RPP13-like protein 1, putative, expressed
1.11403	0	0	1.4097	0	0	LOC_Os01g33784	lipase family protein, putative, expressed
0	0	0	0	0	2.62459	LOC_Os01g33960	transposon protein, putative, CACTA, En/Spm sub-class, expressed
0	0	0	0	0	-2.22553	LOC_Os01g34050	expressed protein
-4.35049	0	-4.19485	0	0	-3.43769	LOC_Os01g34060	MYB family transcription factor, putative, expressed
1.67189	0	0	0	1.97541	0	LOC_Os01g34080	armadillo/beta-catenin-like repeat family protein, expressed
-2.6003	0	0	0	0	0	LOC_Os01g34350	RNA-dependent RNA polymerase, putative, expressed
0	0	-1.41537	0	0	0	LOC_Os01g34440	expressed protein
5.00471	1.99023	0	3.10946	2.76417	0	LOC_Os01g34480	NAD dependent epimerase/dehydratase family protein, putative, expressed
0	0	0	0	0	4.03013	LOC_Os01g34610	expressed protein
0	0	0	0	-1.41595	-1.11063	LOC_Os01g34700	dienelactone hydrolase family protein, expressed
0	-1.20936	0	0	0	0	LOC_Os01g34790	expressed protein
-1.18658	0	0	-3.0691	1.25683	-1.97061	LOC_Os01g34850	OsHKT2;3 - Na+ transporter, expressed
0	0	0	0	1.3292	1.09707	LOC_Os01g34870	expressed protein
0	-1.56065	0	0	0	0	LOC_Os01g34880	callose synthase, putative, expressed
0	-1.46157	0	0	0	0	LOC_Os01g34890	GLUCAN SYNTHASE-LIKE protein, putative, expressed
0	0	0	0	-1.43319	0	LOC_Os01g34930	callose synthase, putative, expressed
0	0	0	0	-2.70717	-1.45422	LOC_Os01g35030	MDR-like ABC transporter, putative, expressed
6.08244	0	1.34711	4.25287	1.37428	1.46768	LOC_Os01g35040	ZOS1-09 - C2H2 zinc finger protein, expressed
-2.33438	0	0	0	-1.29062	-2.22737	LOC_Os01g35050	early-responsive to dehydration protein-related, putative, expressed
0	0	1.1849	0	0	0	LOC_Os01g35160	TKL_IRAK_DUF26-lh.4 - DUF26 kinases have homology to DUF26 containing loci, expressed
-1.67926	0	0	-1.07167	0	0	LOC_Os01g35170	tRNA methyltransferase, putative, expressed
0	0	0	0	0	-1.2449	LOC_Os01g35184	CAMK_KIN1/SNF1/Nim1_like.10 - CAMK includes calcium/calmodulin depedent protein kinases, expressed
-1.35557	0	-2.3451	-1.38191	-1.60527	0	LOC_Os01g35330	circumsporozoite protein precursor, putative, expressed
0	0	0	1.28701	0	0	LOC_Os01g35990	RNAse P Rpr2/Rpp21 subunit domain containing protein, expressed
0	0	0	0	0	2.78497	LOC_Os01g36060	expressed protein
0	0	-1.60469	0	0	0	LOC_Os01g36070	nodulin MtN3 family protein, putative, expressed
1.93869	0	0	0	1.51823	1.35263	LOC_Os01g36080	protein phosphatase 2C containing protein, expressed
1.32478	-2.47032	0	2.06092	2.32442	1.43824	LOC_Os01g36220	bZIP transcription factor domain containing protein, expressed
0	0	0	0	0	1.09163	LOC_Os01g36229	expressed protein
-1.8658	-1.17907	0	0	0	0	LOC_Os01g36350	cytochrome P450, putative, expressed
1.46734	0	0	0	0	0	LOC_Os01g36540	pentatricopeptide, putative, expressed
-2.65037	0	0	0	0	0	LOC_Os01g36580	auxin-induced protein 5NG4, putative, expressed
0	0	0	-2.67953	0	3.29247	LOC_Os01g36600	PPR repeat domain containing protein, putative, expressed
0	0	0	0	0	2.37315	LOC_Os01g36620	pectate lyase family protein, expressed
0	0	0	0	0	-1.20013	LOC_Os01g36670	expressed protein
6.17683	0	4.07425	5.40518	4.07821	6.25695	LOC_Os01g36790	TKL_IRAK_DUF26-lf.2 - DUF26 kinases have homology to DUF26 containing loci, expressed
1.54321	0	0	0	2.38292	0	LOC_Os01g36840	ATP-binding region, ATPase-like domain containing protein, expressed
1.29394	0	0	0	1.89236	1.23152	LOC_Os01g36930	ubiquitin carboxyl-terminal hydrolase 6, putative, expressed
1.13763	0	0	0	0	1.58179	LOC_Os01g36950	N-rich protein, putative, expressed
0	0	-2.97556	0	-3.41356	0	LOC_Os01g37000	carboxyl-terminal peptidase, putative, expressed
-1.53445	0	0	0	0	-1.10121	LOC_Os01g37040	retrotransposon protein, putative, Ty1-copia subclass, expressed
-1.17968	0	-1.22496	0	-1.34156	0	LOC_Os01g37050	ribonuclease III domain protein, putative, expressed
2.9474	0	0	0	0	0	LOC_Os01g37080	retrotransposon protein, putative, unclassified, expressed
-1.38822	0	0	0	-1.29942	-2.13837	LOC_Os01g37130	protein phosphatase 2C, putative, expressed
9.46267	4.87141	0	6.57155	4.72482	5.19614	LOC_Os01g37200	retrotransposon protein, putative, Ty3-gypsy subclass, expressed
-1.34319	0	0	0	0	0	LOC_Os01g37210	expressed protein
0	1.81359	0	0	0	0	LOC_Os01g37230	retrotransposon protein; putative; unclassified; expressed
-1.79478	0	0	0	-1.27064	-1.08132	LOC_Os01g37280	expressed protein
1.86016	0	0	0	0	0	LOC_Os01g37325	retrotransposon protein, putative, unclassified, expressed
0	1.25708	0	0	0	0	LOC_Os01g37350	retrotransposon protein; putative; Ty3-gypsy subclass; expressed
-4.12104	0	0	-2.95337	0	0	LOC_Os01g37460	zinc finger family protein, putative, expressed
-1.35509	0	1.78842	0	-1.78866	-2.66904	LOC_Os01g37470	asp/Glu racemase, putative, expressed
0	0	0	0	-3.14543	0	LOC_Os01g37490	dynein light chain type 1 domain containing protein, expressed
0	0	0	0	-2.68646	0	LOC_Os01g37510	peptide deformylase, putative, expressed
1.47023	0	0	0	0	0	LOC_Os01g37560	chaperone protein dnaJ 49, putative, expressed
-5.68007	0	0	0	-2.9372	-3.80339	LOC_Os01g37590	peptide transporter PTR2, putative, expressed
1.46563	1.42019	0	0	1.64182	-1.81181	LOC_Os01g37630	esterase, putative, expressed
-1.27702	0	0	0	-1.97353	1.58014	LOC_Os01g37690	sodium/calcium exchanger protein, putative, expressed
0	0	0	0	0	4.10229	LOC_Os01g37750	glutathione S-transferase, putative, expressed
-1.37806	0	0	0	0	0	LOC_Os01g37790	expressed protein
2.51102	0	1.58174	1.34117	1.44524	1.28042	LOC_Os01g37800	ras-related protein, putative, expressed
3.12165	0	0	0	0	2.55477	LOC_Os01g37810	expressed protein
-1.26695	0	0	0	-1.50859	-1.42374	LOC_Os01g37820	oxidoreductase/ transition metal ion binding protein, putative, expressed
1.56126	0	0	0	1.11652	1.51956	LOC_Os01g37837	seryl-tRNA synthetase, putative, expressed
0	0	0	0	0	-1.44394	LOC_Os01g37870	PPR repeat domain containing protein, putative, expressed
-2.18449	0	0	0	0	-1.77896	LOC_Os01g37910	vacuolar-processing enzyme precursor, putative, expressed
-2.26134	0	1.26815	-2.40604	0	0	LOC_Os01g37950	expressed protein
-1.49135	0	0	0	0	1.00355	LOC_Os01g37960	hydrolase, putative, expressed
-1.1726	0	0	0	-1.14317	-1.67723	LOC_Os01g38100	expressed protein
0	1.7093	0	0	0	0	LOC_Os01g38120	plant protein of unknown function domain containing protein; expressed
0	-1.07665	0	0	0	0	LOC_Os01g38190	plant protein of unknown function domain containing protein, expressed
1.11596	0	-1.4863	0	-2.37072	0	LOC_Os01g38229	peptidyl-prolyl isomerase, putative, expressed
0	0	0	0	-1.72493	1.20839	LOC_Os01g38359	peptidyl-prolyl cis-trans isomerase, FKBP-type, putative, expressed
0	0	-2.29954	0	0	3.52773	LOC_Os01g38510	protein transport protein Sec61 subunit beta, putative, expressed
1.73666	1.25182	0	0	1.91373	2.63582	LOC_Os01g38530	ELF3 protein, putative, expressed
0	0	0	0	0	-2.10526	LOC_Os01g38610	helix-loop-helix DNA-binding domain containing protein, expressed
0	0	0	0	0	-6.2933	LOC_Os01g38650	expressed protein
2.0347	0	0	0	0	1.95545	LOC_Os01g38660	expressed protein
-1.76514	0	0	0	0	0	LOC_Os01g38970	carbamoyl-phosphate synthase large chain, putative, expressed
2.48761	0	-1.40446	1.57631	0	1.78399	LOC_Os01g38980	calmodulin-binding protein, putative, expressed
0	0	1.79554	0	1.42445	0	LOC_Os01g38990	mitochondrial carrier protein, putative, expressed
-1.192	0	0	0	0	-2.27915	LOC_Os01g39000	ZmGR2c, putative, expressed
0	0	3.77065	0	0	0	LOC_Os01g39020	HSF-type DNA-binding domain containing protein, expressed
-2.82048	0	0	0	0	0	LOC_Os01g39110	ZOS1-10 - C2H2 zinc finger protein, expressed
0	0	0	0	1.06338	1.65913	LOC_Os01g39134	EF hand family protein, putative, expressed
8.84022	3.05186	2.97007	5.24888	7.19963	5.8024	LOC_Os01g39136	retrotransposon protein, putative, unclassified, expressed
0	0	0	0	0	1.05147	LOC_Os01g39250	OsFtsH4 FtsH protease, homologue of AtFtsH4, expressed
-1.0976	0	0	0	-1.88997	-1.53859	LOC_Os01g39270	NAD binding domain of 6-phosphogluconate dehydrogenase containing protein, expressed
-1.85465	-1.135	-1.69435	-1.66981	-2.71606	-1.50736	LOC_Os01g39290	harpin-induced protein 1 domain containing protein, expressed
1.31013	0	0	1.005	0	0	LOC_Os01g39310	SEY1, putative, expressed
3.40461	0	-2.24839	0	0	4.5674	LOC_Os01g39330	helix-loop-helix DNA-binding domain containing protein, expressed
1.15873	0	0	0	0	0	LOC_Os01g39380	SCD1, putative, expressed
-2.1077	-2.12139	0	0	0	0	LOC_Os01g39600	expressed protein
0	0	0	0	-1.71103	-2.65099	LOC_Os01g39770	calcineurin B, putative, expressed
-1.24567	0	0	0	0	0	LOC_Os01g39780	expressed protein
0	0	0	0	-1.55204	-1.23365	LOC_Os01g39790	esterase/lipase/thioesterase, putative, expressed
0	0	0	0	-1.01204	-1.38905	LOC_Os01g39800	esterase, putative, expressed
0	-1.75158	0	0	0	0	LOC_Os01g39830	beta-galactosidase, putative, expressed
-1.71748	0	0	0	0	0	LOC_Os01g39840	expressed protein
0	-1.15695	0	0	0	0	LOC_Os01g39860	1-aminocyclopropane-1-carboxylate oxidase protein, putative, expressed
0	0	-1.60493	0	0	1.24702	LOC_Os01g39890	transposon protein, putative, unclassified, expressed
-1.64752	0	0	0	-3.20272	-2.88593	LOC_Os01g39960	lycopene epsilon cyclase, chloroplast precursor, putative, expressed
0	-1.58809	-2.1073	0	-5.48803	-2.12754	LOC_Os01g39970	protein kinase domain containing protein, putative, expressed
5.72093	0	0	2.34933	2.97902	4.54049	LOC_Os01g39990	expressed protein
4.3991	2.14711	0	3.05746	0	2.03464	LOC_Os01g40070	expressed protein
0	0	2.57839	0	1.29733	0	LOC_Os01g40094	protein phosphatase 2C, putative, expressed
1.30631	0	0	0	0	0	LOC_Os01g40200	XIK, putative, expressed
0	0	0	-1.0458	0	0	LOC_Os01g40250	down-regulated in metastasis family protein, expressed
0	4.18424	0	0	0	6.22367	LOC_Os01g40260	WRKY77, expressed
2.28094	2.01575	2.19632	1.25116	2.0466	1.95594	LOC_Os01g40280	integral membrane protein, putative, expressed
0	3.1236	0	0	0	11.4695	LOC_Os01g40290	expressed protein
-1.74502	0	-1.92379	0	-3.0891	-2.0891	LOC_Os01g40310	expressed protein
1.80291	0	0	0	0	0	LOC_Os01g40320	DNA damage-binding protein 1, putative, expressed
0	0	1.18673	0	0	0	LOC_Os01g40330	DUF630/DUF632 domains containing protein, putative, expressed
1.41882	0	0	0	0	0	LOC_Os01g40340	SIT4 phosphatase-associated protein domain containing protein, expressed
8.46122	2.50188	2.07991	5.45073	5.69737	4.54098	LOC_Os01g40460	retrotransposon protein, putative, unclassified, expressed
0	0	-2.29327	0	0	0	LOC_Os01g40499	S-locus lectin protein kinase family protein, putative, expressed
0	0	0	0	1.31214	3.29821	LOC_Os01g40570	outer mitochondrial membrane porin, putative, expressed
-1.12029	0	0	0	0	0	LOC_Os01g40590	tyrosine protein kinase domain containing protein, putative, expressed
0	0	-1.80424	0	0	-2.4021	LOC_Os01g40630	uncharacterized protein PA4923, putative, expressed
-1.15715	0	0	0	-2.15267	-2.33543	LOC_Os01g40640	S1 RNA binding domain containing protein, expressed
0	0	0	0	-1.45282	-2.23957	LOC_Os01g40710	high light inducible protein, putative, expressed
-1.88391	0	1.21894	0	0	-1.52129	LOC_Os01g40820	peptidase family M41 containing protein, expressed
0	1.6369	-3.07579	0	2.30811	0	LOC_Os01g40870	aldehyde dehydrogenase, putative, expressed
-1.92646	0	0	-1.8647	0	0	LOC_Os01g41030	ribosomal protein L25, putative, expressed
0	0	0	0	0	1.24101	LOC_Os01g41090	retrotransposon protein, putative, unclassified, expressed
2.10787	0	0	0	0	0	LOC_Os01g41145	retrotransposon protein, putative, unclassified, expressed
1.66535	0	0	0	1.25015	1.1946	LOC_Os01g41220	DUF538 domain containing protein, putative, expressed
0	0	-2.72122	0	0	-1.66128	LOC_Os01g41240	hydrolase, alpha/beta fold family domain containing protein, expressed
0	1.66613	0	0	0	5.31166	LOC_Os01g41420	transmembrane amino acid transporter protein, putative, expressed
7.81507	2.16132	0	4.34917	3.5714	8.90019	LOC_Os01g41430	UDP-glucoronosyl and UDP-glucosyl transferase, putative, expressed
0	0	0	0	0	4.11796	LOC_Os01g41510	calcineurin B, putative, expressed
7.3722	0	4.92247	5.50803	0	0	LOC_Os01g41522	retrotransposon protein, putative, unclassified
0	0	0	0	0	3.15489	LOC_Os01g41530	OsFBL2 - F-box domain and LRR containing protein, expressed
0	0	0	-3.01859	0	0	LOC_Os01g41550	aspartic proteinase, putative, expressed
0	0	0	0	0	1.16924	LOC_Os01g41610	mitochondrial ATP synthase g subunit family protein, putative, expressed
0	0	0	0	-1.09173	-1.40225	LOC_Os01g41650	pentatricopeptide, putative, expressed
2.85162	0	0	0	1.33792	2.12095	LOC_Os01g41660	phosphoethanolamine/phosphocholine phosphatase, putative, expressed
0	0	0	0	-3.08233	-2.91521	LOC_Os01g41710	chlorophyll A-B binding protein, putative, expressed
0	0	2.51445	0	0	0	LOC_Os01g41720	expressed protein
0	0	0	0	0	1.7036	LOC_Os01g41750	expressed protein
4.26729	0	0	0	0	2.57153	LOC_Os01g41780	expressed protein
0	0	0	0	0	6.05509	LOC_Os01g41800	cytochrome P450, putative, expressed
4.82696	0	0	0	1.43663	6.5005	LOC_Os01g41810	cytochrome P450 72A1, putative, expressed
0	0	0	0	1.82093	4.72263	LOC_Os01g41820	cytochrome P450 72A1, putative, expressed
-1.12477	0	0	0	-2.2582	-2.10701	LOC_Os01g41870	protein kinase, putative, expressed
0	0	0	-1.00161	0	0	LOC_Os01g41880	hyaluronan/mRNA binding family domain containing protein, expressed
0	0	0	0	0	-2.31661	LOC_Os01g41900	Myb transcription factor, putative, expressed
0	0	0	-5.3059	0	-2.75773	LOC_Os01g41930	leucine rich repeat protein, putative, expressed
0	0	0	0	0	2.10829	LOC_Os01g41950	expressed protein
2.84075	1.45334	-1.15579	1.68132	0	1.38504	LOC_Os01g41990	OsCML12 - Calmodulin-related calcium sensor protein, expressed
0	0	0	0	1.01945	1.17627	LOC_Os01g42010	expressed protein
3.79724	2.75929	0	1.10133	0	4.69819	LOC_Os01g42030	mitochondrial chaperone BCS1, putative, expressed
0	0	0	0	0	2.4034	LOC_Os01g42040	ubiquitin-conjugating enzyme, putative, expressed
0	0	0	0	0	2.81801	LOC_Os01g42060	expressed protein
0	0	0	-4.01623	0	-2.31711	LOC_Os01g42090	nodulin MtN3 family protein, putative, expressed
-1.28447	0	0	0	-1.30964	-1.17246	LOC_Os01g42120	expressed protein
3.07925	0	0	0	2.18279	3.40521	LOC_Os01g42140	expressed protein
5.41792	4.29088	0	0	0	0	LOC_Os01g42190	heat shock protein DnaJ, putative, expressed
2.31066	0	0	1.63529	2.16944	3.63853	LOC_Os01g42234	amino acid permease family protein, putative, expressed
1.00912	0	0	0	0	0	LOC_Os01g42260	transcriptional corepressor LEUNIG, putative, expressed
-2.73088	0	0	0	-1.44148	-3.42307	LOC_Os01g42280	pentatricopeptide, putative, expressed
3.4179	0	0	2.30574	1.34943	4.29673	LOC_Os01g42330	retrotransposon protein, putative, unclassified, expressed
0	2.13605	0	0	0	0	LOC_Os01g42370	pleiotropic drug resistance protein; putative; expressed
4.68645	1.36921	0	4.3737	2.08529	3.92053	LOC_Os01g42380	pleiotropic drug resistance protein, putative, expressed
7.09692	0	0	6.50522	3.94247	8.74758	LOC_Os01g42410	pleiotropic drug resistance protein, putative, expressed
0	0	0	0	0	-1.61791	LOC_Os01g42460	BAH domain containing protein, expressed
0	0	0	-1.01321	0	1.29866	LOC_Os01g42470	acetyltransferase, GNAT family, putative, expressed
1.65081	0	0	0	0	2.01704	LOC_Os01g42480	Yip1 domain containing protein, expressed
0	0	0	0	0	1.03295	LOC_Os01g42650	cytochrome c oxidase subunit 5B, mitochondrial precursor, putative, expressed
-1.72123	1.90261	-2.86242	0	-3.30751	-4.76046	LOC_Os01g42690	OsPOP2 - Putative Prolyl Oligopeptidase homologue, expressed
2.14995	0	0	1.74131	0	0	LOC_Os01g42700	expressed protein
-1.1434	0	0	0	0	0	LOC_Os01g42710	retrotransposon protein, putative, unclassified, expressed
-1.65965	0	-1.1322	0	0	0	LOC_Os01g42720	expressed protein
0	0	-1.33176	0	0	0	LOC_Os01g42730	GDSL-like lipase/acylhydrolase, putative, expressed
0	0	-1.13713	0	-1.15209	0	LOC_Os01g42770	expressed protein
0	-3.74507	0	0	0	0	LOC_Os01g42780	cysteine proteinase EP-B 2 precursor; putative; expressed
0	-1.18268	-3.63847	0	-3.30657	2.8512	LOC_Os01g42790	xylem cysteine proteinase 2 precursor, putative, expressed
1.23271	0	0	0	0	0	LOC_Os01g42820	RNA recognition motif containing protein, putative, expressed
0	0	1.22067	0	1.23456	0	LOC_Os01g42850	ThiF family domain containing protein, putative, expressed
0	0	0	0	7.70674	10.8657	LOC_Os01g42860	inhibitor I family protein, putative, expressed
0	0	0	-1.815	0	3.38525	LOC_Os01g42870	transferase family protein, putative, expressed
0	0	0	0	0	3.37488	LOC_Os01g42880	transferase family protein, putative, expressed
1.41463	0	0	0	0	0	LOC_Os01g42950	protein kinase family protein, putative, expressed
-1.24247	0	0	0	0	1.11813	LOC_Os01g42980	ribosomal protein L22, putative, expressed
-2.19742	0	0	-2.71079	0	2.09898	LOC_Os01g43040	amino acid transporter, putative, expressed
0	0	0	0	-1.47756	-1.84311	LOC_Os01g43070	psbP-related thylakoid lumenal protein 4, chloroplast precursor, putative, expressed
-2.9178	0	0	-3.68626	-2.58192	-2.95336	LOC_Os01g43090	oxidoreductase, aldo/keto reductase family protein, putative, expressed
0	0	-1.05131	0	0	0	LOC_Os01g43100	protein phosphatase 2C, putative, expressed
0	0	0	0	-2.97626	-2.85084	LOC_Os01g43120	DEAD/DEAH box helicase, putative, expressed
0	0	0	0	0	3.89211	LOC_Os01g43140	lipase, putative, expressed
0	0	0	0	-1.48944	-1.82895	LOC_Os01g43150	OsFtsH9 FtsH protease, homologue of AtFtsH11, expressed
0	0	0	0	1.09005	0	LOC_Os01g43170	polypyrimidine tract-binding protein, putative, expressed
0	0	0	0	0	3.33167	LOC_Os01g43210	retrotransposon protein, putative, Ty1-copia subclass, expressed
0	0	0	0	-1.94177	0	LOC_Os01g43220	chitinase domain-containing protein 1 precursor, putative, expressed
-4.17807	0	0	0	-3.02574	-4.91102	LOC_Os01g43230	expressed protein
5.8325	0	0	0	0	3.1019	LOC_Os01g43320	transmembrane amino acid transporter protein, putative, expressed
-1.07807	0	0	0	0	0	LOC_Os01g43330	extra-large G-protein-related, putative, expressed
1.66214	0	0	0	0	1.14995	LOC_Os01g43360	myosin-Ie, putative, expressed
0	0	-1.6344	0	0	0	LOC_Os01g43370	CPuORF17 - conserved peptide uORF-containing transcript, expressed
0	0	0	0	-1.08784	0	LOC_Os01g43390	uroporphyrinogen decarboxylase, putative, expressed
0	1.12012	-2.66339	0	0	3.86541	LOC_Os01g43460	C4-dicarboxylate transporter/malic acid transport protein, expressed
2.38735	1.1951	0	2.06274	1.23271	0	LOC_Os01g43480	AAA-type ATPase family protein, putative, expressed
3.25282	0	1.05059	1.2226	1.95814	2.08137	LOC_Os01g43540	suppressor of G2 allele of SKP1, putative, expressed
0	0	0	-3.33493	0	-1.87605	LOC_Os01g43590	HSF-type DNA-binding domain containing protein, expressed
0	0	0	0	0	2.80494	LOC_Os01g43620	expressed protein
2.24098	0	0	1.05826	1.4028	1.19786	LOC_Os01g43630	adaptin, putative, expressed
1.48485	3.29827	0	0	2.05981	-1.33489	LOC_Os01g43700	cytochrome P450 72A1, putative, expressed
1.88607	2.63184	0	0	3.61788	1.23536	LOC_Os01g43710	cytochrome P450 72A1, putative, expressed
0	1.4964	0	0	0	5.87681	LOC_Os01g43720	cytochrome P450 72A1, putative, expressed
4.31687	8.13979	1.86986	0	0	8.00774	LOC_Os01g43740	cytochrome P450 72A1, putative, expressed
5.93711	1.64017	0	0	0	10.4405	LOC_Os01g43750	cytochrome P450 72A1, putative, expressed
-1.57941	0	0	0	0	0	LOC_Os01g43760	cytochrome P450 72A1, putative, expressed
0	4.87193	0	0	0	4.2141	LOC_Os01g43774	cytochrome P450 72A1, putative, expressed
0	0	-2.53343	0	-1.74432	0	LOC_Os01g43844	cytochrome P450 72A1, putative, expressed
0	0	0	-2.6071	0	3.75778	LOC_Os01g43851	cytochrome P450 72A1, putative, expressed
6.83537	1.12633	0	5.19368	3.38473	5.07372	LOC_Os01g43890	OsSCP4 - Putative Serine Carboxypeptidase homologue, expressed
0	0	0	0	-3.13898	0	LOC_Os01g43895	expressed protein
3.46465	1.21342	0	1.41741	1.27282	1.70922	LOC_Os01g43910	CGMC_MAPKCMGC_2.4 - CGMC includes CDA, MAPK, GSK3, and CLKC kinases, expressed
1.88157	0	0	0	0	0	LOC_Os01g43930	retrotransposon protein, putative, unclassified, expressed
0	0	0	0	-2.19261	-1.86404	LOC_Os01g43980	retrotransposon protein, putative, unclassified, expressed
1.02263	0	0	0	1.36789	0	LOC_Os01g44040	CAS1 domain-containing protein 1 precursor, putative, expressed
4.63294	3.42474	0	3.11176	3.82101	0	LOC_Os01g44050	siroheme synthase, putative, expressed
0	-2.44337	0	0	0	0	LOC_Os01g44090	X8 domain containing protein; expressed
0	0	0	0	-2.55115	0	LOC_Os01g44110	serine/threonine-protein kinase, putative, expressed
0	1.75182	0	0	0	9.16906	LOC_Os01g44120	expressed protein
2.52683	0	0	2.14152	0	1.46686	LOC_Os01g44170	expressed protein
0	0	-1.63278	0	-2.21298	-1.20184	LOC_Os01g44210	50S ribosomal protein L31, putative, expressed
-1.66405	0	3.34474	0	-1.05317	0	LOC_Os01g44250	CBS domain containing membrane protein, putative, expressed
0	0	1.01583	0	0	1.88434	LOC_Os01g44310	dnaJ domain containing protein, expressed
0	0	0	0	-2.25436	-4.18046	LOC_Os01g44390	MYB family transcription factor, putative, expressed
0	0	0	0	-1.52301	-3.27221	LOC_Os01g44394	mitotic checkpoint protein, putative, expressed
-1.50387	1.14754	-2.47177	-1.97166	0	0	LOC_Os01g44430	retrotransposon protein, putative, unclassified, expressed
-1.46843	0	0	-1.36272	-1.74964	-1.99662	LOC_Os01g44980	peptide deformylase, putative, expressed
0	1.00071	0	0	0	0	LOC_Os01g45020	F-box protein interaction domain containing protein, expressed
0	0	0	0	0	-1.7443	LOC_Os01g45070	peptide deformylase, putative, expressed
4.66864	4.77206	2.87833	2.94306	5.31981	0	LOC_Os01g45090	MYB family transcription factor, putative, expressed
0	4.28216	0	0	0	4.71015	LOC_Os01g45100	retrotransposon protein, putative, unclassified, expressed
13.8805	6.16601	2.16205	7.74411	10.3313	8.36743	LOC_Os01g45110	anthocyanin 3-O-beta-glucosyltransferase, putative, expressed
0	0	0	0	0	1.88935	LOC_Os01g45200	cinnamoyl-CoA reductase-related, putative, expressed
5.68256	3.36334	0	4.23005	0	2.73324	LOC_Os01g45250	DUF1645 domain containing protein, putative, expressed
0	0	-2.1967	0	-2.7132	-2.89846	LOC_Os01g45274	carbonic anhydrase, chloroplast precursor, putative, expressed
0	0	0	-1.5458	0	0	LOC_Os01g45360	membrane associated DUF588 domain containing protein, putative, expressed
0	-2.49663	0	0	0	0	LOC_Os01g45450	AAA family ATPase; putative; expressed
0	0	1.50703	0	0	-1.26443	LOC_Os01g45460	serine esterase, putative, expressed
-1.80327	0	0	-2.97337	-1.92493	-1.65494	LOC_Os01g45470	expressed protein
-1.18761	0	0	-2.27076	0	1.68274	LOC_Os01g45530	single-stranded DNA-binding protein, putative, expressed
0	0	3.36559	0	4.81403	7.53159	LOC_Os01g45640	tat pathway signal sequence family protein, expressed
0	0	0	0	-1.4998	0	LOC_Os01g45750	bile acid sodium symporter family protein, putative, expressed
0	0	0	-3.77791	0	0	LOC_Os01g45830	sulfate transporter, putative, expressed
0	0	0	-2.23941	0	0	LOC_Os01g45840	CRR2, putative, expressed
1.01809	0	0	0	0	-1.16722	LOC_Os01g45880	retrotransposon protein, putative, unclassified, expressed
0	0	0	-4.1991	0	1.18637	LOC_Os01g45900	OsFBX20 - F-box domain containing protein, expressed
3.96781	0	0	0	0	3.06442	LOC_Os01g45910	plastidic ATP/ADP-transporter, putative, expressed
-2.92239	0	0	0	0	0	LOC_Os01g45914	expressed protein
-1.24706	0	0	0	0	0	LOC_Os01g45970	expressed protein
0	0	2.41056	0	1.238	1.52078	LOC_Os01g45990	potassium channel AKT1, putative, expressed
0	0	0	0	0	1.36132	LOC_Os01g46070	lactate/malate dehydrogenase, putative, expressed
2.06787	0	2.21863	1.12789	1.94112	2.28949	LOC_Os01g46080	GDSL-like lipase/acylhydrolase, putative, expressed
-1.09925	0	0	0	-1.38684	0	LOC_Os01g46120	GDSL-like lipase/acylhydrolase, putative, expressed
0	-1.38674	0	0	0	0	LOC_Os01g46130	expressed protein
0	-1.0249	0	0	-2.76214	-1.90908	LOC_Os01g46140	expressed protein
0	0	0	0	-2.02152	0	LOC_Os01g46169	GDSL-like lipase/acylhydrolase, putative, expressed
0	-2.10763	0	0	0	0	LOC_Os01g46230	tetratricopeptide-like helical, putative, expressed
1.22095	0	0	0	0	1.06482	LOC_Os01g46510	peptidase S8 and S53, subtilisin, kexin, sedolisin, putative, expressed
0	0	0	0	1.82928	0	LOC_Os01g46570	CTP synthase, putative, expressed
0	0	0	0	2.30597	3.12105	LOC_Os01g46610	dehydrogenase, putative, expressed
2.2206	0	0	0	0	0	LOC_Os01g46700	SET domain containing protein, expressed
-2.15998	0	1.62026	-1.91063	0	-1.65779	LOC_Os01g46760	protein phosphatase 2C, putative, expressed
2.08542	0	1.2454	0	3.22625	1.36439	LOC_Os01g46810	viral A-type inclusion protein repeat containing protein, expressed
-2.0111	0	0	0	0	0	LOC_Os01g46840	expressed protein
0	0	0	1.05436	0	0	LOC_Os01g46926	ubiquitin-conjugating enzyme, putative, expressed
0	0	0	0	1.43819	1.05715	LOC_Os01g46932	vacuolar protein-sorting-associated protein 25, putative, expressed
-1.47913	0	4.61271	0	1.8053	0	LOC_Os01g46970	transcription factor, putative, expressed
0	0	-4.0167	0	-2.93929	-2.46569	LOC_Os01g47050	OsFBK1 - F-box domain and kelch repeat containing protein, expressed
0	0	0	0	0	2.24808	LOC_Os01g47070	glycosyl hydrolase, putative, expressed
1.2234	0	0	0	0	-1.74336	LOC_Os01g47080	pyruvate kinase, putative, expressed
-1.96232	0	1.20777	-2.44777	0	-1.17541	LOC_Os01g47190	phosphoglycerate mutase, putative, expressed
0	0	0	-1.65395	-1.6536	0	LOC_Os01g47200	retrotransposon protein, putative, unclassified, expressed
-1.73015	0	0	-1.43715	0	0	LOC_Os01g47256	exosome complex exonuclease RRP40, putative, expressed
-1.10032	0	2.66631	0	0	-1.07811	LOC_Os01g47262	AMSH-like protease, putative, expressed
9.5063	2.81405	2.2812	5.70052	4.57052	6.46218	LOC_Os01g47300	retrotransposon protein, putative, unclassified, expressed
0	0	0	0	-3.85507	-2.90525	LOC_Os01g47330	ribosomal protein L7/L12 C-terminal domain containing protein, expressed
0	0	0	0	-2.27654	-2.47963	LOC_Os01g47350	enoyl-CoA hydratase/isomerase family protein, putative, expressed
0	0	0	0	-1.34033	-1.31646	LOC_Os01g47410	aspartic proteinase oryzasin-1 precursor, putative, expressed
0	0	0	0	1.35314	0	LOC_Os01g47420	pterin-4-alpha-carbinolamine dehydratase, putative, expressed
-1.22271	0	0	0	-1.04764	-1.25858	LOC_Os01g47450	OsCttP1 - Putative C-terminal processing peptidase homologue, expressed
1.02401	0	0	0	1.87184	0	LOC_Os01g47460	expressed protein
0	0	1.54585	0	0	-1.44517	LOC_Os01g47490	Lg106, putative, expressed
-2.0861	0	0	0	-1.77209	-1.42511	LOC_Os01g47530	CGMC_MAPKCMGC_2.6 - CGMC includes CDA, MAPK, GSK3, and CLKC kinases, expressed
2.51999	1.02705	1.51765	1.31741	1.539	1.17035	LOC_Os01g47540	NLI interacting factor-like phosphatase, putative, expressed
-1.57963	0	0	0	0	1.47883	LOC_Os01g47550	kinase, pfkB family, putative, expressed
0	0	0	0	0	-2.09607	LOC_Os01g47560	WRKY16, expressed
0	1.42168	0	0	0	0	LOC_Os01g47580	lipid phosphatase protein, putative, expressed
1.26061	0	0	0	0	0	LOC_Os01g47600	HMG1/2, putative, expressed
0	1.12773	0	0	0	0	LOC_Os01g47610	lipase class 3 family protein; putative; expressed
0	0	0	1.49496	0	0	LOC_Os01g47620	expressed protein
0	0	-1.136	0	0	-1.39094	LOC_Os01g47630	expressed protein
-1.32324	0	-1.37625	0	0	1.03778	LOC_Os01g47660	60S ribosomal protein L18a, putative, expressed
3.14882	0	3.0841	1.33654	3.26658	1.2946	LOC_Os01g47690	metallo-beta-lactamase family protein, putative, expressed
1.7973	0	-1.84529	0	-2.62188	1.54715	LOC_Os01g47730	ras-related protein, putative, expressed
0	0	0	1.11613	0	0	LOC_Os01g47740	zinc finger, C3HC4 type domain containing protein, expressed
2.36701	2.16546	1.61697	2.34356	1.28417	0	LOC_Os01g47760	OsGrx_I1 - glutaredoxin subgroup III, expressed
-1.16582	0	0	0	0	-1.33082	LOC_Os01g47810	S-locus-like receptor protein kinase, putative, expressed
0	0	0	0	-2.24527	0	LOC_Os01g47820	S-locus-like receptor protein kinase, putative, expressed
4.98908	0	0	0	2.87145	10.6707	LOC_Os01g47840	S-locus-like receptor protein kinase, putative, expressed
0	0	0	0	-2.64633	0	LOC_Os01g47900	S-locus-like receptor protein kinase, putative, expressed
4.54402	0	0	0	0	6.69491	LOC_Os01g48000	S-locus-like receptor protein kinase, putative, expressed
0	0	0	0	-1.59392	0	LOC_Os01g48010	expressed protein
3.78247	1.44803	0	0	0	5.53775	LOC_Os01g48020	S-locus-like receptor protein kinase, putative, expressed
0	0	0	0	0	5.39169	LOC_Os01g48040	S-locus-like receptor protein kinase, putative, expressed
0	1.88906	0	0	0	2.35577	LOC_Os01g48130	no apical meristem protein, putative, expressed
-1.77364	0	0	0	0	0	LOC_Os01g48140	pentatricopeptide containing protein, putative, expressed
0	0	-2.85403	0	0	0	LOC_Os01g48170	homeobox domain containing protein, expressed
1.86905	0	0	1.50313	0	1.44441	LOC_Os01g48190	drought induced 19 protein, putative, expressed
1.29349	0	-1.3786	0	0	0	LOC_Os01g48200	callose synthase, putative, expressed
0	0	0	0	0	1.23176	LOC_Os01g48220	protein of unknown function DUF1421 domain containing protein, expressed
1.13434	0	0	0	1.09309	1.0493	LOC_Os01g48280	ubiquitin-conjugating enzyme, putative, expressed
-1.50415	0	0	-1.7444	-1.82973	-2.45889	LOC_Os01g48300	ATP synthase protein I related, putative, expressed
0	0	1.0151	0	0	0	LOC_Os01g48310	expressed protein
1.63668	0	0	0	0	1.93212	LOC_Os01g48320	transcription factor like protein, putative, expressed
0	1.53907	0	0	0	3.3604	LOC_Os01g48360	expressed protein
1.27097	0	1.32717	1.03997	0	0	LOC_Os01g48370	OsFBT1 - F-box and tubby domain containing protein, expressed
0	0	0	0	-1.24769	-1.69918	LOC_Os01g48380	PPR repeat domain containing protein, putative, expressed
0	0	-1.82406	0	-1.63861	0	LOC_Os01g48390	expressed protein
0	0	0	0	0	-1.14501	LOC_Os01g48420	peroxiredoxin, putative, expressed
-1.14352	0	0	0	0	-1.5244	LOC_Os01g48444	OsIAA5 - Auxin-responsive Aux/IAA gene family member, expressed
4.95457	1.43435	1.90359	3.22377	0	1.26503	LOC_Os01g48446	no apical meristem protein, putative, expressed
-2.56237	0	0	0	-4.02082	-3.01965	LOC_Os01g48500	expressed protein
2.18876	0	0	0	0	0	LOC_Os01g48550	expressed protein
0	-1.5017	0	-2.13029	-2.31494	3.14185	LOC_Os01g48610	expressed protein
0	-1.2081	0	0	0	2.74165	LOC_Os01g48620	expressed protein
-2.29574	0	-1.24064	-1.15205	-2.21635	0	LOC_Os01g48640	expressed protein
4.93102	0	0	3.64003	0	0	LOC_Os01g48670	retrotransposon protein, putative, Ty1-copia subclass, expressed
0	0	2.19474	0	0	-1.55752	LOC_Os01g48680	two pore calcium channel protein 1, putative, expressed
0	0	0	0	-2.43916	-2.66381	LOC_Os01g48690	ribosomal protein rpS20, putative, expressed
0	0	0	0	-1.72286	-1.3213	LOC_Os01g48700	transcription factor Dp, putative, expressed
-1.16207	0	0	-1.01443	0	0	LOC_Os01g48720	RNA polymerase III subunit RPC82 family protein, putative, expressed
0	0	-1.02403	-1.04186	0	0	LOC_Os01g48760	THAP domain-containing protein 4, putative, expressed
0	0	-1.04653	0	0	0	LOC_Os01g48770	60S ribosomal protein L37a, putative, expressed
0	0	0	0	0	-1.29896	LOC_Os01g48790	YT521-B-like family domain containing protein, expressed
0	-2.2007	0	0	0	0	LOC_Os01g48800	purine permease, putative, expressed
-4.73725	0	-2.0507	0	-2.66497	-1.80974	LOC_Os01g48820	expressed protein
-1.5376	-1.17707	0	0	-1.46995	0	LOC_Os01g48850	auxin-responsive protein, putative, expressed
-1.09269	0	-1.23176	-1.1414	-3.06176	-1.83521	LOC_Os01g48874	wax synthase, putative, expressed
2.59518	0	1.87041	0	2.56987	2.8425	LOC_Os01g48910	AMP-binding enzyme, putative, expressed
4.01932	0	3.96781	3.10576	3.52199	2.47876	LOC_Os01g48960	glutamate synthase, chloroplast precursor, putative, expressed
0	0	0	0	0	-1.4897	LOC_Os01g48990	uncharacterized kinase mug58, putative, expressed
0	0	0	0	0	1.10867	LOC_Os01g49026	transmembrane protein 93, putative, expressed
2.81466	0	0	0	0	0	LOC_Os01g49065	expressed protein
-1.85417	0	0	0	0	0	LOC_Os01g49110	prenyltransferase, putative, expressed
0	0	-1.44224	0	-1.38451	0	LOC_Os01g49120	MATE efflux family protein, putative, expressed
2.0333	0	0	0	0	3.28873	LOC_Os01g49160	MYB family transcription factor, putative, expressed
0	0	0	-2.19261	-2.84357	-2.06201	LOC_Os01g49210	expressed protein
-1.4186	0	0	0	-1.26633	-1.70595	LOC_Os01g49219	expressed protein
-1.37194	0	1.61156	-1.53094	0	-3.54295	LOC_Os01g49280	zinc finger family protein, putative, expressed
-1.44273	0	0	-1.26413	0	1.0866	LOC_Os01g49290	WD repeat-containing protein, putative, expressed
2.90333	0	0	0	0	2.60753	LOC_Os01g49320	glycosyl hydrolase, putative, expressed
0	0	-1.0636	0	0	0	LOC_Os01g49330	formyl transferase, putative, expressed
1.91113	0	0	0	3.78672	4.16348	LOC_Os01g49380	lipase, putative, expressed
0	0	0	0	0	1.89877	LOC_Os01g49440	expressed protein
-1.3341	0	0	0	0	0	LOC_Os01g49510	OsPOP3 - Putative Prolyl Oligopeptidase homologue, expressed
0	0	-2.57108	0	0	0	LOC_Os01g49529	OsWAK10d - OsWAK receptor-like cytoplasmic kinase OsWAK-RLCK, expressed
4.26386	0	0	0	2.43183	4.93768	LOC_Os01g49580	Protein kinase domain containing protein, expressed
1.93711	0	0	0	0	0	LOC_Os01g49614	Protein kinase domain containing protein, expressed
1.00372	0	0	0	0	0	LOC_Os01g49690	Ser/Thr protein phosphatase family protein, putative, expressed
3.14952	4.13401	0	0	0	6.54102	LOC_Os01g49710	glutathione S-transferase, putative, expressed
5.15166	3.67131	2.91381	3.28532	3.10315	5.37976	LOC_Os01g49720	glutathione S-transferase, putative, expressed
-2.29433	0	-1.68928	0	0	-1.58486	LOC_Os01g49730	expressed protein
-3.64591	0	0	0	-2.0922	-2.9218	LOC_Os01g49740	expressed protein
4.39599	1.86156	0	2.02409	2.92778	4.19646	LOC_Os01g49820	lipid phosphatase protein, putative, expressed
-1.14859	0	0	-1.21982	0	0	LOC_Os01g49830	B3 DNA binding domain containing protein, expressed
-1.33633	0	-1.80773	0	-1.16464	-1.44156	LOC_Os01g49890	threonine synthase, chloroplast precursor, putative, expressed
0	0	0	-1.48443	0	0	LOC_Os01g49910	expressed protein
3.47479	1.8896	0	1.52343	1.3544	2.20225	LOC_Os01g49920	protein kinase, putative, expressed
1.01503	0	0	0	0	0	LOC_Os01g49940	ESP4, putative, expressed
1.28336	0	0	0	0	0	LOC_Os01g50010	clathrin assembly protein, putative, expressed
2.8594	0	3.23039	0	2.21144	0	LOC_Os01g50032	expressed protein
1.5257	0	0	0	0	0	LOC_Os01g50040	DNA binding protein, putative, expressed
1.48907	1.34769	0	0	0	-1.35241	LOC_Os01g50050	polyprenyl synthetase, putative, expressed
0	0	0	0	-2.22455	-3.31991	LOC_Os01g50080	MDR-like ABC transporter, putative, expressed
8.10662	4.70034	0	4.34528	2.81012	7.41778	LOC_Os01g50100	ABC transporter, ATP-binding protein, putative, expressed
0	5.46596	0	0	0	9.56244	LOC_Os01g50110	MYB family transcription factor, putative, expressed
2.73152	3.0618	0	1.86238	1.0913	1.579	LOC_Os01g50160	MDR-like ABC transporter, putative, expressed
2.7997	0	0	0	0	0	LOC_Os01g50170	eukaryotic aspartyl protease domain containing protein, expressed
0	0	0	0	0	1.51234	LOC_Os01g50200	UDP-glucoronosyl and UDP-glucosyl transferase domain containing protein, expressed
0	0	0	0	0	2.36377	LOC_Os01g50310	VIP1 protein, putative, expressed
0	3.37487	0	0	0	0	LOC_Os01g50370	STE_MEKK_ste11_MAP3K.4 - STE kinases include homologs to sterile 7, sterile 11 and sterile 20 from yeast, expressed
0	2.63761	0	0	0	0	LOC_Os01g50400	STE_MEKK_ste11_MAP3K.5 - STE kinases include homologs to sterile 7; sterile 11 and sterile 20 from yeast; expressed
0	1.45058	0	3.77659	0	4.22311	LOC_Os01g50410	STE_MEKK_ste11_MAP3K.6 - STE kinases include homologs to sterile 7, sterile 11 and sterile 20 from yeast, expressed
0	2.06535	0	0	0	5.08748	LOC_Os01g50420	STE_MEKK_ste11_MAP3K.7 - STE kinases include homologs to sterile 7, sterile 11 and sterile 20 from yeast, expressed
0	-1.40994	0	0	0	0	LOC_Os01g50440	AWPM-19-like membrane family protein; putative; expressed
-1.10168	0	1.19848	0	0	0	LOC_Os01g50450	expressed protein
-1.58503	0	0	0	0	-1.26459	LOC_Os01g50460	nodulin MtN3 family protein, putative, expressed
2.65861	0	0	0	0	0	LOC_Os01g50470	regulator of chromosome condensation, putative, expressed
0	0	-3.7111	0	-3.14684	0	LOC_Os01g50610	SAM dependent carboxyl methyltransferase, putative, expressed
1.74132	0	2.36512	0	1.9968	0	LOC_Os01g50616	phosphatidylinositol transfer, putative, expressed
0	0	0	0	-3.35859	0	LOC_Os01g50622	DNA-binding protein DSP1, putative, expressed
0	0	1.36909	1.39205	1.31741	-1.81062	LOC_Os01g50760	polyprenyl synthetase, putative, expressed
1.2555	0	0	0	1.46159	1.40744	LOC_Os01g50770	adaptor complexes medium subunit family domain containing protein, expressed
-1.44437	0	0	0	0	-1.09719	LOC_Os01g50830	expressed protein
0	0	0	0	-1.44438	-1.70463	LOC_Os01g50860	chloride transporter, chloride channel family, putative, expressed
3.51293	0	9.79029	2.52671	4.71729	0	LOC_Os01g50910	late embryogenesis abundant protein, group 3, putative, expressed
0	0	0	0	-2.23358	-2.38857	LOC_Os01g50930	expressed protein
0	0	0	-1.00494	0	0	LOC_Os01g50934	fiber protein Fb11, putative, expressed
-3.27086	0	0	-2.19672	-1.33421	0	LOC_Os01g50970	expressed protein
3.88425	1.15406	0	2.05232	0	1.15841	LOC_Os01g51010	DUF292 domain containing protein, expressed
0	0	0	-1.69565	0	0	LOC_Os01g51020	60S ribosomal protein L28-1, putative, expressed
2.64285	0	0	0	2.49461	3.62576	LOC_Os01g51030	expressed protein
0	0	1.77438	0	0	-1.54526	LOC_Os01g51040	transmembrane protein 16K, putative, expressed
0	0	-1.86512	0	0	-1.74706	LOC_Os01g51060	hydrolase, putative, expressed
0	0	0	0	0	3.34019	LOC_Os01g51140	helix-loop-helix DNA-binding domain containing protein, expressed
0	0	1.18067	0	1.75496	2.46046	LOC_Os01g51210	uncharacterized protein PA4923, putative, expressed
5.28007	1.94371	0	2.09813	1.05589	3.40631	LOC_Os01g51250	mitochondrial carrier protein, putative, expressed
1.08212	0	0	1.09918	0	0	LOC_Os01g51280	5-nucleotidase surE, putative, expressed
0	1.01007	0	0	0	0	LOC_Os01g51290	protein kinase family protein, putative, expressed
1.22923	0	0	0	0	0	LOC_Os01g51330	expressed protein
-1.03373	0	-1.61635	0	-3.05712	-1.95725	LOC_Os01g51360	lipase, putative, expressed
0	0	0	0	-1.27844	-1.85245	LOC_Os01g51370	expressed protein
1.15426	0	1.00289	0	1.29801	0	LOC_Os01g51380	ATP synthase, putative, expressed
0	1.34066	0	0	1.53276	0	LOC_Os01g51390	mitochondrial-processing peptidase subunit, mitochondrial precursor, putative, expressed
0	0	0	0	0	-1.47284	LOC_Os01g51410	glycine dehydrogenase, putative, expressed
4.04781	0	3.33092	1.84457	1.34239	0	LOC_Os01g51420	calcineurin B, putative, expressed
0	0	0	1.01236	0	0	LOC_Os01g51430	green ripe-like, putative, expressed
0	0	0	0	0	-1.47052	LOC_Os01g51530	methyltransferase domain containing protein, expressed
0	0	0	0	0	3.0962	LOC_Os01g51540	cytidine/deoxycytidylate deaminase, putative, expressed
0	0	-3.48117	0	-3.39583	6.51101	LOC_Os01g51570	glycosyl hydrolases family 17, putative, expressed
2.14932	0	0	1.4604	0	0	LOC_Os01g51630	XIE, putative, expressed
2.8134	0	0	2.40523	0	0	LOC_Os01g51632	myosin XI, putative, expressed
2.49876	0	0	2.15942	0	1.01776	LOC_Os01g51634	myosin-2 heavy chain, non muscle, putative, expressed
6.38088	2.67194	0	4.36896	0	8.77421	LOC_Os01g51670	expressed protein
0	3.64796	0	0	0	8.81067	LOC_Os01g51690	WRKY26, expressed
9.53266	4.11464	2.28253	7.14937	7.25577	5.50075	LOC_Os01g51735	expressed protein
0	0	0	1.55013	-1.16449	0	LOC_Os01g51754	alpha-amylase precursor, putative, expressed
0	2.64854	0	0	0	3.6194	LOC_Os01g51770	outer mitochondrial membrane porin, putative, expressed
0	0	0	0	0	-1.19184	LOC_Os01g51860	violaxanthin de-epoxidase, putative, expressed
3.91649	0	0	1.92269	4.05745	4.80448	LOC_Os01g51870	methyltransferase, putative, expressed
1.71945	3.41415	-1.22886	0	0	0	LOC_Os01g51890	endonuclease/exonuclease/phosphatase family domain containing protein, expressed
2.28164	0	0	2.09589	1.08467	1.37131	LOC_Os01g51920	phosphotransferase, putative, expressed
-2.45002	0	-2.14051	0	-3.04606	-3.11624	LOC_Os01g51980	alliin lyase precursor, putative, expressed
-1.49551	0	-1.35468	-1.468	0	1.19613	LOC_Os01g52010	alliin lyase precursor, putative, expressed
0	1.21341	0	0	0	0	LOC_Os01g52030	zinc finger A20 and AN1 domain-containing stress-associated protein, putative, expressed
0	0	0	0	1.4417	0	LOC_Os01g52050	systemin receptor SR160 precursor, putative, expressed
0	0	0	0	0	1.6794	LOC_Os01g52100	DUF581 domain containing protein, expressed
2.99664	1.38056	1.36596	1.76655	0	0	LOC_Os01g52110	RING finger and CHY zinc finger domain-containing protein 1, putative, expressed
0	0	0	0	0	-3.55277	LOC_Os01g52160	heavy metal-associated domain containing protein, expressed
0	0	-1.15238	0	-2.29241	-2.58979	LOC_Os01g52170	expressed protein
0	0	0	0	0	1.11375	LOC_Os01g52214	ubiquinone oxidoreductase, putative, expressed
0	2.16706	-1.9589	0	0	1.30532	LOC_Os01g52230	phosphoethanolamine/phosphocholine phosphatase, putative, expressed
0	1.28417	-6.03629	0	-6.83825	-3.99759	LOC_Os01g52240	chlorophyll A-B binding protein, putative, expressed
0	0	1.01096	0	0	0	LOC_Os01g52250	starch synthase, putative, expressed
0	1.4872	0	1.402	0	0	LOC_Os01g52260	serine acetyltransferase protein, putative, expressed
0	0	0	1.14361	0	1.96995	LOC_Os01g52270	NB-ARC domain containing protein, expressed
0	0	0	0	0	1.30418	LOC_Os01g52280	NB-ARC domain containing protein, expressed
0	0	0	0	0	3.16797	LOC_Os01g52290	expressed protein
0	0	0	0	0	5.02386	LOC_Os01g52320	NB-ARC domain containing protein, expressed
0	0	1.77949	1.4344	0	1.22302	LOC_Os01g52330	NB-ARC domain containing protein, expressed
0	0	0	0	0	2.20171	LOC_Os01g52450	hexokinase, putative, expressed
0	0	0	0	-1.08955	0	LOC_Os01g52460	regulator of ribonuclease, putative, expressed
0	0	0	0	0	8.01153	LOC_Os01g52470	elongation factor, putative, expressed
0	0	0	0	-3.45079	0	LOC_Os01g52480	senescence-associated protein, putative, expressed
-1.31238	0	0	-1.39319	0	1.72169	LOC_Os01g52490	40S ribosomal protein S24, putative, expressed
0	0	0	0	0	2.09872	LOC_Os01g52500	NADP-dependent malic enzyme, putative, expressed
4.89102	0	0	3.68726	2.81452	6.44672	LOC_Os01g52530	phosphoribosyl transferase, putative, expressed
0	1.33188	0	0	0	0	LOC_Os01g52594	expressed protein
0	0	2.6532	0	0	0	LOC_Os01g52630	regulator of chromosome condensation, putative, expressed
0	0	0	0	0	-1.8828	LOC_Os01g52640	suppressor of phythchrome A, putative, expressed
0	-1.61465	0	0	0	0	LOC_Os01g52710	glycosyl transferase 8 domain containing protein; putative; expressed
5.70425	1.35035	4.20129	4.87476	3.35608	7.91518	LOC_Os01g52730	DUF584 domain containing protein, putative, expressed
-4.02359	0	0	0	-1.96031	-1.58268	LOC_Os01g52750	OsSub3 - Putative Subtilisin homologue, expressed
3.54402	0	0	2.39325	0	2.73414	LOC_Os01g52780	HVA22, putative, expressed
2.73758	0	0	0	2.75673	5.06871	LOC_Os01g52790	cytochrome P450 72A1, putative, expressed
4.92693	3.91933	0	3.92357	0	0	LOC_Os01g52840	transposon protein, putative, unclassified, expressed
1.60694	2.11257	0	0	0	0	LOC_Os01g52851	expressed protein
0	0	0	0	0	1.41075	LOC_Os01g52864	transmembrane protein, putative, expressed
0	0	0	0	0	2.8961	LOC_Os01g52890	expressed protein
0	0	0	-1.26029	0	0	LOC_Os01g52980	OsFBX23 - F-box domain containing protein, expressed
-1.83508	0	0	0	0	-1.16007	LOC_Os01g53000	trehalose synthase, putative, expressed
0	0	0	0	0	-1.97549	LOC_Os01g53020	heat shock protein DnaJ, putative, expressed
0	0	0	0	0	3.99952	LOC_Os01g53040	WRKY14, expressed
0	0	0	0	-1.67809	-2.54592	LOC_Os01g53060	peroxisomal membrane protein, putative, expressed
0	0	2.00259	0	0	0	LOC_Os01g53070	ATP binding protein, putative, expressed
-3.27018	0	-5.42775	0	-3.78885	0	LOC_Os01g53090	pathogen-related protein, putative, expressed
1.94739	0	0	0	0	0	LOC_Os01g53130	zinc finger, C3HC4 type domain containing protein, expressed
0	0	0	0	-1.67419	-1.08092	LOC_Os01g53150	GTPase of unknown function domain containing protein, putative, expressed
0	2.42905	0	0	0	0	LOC_Os01g53170	retrotransposon protein, putative, unclassified, expressed
0	0	0	-2.02922	-1.9946	-3.20882	LOC_Os01g53240	BURP domain containing protein, expressed
0	1.18409	2.6599	0	0	-2.24466	LOC_Os01g53294	respiratory burst oxidase protein B, putative, expressed
0	0	-2.75766	0	-2.81106	-2.94643	LOC_Os01g53330	anthocyanidin 5,3-O-glucosyltransferase, putative, expressed
4.20509	2.76993	-2.12801	0	0	5.8649	LOC_Os01g53350	anthocyanidin 5,3-O-glucosyltransferase, putative, expressed
0	0	0	0	0	2.09825	LOC_Os01g53390	glucosyltransferase, putative, expressed
1.35157	0	0	0	0	1.68285	LOC_Os01g53450	aminotransferase, classes I and II, domain containing protein, expressed
0	0	0	0	0	1.14432	LOC_Os01g53520	reticulon domain containing protein, putative, expressed
0	0	0	-1.51445	0	1.08585	LOC_Os01g53620	expressed protein
1.01308	0	0	0	0	0	LOC_Os01g53670	ENTH domain containing protein, expressed
0	1.8871	0	0	0	0	LOC_Os01g53680	6-phosphofructokinase, putative, expressed
0	0	1.26998	1.1901	0	0	LOC_Os01g53710	dual specificity protein phosphatase, putative, expressed
1.90488	0	0	2.37374	0	0	LOC_Os01g53730	expressed protein
0	0	0	0	-1.94555	-1.85668	LOC_Os01g53779	expressed protein
-2.09504	-1.87234	-1.52937	0	-1.67837	-1.18521	LOC_Os01g53800	glutamate carboxypeptidase 2, putative, expressed
2.6033	1.16219	1.72086	0	0	1.66049	LOC_Os01g53810	peptidase, putative, expressed
0	0	2.95039	1.94204	1.54932	1.37655	LOC_Os01g53880	OsIAA6 - Auxin-responsive Aux/IAA gene family member, expressed
-1.68163	0	0	-2.16862	0	1.11349	LOC_Os01g53890	RNA methyltransferase, TrmH family protein, putative, expressed
-2.1684	0	0	0	-2.15587	0	LOC_Os01g53910	dehydrogenase, putative, expressed
3.60162	1.44399	0	0	0	6.92964	LOC_Os01g53920	receptor-like protein kinase 5 precursor, putative, expressed
-1.32439	0	0	0	-2.03622	-2.18724	LOC_Os01g53930	hexokinase, putative, expressed
0	0	0	0	-1.34739	-1.73787	LOC_Os01g54020	tRNA synthetase, putative, expressed
0	0	0	0	0	-1.89532	LOC_Os01g54050	histidine-containing phosphotransfer protein, putative, expressed
0	0	0	0	-1.3869	-2.41103	LOC_Os01g54080	kinesin motor protein-related, putative, expressed
1.50263	0	0	0	0	0	LOC_Os01g54119	retrotransposon protein, putative, unclassified, expressed
-1.09282	0	0	0	-1.02105	0	LOC_Os01g54190	expressed protein
3.33082	1.15388	0	0	1.09229	1.44274	LOC_Os01g54350	protein kinase domain containing protein, expressed
1.65533	0	0	0	0	0	LOC_Os01g54370	dihydropyrimidinase, putative, expressed
-1.01288	0	0	-2.39891	-1.10124	0	LOC_Os01g54400	VQ domain containing protein, putative, expressed
0	0	0	0	0	-1.35638	LOC_Os01g54424	expressed protein
2.01793	0	0	1.67338	1.1735	1.36856	LOC_Os01g54480	serine/threonine protein kinase, putative, expressed
3.75502	0	0	1.94889	0	2.03636	LOC_Os01g54510	MAC/Perforin domain containing protein, putative, expressed
0	3.66715	0	0	0	5.3193	LOC_Os01g54515	peptide transporter PTR2, putative, expressed
0	0	0	0	-1.92671	-3.1254	LOC_Os01g54540	ribosomal protein L13, putative, expressed
3.00662	1.01893	0	1.54152	1.37896	1.0953	LOC_Os01g54550	HSF-type DNA-binding domain containing protein, expressed
0	0	0	1.3959	0	-1.52138	LOC_Os01g54560	trehalose synthase, putative, expressed
3.40887	0	0	0	1.27751	2.10023	LOC_Os01g54580	transporter family protein, putative, expressed
2.43632	0	3.52295	1.92643	0	0	LOC_Os01g54590	ras-related protein, putative, expressed
-1.33507	0	0	0	0	1.09411	LOC_Os01g54600	WRKY13, expressed
0	0	0	0	0	-2.23592	LOC_Os01g54620	CESA4 - cellulose synthase, expressed
0	2.62085	-2.08682	1.8766	0	0	LOC_Os01g54700	retrotransposon protein, putative, unclassified, expressed
1.25501	0	1.11682	0	0	3.58287	LOC_Os01g54860	enoyl-CoA hydratase/isomerase family protein, putative, expressed
0	0	0	0	0	1.56983	LOC_Os01g54870	60S ribosomal protein L18a, putative, expressed
0	0	0	0	1.02995	1.22379	LOC_Os01g54880	glucosidase 2 subunit beta precursor, putative, expressed
2.67589	2.20142	1.76663	0	3.0454	2.78461	LOC_Os01g54890	ethylene-responsive transcription factor 2, putative, expressed
0	3.21153	0	0	0	2.71344	LOC_Os01g54950	expressed protein
0	0	0	0	0	1.26137	LOC_Os01g54960	expressed protein
0	0	0	0	-1.06882	-1.48893	LOC_Os01g54990	auxin response factor, putative, expressed
0	0	0	0	0	2.62918	LOC_Os01g55020	expressed protein
-1.15313	0	0	0	0	0	LOC_Os01g55030	DNA-binding protein-related, putative, expressed
-1.46235	0	0	0	0	0	LOC_Os01g55040	1,3-beta-glucan synthase component, putative, expressed
2.69535	0	0	0	0	0	LOC_Os01g55070	pentatricopeptide, putative, expressed
-1.14555	0	0	0	0	0	LOC_Os01g55090	transposon protein, putative, Mutator sub-class, expressed
0	0	0	0	0	3.88694	LOC_Os01g55160	expressed protein
0	-1.44694	0	0	0	0	LOC_Os01g55190	expressed protein
0	-1.0946	0	0	0	0	LOC_Os01g55240	gibberellin 2-beta-dioxygenase, putative, expressed
3.76171	0	2.00986	0	2.52131	1.75155	LOC_Os01g55270	SGS domain containing protein, expressed
0	0	0	0	-1.87373	-2.22682	LOC_Os01g55290	PPR repeat domain containing protein, putative, expressed
0	1.67588	-1.13956	0	0	-1.47243	LOC_Os01g55310	haloacid dehalogenase-like hydrolase domain-containing protein 1A, putative, expressed
5.54713	2.33744	0	0	2.8552	6.49029	LOC_Os01g55340	dof zinc finger domain containing protein, putative, expressed
0	0	0	0	0	-1.2071	LOC_Os01g55360	phosphatidate cytidylyltransferase, putative, expressed
1.01741	0	0	1.22576	0	0	LOC_Os01g55410	expressed protein
-2.1751	0	-1.21168	-1.11916	0	-1.50205	LOC_Os01g55450	CAMK_KIN1/SNF1/Nim1_like.11 - CAMK includes calcium/calmodulin depedent protein kinases, expressed
2.61047	0	-1.73622	0	0	0	LOC_Os01g55500	nucleobase-ascorbate transporter, putative, expressed
4.58285	1.60578	-2.99155	3.47776	0	0	LOC_Os01g55510	dynein light chain type 1 domain containing protein, expressed
1.95669	0	0	0	0	2.13544	LOC_Os01g55530	AP003256-AK101847 - NBS/LRR genes that are S-rich,divergent TIR, divergent NBS, expressed
0	0	0	0	0	1.06866	LOC_Os01g55540	aminotransferase, classes I and II, domain containing protein, expressed
0	4.19493	0	0	0	0	LOC_Os01g55549	homeobox and START domains containing protein; putative; expressed
0	0	0	0	-1.64107	-2.80595	LOC_Os01g55570	expressed protein
0	0	0	0	1.63249	1.38825	LOC_Os01g55580	tesmin/TSO1-like CXC domain containing protein, expressed
1.60392	0	0	0	1.68322	0	LOC_Os01g55650	phospholipase, patatin family, putative, expressed
0	0	0	1.28471	-3.10889	-2.11426	LOC_Os01g55660	retrotransposon protein, putative, Ty1-copia subclass, expressed
-1.19394	0	0	0	-2.65179	-2.36177	LOC_Os01g55670	expressed protein
-1.16009	0	0	-1.20112	0	1.52317	LOC_Os01g55730	AGAP003732-PA, putative, expressed
-1.40045	0	0	-1.9113	0	0	LOC_Os01g55740	OsRhmbd4 - Putative Rhomboid homologue, expressed
-2.76163	0	0	0	0	0	LOC_Os01g55750	TCP family transcription factor, putative, expressed
-1.55325	0	1.09827	0	0	-1.81404	LOC_Os01g55780	glycerophosphoryl diester phosphodiesterase family protein, putative, expressed
1.73589	1.07047	0	0	0	0	LOC_Os01g55799	exo70 exocyst complex subunit domain containing protein, expressed
2.63907	0	0	0	1.77656	1.8565	LOC_Os01g55830	glutathione S-transferase, putative, expressed
1.68269	0	0	0	0	0	LOC_Os01g55860	expressed protein
0	0	0	0	0	1.45887	LOC_Os01g55870	chorismate mutase, chloroplast precursor, putative, expressed
0	0	0	0	-1.27525	-1.76686	LOC_Os01g55880	hemimethylated DNA binding domain containing protein, expressed
-1.63807	0	0	0	0	0	LOC_Os01g55900	holliday junction resolvase, putative, expressed
0	1.14584	0	0	0	0	LOC_Os01g55940	OsGH3.2 - Probable indole-3-acetic acid-amido synthetase, expressed
0	0	0	0	-1.04256	-1.58061	LOC_Os01g55950	acetamidase, putative, expressed
2.54311	0	0	0	0	0	LOC_Os01g55960	pentatricopeptide, putative, expressed
2.20386	0	0	0	0	3.20946	LOC_Os01g55974	deoxycytidylate deaminase, putative, expressed
0	0	0	0	0	2.04663	LOC_Os01g56090	expressed protein
-1.55911	0	0	0	0	0	LOC_Os01g56100	BSD domain containing protein, expressed
0	0	1.5977	1.16581	0	0	LOC_Os01g56130	CSLC1 - cellulose synthase-like family C, expressed
-1.93241	0	0	0	-1.61044	0	LOC_Os01g56150	OsProCP1 - Putative Lysosomal Pro-x Carboxypeptidase homologue, expressed
0	0	0	0	0	1.48478	LOC_Os01g56180	expressed protein
1.43413	1.19195	0	0	1.04688	0	LOC_Os01g56200	BTBA2 - Bric-a-Brac,Tramtrack, Broad Complex BTB domain with Ankyrin repeat region, expressed
0	1.29588	0	0	0	5.16742	LOC_Os01g56220	expressed protein
0	0	2.06194	1.34283	0	0	LOC_Os01g56270	transposon protein, putative, CACTA, En/Spm sub-class, expressed
1.29613	0	2.37165	0	1.15076	0	LOC_Os01g56300	expressed protein
0	-1.29629	0	0	-2.8435	0	LOC_Os01g56320	OsSub4 - Putative Subtilisin homologue, expressed
0	0	0	0	0	-2.15754	LOC_Os01g56360	wax synthase, putative, expressed
0	0	0	0	0	-2.04995	LOC_Os01g56370	wax synthase, putative, expressed
0	0	0	-3.00603	0	0	LOC_Os01g56380	decarboxylase, putative, expressed
0	0	0	0	0	-1.13688	LOC_Os01g56390	OsFBX26 - F-box domain containing protein, expressed
0	0	0	0	-1.17629	-1.66425	LOC_Os01g56400	ABC transporter, ATP-binding protein, putative, expressed
0	0	0	-3.078	0	-2.11184	LOC_Os01g56420	ctr copper transporter family protein, putative, expressed
0	0	0	-1.9401	0	2.06799	LOC_Os01g56460	mitochondrial glycoprotein, putative, expressed
2.02625	1.0317	0	0	1.28464	0	LOC_Os01g56470	mal d 1-associated protein, putative, expressed
1.85104	0	0	0	0	0	LOC_Os01g56490	ubiquitin carboxyl-terminal hydrolase, putative, expressed
2.82004	0	1.18736	1.20672	1.88434	1.09429	LOC_Os01g56560	cyclase/dehydrase family protein, expressed
0	4.79023	0	0	0	0	LOC_Os01g56570	xylosyltransferase; putative; expressed
1.08307	0	0	0	0	0	LOC_Os01g56590	guanine nucleotide exchange family protein, putative, expressed
0	0	0	-1.72163	-1.96237	0	LOC_Os01g56620	pseudouridylate synthase, putative, expressed
1.98525	0	0	0	1.03522	2.86694	LOC_Os01g56630	dymeclin, putative, expressed
-2.80718	0	-2.00043	0	-4.00525	-2.3954	LOC_Os01g56680	photosystem II reaction center W protein, chloroplast precursor, putative, expressed
-1.10719	0	0	0	0	-1.60141	LOC_Os01g56730	expressed protein
-1.36855	0	0	0	0	0	LOC_Os01g56850	expressed protein
1.41545	0	0	0	0	2.00339	LOC_Os01g56860	WD domain, G-beta repeat domain containing protein, expressed
0	0	0	0	-2.2057	0	LOC_Os01g56870	expressed protein
0	0	0	0	0	1.44155	LOC_Os01g56900	expressed protein
0	0	0	0	0	1.17191	LOC_Os01g56910	expressed protein
3.76522	0	0	2.24182	0	1.57287	LOC_Os01g56930	eukaryotic aspartyl protease domain containing protein, expressed
3.47853	0	-1.77997	1.62614	0	0	LOC_Os01g56940	flap endonuclease, putative, expressed
-1.09262	0	0	0	0	0	LOC_Os01g56969	homeobox-leucine zipper protein ATHB-54, putative, expressed
0	0	0	0	0	1.67	LOC_Os01g57004	adhesive/proline-rich protein, putative, expressed
1.3687	0	0	0	0	1.00674	LOC_Os01g57066	transmembrane protein 49, putative, expressed
5.71607	0	0	1.99695	3.20453	4.28442	LOC_Os01g57073	insulin-degrading enzyme, putative, expressed
0	0	0	0	0	1.53727	LOC_Os01g57100	expressed protein
1.3166	0	0	0	0	0	LOC_Os01g57110	SNF2 family N-terminal domain containing protein, expressed
0	0	0	0	0	2.70249	LOC_Os01g57190	transposon protein, putative, unclassified, expressed
0	0	2.46477	0	-1.15847	0	LOC_Os01g57240	expressed protein
0	0	-2.70481	0	0	0	LOC_Os01g57260	vacuolar protein sorting-associated protein 28 homolog 2, putative, expressed
0	0	0	0	0	-1.11113	LOC_Os01g57280	rp1, putative, expressed
0	0	0	0	0	-1.01996	LOC_Os01g57340	rp1, putative, expressed
0	0	-1.63775	0	-2.02329	-1.48144	LOC_Os01g57350	diacylglycerol kinase, putative, expressed
0	0	0	0	-3.07981	-1.95303	LOC_Os01g57410	pentatricopeptide repeat domain containing protein, putative, expressed
0	1.7352	0	0	0	-1.39382	LOC_Os01g57420	diacylglycerol kinase, putative, expressed
0	0	0	0	0	1.55763	LOC_Os01g57450	universal stress protein domain containing protein, putative, expressed
0	3.03683	0	0	0	0	LOC_Os01g57470	EF hand family protein; putative; expressed
0	-1.50682	0	0	0	4.48266	LOC_Os01g57510	receptor protein kinase, putative, expressed
-1.19269	0	0	0	0	0	LOC_Os01g57550	nodulation protein-related, putative, expressed
0	0	0	0	0	-2.31852	LOC_Os01g57560	serine/threonine-protein kinase receptor precursor, putative, expressed
1.43655	0	0	0	0	0	LOC_Os01g57570	NADPH-dependent FMN reductase domain containing protein, expressed
0	0	-2.7707	0	0	0	LOC_Os01g57580	bHelix-loop-helix transcription factor, putative, expressed
0	0	0	0	0	-1.71848	LOC_Os01g57599	retrotransposon protein, putative, unclassified, expressed
-1.41094	0	0	-1.35933	0	1.1676	LOC_Os01g57630	pentatricopeptide containing protein, putative, expressed
0	-1.84562	0	0	0	0	LOC_Os01g57700	membrane protein, putative, expressed
-1.69665	0	0	0	-3.57069	-1.99247	LOC_Os01g57710	membrane protein, putative, expressed
0	1.18125	0	0	0	0	LOC_Os01g57730	peroxidase precursor, putative, expressed
0	0	1.51362	0	0	-1.48854	LOC_Os01g57740	expressed protein
0	-1.45378	0	0	0	4.19597	LOC_Os01g57770	OsPOP4 - Putative Prolyl Oligopeptidase homologue, expressed
0	2.90987	0	0	0	0	LOC_Os01g57840	expressed protein
0	0	0	0	0	4.58605	LOC_Os01g57854	pectinesterase, putative, expressed
1.64441	0	1.07112	0	0	2.01879	LOC_Os01g57870	disease resistance protein RPS2, putative, expressed
0	-3.54954	0	0	0	0	LOC_Os01g57880	plastocyanin-like domain containing protein; putative; expressed
1.08597	0	0	0	1.47842	2.81701	LOC_Os01g57930	CDP-alcohol phosphatidyltransferase, putative, expressed
0	0	0	0	0	1.40003	LOC_Os01g57942	cytochrome b6, putative, expressed
0	0	0	-2.24843	0	0	LOC_Os01g57954	translation initiation factor IF-1, chloroplast, putative, expressed
0	0	0	-4.99346	0	0	LOC_Os01g57956	chloroplast 50S ribosomal protein L14, putative, expressed
0	0	0	-1.40727	0	0	LOC_Os01g57958	chloroplast 50S ribosomal protein L16, putative, expressed
0	0	0	0	-1.7772	1.35012	LOC_Os01g57960	retrotransposon protein, putative, unclassified, expressed
0	0	0	-2.64303	0	1.22624	LOC_Os01g57966	photosystem I assembly protein ycf3, putative, expressed
0	0	0	0	0	1.22341	LOC_Os01g58010	ATP synthase, A subunit family protein, putative, expressed
0	0	0	0	-1.91878	0	LOC_Os01g58020	ribulose bisphosphate carboxylase large chain precursor, putative, expressed
0	0	0	-5.85397	0	0	LOC_Os01g58022	NADPH-dependent oxidoreductase, putative, expressed
0	0	0	-5.23449	0	-1.02652	LOC_Os01g58024	NADPH-dependent oxidoreductase, putative, expressed
0	0	0	-1.11826	0	1.60592	LOC_Os01g58080	membrane-associated salt-inducible protein, putative, expressed
0	0	0	3.39601	0	0	LOC_Os01g58100	polyphenol oxidase, putative, expressed
0	1.34108	1.5054	0	1.48275	0	LOC_Os01g58114	expressed protein
7.9682	3.84664	0	6.76447	3.97392	6.97696	LOC_Os01g58130	expressed protein
6.16907	1.53426	2.7969	4.6427	0	2.85185	LOC_Os01g58140	expressed protein
5.93014	1.78669	0	3.525	1.68585	4.22766	LOC_Os01g58150	expressed protein
0	1.40398	2.80227	0	0	0	LOC_Os01g58194	protein disulfide isomerase, putative, expressed
2.3665	0	0	1.12815	0	0	LOC_Os01g58220	translation initiation factor SUI1, putative, expressed
2.87575	0	2.50033	0	2.11223	0	LOC_Os01g58240	OsSub6 - Putative Subtilisin homologue, expressed
2.68799	4.30618	0	0	0	4.94587	LOC_Os01g58280	OsSub8 - Putative Subtilisin homologue, expressed
3.34758	0	0	0	0	3.85078	LOC_Os01g58290	OsSub9 - Putative Subtilisin homologue, expressed
0	0	0	0	0	5.93364	LOC_Os01g58320	expressed protein
2.70154	1.04681	0	0	0	5.93116	LOC_Os01g58335	expressed protein
0	2.23399	0	0	0	0	LOC_Os01g58350	expressed protein
0	0	1.1156	0	1.70608	2.13775	LOC_Os01g58380	3-hydroxybutyryl-CoA dehydrogenase, putative, expressed
0	0	0	0	-1.05732	-1.25634	LOC_Os01g58390	haloacid dehalogenase, putative, expressed
0	0	0	0	1.59055	0	LOC_Os01g58420	AP2 domain containing protein, expressed
0	1.4477	1.35484	0	0	0	LOC_Os01g58444	expressed protein
0	0	0	0	-2.17168	-3.20503	LOC_Os01g58470	expressed protein
2.59643	0	0	0	0	2.83023	LOC_Os01g58500	expressed protein
1.5226	0	0	0	0	1.00692	LOC_Os01g58520	disease resistance protein, putative, expressed
1.68671	0	0	0	-1.00337	0	LOC_Os01g58530	NB-ARC/LRR disease resistance protein, putative, expressed
0	-1.82285	0	0	0	0	LOC_Os01g58550	methyladenine glycosylase; putative; expressed
0	0	1.76466	0	0	1.18305	LOC_Os01g58620	expressed protein
-1.71387	0	0	0	0	0	LOC_Os01g58630	pentatricopeptide repeat, putative, expressed
0	0	1.32769	0	0	-2.17233	LOC_Os01g58640	nucleotide pyrophosphatase/phosphodiesterase, putative, expressed
0	0	0	-1.07325	0	-1.64632	LOC_Os01g58680	apurinic endonuclease-redox protein, putative, expressed
1.48697	0	0	0	0	0	LOC_Os01g58740	glycerol-3-phosphate dehydrogenase, putative, expressed
-2.6124	0	0	-1.87622	0	0	LOC_Os01g58754	expressed protein
0	0	0	0	0	-1.94955	LOC_Os01g58760	bZIP transcription factor domain containing protein, expressed
-1.16876	0	0	0	0	-1.00486	LOC_Os01g58780	zinc finger, C3HC4 type domain containing protein, expressed
0	1.32524	0	0	2.22819	3.10971	LOC_Os01g58800	expressed protein
0	0	-2.44987	0	0	2.51289	LOC_Os01g58870	domain of unknown function, DUF250 domain containing protein, expressed
0	0	0	-1.47325	0	1.08587	LOC_Os01g58890	cysteine proteinase inhibitor precursor protein, putative, expressed
-5.3355	0	0	-4.83111	-2.51314	0	LOC_Os01g58910	auxin-induced protein 5NG4, putative, expressed
0	2.48471	0	0	0	0	LOC_Os01g58960	cytochrome P450; putative; expressed
0	0	0	0	0	2.76496	LOC_Os01g59000	cytochrome P450, putative, expressed
-3.54256	0	-1.9857	0	0	0	LOC_Os01g59020	cytochrome P450, putative, expressed
0	0	0	0	-2.91039	-2.72177	LOC_Os01g59060	50S ribosomal protein, putative, expressed
0	0	0	0	0	2.22856	LOC_Os01g59070	expressed protein
-2.85399	0	0	0	-3.05585	-2.62628	LOC_Os01g59080	expressed protein
-2.539	0	-2.98267	0	-3.69339	-3.18049	LOC_Os01g59090	thylakoid lumenal 20 kDa protein, putative, expressed
3.95588	0	0	0	3.35664	5.80892	LOC_Os01g59100	cytokinin-N-glucosyltransferase 1, putative, expressed
0	0	0	1.14736	0	-1.97945	LOC_Os01g59110	indole-3-acetate beta-glucosyltransferase, putative, expressed
1.2187	0	0	0	1.64645	0	LOC_Os01g59130	proline-rich family protein, putative, expressed
1.6976	0	0	0	-1.80066	0	LOC_Os01g59150	tubulin/FtsZ domain containing protein, putative, expressed
0	0	0	0	0	1.32146	LOC_Os01g59160	UBA/TS-N domain containing protein, expressed
0	0	0	0	0	1.05048	LOC_Os01g59180	OsFBX27 - F-box domain containing protein, expressed
0	-1.31529	-1.62031	0	-2.3994	0	LOC_Os01g59350	transcription factor, putative, expressed
-2.15479	0	0	-1.80881	-1.9704	-2.57352	LOC_Os01g59510	chloroplast ribonuclease III domain protein, putative, expressed
-1.42367	0	0	0	0	-1.72585	LOC_Os01g59520	cupin, RmlC-type, putative, expressed
-2.46633	0	-2.17938	0	0	0	LOC_Os01g59530	OsCML1 - Calmodulin-related calcium sensor protein, expressed
2.63748	0	0	0	0	2.30444	LOC_Os01g59610	KAZ1 - Kazal-type serine protease inhibitor precursor, expressed
-1.3638	0	0	0	0	0	LOC_Os01g59630	exostosin family domain containing protein, expressed
-1.38725	0	0	0	0	0	LOC_Os01g59660	MYB family transcription factor, putative, expressed
1.31028	0	0	1.54721	0	1.05624	LOC_Os01g59670	expressed protein
-2.11467	0	0	-1.75673	0	0	LOC_Os01g59730	ribosomal protein L7Ae, putative, expressed
0	0	0	-2.05933	0	3.24252	LOC_Os01g59740	expressed protein
0	0	-1.37218	0	-1.94644	-1.25827	LOC_Os01g59750	histidine triad family protein, putative, expressed
-1.44693	0	0	0	-1.4798	-1.50066	LOC_Os01g59760	bZIP transcription factor, putative, expressed
2.2759	1.35784	0	0	2.16104	1.6368	LOC_Os01g59790	ADP-ribosylation factor, putative, expressed
-1.09005	0	0	0	0	0	LOC_Os01g59800	EAP30/Vps36 family domain containing protein, expressed
0	0	-2.48622	0	-3.61536	0	LOC_Os01g59840	Os1bglu3 - beta-glucosidase homologue, similar to G. max isohydroxyurate hydrolase, expressed
-1.49271	0	0	-1.59903	0	0	LOC_Os01g59860	expressed protein
4.97771	0	0	1.46981	0	0	LOC_Os01g59880	inositol-1, 4, 5-trisphosphate 5-phosphatase, putative, expressed
2.42789	1.5382	0	1.4493	0	1.21593	LOC_Os01g59900	expressed protein
0	1.26254	0	0	0	0	LOC_Os01g59910	OsFBX29 - F-box domain containing protein, expressed
-1.20784	0	-1.72467	0	-4.1253	-1.89597	LOC_Os01g59920	cysteine synthase, chloroplast precursor, putative, expressed
0	0	0	0	0	1.86332	LOC_Os01g59930	NADH-cytochrome b5 reductase, putative, expressed
0	1.17845	0	0	0	-1.14923	LOC_Os01g59970	expressed protein
0	0	0	0	0	-1.77107	LOC_Os01g59980	zinc finger family protein, putative, expressed
6.17309	1.21976	0	3.24764	0	8.4773	LOC_Os01g60020	NAC domain transcription factor, putative, expressed
1.39153	0	0	0	0	0	LOC_Os01g60040	HEAT repeat family protein, putative, expressed
-2.24657	0	0	0	0	0	LOC_Os01g60100	transposon protein, putative, unclassified, expressed
1.11956	0	0	0	0	-2.33564	LOC_Os01g60120	transmembrane protein 56, putative, expressed
-3.855	-1.06066	0	0	0	0	LOC_Os01g60170	DUF567 domain containing protein, putative, expressed
-1.54442	0	0	0	-1.39541	0	LOC_Os01g60200	expressed protein
0	0	0	0	0	1.73146	LOC_Os01g60260	KH domain containing protein, putative, expressed
0	0	0	0	1.41732	0	LOC_Os01g60270	homeobox domain containing protein, expressed
2.16404	0	0	0	0	0	LOC_Os01g60280	ATP binding protein, putative, expressed
0	0	1.16964	0	1.28079	0	LOC_Os01g60309	retrotransposon protein, putative, Ty1-copia subclass, expressed
-1.55345	0	0	0	0	0	LOC_Os01g60350	expressed protein
3.34145	1.58778	0	0	0	3.1228	LOC_Os01g60420	expressed protein
0	0	-2.5609	0	-3.24271	0	LOC_Os01g60450	cytochrome P450, putative, expressed
4.02808	2.13856	2.37029	4.80861	2.41421	2.35864	LOC_Os01g60600	WRKY108, expressed
6.7806	0	4.23419	6.30015	3.38769	4.3906	LOC_Os01g60640	WRKY21, expressed
0	0	0	0	0	1.30191	LOC_Os01g60650	non-green plastid inner envelope membrane protein, putative, expressed
1.71106	0	0	0	1.2891	1.93965	LOC_Os01g60700	serine/threonine-protein kinase NAK, putative, expressed
-3.52656	1.90721	0	-3.07974	0	-3.18341	LOC_Os01g60730	RING-H2 finger protein, putative, expressed
0	-1.39229	0	0	0	-1.81576	LOC_Os01g60770	expansin precursor, putative, expressed
-1.1281	0	0	0	0	0	LOC_Os01g60780	solute carrier family 35 member E3, putative, expressed
0	0	-1.75764	-1.58197	0	1.59758	LOC_Os01g60790	40S ribosomal protein S26, putative, expressed
2.46912	0	0	0	0	0	LOC_Os01g60800	expressed protein
-2.73296	0	0	0	-3.05229	-2.71079	LOC_Os01g60810	DUF623 domain containing protein, expressed
-2.0835	0	0	0	0	-2.26729	LOC_Os01g60830	expressed protein
-2.24217	0	-1.36202	-1.64562	0	-1.63747	LOC_Os01g60850	expressed protein
-2.06737	0	0	0	0	0	LOC_Os01g60860	spotted leaf 11, putative, expressed
0	0	2.22426	0	0	-1.02529	LOC_Os01g60910	CAMK_KIN1/SNF1/Nim1_like.12 - CAMK includes calcium/calmodulin depedent protein kinases, expressed
2.69424	0	0	0	0	0	LOC_Os01g60930	expressed protein
-1.03477	0	0	-2.99294	0	-3.3436	LOC_Os01g61010	nodulin, putative, expressed
0	0	0	0	-1.25473	2.62441	LOC_Os01g61060	SAG20, putative, expressed
0	0	-1.44535	0	-1.36037	0	LOC_Os01g61070	heavy metal-associated domain containing protein, expressed
6.30124	1.35975	0	5.05351	0	5.62892	LOC_Os01g61080	WRKY24, expressed
-1.11442	0	0	0	0	-2.24064	LOC_Os01g61120	expressed protein
0	0	1.25263	0	0	0	LOC_Os01g61180	exo70 exocyst complex subunit domain containing protein, expressed
1.8869	0	0	0	0	0	LOC_Os01g61190	exo70 exocyst complex subunit, putative, expressed
-1.0321	0	0	0	0	-1.16529	LOC_Os01g61230	dihydroflavonol-4-reductase, putative, expressed
-1.89576	0	0	-1.05915	-2.47196	0	LOC_Os01g61320	thioredoxin, putative, expressed
0	0	0	0	0	1.10289	LOC_Os01g61380	lactate/malate dehydrogenase, putative, expressed
0	0	0	0	0	-1.11527	LOC_Os01g61400	sufB/sufD domain containing protein, putative, expressed
0	0	0	1.11498	0	0	LOC_Os01g61410	NADH-ubiquinone oxidoreductase, mitochondrial precursor, putative, expressed
0	0	0	0	0	1.64249	LOC_Os01g61440	expressed protein
3.52697	0	0	0	2.12116	4.64224	LOC_Os01g61460	leaf senescence related protein, putative, expressed
2.96944	0	-2.9185	0	0	3.07443	LOC_Os01g61510	ammonium transporter protein, putative, expressed
0	-1.69692	0	0	0	6.95431	LOC_Os01g61610	flavonol synthase/flavanone 3-hydroxylase, putative, expressed
5.27754	1.4025	1.33562	2.12902	0	2.91235	LOC_Os01g61620	protein kinase family protein, putative, expressed
-2.58206	-1.24139	-1.57569	0	-3.71395	-3.41949	LOC_Os01g61630	expressed protein
-1.35014	0	0	0	-1.57738	-2.1183	LOC_Os01g61670	ureidoglycolate hydrolase, putative, expressed
0	0	1.31361	0	1.29011	0	LOC_Os01g61680	expressed protein
3.4194	0	0	2.2609	0	0	LOC_Os01g61690	OsSCP5 - Putative Serine Carboxypeptidase homologue, expressed
-2.65113	0	0	0	-2.15544	0	LOC_Os01g61700	ATP-dependent Clp protease adaptor protein ClpS containing protein, expressed
0	0	0	0	1.0489	0	LOC_Os01g61710	coatomer subunit delta, putative, expressed
-1.06281	0	-1.15558	0	0	0	LOC_Os01g61720	IQ calmodulin-binding motif domain containing protein, expressed
2.6106	0	0	0	1.36266	1.52516	LOC_Os01g61780	vacuolar ATP synthase 98 kDa subunit, putative, expressed
0	0	0	0	0	1.23689	LOC_Os01g61814	40S ribosomal protein S23, putative, expressed
1.23559	0	1.0488	0	1.34817	0	LOC_Os01g61830	zinc finger C-x8-C-x5-C-x3-H type family protein, expressed
0	0	0	0	0	1.05086	LOC_Os01g61860	TBC domain containing protein, expressed
-1.41698	0	-1.30467	0	-1.47563	-2.4217	LOC_Os01g61880	respiratory burst oxidase, putative, expressed
0	0	0	0	0	-1.00202	LOC_Os01g61910	KIP1, putative, expressed
-1.23536	0	-1.39199	-2.39906	-1.2873	0	LOC_Os01g61920	Core histone H2A/H2B/H3/H4 domain containing protein, putative, expressed
2.06132	0	0	0	0	3.00726	LOC_Os01g61970	Lung seven transmembrane receptor domain containing protein, putative, expressed
5.91676	1.32584	0	3.48691	3.21466	7.18171	LOC_Os01g61990	ankyrin repeat-containing protein, putative, expressed
1.39149	0	0	0	0	1.86754	LOC_Os01g62020	NAD dependent epimerase/dehydratase family domain containing protein, expressed
-2.02403	0	-1.68817	-1.2718	0	0	LOC_Os01g62060	plant-specific domain TIGR01589 family protein, expressed
0	0	1.6757	0	0	0	LOC_Os01g62070	cation efflux family protein, putative, expressed
0	0	0	0	0	-2.16831	LOC_Os01g62130	ZOS1-14 - C2H2 zinc finger protein, expressed
6.37941	2.35783	0	6.39879	2.56498	0	LOC_Os01g62190	ZOS1-15 - C2H2 zinc finger protein, expressed
0	0	0	-1.57422	0	2.12385	LOC_Os01g62210	50S ribosomal protein L17, putative, expressed
2.33581	0	-1.4899	0	0	0	LOC_Os01g62230	Core histone H2A/H2B/H3/H4 domain containing protein, putative, expressed
1.88914	0	0	1.21565	0	0	LOC_Os01g62244	ubiquitin-conjugating enzyme, putative, expressed
6.2658	2.15514	0	2.82526	0	0	LOC_Os01g62290	DnaK family protein, putative, expressed
1.95107	0	1.13226	0	2.78202	2.40265	LOC_Os01g62300	SLT1 protein, putative, expressed
0	0	0	-1.17673	0	1.44936	LOC_Os01g62350	60S ribosomal protein L36-2, putative, expressed
0	-1.26063	0	0	-1.32622	0	LOC_Os01g62370	ENTH domain containing protein, expressed
2.39427	1.65646	1.4364	1.1255	1.9829	1.29293	LOC_Os01g62410	MYB family transcription factor, putative, expressed
2.71385	2.70641	0	0	0	2.00861	LOC_Os01g62420	triosephosphate isomerase, cytosolic, putative, expressed
4.71342	1.0556	-2.3781	3.20836	0	6.54924	LOC_Os01g62430	C2 domain containing protein, putative, expressed
0	0	0	0	0	-1.53388	LOC_Os01g62440	ribonuclease protein, putative, expressed
0	1.80693	0	0	0	0	LOC_Os01g62460	ZOS1-16 - C2H2 zinc finger protein, expressed
0	2.0298	0	0	0	0	LOC_Os01g62480	laccase precursor protein; putative; expressed
1.32513	0	1.25396	0	1.51372	0	LOC_Os01g62500	OsFtsH3 FtsH protease, homologue of AtFtsH3/10, expressed
0	2.89061	0	0	0	0	LOC_Os01g62584	peptidase aspartic family protein; putative; expressed
0	0	2.66061	0	2.2314	1.89418	LOC_Os01g62610	peptidyl-prolyl cis-trans isomerase, FKBP-type, putative, expressed
1.11671	0	0	0	0	1.11025	LOC_Os01g62620	DHHC zinc finger domain containing protein, expressed
0	-1.31775	0	0	0	0	LOC_Os01g62630	aspartic proteinase nepenthesin precursor, putative, expressed
0	0	0	0	0	-1.57891	LOC_Os01g62660	MYB family transcription factor, putative, expressed
2.23353	0	0	0	0	0	LOC_Os01g62670	avr9/Cf-9 rapidly elicited protein, putative, expressed
0	0	1.13798	0	-1.11178	-1.14365	LOC_Os01g62750	expressed protein
-2.48633	0	0	0	0	-1.82977	LOC_Os01g62760	protein phosphatase 2C, putative, expressed
0	1.67418	1.97093	0	0	0	LOC_Os01g62770	expressed protein
0	0	2.02316	0	0	0	LOC_Os01g62780	expressed protein
2.12332	0	0	0	1.50182	1.57395	LOC_Os01g62790	expressed protein
0	0	0	1.07089	0	0	LOC_Os01g62810	regulator of chromosome condensation, putative, expressed
0	0	0	0	0	-2.04121	LOC_Os01g62840	mannose-1-phosphate guanyltransferase, putative, expressed
2.86619	0	0	1.75462	2.19941	3.50052	LOC_Os01g62850	membrane associated DUF588 domain containing protein, putative, expressed
1.80872	0	0	1.57684	3.62616	2.10289	LOC_Os01g62870	oxidoreductase, aldo/keto reductase family protein, putative, expressed
0	0	0	0	1.60128	2.24852	LOC_Os01g62880	oxidoreductase, aldo/keto reductase family protein, putative, expressed
1.75324	0	0	-1.63486	0	-1.98223	LOC_Os01g62900	amino acid kinase, putative, expressed
0	0	0	0	0	-1.76105	LOC_Os01g62910	CRR2, putative, expressed
-1.06686	0	0	0	-1.14604	0	LOC_Os01g62920	homeodomain protein, putative, expressed
1.99801	0	1.24392	1.41527	1.87346	2.12463	LOC_Os01g62950	ras-related protein, putative, expressed
2.46018	1.43437	2.8142	1.99158	3.06749	0	LOC_Os01g62970	expressed protein
0	-1.28187	3.78792	0	0	0	LOC_Os01g62980	LTPL101 - Protease inhibitor/seed storage/LTP family protein precursor, expressed
0	1.06686	0	0	0	0	LOC_Os01g63050	expressed protein
5.23978	1.82003	0	2.86254	4.01002	3.56429	LOC_Os01g63060	phosphatidic acid phosphatase-related, putative, expressed
0	0	0	0	0	-2.59947	LOC_Os01g63190	laccase precursor protein, putative, expressed
2.68137	4.19372	0	0	0	2.86709	LOC_Os01g63210	SOUL heme-binding protein, putative, expressed
1.31832	0	0	0	-1.027	0	LOC_Os01g63220	kinase, pfkB family, putative, expressed
1.69529	1.96286	1.94567	0	1.89085	0	LOC_Os01g63230	growth regulator related protein, putative, expressed
0	0	0	0	-1.37135	-1.92632	LOC_Os01g63270	alpha-glucan phosphorylast isozyme, putative, expressed
1.0263	0	0	0	0	-2.40931	LOC_Os01g63280	tyrosine protein kinase domain containing protein, putative, expressed
-1.65899	0	1.39972	0	-1.12832	0	LOC_Os01g63290	transporter, major facilitator family, putative, expressed
3.76094	0	0	2.38155	-3.20992	0	LOC_Os01g63380	transposon protein, putative, unclassified, expressed
0	0	0	0	1.72189	1.39584	LOC_Os01g63410	expressed protein
-1.59726	0	0	0	0	0	LOC_Os01g63420	OsFBL4 - F-box domain and LRR containing protein, expressed
0	0	0	0	-1.42971	-1.51058	LOC_Os01g63444	expressed protein
-1.98754	0	0	-1.30248	0	0	LOC_Os01g63460	MYB family transcription factor, putative, expressed
0	-1.40442	0	0	0	0	LOC_Os01g63480	transferase family protein, putative, expressed
0	0	0	0	0	6.77582	LOC_Os01g63610	retrotransposon protein, putative, unclassified, expressed
-3.02261	0	-2.78157	-2.83198	0	0	LOC_Os01g63620	expressed protein
3.61097	2.81306	0	3.62782	0	3.47672	LOC_Os01g63690	hs1, putative, expressed
[truncated: 12,142 more rows]

## Sheet: ST 2c. DEGs Barley
Supplemental Table 2c. List of all differentially expressed genes in barley in response to different stress treatments (log2 FC shown). Genes were called as differentially expressed with a false discovery rate FDR < 0.05 and a |log2 (fold change)|>1. Expression values that did not meet these criteria were set to zero. 3AT = 3-amino-1,2,4-triazole; AA = antimycin A; ABA = abscisic acid; MV = methy…
[truncated: 14,473 more rows]

[truncated: 3 more sheets: ST 3a. Arabidopsis, ST 3a. Rice, ST 3c. Barley]
