# Supplementary material for: Cross-species transcriptomic analyses reveals common and opposite responses in Arabidopsis, rice and barley following oxidative stress and hormone treatment
Source: BMC Plant Biol. 2022 Feb 4;22:62. doi: 10.1186/s12870-021-03406-7 (PMC8815143; doi:10.1186/s12870-021-03406-7)
Supplement: Supplementary file 2 — Additional file 2: Supplemental Table 1. Gene expression of marker genes to validate stress treatments. Supplemental Table 2. Log2 FC of all differentially expressed genes in response to different stress treatments. Supplemental Table 3. Functional categories of differentially expressed genes in all species. Supplemental Table 4. Orthogroup inference in Arabidopsis, rice and barley and expression responses of DEGs within these. Supplemental Table 5. Conserved stress responses across species. Supplemental Table 6. Gene ontology (GO) analysis of differentially expressed Arabidopsis genes in response to stress. Supplemental Table 7. Gene expression pattern and the functional role of Arabidopsis genes. Supplemental Table 8. MDM enrichment analysis and identification of MDS candidate genes. Supplemental Table 9. Oppositely responsive genes in Arabidopsis, rice and barley following stress treatments. Supplemental Table 10. List of transcription factors in Arabidopsis, rice and barley. Supplemental Table 11. Enrichment analysis of all transcription factor families in response to stress in Arabidopsis, rice and barley. Supplemental Table 12. Oppositely responsive transcription factor families in different stress treatments. Supplemental Table 13. List of all qRT-PCR primer used in this study. [file 12870_2021_3406_MOESM2_ESM.zip › ST_4-6.xlsx]

## Sheet: ST4a. OrthoFinder output
Supplemental Table 4a. Orthogroup inference in Arabidopsis, rice and barley. OrthoFinder (Emms and Kelly, 2015) was used as described in materials and methods to define sets of orthologous genes, termed orthogroups (OGs) containing orthologues and paralogues.
OG	Arabidopsis	Rice	Barley
OG0000000	AT1G33710, AT1G34440, AT1G43730, AT1G44941, AT1G45063, AT1G50080, AT1G60720, AT2G02520, AT2G19146, AT3G25720, AT3G25727, AT3G27590, AT4G04650, AT4G05095, AT4G10613, AT5G11565, AT5G16486, AT5G18880, AT5G28615, AT5G59060	LOC_Os01g02450, LOC_Os01g04680, LOC_Os01g05780, LOC_Os01g19310, LOC_Os01g25000, LOC_Os01g45100, LOC_Os01g49450, LOC_Os01g54610, LOC_Os01g54640, LOC_Os01g59230, LOC_Os01g66750, LOC_Os01g72500, LOC_Os02g02660, LOC_Os02g03380, LOC_Os02g20450, LOC_Os02g34740, LOC_Os02g39440, LOC_Os02g49170, LOC_Os02g51190, LOC_Os03g29550, LOC_Os03g43660, LOC_Os03g58220, LOC_Os03g63980, LOC_Os04g02660, LOC_Os04g04340,…	HORVU0Hr1G000400, HORVU0Hr1G002620, HORVU0Hr1G003880, HORVU0Hr1G006410, HORVU0Hr1G007010, HORVU0Hr1G008510, HORVU0Hr1G010510, HORVU0Hr1G010980, HORVU0Hr1G011780, HORVU0Hr1G011800, HORVU0Hr1G013360, HORVU0Hr1G015350, HORVU0Hr1G016030, HORVU0Hr1G016060, HORVU0Hr1G016100, HORVU0Hr1G020820, HORVU0Hr1G021520, HORVU0Hr1G021750, HORVU0Hr1G025280, HORVU0Hr1G025290, HORVU0Hr1G036210, HORVU0Hr1G038280, HOR…
OG0000001	AT4G20520, AT4G20535, AT4G20545, AT4G20555, AT4G20565, AT4G20575, AT4G20650, AT4G20700, AT4G20707, AT4G20947	LOC_Os01g07860, LOC_Os01g14490, LOC_Os01g25730, LOC_Os01g33440, LOC_Os01g33750, LOC_Os01g47510, LOC_Os01g50220, LOC_Os01g51650, LOC_Os02g12620, LOC_Os02g15190, LOC_Os02g16090, LOC_Os02g27120, LOC_Os02g39860, LOC_Os02g51200, LOC_Os03g10280, LOC_Os03g22090, LOC_Os03g31060, LOC_Os03g33500, LOC_Os03g39900, LOC_Os03g43040, LOC_Os03g52950, LOC_Os03g56910, LOC_Os03g60670, LOC_Os03g62314, LOC_Os04g01340,…	HORVU0Hr1G003090, HORVU0Hr1G008000, HORVU0Hr1G008160, HORVU0Hr1G009210, HORVU0Hr1G009830, HORVU0Hr1G010720, HORVU0Hr1G011000, HORVU0Hr1G011640, HORVU0Hr1G011930, HORVU0Hr1G011980, HORVU0Hr1G016670, HORVU0Hr1G019090, HORVU0Hr1G019200, HORVU0Hr1G026050, HORVU0Hr1G035800, HORVU0Hr1G039480, HORVU0Hr1G040090, HORVU1Hr1G004350, HORVU1Hr1G009670, HORVU1Hr1G013090, HORVU1Hr1G013510, HORVU1Hr1G013550, HOR…
OG0000002	AT1G10000, AT3G26855	LOC_Os01g57599, LOC_Os01g60820, LOC_Os01g65470, LOC_Os02g12630, LOC_Os03g48904, LOC_Os03g63570, LOC_Os04g21800, LOC_Os04g22460, LOC_Os04g31180, LOC_Os04g34680, LOC_Os04g51590, LOC_Os05g15210, LOC_Os05g23790, LOC_Os06g20490, LOC_Os06g43920, LOC_Os08g09130, LOC_Os08g12980, LOC_Os09g29620, LOC_Os10g35080, LOC_Os11g07810, LOC_Os11g17760, LOC_Os11g20750, LOC_Os12g05160, LOC_Os12g38160	HORVU0Hr1G003740, HORVU0Hr1G003990, HORVU0Hr1G004010, HORVU0Hr1G006910, HORVU0Hr1G012040, HORVU0Hr1G013630, HORVU0Hr1G013690, HORVU0Hr1G027260, HORVU0Hr1G028100, HORVU0Hr1G038580, HORVU0Hr1G038860, HORVU0Hr1G039440, HORVU0Hr1G039860, HORVU0Hr1G040130, HORVU1Hr1G000770, HORVU1Hr1G001380, HORVU1Hr1G002610, HORVU1Hr1G002630, HORVU1Hr1G003380, HORVU1Hr1G003820, HORVU1Hr1G004300, HORVU1Hr1G004460, HOR…
OG0000003	NA	LOC_Os01g03590, LOC_Os01g04140, LOC_Os01g07820, LOC_Os01g08730, LOC_Os01g10390, LOC_Os01g18190, LOC_Os01g18200, LOC_Os01g18260, LOC_Os01g18550, LOC_Os01g19070, LOC_Os01g19960, LOC_Os01g20080, LOC_Os01g20190, LOC_Os01g21480, LOC_Os01g21490, LOC_Os01g22200, LOC_Os01g24510, LOC_Os01g24520, LOC_Os01g24530, LOC_Os01g25120, LOC_Os01g25700, LOC_Os01g27080, LOC_Os01g28070, LOC_Os01g28184, LOC_Os01g28420,…	HORVU0Hr1G001030, HORVU1Hr1G025720, HORVU2Hr1G112690, HORVU3Hr1G099810, HORVU4Hr1G054260, HORVU5Hr1G101190, HORVU7Hr1G005020, HORVU7Hr1G016030, HORVU7Hr1G030590, HORVU7Hr1G039070
OG0000004	NA	LOC_Os01g01090, LOC_Os01g02210, LOC_Os01g06200, LOC_Os01g09610, LOC_Os01g15190, LOC_Os01g19660, LOC_Os01g29370, LOC_Os01g35470, LOC_Os01g35730, LOC_Os01g36140, LOC_Os01g37230, LOC_Os01g38300, LOC_Os01g45220, LOC_Os02g01580, LOC_Os02g07530, LOC_Os02g18200, LOC_Os02g25440, LOC_Os02g31170, LOC_Os02g38280, LOC_Os02g45800, LOC_Os02g58700, LOC_Os03g03220, LOC_Os03g03240, LOC_Os03g23890, LOC_Os03g26400,…	HORVU3Hr1G057590
OG0000005	NA	LOC_Os01g03010, LOC_Os02g01470, LOC_Os02g20640, LOC_Os02g21840, LOC_Os03g53570, LOC_Os04g11350, LOC_Os04g13450, LOC_Os04g19260, LOC_Os04g24490, LOC_Os06g09060, LOC_Os07g08630, LOC_Os07g22230, LOC_Os09g08350, LOC_Os09g10900, LOC_Os10g06110, LOC_Os11g20260, LOC_Os11g37020, LOC_Os11g45010, LOC_Os12g09200, LOC_Os12g09210, LOC_Os12g24780	HORVU0Hr1G011670, HORVU0Hr1G011890, HORVU0Hr1G014820, HORVU0Hr1G015480, HORVU0Hr1G017590, HORVU0Hr1G030590, HORVU0Hr1G031590, HORVU0Hr1G035400, HORVU0Hr1G036220, HORVU0Hr1G038570, HORVU1Hr1G004170, HORVU1Hr1G007520, HORVU1Hr1G008730, HORVU1Hr1G011070, HORVU1Hr1G011180, HORVU1Hr1G011220, HORVU1Hr1G014870, HORVU1Hr1G018950, HORVU1Hr1G021200, HORVU1Hr1G021380, HORVU1Hr1G023080, HORVU1Hr1G024010, HOR…
OG0000006	ATMG01250	LOC_Os01g23670, LOC_Os01g38320, LOC_Os01g47830, LOC_Os02g31120, LOC_Os02g37840, LOC_Os03g39560, LOC_Os03g39680, LOC_Os04g29424, LOC_Os05g06580, LOC_Os05g20610, LOC_Os05g28790, LOC_Os05g38340, LOC_Os06g24080, LOC_Os06g46710, LOC_Os07g22129, LOC_Os07g48580, LOC_Os08g39670, LOC_Os09g39630, LOC_Os10g28250, LOC_Os11g08390, LOC_Os11g12640, LOC_Os11g20650, LOC_Os12g11410, LOC_Os12g14630, LOC_Os12g15500,…	HORVU0Hr1G006480, HORVU0Hr1G011910, HORVU0Hr1G012540, HORVU0Hr1G014380, HORVU0Hr1G018620, HORVU0Hr1G019480, HORVU0Hr1G023220, HORVU0Hr1G023620, HORVU0Hr1G037840, HORVU1Hr1G006000, HORVU1Hr1G009660, HORVU1Hr1G013000, HORVU1Hr1G015160, HORVU1Hr1G029000, HORVU1Hr1G033540, HORVU1Hr1G033780, HORVU1Hr1G036570, HORVU1Hr1G040270, HORVU1Hr1G040350, HORVU1Hr1G044380, HORVU1Hr1G051390, HORVU1Hr1G054650, HOR…
OG0000007	AT1G05080, AT1G06630, AT1G13780, AT1G16930, AT1G16940, AT1G16945, AT1G19070, AT1G19410, AT1G21990, AT1G22000, AT1G26890, AT1G32020, AT1G32375, AT1G47915, AT1G47920, AT1G48390, AT1G48400, AT1G50980, AT1G51055, AT1G51370, AT1G52650, AT1G55030, AT1G55660, AT1G56610, AT1G58310, AT1G60400, AT1G60410, AT1G64540, AT1G66290, AT1G66300, AT1G66310, AT1G66320, AT1G66640, AT1G69630, AT1G78730, AT1G78740, AT1…	NA	NA
OG0000008	AT4G03566	LOC_Os01g07510, LOC_Os01g54060, LOC_Os03g16300, LOC_Os03g44330, LOC_Os04g56420, LOC_Os06g37540, LOC_Os07g48590, LOC_Os08g09980, LOC_Os08g14930, LOC_Os10g32790, LOC_Os11g13760	HORVU0Hr1G003300, HORVU0Hr1G004740, HORVU0Hr1G013260, HORVU0Hr1G016020, HORVU0Hr1G016090, HORVU0Hr1G023240, HORVU0Hr1G028920, HORVU0Hr1G032020, HORVU0Hr1G035030, HORVU1Hr1G015580, HORVU1Hr1G016470, HORVU1Hr1G026310, HORVU1Hr1G033790, HORVU1Hr1G036520, HORVU1Hr1G036590, HORVU1Hr1G037710, HORVU1Hr1G040260, HORVU1Hr1G043670, HORVU1Hr1G055030, HORVU1Hr1G055080, HORVU1Hr1G057810, HORVU1Hr1G059830, HOR…
OG0000009	AT1G14200, AT1G15100, AT1G20823, AT1G26800, AT1G72220, AT1G76410, AT2G01150, AT2G17450, AT2G18670, AT2G44578, AT2G44581, AT3G11110, AT3G30460, AT3G51325, AT3G60966, AT4G30370, AT4G33565, AT4G35480, AT4G38140, AT5G01880, AT5G10380, AT5G41430, AT5G41450, AT5G42200	LOC_Os01g11460, LOC_Os01g11480, LOC_Os01g11500, LOC_Os01g11520, LOC_Os01g20930, LOC_Os01g60730, LOC_Os01g61470, LOC_Os02g08200, LOC_Os02g14990, LOC_Os02g15000, LOC_Os02g15010, LOC_Os02g15020, LOC_Os02g15060, LOC_Os02g15080, LOC_Os02g15100, LOC_Os02g15110, LOC_Os02g15120, LOC_Os02g36300, LOC_Os02g44700, LOC_Os02g46100, LOC_Os02g49710, LOC_Os02g50290, LOC_Os02g58540, LOC_Os03g22080, LOC_Os03g22110,…	HORVU0Hr1G001140, HORVU0Hr1G002870, HORVU0Hr1G021400, HORVU0Hr1G021450, HORVU0Hr1G031650, HORVU0Hr1G038880, HORVU0Hr1G039650, HORVU1Hr1G001970, HORVU1Hr1G005630, HORVU1Hr1G036510, HORVU1Hr1G067710, HORVU1Hr1G069670, HORVU1Hr1G070640, HORVU2Hr1G010970, HORVU2Hr1G013420, HORVU2Hr1G018680, HORVU2Hr1G059490, HORVU2Hr1G077490, HORVU2Hr1G093960, HORVU2Hr1G094860, HORVU2Hr1G104860, HORVU3Hr1G007990, HOR…
OG0000010	NA	LOC_Os08g09890	HORVU0Hr1G002860, HORVU0Hr1G006390, HORVU0Hr1G011020, HORVU0Hr1G012200, HORVU0Hr1G019440, HORVU0Hr1G035780, HORVU1Hr1G015980, HORVU1Hr1G016440, HORVU1Hr1G016590, HORVU1Hr1G029020, HORVU1Hr1G029390, HORVU1Hr1G030840, HORVU1Hr1G033760, HORVU1Hr1G040300, HORVU1Hr1G040390, HORVU1Hr1G043350, HORVU1Hr1G047120, HORVU1Hr1G050670, HORVU1Hr1G071230, HORVU1Hr1G080280, HORVU1Hr1G089920, HORVU2Hr1G027140, HOR…
OG0000011	NA	LOC_Os05g22910, LOC_Os11g20760	HORVU0Hr1G001090, HORVU0Hr1G001870, HORVU0Hr1G009820, HORVU0Hr1G015790, HORVU0Hr1G016760, HORVU0Hr1G017920, HORVU0Hr1G023780, HORVU0Hr1G029260, HORVU1Hr1G002560, HORVU1Hr1G003690, HORVU1Hr1G007500, HORVU1Hr1G010100, HORVU1Hr1G010610, HORVU1Hr1G019360, HORVU1Hr1G030110, HORVU1Hr1G035480, HORVU1Hr1G041570, HORVU1Hr1G045290, HORVU1Hr1G053430, HORVU1Hr1G058920, HORVU1Hr1G062060, HORVU1Hr1G064740, HOR…
OG0000012	NA	LOC_Os01g16700, LOC_Os02g20010, LOC_Os03g33750, LOC_Os04g12440, LOC_Os04g21480, LOC_Os04g27610, LOC_Os06g24310, LOC_Os07g05240, LOC_Os07g26510, LOC_Os08g07900, LOC_Os10g07180, LOC_Os10g39080, LOC_Os11g22620, LOC_Os12g09410, LOC_Os12g19890, LOC_Os12g29450, LOC_Os12g43900	HORVU0Hr1G011060, HORVU0Hr1G014340, HORVU0Hr1G021090, HORVU1Hr1G005930, HORVU1Hr1G012040, HORVU1Hr1G015110, HORVU1Hr1G015170, HORVU1Hr1G026380, HORVU1Hr1G028120, HORVU1Hr1G029010, HORVU1Hr1G033880, HORVU1Hr1G036550, HORVU1Hr1G044910, HORVU1Hr1G053700, HORVU1Hr1G055070, HORVU1Hr1G069030, HORVU1Hr1G071310, HORVU1Hr1G080260, HORVU1Hr1G084550, HORVU2Hr1G002070, HORVU2Hr1G011620, HORVU2Hr1G017980, HOR…
OG0000013	AT3G20620, AT5G03970	LOC_Os01g28520, LOC_Os01g37670, LOC_Os02g15160, LOC_Os02g18614, LOC_Os02g18630, LOC_Os02g18640, LOC_Os02g19200, LOC_Os02g19410, LOC_Os03g41290, LOC_Os04g08460, LOC_Os04g25840, LOC_Os05g05510, LOC_Os05g25580, LOC_Os05g27550, LOC_Os06g13850, LOC_Os06g13960, LOC_Os06g13990, LOC_Os06g40220, LOC_Os07g02890, LOC_Os07g02910, LOC_Os07g02930, LOC_Os07g03090, LOC_Os07g03100, LOC_Os07g03110, LOC_Os07g04750,…	HORVU0Hr1G030100, HORVU0Hr1G040460, HORVU1Hr1G010280, HORVU1Hr1G020150, HORVU1Hr1G052570, HORVU1Hr1G052660, HORVU1Hr1G073800, HORVU2Hr1G012180, HORVU2Hr1G024620, HORVU2Hr1G034070, HORVU2Hr1G062360, HORVU2Hr1G062550, HORVU2Hr1G070290, HORVU2Hr1G072710, HORVU2Hr1G087410, HORVU2Hr1G087440, HORVU3Hr1G007070, HORVU3Hr1G012060, HORVU3Hr1G017080, HORVU3Hr1G022610, HORVU3Hr1G066700, HORVU3Hr1G073350, HOR…
OG0000014	ATMG00810, ATMG00820	LOC_Os01g05370, LOC_Os01g53170, LOC_Os01g65290, LOC_Os01g67800, LOC_Os02g01050, LOC_Os02g04070, LOC_Os02g06140, LOC_Os02g18760, LOC_Os02g32300, LOC_Os03g30720, LOC_Os03g36684, LOC_Os04g12880, LOC_Os04g19330, LOC_Os04g21100, LOC_Os04g29250, LOC_Os04g34650, LOC_Os04g49790, LOC_Os05g10890, LOC_Os05g19020, LOC_Os05g31600, LOC_Os05g51730, LOC_Os06g28390, LOC_Os06g41200, LOC_Os07g15560, LOC_Os07g29140,…	HORVU0Hr1G006700, HORVU0Hr1G008410, HORVU0Hr1G018860, HORVU0Hr1G018880, HORVU1Hr1G006530, HORVU1Hr1G019230, HORVU1Hr1G034890, HORVU1Hr1G035180, HORVU1Hr1G040470, HORVU1Hr1G043740, HORVU1Hr1G050660, HORVU1Hr1G051750, HORVU1Hr1G054790, HORVU1Hr1G060600, HORVU1Hr1G062150, HORVU1Hr1G069930, HORVU1Hr1G084890, HORVU1Hr1G089200, HORVU2Hr1G002810, HORVU2Hr1G011950, HORVU2Hr1G024230, HORVU2Hr1G024960, HOR…
OG0000015	AT1G11620, AT1G11810, AT1G12170, AT1G12190, AT1G24800, AT1G24881, AT1G25055, AT1G25141, AT1G25150, AT1G25211, AT1G31510, AT1G32140, AT1G32430, AT1G47390, AT1G51290, AT1G51320, AT1G54550, AT1G58090, AT1G59680, AT1G62270, AT1G65990, AT1G66490, AT1G67450, AT1G77650, AT2G04920, AT2G07120, AT2G07140, AT2G11200, AT2G14710, AT2G17310, AT2G17830, AT2G18780, AT2G24510, AT2G27520, AT2G38590, AT2G39355, AT3…	NA	NA
OG0000016	NA	LOC_Os01g01530, LOC_Os01g20150, LOC_Os01g24410, LOC_Os01g24660, LOC_Os01g63740, LOC_Os02g28250, LOC_Os02g29600, LOC_Os02g29950, LOC_Os02g34010, LOC_Os02g45020, LOC_Os03g14490, LOC_Os03g29010, LOC_Os03g33070, LOC_Os03g37742, LOC_Os03g45490, LOC_Os03g57820, LOC_Os03g62460, LOC_Os04g01840, LOC_Os04g03030, LOC_Os04g05590, LOC_Os04g08130, LOC_Os04g08480, LOC_Os04g11950, LOC_Os04g13600, LOC_Os04g16030,…	NA
OG0000017	AT2G02103, AT2G13450, AT2G13500, AT2G13510, AT2G16676, AT2G17905, AT2G17920, AT2G41590, AT3G31430, AT3G42140, AT3G47920, AT3G57587, AT4G02000, AT5G18636, AT5G25200, AT5G25600, AT5G35737, AT5G36225, AT5G36228	LOC_Os01g08250, LOC_Os01g11920, LOC_Os01g37860, LOC_Os02g25290, LOC_Os03g30510, LOC_Os04g10740, LOC_Os04g30310, LOC_Os04g39510, LOC_Os06g27840, LOC_Os06g28660, LOC_Os06g28990, LOC_Os06g35100, LOC_Os06g50190, LOC_Os06g50210, LOC_Os07g06630, LOC_Os07g32690, LOC_Os09g09560, LOC_Os09g29920, LOC_Os09g30020, LOC_Os09g38200, LOC_Os10g04170, LOC_Os10g13840, LOC_Os11g01470, LOC_Os11g16250, LOC_Os11g18710,…	HORVU0Hr1G004290, HORVU0Hr1G006990, HORVU0Hr1G010270, HORVU0Hr1G020050, HORVU0Hr1G026040, HORVU1Hr1G003400, HORVU1Hr1G003780, HORVU1Hr1G009910, HORVU1Hr1G014790, HORVU1Hr1G019280, HORVU1Hr1G019560, HORVU1Hr1G019730, HORVU1Hr1G036160, HORVU1Hr1G043540, HORVU1Hr1G050440, HORVU1Hr1G056750, HORVU1Hr1G059930, HORVU1Hr1G061560, HORVU1Hr1G072540, HORVU1Hr1G080150, HORVU1Hr1G081100, HORVU1Hr1G088170, HOR…
OG0000018	ATMG00310	LOC_Os01g27640, LOC_Os02g01825, LOC_Os02g19670, LOC_Os02g54480, LOC_Os03g29440, LOC_Os03g41160, LOC_Os04g10720, LOC_Os04g50000, LOC_Os05g26740, LOC_Os05g47910, LOC_Os06g18130, LOC_Os07g11620, LOC_Os07g38450, LOC_Os08g22370, LOC_Os08g44720, LOC_Os10g21850, LOC_Os12g29700	HORVU0Hr1G012770, HORVU0Hr1G016730, HORVU0Hr1G019360, HORVU0Hr1G020060, HORVU0Hr1G023520, HORVU0Hr1G026060, HORVU1Hr1G003410, HORVU1Hr1G013460, HORVU1Hr1G015840, HORVU1Hr1G019550, HORVU1Hr1G038660, HORVU1Hr1G042200, HORVU1Hr1G047070, HORVU1Hr1G050140, HORVU1Hr1G053570, HORVU1Hr1G055190, HORVU1Hr1G074050, HORVU1Hr1G080130, HORVU1Hr1G084270, HORVU1Hr1G084580, HORVU1Hr1G089600, HORVU2Hr1G002530, HOR…
OG0000019	NA	LOC_Os01g29110, LOC_Os01g29900, LOC_Os01g29910, LOC_Os01g30950, LOC_Os01g31040, LOC_Os01g36750, LOC_Os01g72030, LOC_Os02g04820, LOC_Os02g05210, LOC_Os02g17670, LOC_Os02g18230, LOC_Os02g21980, LOC_Os02g23820, LOC_Os02g23822, LOC_Os02g24170, LOC_Os02g31000, LOC_Os02g39680, LOC_Os02g40470, LOC_Os03g29430, LOC_Os03g30450, LOC_Os03g31542, LOC_Os03g35330, LOC_Os03g35400, LOC_Os03g39210, LOC_Os03g45110,…	HORVU1Hr1G032350, HORVU1Hr1G059040, HORVU3Hr1G046810, HORVU4Hr1G044930, HORVU6Hr1G044980
OG0000020	AT3G51690, AT3G51700, AT5G28780	LOC_Os01g16130, LOC_Os01g44200, LOC_Os02g16300, LOC_Os02g24780, LOC_Os02g27850, LOC_Os02g44350, LOC_Os02g47340, LOC_Os03g31026, LOC_Os04g11850, LOC_Os05g14380, LOC_Os05g23690, LOC_Os06g09490, LOC_Os06g22500, LOC_Os07g15160, LOC_Os09g01375, LOC_Os09g01380, LOC_Os09g04980, LOC_Os10g22130, LOC_Os10g24940, LOC_Os12g23030, LOC_Os12g42990	HORVU0Hr1G017300, HORVU0Hr1G028900, HORVU0Hr1G032000, HORVU0Hr1G038740, HORVU1Hr1G007440, HORVU1Hr1G010140, HORVU1Hr1G018290, HORVU1Hr1G023710, HORVU1Hr1G034430, HORVU1Hr1G063790, HORVU1Hr1G066180, HORVU1Hr1G074250, HORVU1Hr1G077940, HORVU1Hr1G079920, HORVU1Hr1G090620, HORVU1Hr1G090640, HORVU1Hr1G090650, HORVU1Hr1G090680, HORVU1Hr1G095040, HORVU2Hr1G007210, HORVU2Hr1G018310, HORVU2Hr1G030650, HOR…
OG0000021	AT1G67020	LOC_Os02g40300, LOC_Os03g53550, LOC_Os04g05450, LOC_Os07g01970, LOC_Os09g21910, LOC_Os11g26940	HORVU0Hr1G026380, HORVU0Hr1G026400, HORVU0Hr1G030610, HORVU0Hr1G031900, HORVU0Hr1G035390, HORVU0Hr1G035890, HORVU0Hr1G036240, HORVU0Hr1G038760, HORVU1Hr1G010920, HORVU1Hr1G011090, HORVU1Hr1G025200, HORVU1Hr1G030430, HORVU1Hr1G033750, HORVU1Hr1G036260, HORVU1Hr1G046820, HORVU1Hr1G050280, HORVU1Hr1G055540, HORVU1Hr1G072350, HORVU2Hr1G010150, HORVU2Hr1G022880, HORVU2Hr1G026170, HORVU2Hr1G031170, HOR…
OG0000022	NA	LOC_Os01g02240, LOC_Os01g03440, LOC_Os01g06300, LOC_Os01g14290, LOC_Os01g21190, LOC_Os01g28140, LOC_Os01g31900, LOC_Os01g35410, LOC_Os01g39940, LOC_Os01g40890, LOC_Os01g45174, LOC_Os01g53320, LOC_Os01g56250, LOC_Os01g56340, LOC_Os01g57120, LOC_Os01g57190, LOC_Os01g57830, LOC_Os01g62710, LOC_Os01g67990, LOC_Os01g68430, LOC_Os01g72110, LOC_Os01g73930, LOC_Os01g74400, LOC_Os02g02610, LOC_Os02g04910,…	HORVU5Hr1G055680
OG0000023	AT4G03040, AT5G33330	LOC_Os01g05330, LOC_Os01g26960, LOC_Os01g45740, LOC_Os01g54280, LOC_Os01g70480, LOC_Os02g06750, LOC_Os02g07860, LOC_Os02g18530, LOC_Os02g18740, LOC_Os02g26760, LOC_Os02g32050, LOC_Os02g44460, LOC_Os02g50870, LOC_Os03g29330, LOC_Os03g31440, LOC_Os03g62000, LOC_Os03g62050, LOC_Os04g41170, LOC_Os06g09530, LOC_Os06g49210, LOC_Os07g22760, LOC_Os07g35630, LOC_Os07g36720, LOC_Os08g09440, LOC_Os08g12900,…	HORVU0Hr1G005040, HORVU0Hr1G027420, HORVU1Hr1G003420, HORVU1Hr1G006420, HORVU1Hr1G006470, HORVU1Hr1G007340, HORVU1Hr1G023790, HORVU1Hr1G053330, HORVU1Hr1G065870, HORVU1Hr1G075280, HORVU1Hr1G084570, HORVU1Hr1G089720, HORVU2Hr1G020660, HORVU2Hr1G023290, HORVU2Hr1G039660, HORVU2Hr1G070050, HORVU2Hr1G083320, HORVU2Hr1G085200, HORVU2Hr1G088970, HORVU2Hr1G093240, HORVU2Hr1G115650, HORVU2Hr1G119130, HOR…
OG0000024	NA	LOC_Os02g49670, LOC_Os03g39880	HORVU0Hr1G006300, HORVU0Hr1G006310, HORVU0Hr1G014870, HORVU1Hr1G010270, HORVU1Hr1G022540, HORVU1Hr1G022830, HORVU1Hr1G026390, HORVU1Hr1G036870, HORVU1Hr1G040640, HORVU1Hr1G044520, HORVU1Hr1G050310, HORVU1Hr1G051830, HORVU1Hr1G051860, HORVU1Hr1G052720, HORVU1Hr1G059420, HORVU1Hr1G059430, HORVU1Hr1G067780, HORVU1Hr1G069720, HORVU1Hr1G069950, HORVU1Hr1G069960, HORVU1Hr1G086350, HORVU2Hr1G005430, HOR…
OG0000025	ATMG00750	LOC_Os01g21690, LOC_Os01g23330, LOC_Os01g31390, LOC_Os01g32030, LOC_Os01g33120, LOC_Os01g34750, LOC_Os01g39530, LOC_Os01g62330, LOC_Os01g64060, LOC_Os02g19570, LOC_Os02g22360, LOC_Os02g22700, LOC_Os02g23825, LOC_Os02g23880, LOC_Os02g24900, LOC_Os02g24990, LOC_Os02g25100, LOC_Os02g52080, LOC_Os03g33720, LOC_Os03g41624, LOC_Os03g41790, LOC_Os03g43235, LOC_Os03g52520, LOC_Os04g02180, LOC_Os04g06330,…	HORVU1Hr1G019040, HORVU1Hr1G029840, HORVU2Hr1G038540, HORVU2Hr1G039650, HORVU2Hr1G113390, HORVU3Hr1G031210, HORVU3Hr1G048380, HORVU3Hr1G052800, HORVU3Hr1G067630, HORVU3Hr1G070230, HORVU3Hr1G098000, HORVU4Hr1G047660, HORVU5Hr1G000930, HORVU5Hr1G025140, HORVU5Hr1G034610, HORVU5Hr1G095800, HORVU5Hr1G095860, HORVU5Hr1G095880, HORVU5Hr1G106770, HORVU6Hr1G037430
OG0000026	AT1G17600, AT1G17610, AT1G17615, AT1G27170, AT1G27180, AT1G31540, AT1G56510, AT1G56520, AT1G56540, AT1G57630, AT1G57650, AT1G57850, AT1G63730, AT1G63740, AT1G63750, AT1G63860, AT1G63870, AT1G63880, AT1G64070, AT1G65850, AT1G66090, AT1G69550, AT1G72840, AT1G72850, AT1G72860, AT1G72870, AT1G72890, AT1G72900, AT1G72910, AT1G72920, AT1G72930, AT1G72940, AT1G72950, AT2G14080, AT2G16870, AT2G17050, AT2…	NA	HORVU1Hr1G086050
OG0000027	AT1G19160, AT1G23037, AT1G26510, AT1G26515, AT1G30780, AT1G30790, AT1G30920, AT1G30925, AT1G30930, AT1G31000, AT1G31080, AT1G31090, AT1G32420, AT1G32660, AT1G33010, AT1G33020, AT1G43005, AT1G46840, AT1G46912, AT1G46984, AT1G47300, AT1G47340, AT1G47350, AT1G47730, AT1G47765, AT1G47790, AT1G47800, AT1G47810, AT1G48060, AT1G50870, AT1G50880, AT1G52490, AT1G52495, AT1G53360, AT1G53370, AT1G53550, AT1…	NA	NA
OG0000028	AT1G48720	LOC_Os01g06680, LOC_Os01g40130, LOC_Os01g65760, LOC_Os03g16420, LOC_Os03g37800, LOC_Os04g12100, LOC_Os04g12700, LOC_Os04g22420, LOC_Os05g00998, LOC_Os05g50070, LOC_Os06g22110, LOC_Os06g34930, LOC_Os06g47040, LOC_Os08g31920, LOC_Os09g02800, LOC_Os09g18350, LOC_Os09g37850, LOC_Os10g17440, LOC_Os10g25990, LOC_Os10g26020, LOC_Os10g32150, LOC_Os11g11870, LOC_Os12g12910, LOC_Os12g15530	HORVU0Hr1G002150, HORVU0Hr1G003420, HORVU0Hr1G009810, HORVU0Hr1G014010, HORVU0Hr1G014550, HORVU0Hr1G024080, HORVU1Hr1G004190, HORVU1Hr1G006490, HORVU1Hr1G012540, HORVU1Hr1G013280, HORVU1Hr1G033720, HORVU1Hr1G062070, HORVU1Hr1G063110, HORVU1Hr1G068390, HORVU1Hr1G073200, HORVU2Hr1G001200, HORVU2Hr1G002310, HORVU2Hr1G009330, HORVU2Hr1G010210, HORVU2Hr1G010240, HORVU2Hr1G017390, HORVU2Hr1G028420, HOR…
OG0000029	AT1G36920, AT2G05642, AT3G30730	LOC_Os01g07990, LOC_Os01g12340, LOC_Os01g14200, LOC_Os01g14770, LOC_Os01g16124, LOC_Os01g29390, LOC_Os01g37580, LOC_Os01g43980, LOC_Os01g43990, LOC_Os01g45880, LOC_Os01g62100, LOC_Os01g70630, LOC_Os01g73070, LOC_Os02g19280, LOC_Os02g19290, LOC_Os02g24090, LOC_Os03g08400, LOC_Os03g31560, LOC_Os03g63870, LOC_Os04g04390, LOC_Os04g05800, LOC_Os04g23360, LOC_Os04g28480, LOC_Os04g28820, LOC_Os04g29310,…	HORVU0Hr1G021570, HORVU0Hr1G029440, HORVU0Hr1G029650, HORVU1Hr1G046900, HORVU1Hr1G079830, HORVU2Hr1G039690, HORVU2Hr1G042920, HORVU2Hr1G050220, HORVU2Hr1G078040, HORVU2Hr1G084060, HORVU2Hr1G104780, HORVU2Hr1G104870, HORVU2Hr1G112560, HORVU3Hr1G000010, HORVU3Hr1G012190, HORVU3Hr1G044120, HORVU3Hr1G056480, HORVU4Hr1G020810, HORVU4Hr1G029170, HORVU4Hr1G040850, HORVU4Hr1G063700, HORVU4Hr1G077940, HOR…
OG0000030	NA	LOC_Os01g29020, LOC_Os01g29050, LOC_Os01g31000, LOC_Os01g32000, LOC_Os01g34960, LOC_Os01g35620, LOC_Os01g36320, LOC_Os01g40770, LOC_Os02g23850, LOC_Os02g23860, LOC_Os02g24060, LOC_Os02g24230, LOC_Os02g24690, LOC_Os02g25340, LOC_Os02g29780, LOC_Os03g32810, LOC_Os03g34102, LOC_Os03g35480, LOC_Os03g35910, LOC_Os03g38100, LOC_Os04g07430, LOC_Os04g07550, LOC_Os04g07810, LOC_Os04g10090, LOC_Os04g16890,…	NA
OG0000031	AT1G49680, AT4G28870, AT5G15685	LOC_Os01g22730, LOC_Os01g28400, LOC_Os01g68990, LOC_Os02g26630, LOC_Os02g30530, LOC_Os03g16718, LOC_Os03g20200, LOC_Os03g56740, LOC_Os03g61850, LOC_Os04g17190, LOC_Os04g28290, LOC_Os04g28350, LOC_Os04g48970, LOC_Os05g31510, LOC_Os05g31630, LOC_Os05g37870, LOC_Os05g43400, LOC_Os06g13630, LOC_Os06g49090, LOC_Os07g01290, LOC_Os07g25760, LOC_Os07g32370, LOC_Os08g33550, LOC_Os08g35970, LOC_Os09g16440,…	HORVU0Hr1G007300, HORVU0Hr1G022430, HORVU0Hr1G026670, HORVU0Hr1G026680, HORVU0Hr1G030270, HORVU1Hr1G014900, HORVU1Hr1G020230, HORVU1Hr1G022030, HORVU1Hr1G046070, HORVU1Hr1G050410, HORVU1Hr1G058530, HORVU1Hr1G065750, HORVU1Hr1G072920, HORVU1Hr1G078970, HORVU1Hr1G082880, HORVU1Hr1G087210, HORVU2Hr1G009060, HORVU2Hr1G019530, HORVU2Hr1G021340, HORVU2Hr1G067020, HORVU2Hr1G081250, HORVU2Hr1G088700, HOR…
OG0000032	NA	LOC_Os09g14150	HORVU0Hr1G006500, HORVU0Hr1G008180, HORVU0Hr1G019490, HORVU1Hr1G014220, HORVU1Hr1G016450, HORVU1Hr1G040280, HORVU1Hr1G040380, HORVU1Hr1G043340, HORVU1Hr1G044370, HORVU1Hr1G047130, HORVU1Hr1G055100, HORVU1Hr1G055130, HORVU1Hr1G059270, HORVU1Hr1G087350, HORVU1Hr1G093020, HORVU2Hr1G024810, HORVU2Hr1G027330, HORVU2Hr1G028700, HORVU2Hr1G040220, HORVU2Hr1G057240, HORVU2Hr1G074930, HORVU2Hr1G076190, HOR…
OG0000033	NA	LOC_Os01g39670, LOC_Os01g41260, LOC_Os01g41270, LOC_Os01g41280, LOC_Os01g41290, LOC_Os01g41310, LOC_Os01g41340, LOC_Os01g41360, LOC_Os01g41370, LOC_Os01g50990, LOC_Os02g08160, LOC_Os02g29150, LOC_Os04g13150, LOC_Os04g13160, LOC_Os04g13170, LOC_Os06g29700, LOC_Os06g29710, LOC_Os07g13900, LOC_Os07g17460, LOC_Os07g17520, LOC_Os07g17680, LOC_Os07g18510, LOC_Os07g18540, LOC_Os07g18560, LOC_Os07g18610,…	HORVU0Hr1G015260, HORVU0Hr1G032870, HORVU0Hr1G037170, HORVU1Hr1G077380, HORVU1Hr1G084430, HORVU1Hr1G089880, HORVU1Hr1G089950, HORVU1Hr1G090000, HORVU2Hr1G009160, HORVU2Hr1G009560, HORVU2Hr1G009570, HORVU2Hr1G009600, HORVU2Hr1G009670, HORVU2Hr1G012320, HORVU2Hr1G012400, HORVU2Hr1G016260, HORVU2Hr1G064520, HORVU2Hr1G072410, HORVU2Hr1G074300, HORVU3Hr1G028340, HORVU3Hr1G052250, HORVU3Hr1G054540, HOR…
OG0000034	NA	LOC_Os01g38340, LOC_Os06g45550, LOC_Os07g16880, LOC_Os08g06590, LOC_Os09g02750, LOC_Os09g24180, LOC_Os09g24880	HORVU0Hr1G003060, HORVU0Hr1G008010, HORVU0Hr1G013150, HORVU0Hr1G014470, HORVU0Hr1G028980, HORVU0Hr1G036190, HORVU0Hr1G038370, HORVU0Hr1G038590, HORVU1Hr1G005830, HORVU1Hr1G008390, HORVU1Hr1G012570, HORVU1Hr1G013100, HORVU1Hr1G020990, HORVU1Hr1G030240, HORVU1Hr1G037770, HORVU1Hr1G047860, HORVU1Hr1G057920, HORVU1Hr1G078920, HORVU1Hr1G090320, HORVU2Hr1G025490, HORVU2Hr1G039860, HORVU2Hr1G044030, HOR…
OG0000035	AT1G22480, AT1G72230, AT2G02850, AT2G32300, AT2G44790, AT3G17675, AT3G27200, AT3G60270, AT3G60280, AT5G07475, AT5G26330	LOC_Os02g15710, LOC_Os02g15730, LOC_Os02g43660, LOC_Os02g49850, LOC_Os02g52180, LOC_Os03g15340, LOC_Os03g44630, LOC_Os03g50140, LOC_Os03g50160, LOC_Os03g57730, LOC_Os03g57740, LOC_Os03g59280, LOC_Os03g63390, LOC_Os04g46120, LOC_Os04g46130, LOC_Os06g11490, LOC_Os06g15600, LOC_Os06g50420, LOC_Os06g50650, LOC_Os07g01440, LOC_Os07g07170, LOC_Os07g38290, LOC_Os08g04310, LOC_Os08g04340, LOC_Os08g04350,…	HORVU0Hr1G040240, HORVU1Hr1G066790, HORVU1Hr1G066800, HORVU1Hr1G066810, HORVU1Hr1G066820, HORVU1Hr1G081730, HORVU2Hr1G093430, HORVU2Hr1G122570, HORVU2Hr1G122580, HORVU2Hr1G122610, HORVU2Hr1G122620, HORVU2Hr1G122630, HORVU2Hr1G122700, HORVU4Hr1G007190, HORVU4Hr1G007220, HORVU4Hr1G021320, HORVU4Hr1G062010, HORVU4Hr1G072480, HORVU4Hr1G072500, HORVU4Hr1G072560, HORVU4Hr1G073460, HORVU5Hr1G070040, HOR…
OG0000036	ATMG00300	LOC_Os01g02670, LOC_Os01g05200, LOC_Os01g35290, LOC_Os01g72400, LOC_Os01g73380, LOC_Os02g05550, LOC_Os02g12390, LOC_Os02g18120, LOC_Os02g20570, LOC_Os02g22210, LOC_Os02g25280, LOC_Os02g35680, LOC_Os02g50530, LOC_Os02g52020, LOC_Os02g53610, LOC_Os03g27910, LOC_Os03g46450, LOC_Os03g48550, LOC_Os04g09380, LOC_Os04g11150, LOC_Os04g12130, LOC_Os04g23070, LOC_Os04g55140, LOC_Os05g11940, LOC_Os05g41830,…	HORVU0Hr1G019180, HORVU1Hr1G009020, HORVU1Hr1G068410, HORVU3Hr1G028750, HORVU3Hr1G042480, HORVU3Hr1G099230, HORVU3Hr1G109710, HORVU3Hr1G114530, HORVU4Hr1G019680, HORVU4Hr1G020260, HORVU5Hr1G038410, HORVU5Hr1G039170, HORVU5Hr1G050000, HORVU5Hr1G077280, HORVU5Hr1G105620, HORVU6Hr1G019250, HORVU6Hr1G031900, HORVU6Hr1G051340, HORVU7Hr1G000300, HORVU7Hr1G020490, HORVU7Hr1G059180, HORVU7Hr1G065090, HOR…
OG0000037	NA	LOC_Os01g36510	HORVU0Hr1G009180, HORVU0Hr1G010440, HORVU0Hr1G020550, HORVU1Hr1G012370, HORVU1Hr1G013500, HORVU1Hr1G028530, HORVU1Hr1G029360, HORVU1Hr1G032210, HORVU1Hr1G051820, HORVU1Hr1G051920, HORVU1Hr1G059680, HORVU1Hr1G064350, HORVU1Hr1G076130, HORVU1Hr1G087080, HORVU1Hr1G091310, HORVU2Hr1G003620, HORVU2Hr1G007220, HORVU2Hr1G007950, HORVU2Hr1G009450, HORVU2Hr1G026140, HORVU2Hr1G047300, HORVU2Hr1G079750, HOR…
OG0000038	AT1G43722, AT3G30525, AT5G35695	LOC_Os01g36530, LOC_Os02g08450, LOC_Os02g53020, LOC_Os03g17110, LOC_Os03g20140, LOC_Os03g29600, LOC_Os04g26010, LOC_Os05g03280, LOC_Os05g28600, LOC_Os05g30120, LOC_Os05g51760, LOC_Os06g09150, LOC_Os06g14110, LOC_Os06g32270, LOC_Os06g37830, LOC_Os06g38920, LOC_Os07g14940, LOC_Os07g37070, LOC_Os08g39260, LOC_Os09g26280, LOC_Os11g09720, LOC_Os11g38660, LOC_Os12g32730	HORVU0Hr1G012320, HORVU0Hr1G012760, HORVU0Hr1G018550, HORVU0Hr1G025360, HORVU0Hr1G027320, HORVU0Hr1G036260, HORVU0Hr1G037220, HORVU1Hr1G007060, HORVU1Hr1G015230, HORVU1Hr1G020540, HORVU1Hr1G027890, HORVU1Hr1G032460, HORVU1Hr1G035900, HORVU1Hr1G051650, HORVU1Hr1G073440, HORVU1Hr1G077500, HORVU2Hr1G019330, HORVU2Hr1G025340, HORVU2Hr1G028450, HORVU2Hr1G041410, HORVU2Hr1G041910, HORVU2Hr1G046080, HOR…
OG0000039	NA	LOC_Os02g16750, LOC_Os10g19240	HORVU0Hr1G003310, HORVU0Hr1G003940, HORVU0Hr1G019470, HORVU0Hr1G040150, HORVU0Hr1G040250, HORVU1Hr1G016000, HORVU1Hr1G030530, HORVU1Hr1G039460, HORVU1Hr1G062390, HORVU1Hr1G093070, HORVU2Hr1G018020, HORVU2Hr1G019750, HORVU2Hr1G026290, HORVU2Hr1G028640, HORVU2Hr1G034820, HORVU2Hr1G040200, HORVU2Hr1G041830, HORVU2Hr1G049390, HORVU2Hr1G063170, HORVU2Hr1G088190, HORVU2Hr1G096020, HORVU2Hr1G107720, HOR…
OG0000040	NA	NA	HORVU0Hr1G002760, HORVU0Hr1G013710, HORVU0Hr1G016710, HORVU0Hr1G023380, HORVU0Hr1G031130, HORVU0Hr1G039700, HORVU1Hr1G024440, HORVU1Hr1G035660, HORVU1Hr1G040410, HORVU1Hr1G052210, HORVU1Hr1G060020, HORVU1Hr1G066780, HORVU1Hr1G070060, HORVU1Hr1G078870, HORVU1Hr1G083640, HORVU2Hr1G002220, HORVU2Hr1G010290, HORVU2Hr1G021590, HORVU2Hr1G031720, HORVU2Hr1G031950, HORVU2Hr1G032750, HORVU2Hr1G034550, HOR…
OG0000041	NA	LOC_Os02g09580, LOC_Os04g12990, LOC_Os04g13010, LOC_Os04g13040, LOC_Os04g35940, LOC_Os04g35970, LOC_Os04g35990, LOC_Os04g36000, LOC_Os04g36010, LOC_Os04g36020, LOC_Os04g39070, LOC_Os04g39080, LOC_Os06g29740, LOC_Os06g36220, LOC_Os08g05460, LOC_Os08g05470, LOC_Os08g09750, LOC_Os08g09910, LOC_Os08g09920, LOC_Os08g16860, LOC_Os09g37570, LOC_Os09g37590, LOC_Os10g03620, LOC_Os10g03660, LOC_Os10g03690,…	HORVU1Hr1G037320, HORVU2Hr1G097710, HORVU2Hr1G122930, HORVU3Hr1G003580, HORVU3Hr1G003620, HORVU3Hr1G115660, HORVU4Hr1G017290, HORVU5Hr1G086480, HORVU5Hr1G101180, HORVU5Hr1G101210, HORVU5Hr1G122470, HORVU6Hr1G009210, HORVU6Hr1G012590, HORVU6Hr1G012630, HORVU6Hr1G020560, HORVU6Hr1G042260, HORVU6Hr1G059780, HORVU6Hr1G068470, HORVU6Hr1G086000, HORVU6Hr1G091780, HORVU7Hr1G010310, HORVU7Hr1G080030, HOR…
OG0000042	AT3G04170, AT3G04180, AT3G04190, AT3G04200, AT3G05950, AT3G62020, AT4G14630, AT5G38910, AT5G38930, AT5G38940, AT5G38950, AT5G38960, AT5G39100, AT5G39110, AT5G39120, AT5G39130, AT5G39150, AT5G39160, AT5G39180, AT5G39190	LOC_Os01g14670, LOC_Os01g18170, LOC_Os02g29000, LOC_Os02g29020, LOC_Os03g44880, LOC_Os04g52720, LOC_Os05g19670, LOC_Os08g08920, LOC_Os08g08960, LOC_Os08g08970, LOC_Os08g08980, LOC_Os08g08990, LOC_Os08g09000, LOC_Os08g09010, LOC_Os08g09020, LOC_Os08g09040, LOC_Os08g09060, LOC_Os08g09080, LOC_Os08g13440, LOC_Os12g05840, LOC_Os12g05860, LOC_Os12g05870, LOC_Os12g05880	HORVU0Hr1G009390, HORVU0Hr1G009400, HORVU0Hr1G009410, HORVU0Hr1G009420, HORVU0Hr1G009430, HORVU0Hr1G009440, HORVU0Hr1G009450, HORVU0Hr1G009460, HORVU0Hr1G009470, HORVU0Hr1G009610, HORVU1Hr1G010600, HORVU1Hr1G010640, HORVU1Hr1G010710, HORVU1Hr1G010740, HORVU1Hr1G017170, HORVU2Hr1G091580, HORVU2Hr1G104220, HORVU2Hr1G104240, HORVU3Hr1G001990, HORVU3Hr1G002000, HORVU3Hr1G011990, HORVU3Hr1G034100, HOR…
OG0000043	AT1G45616, AT1G47890, AT1G71390, AT1G71400, AT2G15042, AT2G15080, AT2G25440, AT2G32660, AT2G32680, AT2G33020, AT2G33030, AT2G33050, AT2G33060, AT2G33080, AT3G05360, AT3G05370, AT3G05650, AT3G05660, AT3G11010, AT3G11080, AT3G23010, AT3G23110, AT3G23120, AT3G24900, AT3G24982, AT3G25010, AT3G25020, AT3G28890, AT4G13810, AT4G13820, AT4G13880, AT4G13920, AT5G25910, AT5G27060, AT5G40170	LOC_Os01g04070, LOC_Os01g06520, LOC_Os01g06670, LOC_Os01g06720, LOC_Os01g06730, LOC_Os01g06750, LOC_Os01g06760, LOC_Os01g06790, LOC_Os01g06836, LOC_Os01g06876, LOC_Os01g06890, LOC_Os01g06900, LOC_Os01g06920, LOC_Os01g07280, LOC_Os04g28210, LOC_Os04g40440, LOC_Os12g10870, LOC_Os12g10930, LOC_Os12g11370, LOC_Os12g11500, LOC_Os12g11510, LOC_Os12g11680, LOC_Os12g11720, LOC_Os12g11860, LOC_Os12g11930,…	HORVU3Hr1G006740, HORVU3Hr1G018260, HORVU3Hr1G018300, HORVU3Hr1G018390, HORVU3Hr1G018430, HORVU3Hr1G111090, HORVU4Hr1G090020, HORVU6Hr1G012540, HORVU7Hr1G006590, HORVU7Hr1G006630
OG0000044	AT1G66100, AT1G72260, AT2G15010, AT5G36910	LOC_Os06g31280, LOC_Os06g31800, LOC_Os06g31890, LOC_Os06g31930, LOC_Os06g31960, LOC_Os06g32020, LOC_Os06g32160, LOC_Os06g32200, LOC_Os06g32240, LOC_Os06g32290, LOC_Os06g32320, LOC_Os06g32350, LOC_Os06g32355, LOC_Os06g32370, LOC_Os06g32550, LOC_Os06g32600	HORVU0Hr1G014720, HORVU0Hr1G014750, HORVU0Hr1G023090, HORVU0Hr1G023120, HORVU0Hr1G024390, HORVU0Hr1G024400, HORVU0Hr1G024410, HORVU0Hr1G024420, HORVU0Hr1G035690, HORVU0Hr1G035700, HORVU0Hr1G035710, HORVU0Hr1G035720, HORVU0Hr1G038040, HORVU1Hr1G087800, HORVU1Hr1G087820, HORVU2Hr1G040450, HORVU2Hr1G040460, HORVU2Hr1G040470, HORVU2Hr1G040500, HORVU2Hr1G040510, HORVU2Hr1G040520, HORVU2Hr1G040530, HOR…
OG0000045	NA	LOC_Os07g19170	HORVU0Hr1G010320, HORVU0Hr1G019060, HORVU0Hr1G020760, HORVU0Hr1G038410, HORVU1Hr1G038980, HORVU1Hr1G056080, HORVU1Hr1G064730, HORVU1Hr1G070240, HORVU1Hr1G087000, HORVU1Hr1G092180, HORVU1Hr1G095090, HORVU2Hr1G000470, HORVU2Hr1G008570, HORVU2Hr1G012070, HORVU2Hr1G017410, HORVU2Hr1G047590, HORVU2Hr1G074530, HORVU2Hr1G107650, HORVU2Hr1G107920, HORVU2Hr1G121610, HORVU2Hr1G123620, HORVU2Hr1G123670, HOR…
OG0000046	NA	LOC_Os01g18040, LOC_Os01g25930, LOC_Os01g26330, LOC_Os01g28910, LOC_Os01g29310, LOC_Os01g31410, LOC_Os01g36450, LOC_Os02g22740, LOC_Os02g25810, LOC_Os03g28370, LOC_Os03g32749, LOC_Os03g32870, LOC_Os03g33230, LOC_Os03g33710, LOC_Os03g33760, LOC_Os03g34240, LOC_Os03g35580, LOC_Os03g49110, LOC_Os04g07750, LOC_Os04g11090, LOC_Os04g11620, LOC_Os04g18870, LOC_Os04g19530, LOC_Os04g22990, LOC_Os04g29469,…	NA
OG0000047	AT5G55150	LOC_Os01g22430, LOC_Os01g22480, LOC_Os01g22540, LOC_Os01g48080, LOC_Os01g71430, LOC_Os01g71440, LOC_Os01g71450, LOC_Os01g71460, LOC_Os03g40370, LOC_Os03g40410, LOC_Os03g51090, LOC_Os03g58764, LOC_Os04g08070, LOC_Os04g08110, LOC_Os04g08160, LOC_Os04g08240, LOC_Os04g08250, LOC_Os04g08510, LOC_Os04g47550, LOC_Os06g35080, LOC_Os06g35090, LOC_Os06g44920, LOC_Os06g49340, LOC_Os07g13830, LOC_Os07g37430,…	HORVU0Hr1G006220, HORVU0Hr1G030490, HORVU1Hr1G008600, HORVU1Hr1G019930, HORVU2Hr1G007780, HORVU2Hr1G016540, HORVU2Hr1G100590, HORVU2Hr1G100630, HORVU2Hr1G118190, HORVU2Hr1G118300, HORVU3Hr1G011380, HORVU3Hr1G011480, HORVU3Hr1G092620, HORVU4Hr1G021990, HORVU5Hr1G006260, HORVU5Hr1G029400, HORVU6Hr1G013990, HORVU7Hr1G025950, HORVU7Hr1G028780, HORVU7Hr1G107990
OG0000048	NA	LOC_Os01g22300, LOC_Os01g23160, LOC_Os01g23210, LOC_Os01g35360, LOC_Os01g38010, LOC_Os01g47220, LOC_Os01g47960, LOC_Os02g20080, LOC_Os02g20240, LOC_Os02g24640, LOC_Os03g32770, LOC_Os03g33319, LOC_Os03g33340, LOC_Os04g04860, LOC_Os04g05140, LOC_Os04g05270, LOC_Os04g06390, LOC_Os04g06660, LOC_Os04g07480, LOC_Os04g13330, LOC_Os04g13730, LOC_Os04g19040, LOC_Os04g24998, LOC_Os04g38150, LOC_Os04g50140,…	HORVU6Hr1G060210
OG0000049	AT1G10360, AT1G10370, AT1G59670, AT1G59700	LOC_Os01g37750, LOC_Os01g49710, LOC_Os01g49720, LOC_Os07g07320, LOC_Os10g22070, LOC_Os10g34020, LOC_Os10g38140, LOC_Os10g38150, LOC_Os10g38160, LOC_Os10g38189, LOC_Os10g38340, LOC_Os10g38350, LOC_Os10g38360, LOC_Os10g38470, LOC_Os10g38489, LOC_Os10g38540, LOC_Os10g38580, LOC_Os10g38600, LOC_Os10g38610, LOC_Os10g38630, LOC_Os10g38640, LOC_Os10g38660, LOC_Os10g38670, LOC_Os10g38690, LOC_Os10g38700,…	HORVU1Hr1G001560, HORVU1Hr1G049070, HORVU1Hr1G049090, HORVU1Hr1G049100, HORVU1Hr1G049120, HORVU1Hr1G049160, HORVU1Hr1G049190, HORVU1Hr1G049210, HORVU1Hr1G049230, HORVU1Hr1G049250, HORVU1Hr1G049260, HORVU1Hr1G049270, HORVU1Hr1G049280, HORVU2Hr1G045200, HORVU2Hr1G052920, HORVU2Hr1G111840, HORVU3Hr1G002830, HORVU3Hr1G024500, HORVU3Hr1G064320, HORVU3Hr1G095610, HORVU3Hr1G095620, HORVU3Hr1G095670, HOR…
OG0000050	AT5G42905	LOC_Os01g07180, LOC_Os01g09090, LOC_Os01g09330, LOC_Os01g57170, LOC_Os02g06215, LOC_Os02g41940, LOC_Os03g06250, LOC_Os03g11430, LOC_Os04g31660, LOC_Os04g41180, LOC_Os04g58270, LOC_Os06g46960, LOC_Os07g14260, LOC_Os08g05920, LOC_Os08g28550, LOC_Os10g10060, LOC_Os10g34140, LOC_Os11g31260	HORVU0Hr1G019190, HORVU0Hr1G019220, HORVU0Hr1G022890, HORVU0Hr1G036580, HORVU1Hr1G020640, HORVU1Hr1G021270, HORVU1Hr1G036180, HORVU1Hr1G053580, HORVU1Hr1G055670, HORVU1Hr1G060670, HORVU1Hr1G080580, HORVU1Hr1G080670, HORVU1Hr1G092160, HORVU2Hr1G027800, HORVU2Hr1G057970, HORVU2Hr1G077900, HORVU2Hr1G101850, HORVU2Hr1G101870, HORVU2Hr1G101880, HORVU2Hr1G105410, HORVU2Hr1G109070, HORVU2Hr1G109260, HOR…
OG0000051	NA	LOC_Os04g14340	HORVU0Hr1G002450, HORVU0Hr1G010180, HORVU0Hr1G021320, HORVU0Hr1G038440, HORVU1Hr1G008270, HORVU1Hr1G011910, HORVU1Hr1G030940, HORVU1Hr1G045010, HORVU1Hr1G045430, HORVU1Hr1G047020, HORVU1Hr1G051400, HORVU1Hr1G060590, HORVU1Hr1G063750, HORVU1Hr1G079850, HORVU2Hr1G006430, HORVU2Hr1G025560, HORVU2Hr1G026670, HORVU2Hr1G044120, HORVU2Hr1G062420, HORVU2Hr1G083650, HORVU2Hr1G104230, HORVU2Hr1G112150, HOR…
OG0000052	AT5G07610	LOC_Os01g28300, LOC_Os02g41910, LOC_Os05g04750, LOC_Os05g04770, LOC_Os05g07960, LOC_Os05g08000, LOC_Os05g08010, LOC_Os05g08350, LOC_Os05g08440, LOC_Os05g08450, LOC_Os05g08460, LOC_Os07g27030, LOC_Os07g35050, LOC_Os07g35060, LOC_Os07g35070, LOC_Os07g35110, LOC_Os07g35130, LOC_Os08g27190, LOC_Os08g41750, LOC_Os08g41760, LOC_Os08g43220, LOC_Os11g41570	HORVU1Hr1G002290, HORVU1Hr1G011490, HORVU1Hr1G011600, HORVU1Hr1G016030, HORVU1Hr1G020850, HORVU1Hr1G021000, HORVU1Hr1G072310, HORVU1Hr1G086180, HORVU1Hr1G088190, HORVU1Hr1G093450, HORVU2Hr1G019370, HORVU2Hr1G020810, HORVU2Hr1G067850, HORVU2Hr1G098990, HORVU2Hr1G099030, HORVU3Hr1G098200, HORVU3Hr1G098640, HORVU3Hr1G100710, HORVU3Hr1G100910, HORVU3Hr1G107010, HORVU3Hr1G113860, HORVU4Hr1G033210, HOR…
OG0000053	NA	LOC_Os02g20620, LOC_Os02g20690, LOC_Os02g20720, LOC_Os04g18830, LOC_Os04g35310, LOC_Os04g35340, LOC_Os07g20130, LOC_Os10g28130, LOC_Os10g28760, LOC_Os10g28770, LOC_Os10g28780, LOC_Os10g28810, LOC_Os10g28820, LOC_Os10g28860, LOC_Os10g28870, LOC_Os10g28970, LOC_Os10g29100, LOC_Os10g29120, LOC_Os10g29180, LOC_Os10g29220, LOC_Os10g29230, LOC_Os10g29290, LOC_Os10g29330, LOC_Os10g29340, LOC_Os10g29380,…	HORVU1Hr1G020270, HORVU1Hr1G038650, HORVU1Hr1G088070, HORVU2Hr1G106640, HORVU3Hr1G024180, HORVU3Hr1G058860, HORVU4Hr1G077670, HORVU4Hr1G086720, HORVU5Hr1G094140, HORVU5Hr1G104880, HORVU5Hr1G104920, HORVU5Hr1G104960, HORVU5Hr1G106110, HORVU5Hr1G108730, HORVU5Hr1G110670, HORVU6Hr1G013980, HORVU6Hr1G069480, HORVU6Hr1G095290, HORVU7Hr1G011870, HORVU7Hr1G114490, HORVU7Hr1G114550, HORVU7Hr1G119510
OG0000054	AT1G07660, AT1G07820, AT2G28740, AT3G45930, AT3G46320, AT3G53730, AT5G59690, AT5G59970	LOC_Os01g61920, LOC_Os02g45940, LOC_Os03g02780, LOC_Os04g49420, LOC_Os05g38740, LOC_Os05g38760, LOC_Os05g39050, LOC_Os07g36500, LOC_Os09g26340, LOC_Os09g38020, LOC_Os10g39410	HORVU1Hr1G017830, HORVU1Hr1G020040, HORVU1Hr1G020060, HORVU1Hr1G022390, HORVU1Hr1G029090, HORVU1Hr1G052030, HORVU1Hr1G066960, HORVU1Hr1G070700, HORVU1Hr1G071190, HORVU1Hr1G071210, HORVU1Hr1G071760, HORVU1Hr1G071770, HORVU1Hr1G071780, HORVU1Hr1G073680, HORVU1Hr1G079440, HORVU1Hr1G080200, HORVU1Hr1G090300, HORVU2Hr1G040050, HORVU2Hr1G093680, HORVU2Hr1G097990, HORVU2Hr1G098320, HORVU2Hr1G098340, HOR…
OG0000055	NA	LOC_Os04g20510	HORVU0Hr1G015470, HORVU0Hr1G026390, HORVU0Hr1G026410, HORVU0Hr1G030600, HORVU0Hr1G032030, HORVU0Hr1G035880, HORVU1Hr1G007540, HORVU1Hr1G011080, HORVU1Hr1G011110, HORVU1Hr1G012340, HORVU1Hr1G020790, HORVU1Hr1G025190, HORVU1Hr1G030440, HORVU2Hr1G024410, HORVU2Hr1G029310, HORVU2Hr1G055220, HORVU2Hr1G055570, HORVU2Hr1G059090, HORVU2Hr1G073580, HORVU2Hr1G081940, HORVU2Hr1G096740, HORVU2Hr1G118170, HOR…
OG0000056	AT2G41473, AT5G49610	LOC_Os02g03810, LOC_Os02g03910, LOC_Os02g03980, LOC_Os02g04000, LOC_Os02g33840, LOC_Os02g41930, LOC_Os03g22750, LOC_Os03g25190, LOC_Os03g25220, LOC_Os03g25250, LOC_Os03g25640, LOC_Os03g25650, LOC_Os04g11440, LOC_Os04g11450, LOC_Os04g11660, LOC_Os04g11790, LOC_Os04g11890, LOC_Os04g31540, LOC_Os05g51100, LOC_Os06g07430, LOC_Os06g41520, LOC_Os07g08570, LOC_Os07g09950, LOC_Os07g13870, LOC_Os07g13890,…	HORVU0Hr1G007230, HORVU0Hr1G038680, HORVU1Hr1G008100, HORVU3Hr1G002680, HORVU3Hr1G002740, HORVU3Hr1G063570, HORVU3Hr1G091700, HORVU3Hr1G099500, HORVU3Hr1G099520, HORVU3Hr1G099580, HORVU3Hr1G099880, HORVU3Hr1G099940, HORVU3Hr1G104030, HORVU3Hr1G104040, HORVU3Hr1G104080, HORVU4Hr1G054800, HORVU4Hr1G064940, HORVU4Hr1G064970, HORVU4Hr1G073490, HORVU5Hr1G082850, HORVU6Hr1G001590, HORVU6Hr1G049810, HOR…
OG0000057	NA	LOC_Os01g27890, LOC_Os01g72760, LOC_Os02g09190, LOC_Os02g09200, LOC_Os02g09220, LOC_Os02g09240, LOC_Os02g09250, LOC_Os02g09270, LOC_Os02g09290, LOC_Os02g09310, LOC_Os02g09320, LOC_Os02g09390, LOC_Os02g09400, LOC_Os02g09410, LOC_Os02g12540, LOC_Os02g12550, LOC_Os02g32770, LOC_Os02g36150, LOC_Os02g36190, LOC_Os02g38930, LOC_Os02g38940, LOC_Os03g39650, LOC_Os03g39690, LOC_Os03g39760, LOC_Os04g27020,…	HORVU0Hr1G015600, HORVU0Hr1G018270, HORVU0Hr1G022540, HORVU1Hr1G062950, HORVU1Hr1G087130, HORVU3Hr1G016970, HORVU5Hr1G013990, HORVU5Hr1G063980, HORVU6Hr1G028200, HORVU6Hr1G028250, HORVU6Hr1G035670, HORVU6Hr1G035730, HORVU7Hr1G025400, HORVU7Hr1G116160, HORVU7Hr1G116170, HORVU7Hr1G119050
OG0000058	AT1G08880, AT1G54690, AT4G27230, AT5G02560, AT5G27670, AT5G59870	LOC_Os01g31800, LOC_Os03g17100, LOC_Os03g51200, LOC_Os05g02300, LOC_Os05g38640, LOC_Os07g36130, LOC_Os07g36140, LOC_Os08g33100, LOC_Os12g25120, LOC_Os12g34510	HORVU0Hr1G013190, HORVU0Hr1G016940, HORVU1Hr1G005870, HORVU1Hr1G005900, HORVU1Hr1G071950, HORVU1Hr1G071960, HORVU2Hr1G043860, HORVU2Hr1G110470, HORVU3Hr1G014560, HORVU3Hr1G099160, HORVU3Hr1G116550, HORVU4Hr1G008800, HORVU4Hr1G029280, HORVU4Hr1G058810, HORVU4Hr1G058940, HORVU4Hr1G070250, HORVU4Hr1G090910, HORVU5Hr1G026650, HORVU5Hr1G069680, HORVU5Hr1G069690, HORVU5Hr1G082190, HORVU5Hr1G105090, HOR…
OG0000059	AT1G13420, AT1G13430, AT1G18590, AT1G28170, AT1G74090, AT1G74100, AT2G03750, AT2G03760, AT2G03770, AT2G14920, AT2G27570, AT3G45070, AT3G45080, AT4G26280, AT5G07000, AT5G07010, AT5G43690	LOC_Os01g20950, LOC_Os02g45890, LOC_Os04g29000, LOC_Os04g44460, LOC_Os06g42120, LOC_Os07g05460, LOC_Os07g41460, LOC_Os08g14190, LOC_Os08g20130, LOC_Os08g40330, LOC_Os08g40380, LOC_Os08g40390, LOC_Os09g08190, LOC_Os09g38239, LOC_Os10g11270, LOC_Os11g26390, LOC_Os11g30810, LOC_Os11g30910, LOC_Os12g17160	HORVU0Hr1G018890, HORVU1Hr1G080080, HORVU1Hr1G080120, HORVU1Hr1G090610, HORVU2Hr1G007990, HORVU2Hr1G008960, HORVU2Hr1G012360, HORVU2Hr1G032330, HORVU2Hr1G090660, HORVU2Hr1G090670, HORVU2Hr1G099730, HORVU2Hr1G117690, HORVU2Hr1G117700, HORVU2Hr1G117770, HORVU2Hr1G117780, HORVU2Hr1G124230, HORVU3Hr1G094480, HORVU3Hr1G094500, HORVU4Hr1G080120, HORVU7Hr1G008150, HORVU7Hr1G023970, HORVU7Hr1G051470, HOR…
OG0000060	AT5G53670	LOC_Os01g01900, LOC_Os01g02540, LOC_Os01g03200, LOC_Os01g09206, LOC_Os01g34710, LOC_Os01g37900, LOC_Os01g59280, LOC_Os02g16470, LOC_Os02g30880, LOC_Os02g38460, LOC_Os02g43060, LOC_Os02g51960, LOC_Os03g16640, LOC_Os03g20930, LOC_Os03g22970, LOC_Os03g58730, LOC_Os04g14330, LOC_Os04g19990, LOC_Os04g29780, LOC_Os04g53750, LOC_Os05g02430, LOC_Os05g15090, LOC_Os06g16930, LOC_Os06g21710, LOC_Os06g30150,…	HORVU1Hr1G045780, HORVU1Hr1G058650, HORVU2Hr1G023510, HORVU2Hr1G116840, HORVU4Hr1G063890, HORVU5Hr1G012560, HORVU5Hr1G017090, HORVU6Hr1G039320
OG0000061	NA	LOC_Os03g18050, LOC_Os03g25289, LOC_Os08g43700, LOC_Os09g37330, LOC_Os09g37350, LOC_Os09g37369, LOC_Os09g37380, LOC_Os09g37390, LOC_Os09g37394, LOC_Os09g37400, LOC_Os09g37410, LOC_Os09g37420, LOC_Os09g37430, LOC_Os09g37440, LOC_Os09g37452, LOC_Os09g37460, LOC_Os09g37470, LOC_Os09g37480, LOC_Os09g37490, LOC_Os09g37495, LOC_Os09g37500	HORVU5Hr1G017100, HORVU5Hr1G017120, HORVU5Hr1G017130, HORVU5Hr1G017140, HORVU5Hr1G017150, HORVU5Hr1G017180, HORVU5Hr1G017190, HORVU5Hr1G017200, HORVU5Hr1G017210, HORVU5Hr1G017220, HORVU5Hr1G026960, HORVU5Hr1G026970, HORVU5Hr1G026980, HORVU5Hr1G026990, HORVU5Hr1G027000, HORVU5Hr1G027010, HORVU5Hr1G027020, HORVU5Hr1G027040, HORVU5Hr1G027050, HORVU5Hr1G027070, HORVU5Hr1G084990, HORVU5Hr1G085000, HOR…
OG0000062	AT2G14580, AT2G14610, AT3G19690, AT4G25780, AT4G30320, AT4G33720, AT5G66590	LOC_Os01g28450, LOC_Os01g28500, LOC_Os02g27300, LOC_Os02g54530, LOC_Os02g54540, LOC_Os02g54560, LOC_Os04g22230, LOC_Os06g24290, LOC_Os07g03279, LOC_Os07g03288, LOC_Os07g03319, LOC_Os07g03368, LOC_Os07g03377, LOC_Os07g03409, LOC_Os07g03458, LOC_Os07g03467, LOC_Os07g03499, LOC_Os07g03580, LOC_Os07g03590, LOC_Os07g03600, LOC_Os07g03610, LOC_Os07g03620, LOC_Os07g03680, LOC_Os07g03690, LOC_Os07g03710,…	HORVU0Hr1G007430, HORVU0Hr1G026520, HORVU0Hr1G026530, HORVU0Hr1G026540, HORVU3Hr1G051110, HORVU3Hr1G114790, HORVU3Hr1G114820, HORVU4Hr1G010540, HORVU5Hr1G055950, HORVU5Hr1G056040, HORVU5Hr1G106010, HORVU5Hr1G106020, HORVU6Hr1G083310, HORVU6Hr1G083350, HORVU6Hr1G083390, HORVU7Hr1G022230, HORVU7Hr1G033530, HORVU7Hr1G033620, HORVU7Hr1G040730, HORVU7Hr1G040740
OG0000063	NA	LOC_Os02g33530, LOC_Os04g14000, LOC_Os04g51430, LOC_Os04g58650, LOC_Os08g22330, LOC_Os12g17350	HORVU0Hr1G003370, HORVU0Hr1G006880, HORVU0Hr1G011830, HORVU0Hr1G031150, HORVU0Hr1G031560, HORVU1Hr1G025780, HORVU1Hr1G037130, HORVU1Hr1G037330, HORVU2Hr1G038080, HORVU2Hr1G049860, HORVU2Hr1G052540, HORVU2Hr1G054670, HORVU2Hr1G055280, HORVU2Hr1G056990, HORVU2Hr1G057840, HORVU2Hr1G070260, HORVU2Hr1G082230, HORVU3Hr1G021040, HORVU3Hr1G021100, HORVU3Hr1G025740, HORVU3Hr1G028460, HORVU3Hr1G030030, HOR…
OG0000064	NA	LOC_Os01g31460, LOC_Os01g39640, LOC_Os01g54150, LOC_Os01g64510, LOC_Os01g66080, LOC_Os02g05230, LOC_Os02g25800, LOC_Os02g51260, LOC_Os03g05950, LOC_Os03g33030, LOC_Os03g33220, LOC_Os03g33770, LOC_Os03g34070, LOC_Os03g34090, LOC_Os03g49080, LOC_Os04g03240, LOC_Os04g07760, LOC_Os04g14520, LOC_Os04g17090, LOC_Os04g19890, LOC_Os04g28550, LOC_Os04g45780, LOC_Os05g08040, LOC_Os05g10710, LOC_Os05g11030,…	NA
OG0000065	NA	LOC_Os01g09490, LOC_Os01g15650, LOC_Os01g20760, LOC_Os01g46660, LOC_Os01g60880, LOC_Os01g68220, LOC_Os01g73870, LOC_Os02g01620, LOC_Os02g03350, LOC_Os02g04200, LOC_Os02g09110, LOC_Os02g18440, LOC_Os02g27510, LOC_Os02g29330, LOC_Os02g46230, LOC_Os02g58240, LOC_Os03g13780, LOC_Os03g19050, LOC_Os03g28204, LOC_Os03g52740, LOC_Os03g53130, LOC_Os03g63030, LOC_Os04g02350, LOC_Os04g31650, LOC_Os04g53480,…	NA
OG0000066	AT1G09200, AT3G27360, AT4G40040, AT5G10390, AT5G10400, AT5G10980, AT5G65360	LOC_Os01g64640, LOC_Os02g25940, LOC_Os03g27310, LOC_Os05g36280, LOC_Os06g04030, LOC_Os06g06460, LOC_Os06g06510, LOC_Os11g05730, LOC_Os12g22650, LOC_Os12g22680	HORVU1Hr1G017800, HORVU1Hr1G020050, HORVU1Hr1G020070, HORVU1Hr1G022400, HORVU1Hr1G058450, HORVU1Hr1G058490, HORVU1Hr1G073670, HORVU1Hr1G074340, HORVU2Hr1G074240, HORVU2Hr1G079550, HORVU2Hr1G079560, HORVU2Hr1G090210, HORVU2Hr1G108980, HORVU3Hr1G063270, HORVU4Hr1G067970, HORVU4Hr1G073150, HORVU5Hr1G109790, HORVU6Hr1G007470, HORVU6Hr1G007820, HORVU6Hr1G011520, HORVU6Hr1G029190, HORVU6Hr1G029200, HOR…
OG0000067	AT1G20520, AT1G76210	LOC_Os08g43740, LOC_Os08g43750, LOC_Os08g43760, LOC_Os08g43770, LOC_Os08g43780, LOC_Os08g43790, LOC_Os08g43800, LOC_Os08g43810, LOC_Os08g43850, LOC_Os08g43860, LOC_Os08g43870, LOC_Os08g43890, LOC_Os08g43900, LOC_Os08g43910, LOC_Os08g43920, LOC_Os08g43930, LOC_Os08g43940, LOC_Os08g43950, LOC_Os08g43960, LOC_Os08g43970, LOC_Os08g43980, LOC_Os11g06100, LOC_Os11g06110	HORVU3Hr1G107410, HORVU3Hr1G107420, HORVU3Hr1G107440, HORVU3Hr1G107450, HORVU3Hr1G107500, HORVU3Hr1G107510, HORVU3Hr1G107540, HORVU3Hr1G107550, HORVU3Hr1G107560, HORVU3Hr1G107580, HORVU3Hr1G107590, HORVU3Hr1G107600, HORVU3Hr1G107610, HORVU3Hr1G107620, HORVU3Hr1G107630, HORVU3Hr1G107650, HORVU3Hr1G107660, HORVU3Hr1G107670, HORVU3Hr1G107680, HORVU4Hr1G020580, HORVU4Hr1G020600, HORVU4Hr1G020630, HOR…
OG0000068	NA	LOC_Os01g38058, LOC_Os01g46632, LOC_Os02g27930, LOC_Os02g30000, LOC_Os03g23770, LOC_Os03g61370, LOC_Os04g04820, LOC_Os04g07340, LOC_Os04g07490, LOC_Os04g13950, LOC_Os04g18884, LOC_Os04g38120, LOC_Os04g56890, LOC_Os05g16760, LOC_Os05g17340, LOC_Os05g17900, LOC_Os05g20490, LOC_Os05g20500, LOC_Os05g25740, LOC_Os05g44500, LOC_Os06g03420, LOC_Os06g14990, LOC_Os06g31830, LOC_Os06g36900, LOC_Os07g17920,…	HORVU1Hr1G011130, HORVU1Hr1G063820, HORVU3Hr1G046670, HORVU4Hr1G038720
OG0000069	NA	LOC_Os01g59250, LOC_Os03g21100, LOC_Os03g46884, LOC_Os03g48980, LOC_Os03g60030, LOC_Os04g16940, LOC_Os05g03500, LOC_Os08g25050, LOC_Os09g25450, LOC_Os10g14290, LOC_Os10g29400, LOC_Os11g08800, LOC_Os12g10550, LOC_Os12g11240, LOC_Os12g15250, LOC_Os12g35239, LOC_Os12g41990	HORVU1Hr1G042500, HORVU1Hr1G078570, HORVU1Hr1G082200, HORVU1Hr1G088800, HORVU2Hr1G003670, HORVU2Hr1G013660, HORVU2Hr1G028790, HORVU2Hr1G036310, HORVU2Hr1G075660, HORVU2Hr1G081130, HORVU3Hr1G031510, HORVU4Hr1G008900, HORVU4Hr1G015230, HORVU4Hr1G061590, HORVU5Hr1G000280, HORVU5Hr1G028590, HORVU5Hr1G047720, HORVU5Hr1G058920, HORVU5Hr1G072570, HORVU5Hr1G072600, HORVU5Hr1G072610, HORVU5Hr1G112510, HOR…
OG0000070	NA	LOC_Os03g44940, LOC_Os07g25360, LOC_Os11g11830, LOC_Os11g31870	HORVU0Hr1G007600, HORVU0Hr1G033180, HORVU0Hr1G034100, HORVU0Hr1G035080, HORVU0Hr1G036290, HORVU1Hr1G001430, HORVU1Hr1G010340, HORVU1Hr1G011760, HORVU1Hr1G015290, HORVU1Hr1G028880, HORVU1Hr1G092530, HORVU2Hr1G004490, HORVU2Hr1G007010, HORVU2Hr1G033790, HORVU2Hr1G054870, HORVU2Hr1G077720, HORVU2Hr1G106370, HORVU2Hr1G112870, HORVU2Hr1G125530, HORVU3Hr1G000380, HORVU3Hr1G008250, HORVU3Hr1G011450, HOR…
OG0000071	NA	LOC_Os01g01560, LOC_Os01g15280, LOC_Os01g24100, LOC_Os01g39660, LOC_Os01g52840, LOC_Os01g58560, LOC_Os02g39020, LOC_Os02g40350, LOC_Os02g50310, LOC_Os02g55830, LOC_Os03g08950, LOC_Os03g13880, LOC_Os03g62710, LOC_Os04g53980, LOC_Os04g55430, LOC_Os05g04400, LOC_Os05g07780, LOC_Os05g15130, LOC_Os05g44620, LOC_Os05g46910, LOC_Os06g33240, LOC_Os06g36950, LOC_Os06g38540, LOC_Os06g45810, LOC_Os06g48710,…	HORVU2Hr1G071370, HORVU4Hr1G055490
OG0000072	NA	LOC_Os01g19090, LOC_Os01g23190, LOC_Os01g25688, LOC_Os01g34240, LOC_Os02g18570, LOC_Os02g28890, LOC_Os02g28960, LOC_Os02g34440, LOC_Os02g44160, LOC_Os03g41720, LOC_Os03g44350, LOC_Os03g59820, LOC_Os04g01124, LOC_Os04g04520, LOC_Os04g04610, LOC_Os04g05740, LOC_Os04g07520, LOC_Os04g07530, LOC_Os04g11320, LOC_Os04g13980, LOC_Os04g43940, LOC_Os04g48670, LOC_Os06g24970, LOC_Os07g05984, LOC_Os07g09210,…	HORVU5Hr1G106490
OG0000073	NA	LOC_Os01g21350, LOC_Os01g24390, LOC_Os01g27560, LOC_Os01g31120, LOC_Os01g42560, LOC_Os01g42580, LOC_Os01g42590, LOC_Os01g61490, LOC_Os02g10270, LOC_Os02g13750, LOC_Os02g18890, LOC_Os02g21560, LOC_Os02g29270, LOC_Os02g34330, LOC_Os02g45680, LOC_Os03g12600, LOC_Os03g22300, LOC_Os03g24190, LOC_Os03g28020, LOC_Os03g32600, LOC_Os03g33370, LOC_Os03g33930, LOC_Os03g34320, LOC_Os03g36310, LOC_Os03g44460,…	HORVU1Hr1G013490
OG0000074	NA	LOC_Os01g19280, LOC_Os01g33650, LOC_Os01g40240, LOC_Os01g47130, LOC_Os01g56710, LOC_Os01g56740, LOC_Os01g56750, LOC_Os02g21220, LOC_Os02g21230, LOC_Os02g21310, LOC_Os02g54330, LOC_Os05g40430, LOC_Os05g40450, LOC_Os05g40500, LOC_Os05g40510, LOC_Os05g40520, LOC_Os05g40550, LOC_Os05g40570, LOC_Os05g40580, LOC_Os05g40590, LOC_Os05g40610, LOC_Os05g40620, LOC_Os05g46050, LOC_Os05g46060, LOC_Os05g46150,…	HORVU0Hr1G038710, HORVU0Hr1G038730, HORVU3Hr1G050280, HORVU4Hr1G006820, HORVU4Hr1G010930, HORVU5Hr1G001790, HORVU5Hr1G001810, HORVU5Hr1G001850, HORVU5Hr1G001870, HORVU5Hr1G001900, HORVU5Hr1G006510, HORVU5Hr1G006520
OG0000075	AT4G35150, AT4G35160	LOC_Os01g54969, LOC_Os04g11970, LOC_Os05g43930, LOC_Os05g43940, LOC_Os06g13280, LOC_Os06g16960, LOC_Os07g27880, LOC_Os07g27970, LOC_Os07g28040, LOC_Os08g07260, LOC_Os08g19420, LOC_Os08g35310, LOC_Os09g17560, LOC_Os10g02840, LOC_Os10g02880, LOC_Os11g12760, LOC_Os11g19840, LOC_Os11g19880, LOC_Os11g20040, LOC_Os11g20080, LOC_Os11g20090, LOC_Os11g20160, LOC_Os11g33300, LOC_Os12g25450, LOC_Os12g25490	HORVU1Hr1G001570, HORVU1Hr1G076650, HORVU1Hr1G076660, HORVU1Hr1G076670, HORVU1Hr1G089520, HORVU2Hr1G004710, HORVU2Hr1G007720, HORVU3Hr1G007570, HORVU3Hr1G026150, HORVU3Hr1G029150, HORVU3Hr1G110170, HORVU4Hr1G012540, HORVU4Hr1G076000, HORVU4Hr1G076050, HORVU4Hr1G085680, HORVU5Hr1G066150, HORVU6Hr1G003160, HORVU6Hr1G090510, HORVU7Hr1G000710, HORVU7Hr1G008260, HORVU7Hr1G011340, HORVU7Hr1G018870, HOR…
OG0000076	NA	LOC_Os03g47560	HORVU0Hr1G017820, HORVU0Hr1G038800, HORVU1Hr1G008920, HORVU1Hr1G022330, HORVU1Hr1G031120, HORVU1Hr1G044150, HORVU2Hr1G004750, HORVU2Hr1G047160, HORVU2Hr1G048640, HORVU2Hr1G054360, HORVU2Hr1G059700, HORVU2Hr1G067070, HORVU2Hr1G117480, HORVU2Hr1G120680, HORVU2Hr1G124340, HORVU3Hr1G027300, HORVU3Hr1G027380, HORVU3Hr1G032870, HORVU3Hr1G032900, HORVU3Hr1G041260, HORVU3Hr1G070010, HORVU3Hr1G075450, HOR…
OG0000077	AT1G28480, AT3G02000, AT4G15660, AT4G15670, AT4G15680, AT4G15690, AT4G15700, AT4G33040, AT5G11930, AT5G14070, AT5G18600	LOC_Os01g09830, LOC_Os01g13950, LOC_Os01g27140, LOC_Os01g47760, LOC_Os01g70990, LOC_Os02g30850, LOC_Os04g32300, LOC_Os05g05730, LOC_Os05g10930, LOC_Os05g48930, LOC_Os11g43520, LOC_Os11g43530, LOC_Os11g43550, LOC_Os11g43580, LOC_Os12g35330, LOC_Os12g35340	HORVU0Hr1G003840, HORVU0Hr1G010190, HORVU1Hr1G087600, HORVU1Hr1G087630, HORVU1Hr1G092260, HORVU2Hr1G026710, HORVU2Hr1G057870, HORVU3Hr1G019190, HORVU3Hr1G032820, HORVU3Hr1G061080, HORVU3Hr1G099050, HORVU3Hr1G099080, HORVU3Hr1G099090, HORVU3Hr1G099150, HORVU4Hr1G057430, HORVU5Hr1G010870, HORVU5Hr1G010950, HORVU5Hr1G010960, HORVU5Hr1G025560, HORVU5Hr1G025610, HORVU5Hr1G025680, HORVU5Hr1G025690, HOR…
OG0000078	NA	LOC_Os06g29240	HORVU1Hr1G010880, HORVU1Hr1G021110, HORVU1Hr1G031000, HORVU1Hr1G039390, HORVU1Hr1G074150, HORVU1Hr1G079720, HORVU1Hr1G087290, HORVU2Hr1G021880, HORVU2Hr1G023090, HORVU2Hr1G028390, HORVU2Hr1G059050, HORVU2Hr1G067160, HORVU2Hr1G105350, HORVU2Hr1G108710, HORVU2Hr1G113020, HORVU2Hr1G114160, HORVU2Hr1G125510, HORVU3Hr1G002730, HORVU3Hr1G010580, HORVU3Hr1G014500, HORVU3Hr1G034350, HORVU3Hr1G035160, HOR…
OG0000079	AT2G37470, AT3G45980, AT3G46030, AT5G59910	LOC_Os01g05610, LOC_Os01g05630, LOC_Os01g05900, LOC_Os01g05970, LOC_Os01g06010, LOC_Os01g62230, LOC_Os05g38560, LOC_Os05g49860, LOC_Os08g38300	HORVU0Hr1G006420, HORVU1Hr1G049920, HORVU1Hr1G056530, HORVU1Hr1G058440, HORVU1Hr1G058500, HORVU1Hr1G066130, HORVU1Hr1G072190, HORVU1Hr1G078480, HORVU1Hr1G078530, HORVU1Hr1G085540, HORVU1Hr1G091370, HORVU2Hr1G077630, HORVU3Hr1G013530, HORVU3Hr1G013680, HORVU3Hr1G015810, HORVU3Hr1G034060, HORVU3Hr1G086580, HORVU3Hr1G086610, HORVU3Hr1G086620, HORVU4Hr1G009040, HORVU4Hr1G070240, HORVU4Hr1G073130, HOR…
OG0000080	AT1G12090, AT1G62510, AT3G22120, AT4G12470, AT4G12480, AT4G12510, AT4G12520, AT4G15160	LOC_Os02g44310, LOC_Os02g44320, LOC_Os03g01300, LOC_Os03g01320, LOC_Os04g46810, LOC_Os04g46820, LOC_Os04g46830, LOC_Os06g01580, LOC_Os06g07220, LOC_Os10g09920, LOC_Os10g20830, LOC_Os10g20840, LOC_Os10g20860, LOC_Os10g20890, LOC_Os10g40430, LOC_Os10g40440, LOC_Os10g40460, LOC_Os10g40470, LOC_Os10g40480, LOC_Os10g40510, LOC_Os10g40520, LOC_Os10g40530	HORVU0Hr1G025250, HORVU0Hr1G030650, HORVU0Hr1G031750, HORVU0Hr1G032410, HORVU1Hr1G053650, HORVU1Hr1G053740, HORVU2Hr1G097200, HORVU4Hr1G079800, HORVU4Hr1G087760, HORVU4Hr1G087770, HORVU4Hr1G087780, HORVU4Hr1G087800, HORVU4Hr1G087860, HORVU4Hr1G087920, HORVU5Hr1G085700, HORVU7Hr1G027440, HORVU7Hr1G096780, HORVU7Hr1G109020, HORVU7Hr1G109080, HORVU7Hr1G109140
OG0000081	NA	LOC_Os01g27680, LOC_Os01g34220, LOC_Os01g34270, LOC_Os01g71250, LOC_Os01g72720, LOC_Os03g57050, LOC_Os03g57830, LOC_Os04g21030, LOC_Os04g40920, LOC_Os05g03210, LOC_Os05g45470, LOC_Os07g08040, LOC_Os07g34620, LOC_Os07g38480, LOC_Os07g38980, LOC_Os07g39000, LOC_Os07g39370, LOC_Os08g25670, LOC_Os10g41850, LOC_Os11g34790	HORVU0Hr1G007200, HORVU0Hr1G040450, HORVU1Hr1G022470, HORVU2Hr1G023500, HORVU3Hr1G015380, HORVU3Hr1G040560, HORVU3Hr1G059730, HORVU3Hr1G063550, HORVU3Hr1G091030, HORVU3Hr1G092570, HORVU3Hr1G099280, HORVU3Hr1G099350, HORVU3Hr1G111120, HORVU3Hr1G111990, HORVU3Hr1G113250, HORVU3Hr1G113320, HORVU3Hr1G113330, HORVU5Hr1G048280, HORVU5Hr1G087280, HORVU5Hr1G087290, HORVU5Hr1G087300, HORVU5Hr1G104480, HOR…
OG0000082	AT5G47320, ATCG00820	LOC_Os04g16772, LOC_Os04g16818, LOC_Os07g25024, LOC_Os08g15266, LOC_Os09g24412, LOC_Os10g21352	HORVU0Hr1G024700, HORVU0Hr1G026230, HORVU0Hr1G026770, HORVU0Hr1G026900, HORVU0Hr1G026950, HORVU0Hr1G028650, HORVU0Hr1G032910, HORVU0Hr1G033410, HORVU0Hr1G034040, HORVU0Hr1G034600, HORVU0Hr1G034960, HORVU0Hr1G034980, HORVU0Hr1G035160, HORVU0Hr1G036530, HORVU0Hr1G037020, HORVU0Hr1G037270, HORVU0Hr1G037350, HORVU0Hr1G037390, HORVU0Hr1G037980, HORVU1Hr1G017860, HORVU1Hr1G018850, HORVU1Hr1G076060, HOR…
OG0000083	AT5G64950	LOC_Os02g51450, LOC_Os02g51460, LOC_Os06g12040, LOC_Os06g12050, LOC_Os06g12060, LOC_Os06g12070, LOC_Os06g12080, LOC_Os06g12100, LOC_Os06g12110, LOC_Os08g41690, LOC_Os11g09990, LOC_Os11g10000, LOC_Os11g10040, LOC_Os11g14130	HORVU0Hr1G000580, HORVU0Hr1G017090, HORVU1Hr1G093140, HORVU2Hr1G024310, HORVU2Hr1G097040, HORVU2Hr1G104670, HORVU3Hr1G013280, HORVU3Hr1G024570, HORVU4Hr1G017280, HORVU4Hr1G074070, HORVU5Hr1G056910, HORVU5Hr1G069340, HORVU5Hr1G109600, HORVU6Hr1G002980, HORVU6Hr1G003390, HORVU6Hr1G003510, HORVU6Hr1G003550, HORVU6Hr1G003560, HORVU6Hr1G003570, HORVU6Hr1G003580, HORVU6Hr1G003720, HORVU6Hr1G005480, HOR…
OG0000084	NA	LOC_Os01g72620, LOC_Os07g29060	HORVU0Hr1G003860, HORVU0Hr1G009090, HORVU0Hr1G011410, HORVU0Hr1G011970, HORVU0Hr1G016750, HORVU1Hr1G039590, HORVU1Hr1G047830, HORVU1Hr1G066990, HORVU1Hr1G067930, HORVU2Hr1G021940, HORVU2Hr1G041570, HORVU2Hr1G061280, HORVU2Hr1G092450, HORVU3Hr1G016410, HORVU3Hr1G060330, HORVU3Hr1G063210, HORVU3Hr1G063290, HORVU3Hr1G064540, HORVU3Hr1G066260, HORVU3Hr1G082060, HORVU4Hr1G011050, HORVU4Hr1G027990, HOR…
OG0000085	NA	LOC_Os01g24860, LOC_Os02g04350, LOC_Os02g25170, LOC_Os02g36470, LOC_Os02g38530, LOC_Os03g16530, LOC_Os03g31530, LOC_Os03g33828, LOC_Os03g37210, LOC_Os04g03470, LOC_Os04g30440, LOC_Os05g08030, LOC_Os05g08140, LOC_Os05g19060, LOC_Os05g20450, LOC_Os05g24110, LOC_Os05g26000, LOC_Os06g15120, LOC_Os06g17350, LOC_Os06g22750, LOC_Os06g25730, LOC_Os06g25850, LOC_Os06g28500, LOC_Os06g31320, LOC_Os06g32470,…	NA
OG0000086	AT1G07550, AT1G07560, AT1G49100, AT1G51800, AT1G51805, AT1G51810, AT1G51820, AT1G51830, AT1G51840, AT1G51850, AT1G51860, AT1G51870, AT1G51880, AT1G51890, AT1G51910, AT2G04300, AT2G14440, AT2G14510, AT2G28960, AT2G28970, AT2G28990, AT2G29000, AT3G21340, AT3G45920, AT3G46330, AT3G46340, AT3G46350, AT3G46355, AT3G46370, AT3G46400, AT3G46410, AT3G46420, AT4G20450, AT5G16900, AT5G59616, AT5G59650, AT5…	LOC_Os09g17970, LOC_Os11g47490	HORVU2Hr1G053700, HORVU3Hr1G079230, HORVU3Hr1G079370, HORVU3Hr1G079390, HORVU4Hr1G079270
OG0000087	AT5G41980	LOC_Os01g49420, LOC_Os04g03600, LOC_Os04g32890, LOC_Os04g47430, LOC_Os05g02710, LOC_Os05g11820, LOC_Os05g18740, LOC_Os06g10830, LOC_Os06g34680, LOC_Os07g48400, LOC_Os08g01570, LOC_Os08g35720, LOC_Os09g07440, LOC_Os09g25160, LOC_Os10g03970, LOC_Os11g06790, LOC_Os12g03250, LOC_Os12g10770, LOC_Os12g27800, LOC_Os12g40650	HORVU1Hr1G031700, HORVU1Hr1G063910, HORVU1Hr1G063980, HORVU1Hr1G087450, HORVU3Hr1G003280, HORVU3Hr1G003360, HORVU3Hr1G025830, HORVU3Hr1G026170, HORVU3Hr1G028470, HORVU3Hr1G040970, HORVU3Hr1G049200, HORVU4Hr1G013440, HORVU4Hr1G044010, HORVU4Hr1G048760, HORVU4Hr1G048770, HORVU4Hr1G048780, HORVU5Hr1G006010, HORVU5Hr1G036850, HORVU5Hr1G049410, HORVU6Hr1G056420, HORVU6Hr1G085020, HORVU7Hr1G060320, HOR…
OG0000088	NA	NA	HORVU0Hr1G007870, HORVU0Hr1G020090, HORVU1Hr1G012970, HORVU1Hr1G024680, HORVU1Hr1G038250, HORVU1Hr1G048730, HORVU1Hr1G094430, HORVU2Hr1G015660, HORVU2Hr1G035850, HORVU2Hr1G049100, HORVU2Hr1G055270, HORVU2Hr1G066290, HORVU2Hr1G075360, HORVU2Hr1G110070, HORVU3Hr1G025930, HORVU3Hr1G050560, HORVU3Hr1G052080, HORVU3Hr1G055270, HORVU3Hr1G055930, HORVU3Hr1G057490, HORVU3Hr1G088560, HORVU3Hr1G099820, HOR…
OG0000089	NA	LOC_Os04g22370, LOC_Os05g25600	HORVU0Hr1G016600, HORVU0Hr1G025720, HORVU0Hr1G027340, HORVU1Hr1G011740, HORVU1Hr1G017510, HORVU1Hr1G039070, HORVU1Hr1G041610, HORVU1Hr1G084660, HORVU2Hr1G004050, HORVU2Hr1G004100, HORVU2Hr1G021690, HORVU2Hr1G030720, HORVU2Hr1G056250, HORVU2Hr1G060400, HORVU2Hr1G099920, HORVU2Hr1G113660, HORVU2Hr1G121620, HORVU3Hr1G018510, HORVU3Hr1G018620, HORVU3Hr1G023110, HORVU3Hr1G023310, HORVU3Hr1G029690, HOR…
OG0000090	AT2G15050, AT2G38530, AT2G38540, AT3G08770, AT3G51590, AT3G51600, AT5G01870, AT5G59310, AT5G59320, AT5G62065	LOC_Os01g12020, LOC_Os01g60740, LOC_Os02g24720, LOC_Os05g40010, LOC_Os08g01460, LOC_Os08g03690, LOC_Os11g02350, LOC_Os11g02369, LOC_Os11g02389, LOC_Os11g02400, LOC_Os11g24070, LOC_Os12g02300, LOC_Os12g02310, LOC_Os12g02320, LOC_Os12g02330, LOC_Os12g02340	HORVU1Hr1G069800, HORVU2Hr1G107460, HORVU2Hr1G107470, HORVU2Hr1G107480, HORVU3Hr1G009320, HORVU3Hr1G009360, HORVU3Hr1G009370, HORVU3Hr1G009440, HORVU3Hr1G009490, HORVU3Hr1G009510, HORVU3Hr1G009520, HORVU3Hr1G009560, HORVU3Hr1G029410, HORVU3Hr1G029430, HORVU3Hr1G081170, HORVU4Hr1G022770, HORVU4Hr1G022780, HORVU5Hr1G046520, HORVU5Hr1G046550
OG0000091	AT2G38870, AT2G38900, AT3G50020, AT5G43570, AT5G43580, AT5G45277	LOC_Os01g42860, LOC_Os02g03140, LOC_Os02g03150, LOC_Os02g03170, LOC_Os02g03180, LOC_Os02g03190, LOC_Os05g01920, LOC_Os08g34249, LOC_Os08g34258, LOC_Os11g17790, LOC_Os12g36210, LOC_Os12g36220, LOC_Os12g36240	HORVU1Hr1G003580, HORVU1Hr1G004120, HORVU1Hr1G004130, HORVU1Hr1G004150, HORVU1Hr1G011990, HORVU1Hr1G012060, HORVU1Hr1G012090, HORVU1Hr1G012100, HORVU1Hr1G012130, HORVU1Hr1G012170, HORVU1Hr1G018770, HORVU2Hr1G028660, HORVU2Hr1G028670, HORVU2Hr1G028720, HORVU2Hr1G028760, HORVU2Hr1G028780, HORVU3Hr1G015820, HORVU3Hr1G015830, HORVU3Hr1G016860, HORVU5Hr1G075670, HORVU5Hr1G101340, HORVU5Hr1G112570, HOR…
OG0000092	NA	LOC_Os02g47990, LOC_Os03g07460, LOC_Os05g35130, LOC_Os06g15270, LOC_Os11g07150, LOC_Os12g03520, LOC_Os12g24670	HORVU1Hr1G009650, HORVU1Hr1G026360, HORVU1Hr1G031840, HORVU1Hr1G053730, HORVU1Hr1G058550, HORVU2Hr1G016170, HORVU2Hr1G016210, HORVU2Hr1G032050, HORVU2Hr1G085320, HORVU2Hr1G087360, HORVU3Hr1G022520, HORVU3Hr1G043020, HORVU3Hr1G044500, HORVU3Hr1G054140, HORVU4Hr1G022180, HORVU4Hr1G023190, HORVU4Hr1G046890, HORVU4Hr1G051430, HORVU4Hr1G057770, HORVU4Hr1G087950, HORVU5Hr1G001160, HORVU5Hr1G057700, HOR…
OG0000093	NA	LOC_Os06g28280, LOC_Os07g22120, LOC_Os11g12630	HORVU0Hr1G006580, HORVU0Hr1G030860, HORVU1Hr1G022680, HORVU1Hr1G027910, HORVU1Hr1G037120, HORVU1Hr1G069230, HORVU2Hr1G022790, HORVU2Hr1G022910, HORVU2Hr1G045940, HORVU2Hr1G048000, HORVU2Hr1G076600, HORVU2Hr1G087200, HORVU3Hr1G028330, HORVU3Hr1G031750, HORVU3Hr1G046710, HORVU3Hr1G069150, HORVU3Hr1G114780, HORVU4Hr1G048350, HORVU4Hr1G052710, HORVU4Hr1G057590, HORVU4Hr1G062620, HORVU4Hr1G063580, HOR…
OG0000094	NA	LOC_Os01g31100, LOC_Os01g31320, LOC_Os01g31990, LOC_Os01g32480, LOC_Os01g35630, LOC_Os02g14380, LOC_Os02g21800, LOC_Os02g22170, LOC_Os02g23830, LOC_Os04g04470, LOC_Os04g07560, LOC_Os04g07800, LOC_Os04g13790, LOC_Os04g15970, LOC_Os04g17530, LOC_Os05g19640, LOC_Os05g20600, LOC_Os05g22500, LOC_Os05g23640, LOC_Os05g24440, LOC_Os06g28040, LOC_Os06g28080, LOC_Os06g28850, LOC_Os07g11720, LOC_Os07g16500,…	NA
OG0000095	NA	LOC_Os03g26570, LOC_Os04g18020, LOC_Os05g16560, LOC_Os05g44860, LOC_Os07g25840, LOC_Os07g33160, LOC_Os08g28520, LOC_Os10g13420, LOC_Os10g24640, LOC_Os11g10410, LOC_Os12g12480, LOC_Os12g24300, LOC_Os12g29910	HORVU1Hr1G033730, HORVU1Hr1G038440, HORVU1Hr1G088750, HORVU2Hr1G029370, HORVU2Hr1G044500, HORVU2Hr1G060540, HORVU2Hr1G067590, HORVU2Hr1G098440, HORVU3Hr1G028950, HORVU3Hr1G048020, HORVU3Hr1G060810, HORVU4Hr1G004700, HORVU4Hr1G004850, HORVU4Hr1G048710, HORVU4Hr1G083560, HORVU5Hr1G017740, HORVU5Hr1G030430, HORVU5Hr1G031780, HORVU5Hr1G081640, HORVU6Hr1G021290, HORVU6Hr1G037890, HORVU6Hr1G053070, HOR…
OG0000096	NA	LOC_Os01g27430, LOC_Os03g28380, LOC_Os03g32560, LOC_Os03g32690, LOC_Os03g34270, LOC_Os03g35380, LOC_Os03g40580, LOC_Os03g49090, LOC_Os04g11290, LOC_Os04g22960, LOC_Os04g27640, LOC_Os04g29530, LOC_Os05g12350, LOC_Os05g14610, LOC_Os05g18830, LOC_Os05g23980, LOC_Os06g24100, LOC_Os06g26330, LOC_Os06g28930, LOC_Os06g40000, LOC_Os07g08900, LOC_Os07g11460, LOC_Os08g10880, LOC_Os08g11040, LOC_Os08g11140,…	NA
OG0000097	AT3G47680, AT5G41220, AT5G41240	LOC_Os01g15700, LOC_Os01g27590, LOC_Os01g34410, LOC_Os01g36850, LOC_Os01g60590, LOC_Os02g20780, LOC_Os02g26740, LOC_Os02g54440, LOC_Os03g07320, LOC_Os04g09740, LOC_Os04g21860, LOC_Os04g47750, LOC_Os05g30850, LOC_Os06g17510, LOC_Os06g32944, LOC_Os06g34380, LOC_Os07g38780, LOC_Os08g08130, LOC_Os08g12950, LOC_Os08g15530, LOC_Os08g35920, LOC_Os08g37850, LOC_Os08g44690, LOC_Os09g25660, LOC_Os10g31120,…	HORVU1Hr1G000200, HORVU1Hr1G025380, HORVU1Hr1G043470, HORVU2Hr1G009110, HORVU2Hr1G021580, HORVU2Hr1G073810, HORVU4Hr1G023210, HORVU5Hr1G047330, HORVU6Hr1G009450
OG0000098	NA	LOC_Os01g12630, LOC_Os01g17380, LOC_Os01g43830, LOC_Os01g49500, LOC_Os01g49990, LOC_Os01g50660, LOC_Os02g04470, LOC_Os02g13610, LOC_Os02g22430, LOC_Os03g38550, LOC_Os03g40980, LOC_Os04g31370, LOC_Os04g51550, LOC_Os04g55555, LOC_Os05g28890, LOC_Os05g32080, LOC_Os06g30350, LOC_Os06g31080, LOC_Os06g40830, LOC_Os06g44560, LOC_Os06g44600, LOC_Os07g30340, LOC_Os07g32240, LOC_Os07g32270, LOC_Os07g32300,…	HORVU3Hr1G061730
OG0000099	AT1G09540, AT1G35515, AT1G57560, AT1G66230, AT3G13540, AT4G09460, AT4G12350, AT4G22680, AT4G38620	LOC_Os01g07450, LOC_Os01g18240, LOC_Os01g50110, LOC_Os01g65370, LOC_Os02g49986, LOC_Os03g25550, LOC_Os04g50680, LOC_Os05g04820, LOC_Os05g35500, LOC_Os05g46610, LOC_Os06g14670, LOC_Os07g44090, LOC_Os08g33150, LOC_Os08g43550, LOC_Os09g23620, LOC_Os09g36250, LOC_Os09g36730, LOC_Os12g07640	HORVU0Hr1G006810, HORVU1Hr1G017970, HORVU1Hr1G074260, HORVU2Hr1G027600, HORVU2Hr1G106190, HORVU3Hr1G082210, HORVU5Hr1G036900, HORVU5Hr1G060650, HORVU5Hr1G081770, HORVU5Hr1G083910, HORVU5Hr1G103970, HORVU7Hr1G041810, HORVU7Hr1G057410
OG0000100	ATMG00860	LOC_Os01g55390, LOC_Os03g13350, LOC_Os03g23150, LOC_Os03g26020, LOC_Os04g45360, LOC_Os07g17720, LOC_Os08g35020, LOC_Os09g24060, LOC_Os10g37610, LOC_Os12g04880	HORVU1Hr1G020220, HORVU1Hr1G029380, HORVU1Hr1G030170, HORVU1Hr1G034520, HORVU2Hr1G042840, HORVU2Hr1G052440, HORVU2Hr1G057060, HORVU2Hr1G058050, HORVU2Hr1G058100, HORVU2Hr1G069130, HORVU2Hr1G076700, HORVU2Hr1G113860, HORVU3Hr1G037230, HORVU3Hr1G041570, HORVU3Hr1G043740, HORVU3Hr1G044630, HORVU3Hr1G045190, HORVU3Hr1G081190, HORVU4Hr1G027310, HORVU4Hr1G048900, HORVU5Hr1G025120, HORVU5Hr1G034450, HOR…
OG0000101	AT1G10110, AT1G27540, AT1G27550, AT1G27580, AT1G67160, AT1G69090, AT2G03560, AT2G03580, AT2G03610, AT2G04810, AT2G04830, AT2G04840, AT2G05970, AT2G14290, AT2G14500, AT2G24080, AT2G33190, AT2G33200, AT3G03726, AT3G03730, AT3G22333, AT3G22337, AT3G22345, AT4G10820, AT4G12810, AT4G12820, AT4G14165, AT4G17565, AT4G22035, AT4G22060, AT4G22165, AT4G22170, AT4G22180, AT4G22660, AT5G14160, AT5G25290, AT5…	NA	NA
OG0000102	AT1G58200, AT5G10490	LOC_Os01g16050, LOC_Os01g51130, LOC_Os02g58430, LOC_Os03g18650, LOC_Os03g31839, LOC_Os03g38530, LOC_Os03g58660, LOC_Os03g63990, LOC_Os04g05040, LOC_Os04g26880, LOC_Os04g41270, LOC_Os05g07310, LOC_Os05g08890, LOC_Os05g38540, LOC_Os06g22320, LOC_Os07g07600, LOC_Os07g32910, LOC_Os07g45110, LOC_Os08g05360, LOC_Os08g15900, LOC_Os08g32480, LOC_Os08g32800, LOC_Os08g36710, LOC_Os09g01970, LOC_Os09g10350,…	HORVU5Hr1G002510, HORVU7Hr1G089900, HORVU7Hr1G105340
OG0000103	NA	LOC_Os01g14300, LOC_Os01g39440, LOC_Os02g11636, LOC_Os02g16130, LOC_Os02g17070, LOC_Os02g25330, LOC_Os02g30370, LOC_Os04g43610, LOC_Os05g15590, LOC_Os05g39470, LOC_Os07g26090, LOC_Os07g28220, LOC_Os07g33820, LOC_Os08g10220, LOC_Os08g15940, LOC_Os08g29280, LOC_Os08g35780, LOC_Os09g03030, LOC_Os09g13910, LOC_Os10g12560, LOC_Os11g12830, LOC_Os11g37460, LOC_Os11g38560, LOC_Os11g40700, LOC_Os11g43470,…	HORVU1Hr1G005480, HORVU2Hr1G010470, HORVU2Hr1G085250, HORVU2Hr1G126670, HORVU3Hr1G117120, HORVU3Hr1G117130, HORVU7Hr1G023590, HORVU7Hr1G023960, HORVU7Hr1G111550
OG0000104	NA	NA	HORVU0Hr1G012840, HORVU0Hr1G015150, HORVU0Hr1G017910, HORVU1Hr1G009810, HORVU1Hr1G017300, HORVU1Hr1G022560, HORVU1Hr1G074880, HORVU1Hr1G090560, HORVU2Hr1G001650, HORVU2Hr1G012370, HORVU2Hr1G015840, HORVU2Hr1G016130, HORVU2Hr1G029080, HORVU2Hr1G042470, HORVU2Hr1G066980, HORVU2Hr1G109490, HORVU3Hr1G012140, HORVU3Hr1G012270, HORVU3Hr1G018770, HORVU3Hr1G108440, HORVU4Hr1G067880, HORVU4Hr1G089790, HOR…
OG0000105	ATMG00710	LOC_Os12g26370	HORVU0Hr1G001850, HORVU0Hr1G003550, HORVU1Hr1G013650, HORVU1Hr1G021090, HORVU1Hr1G040480, HORVU1Hr1G052640, HORVU2Hr1G054920, HORVU2Hr1G066340, HORVU2Hr1G068850, HORVU3Hr1G039870, HORVU3Hr1G044520, HORVU3Hr1G044540, HORVU3Hr1G049160, HORVU3Hr1G057210, HORVU4Hr1G007940, HORVU4Hr1G040450, HORVU4Hr1G040860, HORVU4Hr1G041620, HORVU4Hr1G044190, HORVU4Hr1G047040, HORVU4Hr1G047050, HORVU4Hr1G067830, HOR…
OG0000106	NA	LOC_Os10g01900	HORVU0Hr1G036160, HORVU0Hr1G037850, HORVU1Hr1G008400, HORVU1Hr1G010700, HORVU1Hr1G012990, HORVU1Hr1G013060, HORVU1Hr1G013070, HORVU1Hr1G035540, HORVU2Hr1G038680, HORVU2Hr1G038690, HORVU2Hr1G038700, HORVU2Hr1G038710, HORVU2Hr1G038910, HORVU2Hr1G059870, HORVU2Hr1G062520, HORVU2Hr1G066210, HORVU2Hr1G085150, HORVU3Hr1G000310, HORVU3Hr1G034840, HORVU3Hr1G047940, HORVU3Hr1G052620, HORVU3Hr1G054840, HOR…
OG0000107	NA	LOC_Os10g01860	HORVU0Hr1G004030, HORVU0Hr1G007990, HORVU1Hr1G009220, HORVU1Hr1G009280, HORVU1Hr1G012580, HORVU1Hr1G013080, HORVU1Hr1G057710, HORVU1Hr1G057790, HORVU2Hr1G038900, HORVU2Hr1G059860, HORVU2Hr1G074880, HORVU2Hr1G077450, HORVU2Hr1G120800, HORVU3Hr1G000320, HORVU3Hr1G027130, HORVU3Hr1G031170, HORVU3Hr1G054830, HORVU3Hr1G056750, HORVU3Hr1G073760, HORVU3Hr1G076150, HORVU4Hr1G015850, HORVU4Hr1G020360, HOR…
OG0000108	NA	LOC_Os01g23360	HORVU1Hr1G033710, HORVU1Hr1G046110, HORVU1Hr1G052140, HORVU1Hr1G059330, HORVU1Hr1G069220, HORVU2Hr1G036600, HORVU2Hr1G044710, HORVU2Hr1G046250, HORVU2Hr1G057920, HORVU2Hr1G068930, HORVU2Hr1G071340, HORVU2Hr1G076610, HORVU2Hr1G114290, HORVU2Hr1G116610, HORVU3Hr1G031760, HORVU3Hr1G038390, HORVU3Hr1G114770, HORVU4Hr1G013980, HORVU4Hr1G048340, HORVU4Hr1G049400, HORVU4Hr1G055740, HORVU4Hr1G057600, HOR…
OG0000109	AT4G03220	LOC_Os07g02290, LOC_Os07g02760, LOC_Os07g02770, LOC_Os07g04980, LOC_Os07g12540, LOC_Os07g12560, LOC_Os07g12590, LOC_Os07g12600, LOC_Os07g12610, LOC_Os07g36290, LOC_Os07g36330, LOC_Os07g36340, LOC_Os07g36370, LOC_Os07g36400, LOC_Os07g36520, LOC_Os07g36530	HORVU1Hr1G003840, HORVU1Hr1G018150, HORVU2Hr1G037860, HORVU2Hr1G062780, HORVU2Hr1G062840, HORVU2Hr1G063280, HORVU2Hr1G101620, HORVU3Hr1G022380, HORVU4Hr1G036050, HORVU4Hr1G045970, HORVU4Hr1G066970, HORVU5Hr1G012730, HORVU5Hr1G063190, HORVU6Hr1G013740, HORVU6Hr1G053410, HORVU6Hr1G065120, HORVU7Hr1G101010, HORVU7Hr1G115640, HORVU7Hr1G115660, HORVU7Hr1G115880
OG0000110	NA	LOC_Os03g17420, LOC_Os03g43564, LOC_Os04g01730, LOC_Os12g27480	HORVU0Hr1G003750, HORVU1Hr1G002050, HORVU1Hr1G003670, HORVU1Hr1G045770, HORVU1Hr1G084460, HORVU1Hr1G085970, HORVU2Hr1G012730, HORVU2Hr1G024590, HORVU2Hr1G063830, HORVU2Hr1G084180, HORVU2Hr1G103900, HORVU2Hr1G113290, HORVU2Hr1G122050, HORVU3Hr1G001300, HORVU3Hr1G017880, HORVU3Hr1G066550, HORVU3Hr1G103490, HORVU4Hr1G009580, HORVU4Hr1G081280, HORVU4Hr1G089420, HORVU5Hr1G000360, HORVU5Hr1G011740, HOR…
OG0000111	NA	LOC_Os04g28234, LOC_Os04g28300, LOC_Os08g01640, LOC_Os08g01650, LOC_Os08g01870, LOC_Os08g15000, LOC_Os10g35230, LOC_Os10g35240, LOC_Os10g35436, LOC_Os10g35440, LOC_Os10g35640, LOC_Os10g35790	HORVU0Hr1G030540, HORVU0Hr1G031920, HORVU0Hr1G035310, HORVU1Hr1G004750, HORVU1Hr1G004760, HORVU1Hr1G010890, HORVU1Hr1G010970, HORVU1Hr1G010990, HORVU1Hr1G011020, HORVU1Hr1G011140, HORVU1Hr1G011150, HORVU1Hr1G011160, HORVU1Hr1G011240, HORVU1Hr1G011250, HORVU1Hr1G011300, HORVU1Hr1G013810, HORVU1Hr1G014030, HORVU1Hr1G014040, HORVU1Hr1G014060, HORVU1Hr1G018190, HORVU2Hr1G105480, HORVU6Hr1G002890, HOR…
OG0000112	NA	LOC_Os01g21270, LOC_Os07g31690	HORVU0Hr1G017810, HORVU0Hr1G039370, HORVU1Hr1G016550, HORVU1Hr1G016560, HORVU1Hr1G020950, HORVU2Hr1G042980, HORVU2Hr1G059260, HORVU2Hr1G059720, HORVU2Hr1G066370, HORVU3Hr1G009810, HORVU3Hr1G048480, HORVU4Hr1G034920, HORVU4Hr1G035040, HORVU4Hr1G055340, HORVU4Hr1G064310, HORVU4Hr1G064390, HORVU4Hr1G068220, HORVU5Hr1G027330, HORVU5Hr1G033780, HORVU5Hr1G034890, HORVU5Hr1G039260, HORVU5Hr1G063550, HOR…
OG0000113	NA	NA	HORVU0Hr1G005080, HORVU0Hr1G039380, HORVU1Hr1G015970, HORVU1Hr1G040310, HORVU1Hr1G042610, HORVU2Hr1G053380, HORVU2Hr1G061770, HORVU2Hr1G076250, HORVU3Hr1G003180, HORVU3Hr1G024750, HORVU3Hr1G037830, HORVU3Hr1G037920, HORVU3Hr1G041380, HORVU3Hr1G046190, HORVU3Hr1G053960, HORVU3Hr1G109970, HORVU4Hr1G062130, HORVU4Hr1G074890, HORVU5Hr1G017170, HORVU5Hr1G041150, HORVU5Hr1G086260, HORVU5Hr1G104520, HOR…
OG0000114	AT1G17240, AT1G17250, AT1G72300	LOC_Os02g05910, LOC_Os02g05920, LOC_Os02g05930, LOC_Os02g05940, LOC_Os02g05950, LOC_Os02g05960, LOC_Os02g05970, LOC_Os02g05980, LOC_Os02g06030, LOC_Os02g06070, LOC_Os02g06090, LOC_Os02g06180, LOC_Os02g06190, LOC_Os02g06200, LOC_Os02g06205, LOC_Os02g06260, LOC_Os02g06270, LOC_Os06g47650, LOC_Os06g47760	HORVU0Hr1G015280, HORVU2Hr1G055170, HORVU6Hr1G023090, HORVU6Hr1G023290, HORVU6Hr1G023340, HORVU6Hr1G023730, HORVU6Hr1G023770, HORVU6Hr1G024660, HORVU6Hr1G024800, HORVU6Hr1G024860, HORVU6Hr1G031910, HORVU7Hr1G099520, HORVU7Hr1G099550, HORVU7Hr1G102080
OG0000115	AT1G30760, AT2G34790, AT4G20820, AT4G20860, AT5G44360, AT5G44380, AT5G44390, AT5G44400, AT5G44410, AT5G44440	LOC_Os06g35560, LOC_Os06g35590, LOC_Os06g35630, LOC_Os06g35650, LOC_Os06g35660, LOC_Os06g35700	HORVU1Hr1G092680, HORVU2Hr1G000530, HORVU2Hr1G000540, HORVU2Hr1G008300, HORVU2Hr1G008310, HORVU2Hr1G008330, HORVU2Hr1G013930, HORVU2Hr1G021650, HORVU2Hr1G122590, HORVU4Hr1G017270, HORVU4Hr1G086520, HORVU5Hr1G072520, HORVU7Hr1G089160, HORVU7Hr1G089190, HORVU7Hr1G089210, HORVU7Hr1G089230, HORVU7Hr1G089260, HORVU7Hr1G089270, HORVU7Hr1G089280, HORVU7Hr1G093940
OG0000116	AT1G47480	LOC_Os04g37680, LOC_Os06g11090, LOC_Os06g11130, LOC_Os08g37010, LOC_Os08g37040, LOC_Os08g37050, LOC_Os08g37060, LOC_Os09g28230, LOC_Os09g28280, LOC_Os09g28630, LOC_Os09g28640, LOC_Os09g28650, LOC_Os09g28660, LOC_Os09g28690, LOC_Os09g28720, LOC_Os09g28740, LOC_Os09g28750	HORVU0Hr1G005140, HORVU0Hr1G013170, HORVU0Hr1G013180, HORVU2Hr1G067270, HORVU2Hr1G110800, HORVU3Hr1G101220, HORVU5Hr1G068140, HORVU5Hr1G068800, HORVU5Hr1G068960, HORVU5Hr1G068990, HORVU5Hr1G069040, HORVU5Hr1G069090, HORVU5Hr1G069110, HORVU5Hr1G069140, HORVU5Hr1G093500, HORVU5Hr1G098770, HORVU5Hr1G105480, HORVU6Hr1G005900
OG0000117	AT1G55205, AT3G13674, AT4G39300	LOC_Os01g37090, LOC_Os02g17370, LOC_Os06g22654	HORVU0Hr1G015860, HORVU1Hr1G024880, HORVU1Hr1G029170, HORVU1Hr1G029880, HORVU1Hr1G030880, HORVU1Hr1G036360, HORVU2Hr1G005180, HORVU2Hr1G035690, HORVU2Hr1G037460, HORVU2Hr1G041400, HORVU2Hr1G054650, HORVU2Hr1G073390, HORVU3Hr1G029930, HORVU3Hr1G029960, HORVU4Hr1G029890, HORVU4Hr1G030450, HORVU4Hr1G030840, HORVU4Hr1G035120, HORVU4Hr1G045550, HORVU4Hr1G047290, HORVU5Hr1G009330, HORVU5Hr1G022560, HOR…
OG0000118	AT3G57240, AT3G57260, AT3G57270, AT4G16260	LOC_Os01g51570, LOC_Os01g58730, LOC_Os01g71340, LOC_Os01g71350, LOC_Os01g71380, LOC_Os01g71400, LOC_Os01g71410, LOC_Os01g71650, LOC_Os01g71670, LOC_Os01g71680, LOC_Os01g71810, LOC_Os01g71820, LOC_Os01g71830, LOC_Os05g41610	HORVU1Hr1G057680, HORVU1Hr1G067460, HORVU3Hr1G073150, HORVU3Hr1G078520, HORVU3Hr1G105190, HORVU3Hr1G105290, HORVU3Hr1G105300, HORVU3Hr1G105400, HORVU3Hr1G105420, HORVU3Hr1G105480, HORVU3Hr1G105560, HORVU3Hr1G105600, HORVU3Hr1G105630, HORVU3Hr1G105790, HORVU3Hr1G106140, HORVU3Hr1G111160, HORVU7Hr1G051310, HORVU7Hr1G051320
OG0000119	NA	LOC_Os02g24150, LOC_Os04g17940, LOC_Os09g06180, LOC_Os12g21490	HORVU0Hr1G004720, HORVU0Hr1G007570, HORVU1Hr1G018250, HORVU1Hr1G034110, HORVU1Hr1G034120, HORVU1Hr1G035570, HORVU1Hr1G037290, HORVU1Hr1G051770, HORVU2Hr1G055930, HORVU2Hr1G081480, HORVU3Hr1G025620, HORVU3Hr1G043370, HORVU4Hr1G037110, HORVU4Hr1G039140, HORVU4Hr1G051180, HORVU4Hr1G076190, HORVU5Hr1G033530, HORVU5Hr1G048460, HORVU6Hr1G018220, HORVU6Hr1G024510, HORVU6Hr1G035220, HORVU6Hr1G038280, HOR…
OG0000120	NA	LOC_Os01g20040, LOC_Os01g21542, LOC_Os01g29100, LOC_Os01g32420, LOC_Os01g34020, LOC_Os01g47890, LOC_Os01g54250, LOC_Os02g14210, LOC_Os02g33210, LOC_Os03g03970, LOC_Os03g36890, LOC_Os04g25170, LOC_Os04g26210, LOC_Os04g54710, LOC_Os05g03650, LOC_Os05g22580, LOC_Os05g37740, LOC_Os06g11100, LOC_Os06g37480, LOC_Os06g51570, LOC_Os07g49440, LOC_Os08g23240, LOC_Os08g25510, LOC_Os08g44920, LOC_Os09g08170,…	HORVU1Hr1G043030, HORVU4Hr1G023700, HORVU4Hr1G036220
OG0000121	NA	LOC_Os08g21869	HORVU0Hr1G021300, HORVU0Hr1G038870, HORVU1Hr1G052090, HORVU1Hr1G052590, HORVU1Hr1G059120, HORVU1Hr1G069260, HORVU1Hr1G079840, HORVU1Hr1G084770, HORVU1Hr1G084830, HORVU1Hr1G086010, HORVU2Hr1G071650, HORVU2Hr1G124470, HORVU2Hr1G125400, HORVU3Hr1G012690, HORVU3Hr1G065300, HORVU3Hr1G086760, HORVU3Hr1G088260, HORVU3Hr1G106840, HORVU4Hr1G001520, HORVU4Hr1G005420, HORVU4Hr1G088640, HORVU5Hr1G009140, HOR…
OG0000122	AT1G19510, AT2G18328, AT2G21650, AT4G36570, AT4G39250	LOC_Os01g44370, LOC_Os01g44390, LOC_Os01g47370, LOC_Os02g47744, LOC_Os03g14810, LOC_Os03g63890, LOC_Os05g49240, LOC_Os05g50340, LOC_Os05g50350, LOC_Os07g26150, LOC_Os12g33950	HORVU1Hr1G089460, HORVU1Hr1G089470, HORVU1Hr1G089490, HORVU1Hr1G089500, HORVU1Hr1G089510, HORVU1Hr1G089560, HORVU1Hr1G089570, HORVU1Hr1G091520, HORVU1Hr1G091530, HORVU1Hr1G091540, HORVU3Hr1G059880, HORVU3Hr1G060370, HORVU4Hr1G062650, HORVU5Hr1G075350, HORVU5Hr1G124310, HORVU5Hr1G124330, HORVU6Hr1G061660, HORVU7Hr1G047820, HORVU7Hr1G047910
OG0000123	AT5G14010, AT5G43540, AT5G48890, AT5G57520	LOC_Os02g35460, LOC_Os02g57550, LOC_Os03g05490, LOC_Os05g05970, LOC_Os05g14130, LOC_Os07g05900, LOC_Os07g23450, LOC_Os08g44190, LOC_Os09g26050, LOC_Os09g26100, LOC_Os09g26200, LOC_Os09g38610, LOC_Os12g42250	HORVU0Hr1G031830, HORVU0Hr1G038970, HORVU4Hr1G083170, HORVU4Hr1G084050, HORVU4Hr1G084080, HORVU4Hr1G084140, HORVU4Hr1G085640, HORVU4Hr1G085660, HORVU4Hr1G087980, HORVU5Hr1G008120, HORVU5Hr1G063390, HORVU5Hr1G088860, HORVU5Hr1G088880, HORVU5Hr1G088950, HORVU7Hr1G058220, HORVU7Hr1G118490, HORVU7Hr1G118500, HORVU7Hr1G118510
OG0000124	NA	LOC_Os02g04924, LOC_Os03g61910, LOC_Os05g31540, LOC_Os10g02130, LOC_Os12g33350	HORVU1Hr1G006370, HORVU1Hr1G016340, HORVU1Hr1G024920, HORVU1Hr1G039310, HORVU1Hr1G043600, HORVU1Hr1G079340, HORVU2Hr1G007960, HORVU2Hr1G009210, HORVU2Hr1G017110, HORVU2Hr1G052840, HORVU2Hr1G088720, HORVU2Hr1G106860, HORVU2Hr1G120770, HORVU3Hr1G017500, HORVU3Hr1G049350, HORVU3Hr1G084870, HORVU3Hr1G090260, HORVU4Hr1G015510, HORVU4Hr1G026560, HORVU4Hr1G028620, HORVU4Hr1G085420, HORVU5Hr1G056720, HOR…
OG0000125	NA	LOC_Os01g18980, LOC_Os01g30990, LOC_Os01g31590, LOC_Os01g34740, LOC_Os01g44010, LOC_Os02g16340, LOC_Os02g16390, LOC_Os02g16430, LOC_Os02g28150, LOC_Os02g46020, LOC_Os04g06460, LOC_Os04g16480, LOC_Os04g16900, LOC_Os04g22780, LOC_Os04g29240, LOC_Os05g26520, LOC_Os05g46670, LOC_Os06g14930, LOC_Os06g15140, LOC_Os06g15160, LOC_Os06g40310, LOC_Os07g17640, LOC_Os07g20790, LOC_Os07g26250, LOC_Os08g20820,…	NA
OG0000126	AT3G22230, AT4G15000	LOC_Os02g18380, LOC_Os10g41470	HORVU0Hr1G018350, HORVU0Hr1G032310, HORVU1Hr1G058930, HORVU2Hr1G086450, HORVU2Hr1G086470, HORVU2Hr1G086480, HORVU3Hr1G023640, HORVU3Hr1G027260, HORVU3Hr1G075110, HORVU3Hr1G075130, HORVU4Hr1G020020, HORVU4Hr1G049200, HORVU4Hr1G078960, HORVU4Hr1G087850, HORVU4Hr1G087880, HORVU4Hr1G090980, HORVU5Hr1G010250, HORVU5Hr1G054090, HORVU5Hr1G054100, HORVU5Hr1G054110, HORVU5Hr1G054120, HORVU5Hr1G054130, HOR…
OG0000127	NA	NA	HORVU0Hr1G018500, HORVU1Hr1G057380, HORVU1Hr1G072800, HORVU1Hr1G074690, HORVU1Hr1G074770, HORVU1Hr1G084680, HORVU1Hr1G087650, HORVU2Hr1G008940, HORVU2Hr1G009810, HORVU2Hr1G078470, HORVU2Hr1G097260, HORVU3Hr1G037640, HORVU3Hr1G100430, HORVU3Hr1G101140, HORVU3Hr1G101880, HORVU4Hr1G005980, HORVU4Hr1G016000, HORVU4Hr1G055920, HORVU4Hr1G082300, HORVU4Hr1G090340, HORVU5Hr1G009660, HORVU5Hr1G028610, HOR…
OG0000128	NA	LOC_Os01g26210, LOC_Os01g26300, LOC_Os02g42110, LOC_Os02g42190, LOC_Os02g56370, LOC_Os04g03830, LOC_Os04g21790, LOC_Os04g21820, LOC_Os04g24290, LOC_Os04g29580, LOC_Os04g29680, LOC_Os04g30330, LOC_Os04g55760, LOC_Os05g04460, LOC_Os08g29040, LOC_Os08g39220, LOC_Os08g39240, LOC_Os09g29520, LOC_Os09g30454, LOC_Os09g38830, LOC_Os09g38834, LOC_Os09g38850, LOC_Os09g38910, LOC_Os10g10030, LOC_Os11g35860	HORVU2Hr1G030190, HORVU2Hr1G113060, HORVU2Hr1G113080, HORVU2Hr1G113100, HORVU2Hr1G113250, HORVU5Hr1G082610, HORVU6Hr1G004340, HORVU6Hr1G004420, HORVU6Hr1G004440
OG0000129	AT1G05540, AT1G05550, AT1G30160, AT1G30170, AT1G68960, AT2G45930, AT2G45940, AT4G13680, AT4G14260, AT4G16080, AT4G16090, AT4G25920, AT4G25930, AT5G03390, AT5G46130, AT5G46140, AT5G52930, AT5G52940, AT5G53230, AT5G53240, AT5G53780, AT5G53790, AT5G54320, AT5G54330, AT5G54420, AT5G54450, AT5G54550, AT5G54560, AT5G55270, AT5G55440, AT5G55880, AT5G55890, AT5G67040	NA	NA
OG0000130	AT3G62760	LOC_Os01g25100, LOC_Os01g27210, LOC_Os01g27260, LOC_Os01g27300, LOC_Os01g27340, LOC_Os01g27360, LOC_Os01g27380, LOC_Os01g27390, LOC_Os01g27480, LOC_Os01g27630, LOC_Os01g55830, LOC_Os05g05620	HORVU1Hr1G002160, HORVU1Hr1G017050, HORVU1Hr1G021140, HORVU1Hr1G021150, HORVU1Hr1G021160, HORVU1Hr1G021170, HORVU1Hr1G021180, HORVU2Hr1G095460, HORVU3Hr1G074000, HORVU3Hr1G074020, HORVU3Hr1G074040, HORVU3Hr1G117370, HORVU3Hr1G117390, HORVU5Hr1G006330, HORVU5Hr1G006630, HORVU5Hr1G104670, HORVU5Hr1G118800, HORVU7Hr1G036850, HORVU7Hr1G039140, HORVU7Hr1G116650
OG0000131	AT4G11000	LOC_Os01g15060, LOC_Os04g08640, LOC_Os06g17560, LOC_Os06g17570, LOC_Os06g17580, LOC_Os06g17600, LOC_Os06g17700, LOC_Os06g19050, LOC_Os06g19110, LOC_Os06g19210, LOC_Os06g19260, LOC_Os11g11360, LOC_Os11g45580, LOC_Os12g04690	HORVU0Hr1G034080, HORVU1Hr1G003560, HORVU2Hr1G006360, HORVU2Hr1G020720, HORVU2Hr1G020740, HORVU2Hr1G032190, HORVU2Hr1G078430, HORVU3Hr1G017270, HORVU6Hr1G091460, HORVU6Hr1G091490, HORVU6Hr1G091530, HORVU7Hr1G006800, HORVU7Hr1G021190, HORVU7Hr1G043810, HORVU7Hr1G044020, HORVU7Hr1G044080, HORVU7Hr1G044100, HORVU7Hr1G044610
OG0000132	NA	NA	HORVU1Hr1G010420, HORVU1Hr1G013400, HORVU1Hr1G035730, HORVU1Hr1G037200, HORVU1Hr1G053290, HORVU1Hr1G094850, HORVU2Hr1G023990, HORVU2Hr1G032420, HORVU2Hr1G033020, HORVU2Hr1G052850, HORVU2Hr1G086250, HORVU3Hr1G014400, HORVU3Hr1G020930, HORVU3Hr1G021260, HORVU3Hr1G042580, HORVU3Hr1G080610, HORVU4Hr1G026130, HORVU4Hr1G090680, HORVU5Hr1G012260, HORVU5Hr1G077250, HORVU5Hr1G079790, HORVU5Hr1G101880, HOR…
OG0000133	NA	LOC_Os02g42840	HORVU0Hr1G004280, HORVU0Hr1G010300, HORVU1Hr1G022690, HORVU1Hr1G042430, HORVU1Hr1G051680, HORVU1Hr1G057750, HORVU1Hr1G058430, HORVU1Hr1G062990, HORVU1Hr1G069240, HORVU2Hr1G041230, HORVU2Hr1G046510, HORVU2Hr1G062380, HORVU2Hr1G062640, HORVU3Hr1G046030, HORVU3Hr1G046170, HORVU3Hr1G046770, HORVU3Hr1G051500, HORVU4Hr1G031960, HORVU4Hr1G032810, HORVU4Hr1G034440, HORVU4Hr1G055600, HORVU5Hr1G027170, HOR…
OG0000134	AT1G01530, AT1G17310, AT1G65360, AT1G72350, AT2G24840, AT4G36590, AT5G60440	LOC_Os01g74440, LOC_Os02g06860, LOC_Os05g23780, LOC_Os06g22760, LOC_Os06g23950, LOC_Os06g30810, LOC_Os06g30830, LOC_Os09g02780, LOC_Os09g02830, LOC_Os12g21850, LOC_Os12g21880	HORVU1Hr1G067950, HORVU3Hr1G086260, HORVU3Hr1G095080, HORVU3Hr1G095200, HORVU3Hr1G116800, HORVU4Hr1G085370, HORVU4Hr1G085450, HORVU5Hr1G014360, HORVU5Hr1G110410, HORVU5Hr1G110470, HORVU6Hr1G002270, HORVU6Hr1G081660, HORVU7Hr1G081070, HORVU7Hr1G081190
OG0000135	AT1G21010, AT1G76600, AT2G23690, AT3G50800, AT4G37240, AT5G66580	LOC_Os02g09970, LOC_Os02g09980, LOC_Os02g09990, LOC_Os03g52940, LOC_Os03g55880, LOC_Os06g41940, LOC_Os07g03120, LOC_Os09g31990, LOC_Os09g32000	HORVU1Hr1G094330, HORVU2Hr1G061800, HORVU2Hr1G061850, HORVU5Hr1G074010, HORVU5Hr1G074020, HORVU5Hr1G074030, HORVU5Hr1G093900, HORVU5Hr1G098260, HORVU5Hr1G098280, HORVU5Hr1G098290, HORVU6Hr1G034350, HORVU6Hr1G034360, HORVU6Hr1G034370, HORVU6Hr1G034380, HORVU7Hr1G093050, HORVU7Hr1G093070, HORVU7Hr1G093080
OG0000136	AT2G31620, AT3G21910, AT3G21920, AT3G21930, AT3G21940, AT3G21960, AT3G21970, AT3G21980, AT3G21990, AT3G22000, AT3G22010, AT3G22040, AT3G22050, AT3G22060, AT3G29040, AT3G29050, AT3G58310, AT4G20530, AT4G20540, AT4G20550, AT4G20560, AT4G20570, AT4G20580, AT4G20590, AT4G20600, AT4G20610, AT4G20620, AT4G20630, AT4G20640, AT4G20645, AT4G20670, AT4G20680	NA	NA
OG0000137	AT1G09310, AT1G56580, AT5G46230	LOC_Os01g11240, LOC_Os01g46390, LOC_Os05g49790, LOC_Os06g34790, LOC_Os07g02690, LOC_Os07g02700, LOC_Os07g02850, LOC_Os07g02870, LOC_Os07g02880, LOC_Os07g02900, LOC_Os07g02920, LOC_Os07g02940, LOC_Os11g38210, LOC_Os11g38220, LOC_Os11g38240	HORVU3Hr1G015340, HORVU3Hr1G028760, HORVU3Hr1G028780, HORVU3Hr1G030970, HORVU3Hr1G058820, HORVU4Hr1G028900, HORVU4Hr1G085120, HORVU5Hr1G073640, HORVU5Hr1G073650, HORVU5Hr1G073690, HORVU5Hr1G073700, HORVU5Hr1G073710, HORVU7Hr1G080350
OG0000138	AT1G34070, AT5G48050	LOC_Os01g35890, LOC_Os03g30700, LOC_Os03g32540, LOC_Os04g19320, LOC_Os05g31590, LOC_Os06g20460, LOC_Os06g20520, LOC_Os06g41190, LOC_Os06g41610, LOC_Os08g35540, LOC_Os08g39720, LOC_Os10g09790, LOC_Os10g26330, LOC_Os11g22280, LOC_Os11g34280, LOC_Os12g02770, LOC_Os12g40020	HORVU1Hr1G038930, HORVU1Hr1G069920, HORVU2Hr1G045870, HORVU2Hr1G093890, HORVU2Hr1G095610, HORVU3Hr1G114850, HORVU4Hr1G034820, HORVU4Hr1G034840, HORVU5Hr1G014370, HORVU5Hr1G123000, HORVU6Hr1G041660, HORVU7Hr1G092120
OG0000139	AT1G35150, AT2G06500, AT2G16040, AT3G29794	LOC_Os09g12410, LOC_Os10g28180, LOC_Os11g41110	HORVU0Hr1G000120, HORVU0Hr1G023730, HORVU1Hr1G067890, HORVU1Hr1G068000, HORVU1Hr1G083920, HORVU1Hr1G084820, HORVU2Hr1G000850, HORVU2Hr1G010420, HORVU2Hr1G068440, HORVU2Hr1G086680, HORVU3Hr1G052210, HORVU3Hr1G073500, HORVU3Hr1G096300, HORVU3Hr1G096310, HORVU3Hr1G097880, HORVU3Hr1G104370, HORVU4Hr1G029950, HORVU4Hr1G067310, HORVU4Hr1G089130, HORVU5Hr1G010720, HORVU6Hr1G019790, HORVU6Hr1G061920, HOR…
OG0000140	AT4G27380	LOC_Os03g59910, LOC_Os07g37570	HORVU0Hr1G010820, HORVU1Hr1G010860, HORVU1Hr1G087420, HORVU2Hr1G040710, HORVU2Hr1G070910, HORVU2Hr1G086070, HORVU2Hr1G115610, HORVU2Hr1G125800, HORVU3Hr1G035010, HORVU3Hr1G035120, HORVU3Hr1G035150, HORVU3Hr1G070730, HORVU4Hr1G006910, HORVU4Hr1G044790, HORVU4Hr1G068750, HORVU4Hr1G088460, HORVU5Hr1G023850, HORVU5Hr1G079140, HORVU5Hr1G085860, HORVU5Hr1G110260, HORVU6Hr1G014020, HORVU6Hr1G055850, HOR…
OG0000141	NA	LOC_Os11g23050	HORVU0Hr1G003950, HORVU1Hr1G003860, HORVU1Hr1G018420, HORVU1Hr1G024930, HORVU1Hr1G024980, HORVU1Hr1G026620, HORVU1Hr1G042310, HORVU2Hr1G016310, HORVU2Hr1G018180, HORVU3Hr1G024430, HORVU3Hr1G113300, HORVU4Hr1G024340, HORVU4Hr1G032280, HORVU4Hr1G032290, HORVU4Hr1G032770, HORVU4Hr1G036070, HORVU4Hr1G041750, HORVU4Hr1G044380, HORVU4Hr1G045940, HORVU5Hr1G043030, HORVU5Hr1G043110, HORVU5Hr1G058560, HOR…
OG0000142	NA	LOC_Os02g01460, LOC_Os02g40310	HORVU0Hr1G030410, HORVU0Hr1G032270, HORVU1Hr1G007620, HORVU1Hr1G040010, HORVU1Hr1G040870, HORVU1Hr1G050260, HORVU1Hr1G062870, HORVU1Hr1G072330, HORVU1Hr1G072340, HORVU1Hr1G077040, HORVU2Hr1G010080, HORVU2Hr1G055190, HORVU2Hr1G078180, HORVU2Hr1G105490, HORVU3Hr1G079310, HORVU4Hr1G014470, HORVU4Hr1G033450, HORVU4Hr1G045060, HORVU4Hr1G048270, HORVU5Hr1G036700, HORVU5Hr1G045370, HORVU6Hr1G024820, HOR…
OG0000143	NA	LOC_Os04g16792	HORVU0Hr1G026740, HORVU0Hr1G026840, HORVU0Hr1G026920, HORVU0Hr1G026970, HORVU0Hr1G027950, HORVU0Hr1G028050, HORVU0Hr1G028060, HORVU0Hr1G028610, HORVU0Hr1G029610, HORVU0Hr1G031460, HORVU0Hr1G032680, HORVU0Hr1G033110, HORVU0Hr1G033390, HORVU0Hr1G033950, HORVU0Hr1G035130, HORVU0Hr1G037000, HORVU0Hr1G037540, HORVU0Hr1G037710, HORVU0Hr1G038000, HORVU1Hr1G018860, HORVU2Hr1G032310, HORVU2Hr1G047740, HOR…
OG0000144	NA	LOC_Os02g31310, LOC_Os03g62040	HORVU0Hr1G019330, HORVU0Hr1G038230, HORVU1Hr1G079330, HORVU1Hr1G087260, HORVU2Hr1G028460, HORVU2Hr1G035350, HORVU2Hr1G073140, HORVU2Hr1G106150, HORVU2Hr1G106160, HORVU3Hr1G030290, HORVU3Hr1G044200, HORVU3Hr1G051760, HORVU3Hr1G063740, HORVU4Hr1G014930, HORVU4Hr1G086560, HORVU5Hr1G028560, HORVU5Hr1G028630, HORVU5Hr1G050400, HORVU5Hr1G059110, HORVU5Hr1G063250, HORVU5Hr1G124250, HORVU6Hr1G027670, HOR…
OG0000145	NA	LOC_Os01g33470, LOC_Os02g24490, LOC_Os02g49110, LOC_Os03g13670, LOC_Os03g33300, LOC_Os03g33530, LOC_Os03g41830, LOC_Os04g12420, LOC_Os05g13880, LOC_Os05g13890, LOC_Os05g16450, LOC_Os05g16520, LOC_Os05g16530, LOC_Os07g05540, LOC_Os07g11240, LOC_Os07g22430, LOC_Os07g28810, LOC_Os08g29690, LOC_Os08g39760, LOC_Os09g07230, LOC_Os09g08010, LOC_Os09g10420, LOC_Os09g10430, LOC_Os10g01020, LOC_Os10g05360,…	HORVU3Hr1G008030
OG0000146	NA	LOC_Os01g26270, LOC_Os01g26310, LOC_Os02g56354, LOC_Os02g56420, LOC_Os04g29950, LOC_Os04g30250, LOC_Os04g30280, LOC_Os04g30360, LOC_Os04g55750, LOC_Os05g18800, LOC_Os07g07380, LOC_Os07g14470, LOC_Os08g27810, LOC_Os08g29020, LOC_Os09g20750, LOC_Os09g29600, LOC_Os10g01410, LOC_Os10g02276, LOC_Os10g09570, LOC_Os10g09690, LOC_Os10g17890, LOC_Os11g46850, LOC_Os11g46870, LOC_Os11g46880, LOC_Os11g46900,…	HORVU5Hr1G089860, HORVU6Hr1G012890, HORVU6Hr1G088740
OG0000147	AT1G13245, AT1G53708, AT1G68825, AT2G39705, AT3G14362, AT3G25717, AT3G55515, AT4G13395	LOC_Os01g62605, LOC_Os03g16600, LOC_Os05g01960, LOC_Os05g08620, LOC_Os05g38380	HORVU1Hr1G026530, HORVU1Hr1G072580, HORVU1Hr1G073570, HORVU1Hr1G082270, HORVU1Hr1G082590, HORVU1Hr1G082610, HORVU3Hr1G011440, HORVU3Hr1G022370, HORVU3Hr1G064930, HORVU3Hr1G086090, HORVU4Hr1G059950, HORVU5Hr1G020880, HORVU5Hr1G043440, HORVU5Hr1G054540, HORVU5Hr1G054620, HORVU7Hr1G110580, HORVU7Hr1G115330
OG0000148	AT1G31390, AT1G58270, AT1G65050, AT1G65150, AT1G65370, AT1G69650, AT1G69660, AT2G04170, AT2G04190, AT2G15710, AT2G32870, AT2G32880, AT3G17380, AT3G20360, AT3G20370, AT3G20380, AT3G22080, AT3G22085, AT3G28220, AT3G46190, AT4G00780, AT4G01390, AT4G09770, AT4G09780, AT5G26260, AT5G26280, AT5G26290, AT5G26300, AT5G26320	NA	HORVU3Hr1G075250
OG0000149	AT2G46690, AT3G61900, AT4G00880, AT5G50760, AT5G53590	LOC_Os01g70050, LOC_Os02g20320, LOC_Os02g30810, LOC_Os06g50040, LOC_Os08g42198, LOC_Os09g32984, LOC_Os10g36703	HORVU0Hr1G016130, HORVU1Hr1G047390, HORVU1Hr1G072420, HORVU3Hr1G095580, HORVU4Hr1G079930, HORVU5Hr1G013400, HORVU5Hr1G076660, HORVU5Hr1G076690, HORVU5Hr1G076730, HORVU5Hr1G076740, HORVU6Hr1G058060, HORVU6Hr1G080050, HORVU6Hr1G080060, HORVU6Hr1G080080, HORVU6Hr1G080090, HORVU7Hr1G033340, HORVU7Hr1G084790, HORVU7Hr1G091350
OG0000150	AT1G20190, AT4G01630	LOC_Os01g14650, LOC_Os02g16730, LOC_Os02g16780, LOC_Os02g16800, LOC_Os02g16809, LOC_Os02g16839, LOC_Os02g16850, LOC_Os03g06000, LOC_Os03g06010, LOC_Os03g06040, LOC_Os03g31480, LOC_Os04g15840, LOC_Os05g19570, LOC_Os05g19600, LOC_Os06g50400, LOC_Os10g30330, LOC_Os10g30340	HORVU2Hr1G010800, HORVU3Hr1G032290, HORVU3Hr1G034030, HORVU3Hr1G076620, HORVU3Hr1G076640, HORVU3Hr1G076670, HORVU4Hr1G018460, HORVU4Hr1G072410, HORVU5Hr1G106500, HORVU7Hr1G092600
OG0000151	AT1G48750, AT1G66850, AT3G18280, AT5G38160, AT5G38170	LOC_Os01g49640, LOC_Os01g49650, LOC_Os03g02050, LOC_Os05g47700, LOC_Os05g47730, LOC_Os06g49190, LOC_Os10g36070, LOC_Os10g36090, LOC_Os10g36100, LOC_Os10g36110, LOC_Os10g36160, LOC_Os10g36170, LOC_Os11g40530	HORVU0Hr1G001480, HORVU1Hr1G046370, HORVU1Hr1G046400, HORVU1Hr1G083160, HORVU1Hr1G083170, HORVU1Hr1G083180, HORVU1Hr1G083210, HORVU2Hr1G108660, HORVU4Hr1G089490, HORVU4Hr1G089500, HORVU7Hr1G096040
OG0000152	AT2G28710, AT3G46070, AT3G46080, AT3G46090, AT5G59820	LOC_Os01g62130, LOC_Os03g17150, LOC_Os03g60540, LOC_Os05g38600, LOC_Os05g38620	HORVU1Hr1G006920, HORVU1Hr1G019970, HORVU1Hr1G021410, HORVU1Hr1G072100, HORVU3Hr1G086790, HORVU3Hr1G086840, HORVU4Hr1G058690, HORVU4Hr1G058720, HORVU5Hr1G045760, HORVU5Hr1G112820, HORVU5Hr1G112860, HORVU5Hr1G112870, HORVU5Hr1G112880, HORVU5Hr1G112890, HORVU5Hr1G112930, HORVU5Hr1G112940, HORVU5Hr1G112970, HORVU5Hr1G113090, HORVU5Hr1G113100
OG0000153	ATCG01120	LOC_Os04g16728	HORVU0Hr1G025110, HORVU0Hr1G025180, HORVU0Hr1G026990, HORVU0Hr1G028640, HORVU0Hr1G031250, HORVU0Hr1G033130, HORVU0Hr1G033600, HORVU0Hr1G033970, HORVU0Hr1G034860, HORVU0Hr1G035300, HORVU0Hr1G036470, HORVU0Hr1G037550, HORVU0Hr1G038030, HORVU1Hr1G018890, HORVU1Hr1G048180, HORVU1Hr1G065350, HORVU1Hr1G092420, HORVU2Hr1G051430, HORVU3Hr1G044610, HORVU3Hr1G107770, HORVU4Hr1G047310, HORVU5Hr1G005360, HOR…
OG0000154	NA	NA	HORVU1Hr1G023200, HORVU1Hr1G032450, HORVU1Hr1G041050, HORVU2Hr1G055580, HORVU2Hr1G071280, HORVU2Hr1G078480, HORVU2Hr1G081390, HORVU3Hr1G024270, HORVU3Hr1G025600, HORVU3Hr1G043360, HORVU4Hr1G016240, HORVU4Hr1G027560, HORVU5Hr1G028950, HORVU5Hr1G031940, HORVU5Hr1G100760, HORVU5Hr1G111160, HORVU5Hr1G111320, HORVU6Hr1G036620, HORVU6Hr1G054900, HORVU6Hr1G057620, HORVU6Hr1G065170, HORVU7Hr1G051500, HOR…
OG0000155	NA	LOC_Os01g37390, LOC_Os03g11860, LOC_Os03g29140, LOC_Os03g31190, LOC_Os03g49650, LOC_Os04g08800, LOC_Os04g13230, LOC_Os04g24090, LOC_Os04g24360, LOC_Os05g07180, LOC_Os05g40110, LOC_Os06g49280, LOC_Os07g38310, LOC_Os08g03800, LOC_Os09g04060, LOC_Os09g33760, LOC_Os09g34980, LOC_Os10g02950, LOC_Os10g18060, LOC_Os10g28150, LOC_Os11g01710, LOC_Os11g23920, LOC_Os12g12020, LOC_Os12g15280, LOC_Os12g15300,…	NA
OG0000156	AT1G06580, AT1G12300, AT1G12620, AT1G12700, AT1G12775, AT1G62590, AT1G62670, AT1G62680, AT1G62720, AT1G62910, AT1G62914, AT1G62930, AT1G63070, AT1G63080, AT1G63130, AT1G63150, AT1G63230, AT1G63320, AT1G63330, AT1G63400, AT1G64100, AT1G64580, AT1G64583, AT3G16710, AT3G22470, AT4G26800, AT5G16640, AT5G41170	NA	NA
OG0000157	AT1G13080, AT1G13090, AT1G13100, AT1G13110, AT3G26150, AT3G26160, AT3G26170, AT3G26180, AT3G26190, AT3G26200, AT3G26210, AT3G26220, AT3G26230, AT3G26270, AT3G26280, AT3G26830, AT3G44250, AT3G53280, AT3G53300, AT5G35715	LOC_Os03g63310, LOC_Os12g32850	HORVU0Hr1G010880, HORVU0Hr1G019840, HORVU3Hr1G033870, HORVU7Hr1G019380, HORVU7Hr1G028290, HORVU7Hr1G096560
OG0000158	AT1G29640, AT2G34340, AT3G15040, AT4G04630, AT4G18980, AT4G21970, AT4G26950, AT5G45630	LOC_Os01g52730, LOC_Os01g54450, LOC_Os01g64300, LOC_Os03g02280, LOC_Os04g33760, LOC_Os04g45834, LOC_Os05g44260, LOC_Os05g45440, LOC_Os05g45450, LOC_Os10g27350, LOC_Os11g05600, LOC_Os12g05980	HORVU0Hr1G038250, HORVU1Hr1G076310, HORVU1Hr1G081240, HORVU2Hr1G073230, HORVU2Hr1G092750, HORVU3Hr1G069010, HORVU3Hr1G083800, HORVU4Hr1G089030
OG0000159	AT1G40087, AT3G30200	LOC_Os01g11720, LOC_Os01g28310, LOC_Os01g56260, LOC_Os02g13210, LOC_Os02g33930, LOC_Os04g25250, LOC_Os04g26120, LOC_Os05g20980, LOC_Os09g02820, LOC_Os12g35950, LOC_Os12g38410	HORVU0Hr1G038460, HORVU1Hr1G028640, HORVU1Hr1G053520, HORVU2Hr1G050410, HORVU3Hr1G074070, HORVU3Hr1G077180, HORVU3Hr1G082410, HORVU4Hr1G018930, HORVU4Hr1G068580, HORVU5Hr1G013970, HORVU5Hr1G029710, HORVU5Hr1G055030, HORVU6Hr1G056350, HORVU6Hr1G070100, HORVU7Hr1G112070
OG0000160	AT1G61070, AT2G02100, AT2G02120, AT2G02130	LOC_Os02g07600, LOC_Os02g07628, LOC_Os02g12060, LOC_Os02g41904, LOC_Os03g03810, LOC_Os04g11130, LOC_Os04g11165, LOC_Os04g11195, LOC_Os04g44130	HORVU1Hr1G002100, HORVU1Hr1G002170, HORVU1Hr1G010230, HORVU1Hr1G010250, HORVU2Hr1G007650, HORVU2Hr1G007680, HORVU2Hr1G090010, HORVU4Hr1G082390, HORVU4Hr1G082400, HORVU4Hr1G086080, HORVU5Hr1G083330, HORVU6Hr1G032050, HORVU7Hr1G037620, HORVU7Hr1G037690, HORVU7Hr1G037720
OG0000161	AT1G65300, AT1G65330, AT2G28700, AT3G05860, AT5G26630, AT5G27810, AT5G27960, AT5G48670	LOC_Os01g18420, LOC_Os01g18440, LOC_Os03g37670, LOC_Os03g38610, LOC_Os04g24790, LOC_Os04g24800, LOC_Os04g24810, LOC_Os04g25870, LOC_Os04g25920, LOC_Os04g25930, LOC_Os04g28970, LOC_Os08g33130	HORVU2Hr1G022060, HORVU2Hr1G123140, HORVU6Hr1G003650, HORVU6Hr1G003730, HORVU6Hr1G085540, HORVU6Hr1G085570, HORVU6Hr1G085670, HORVU7Hr1G121600
OG0000162	AT2G38880, AT2G47810, AT4G14540, AT5G47670	LOC_Os01g61810, LOC_Os01g70880, LOC_Os01g70890, LOC_Os02g49370, LOC_Os03g29970, LOC_Os05g38820, LOC_Os05g49780, LOC_Os06g17480, LOC_Os07g41580	HORVU1Hr1G071620, HORVU1Hr1G090450, HORVU2Hr1G032320, HORVU3Hr1G047250, HORVU3Hr1G087390, HORVU3Hr1G098490, HORVU3Hr1G098500, HORVU5Hr1G004870, HORVU6Hr1G072110, HORVU7Hr1G043520, HORVU7Hr1G067770, HORVU7Hr1G082430, HORVU7Hr1G105460, HORVU7Hr1G105500, HORVU7Hr1G119940
OG0000163	AT2G44670, AT4G17670, AT5G47060, AT5G49120	LOC_Os02g37970, LOC_Os02g46180, LOC_Os02g46190, LOC_Os02g46210, LOC_Os04g49620, LOC_Os04g49660, LOC_Os04g49670, LOC_Os04g49680, LOC_Os06g03520, LOC_Os06g50080, LOC_Os11g43790	HORVU0Hr1G021850, HORVU2Hr1G104930, HORVU2Hr1G104960, HORVU2Hr1G104980, HORVU2Hr1G105010, HORVU2Hr1G105050, HORVU2Hr1G105060, HORVU2Hr1G105100, HORVU2Hr1G105140, HORVU6Hr1G053000, HORVU6Hr1G066540, HORVU6Hr1G066610, HORVU6Hr1G066670
OG0000164	AT5G42190	LOC_Os09g36830, LOC_Os11g26910	HORVU2Hr1G115380, HORVU2Hr1G115400, HORVU2Hr1G115410, HORVU2Hr1G115420, HORVU2Hr1G115430, HORVU2Hr1G115490, HORVU3Hr1G089860, HORVU5Hr1G090360, HORVU5Hr1G110720, HORVU5Hr1G110750, HORVU5Hr1G110760, HORVU5Hr1G110770, HORVU5Hr1G110800, HORVU5Hr1G110810, HORVU5Hr1G110820, HORVU5Hr1G110830, HORVU5Hr1G110840, HORVU5Hr1G110850, HORVU5Hr1G110870, HORVU5Hr1G110880, HORVU6Hr1G000640, HORVU7Hr1G002220, HOR…
OG0000165	ATCG00710	LOC_Os04g16848, LOC_Os06g39704, LOC_Os08g15296, LOC_Os10g21322	HORVU0Hr1G024620, HORVU0Hr1G024680, HORVU0Hr1G026170, HORVU0Hr1G026290, HORVU0Hr1G026830, HORVU0Hr1G027540, HORVU0Hr1G028390, HORVU0Hr1G029930, HORVU0Hr1G030700, HORVU0Hr1G032950, HORVU0Hr1G033460, HORVU0Hr1G033730, HORVU0Hr1G034460, HORVU0Hr1G035170, HORVU0Hr1G036960, HORVU0Hr1G037400, HORVU0Hr1G037910, HORVU2Hr1G048390, HORVU2Hr1G062270, HORVU5Hr1G065030, HORVU6Hr1G037230, HORVU6Hr1G049410, HOR…
OG0000166	NA	NA	HORVU0Hr1G008680, HORVU0Hr1G029120, HORVU1Hr1G021960, HORVU1Hr1G038160, HORVU1Hr1G075630, HORVU2Hr1G064410, HORVU2Hr1G066720, HORVU2Hr1G067930, HORVU2Hr1G086420, HORVU2Hr1G086430, HORVU2Hr1G092660, HORVU3Hr1G021500, HORVU3Hr1G031530, HORVU3Hr1G094060, HORVU4Hr1G018410, HORVU4Hr1G019350, HORVU4Hr1G058280, HORVU5Hr1G025670, HORVU5Hr1G093380, HORVU5Hr1G098350, HORVU6Hr1G050730, HORVU6Hr1G067240, HOR…
OG0000167	NA	LOC_Os11g11010	HORVU1Hr1G085350, HORVU2Hr1G007930, HORVU2Hr1G016600, HORVU2Hr1G024450, HORVU2Hr1G034520, HORVU2Hr1G078310, HORVU2Hr1G122250, HORVU3Hr1G011290, HORVU3Hr1G033640, HORVU3Hr1G088600, HORVU4Hr1G034670, HORVU4Hr1G082330, HORVU5Hr1G009170, HORVU5Hr1G048210, HORVU5Hr1G055800, HORVU5Hr1G102160, HORVU5Hr1G108950, HORVU6Hr1G034170, HORVU6Hr1G060820, HORVU6Hr1G095200, HORVU7Hr1G003600, HORVU7Hr1G010970, HOR…
OG0000168	NA	LOC_Os11g11370	HORVU1Hr1G091700, HORVU2Hr1G026240, HORVU2Hr1G028910, HORVU2Hr1G036150, HORVU2Hr1G096550, HORVU2Hr1G123860, HORVU3Hr1G005280, HORVU3Hr1G026300, HORVU3Hr1G050660, HORVU3Hr1G095220, HORVU4Hr1G013940, HORVU4Hr1G051160, HORVU5Hr1G046290, HORVU5Hr1G070350, HORVU5Hr1G088390, HORVU5Hr1G100210, HORVU6Hr1G044420, HORVU6Hr1G052060, HORVU6Hr1G082590, HORVU6Hr1G083000, HORVU6Hr1G083510, HORVU6Hr1G083750, HOR…
OG0000169	NA	LOC_Os02g19540, LOC_Os02g22490, LOC_Os03g23210, LOC_Os05g44450, LOC_Os06g19320, LOC_Os06g22210, LOC_Os06g32040, LOC_Os06g33759, LOC_Os07g17570, LOC_Os08g29470, LOC_Os09g03530, LOC_Os10g16920, LOC_Os10g18540, LOC_Os11g12860, LOC_Os11g16840, LOC_Os12g34960	HORVU0Hr1G014600, HORVU0Hr1G034090, HORVU0Hr1G035060, HORVU1Hr1G059210, HORVU2Hr1G012310, HORVU2Hr1G054900, HORVU5Hr1G007870, HORVU5Hr1G017610, HORVU5Hr1G017650, HORVU5Hr1G018280, HORVU5Hr1G018300, HORVU5Hr1G038340
OG0000170	NA	LOC_Os01g35780, LOC_Os02g26250, LOC_Os04g16290, LOC_Os04g23410, LOC_Os04g29150, LOC_Os04g49020, LOC_Os06g01120, LOC_Os06g02920, LOC_Os06g31120, LOC_Os07g14190, LOC_Os07g27020, LOC_Os07g30080, LOC_Os08g23530, LOC_Os08g32040, LOC_Os08g39800, LOC_Os09g14190, LOC_Os09g28960, LOC_Os10g02170, LOC_Os10g03140, LOC_Os10g07624, LOC_Os10g16570, LOC_Os10g32240, LOC_Os10g34071, LOC_Os11g20410, LOC_Os11g25270,…	NA
OG0000171	AT1G04625, AT1G27220, AT1G27870, AT1G47497, AT1G50160, AT1G52990, AT1G77815, AT2G02650, AT2G04420, AT2G11205, AT2G13980, AT2G34320, AT2G46460, AT3G09510, AT3G23320, AT3G25270, AT3G32130, AT4G03292, AT4G09775, AT4G29090, AT5G26617, AT5G38920, AT5G42965, AT5G43755, AT5G44470, AT5G52115, AT5G65005	NA	NA
OG0000172	AT1G17260, AT1G80660, AT2G07560, AT2G18960, AT2G24520, AT3G42640, AT3G47950, AT3G60330, AT4G30190, AT5G57350, AT5G62670	LOC_Os02g55400, LOC_Os03g01120, LOC_Os03g08560, LOC_Os03g48310, LOC_Os04g56160, LOC_Os05g25550, LOC_Os06g08310, LOC_Os07g09340, LOC_Os12g44150	HORVU0Hr1G009560, HORVU0Hr1G017350, HORVU2Hr1G111640, HORVU4Hr1G077430, HORVU5Hr1G000780, HORVU7Hr1G029780, HORVU7Hr1G114340
OG0000173	AT2G05070, AT2G34420	LOC_Os01g41710, LOC_Os01g52240, LOC_Os03g39610, LOC_Os09g17740	HORVU1Hr1G078380, HORVU1Hr1G088870, HORVU1Hr1G088880, HORVU1Hr1G088900, HORVU1Hr1G088920, HORVU1Hr1G089180, HORVU5Hr1G082420, HORVU5Hr1G087250, HORVU5Hr1G109250, HORVU5Hr1G109260, HORVU5Hr1G109360, HORVU5Hr1G124160, HORVU6Hr1G016850, HORVU6Hr1G016880, HORVU6Hr1G016890, HORVU6Hr1G016940, HORVU6Hr1G091650, HORVU6Hr1G091660, HORVU7Hr1G040370, HORVU7Hr1G040380, HORVU7Hr1G058120
OG0000174	AT3G27027, AT3G27030, AT5G40960, AT5G40980, AT5G63500	LOC_Os01g01180, LOC_Os01g69890, LOC_Os02g30470, LOC_Os02g30550, LOC_Os02g30600, LOC_Os04g31820, LOC_Os04g31870, LOC_Os05g01280, LOC_Os05g01290, LOC_Os07g20290, LOC_Os11g30360	HORVU1Hr1G000720, HORVU1Hr1G088790, HORVU2Hr1G069880, HORVU2Hr1G099750, HORVU2Hr1G099790, HORVU3Hr1G014860, HORVU3Hr1G014960, HORVU3Hr1G085670, HORVU3Hr1G094910, HORVU4Hr1G073500, HORVU7Hr1G076050
OG0000175	AT3G44540, AT3G44550, AT3G44560, AT5G22500	LOC_Os04g28620, LOC_Os07g30600, LOC_Os08g20200, LOC_Os08g44360, LOC_Os09g39410	HORVU0Hr1G029110, HORVU1Hr1G000190, HORVU1Hr1G094400, HORVU2Hr1G112790, HORVU2Hr1G127270, HORVU3Hr1G002040, HORVU3Hr1G002090, HORVU3Hr1G002120, HORVU3Hr1G002170, HORVU3Hr1G097450, HORVU4Hr1G001450, HORVU4Hr1G087110, HORVU5Hr1G089230, HORVU5Hr1G124820, HORVU6Hr1G001280, HORVU7Hr1G020270, HORVU7Hr1G059000, HORVU7Hr1G092230
OG0000176	AT4G11175	LOC_Os01g57954, LOC_Os04g16834, LOC_Os05g22716	HORVU0Hr1G024630, HORVU0Hr1G025190, HORVU0Hr1G026200, HORVU0Hr1G026270, HORVU0Hr1G026810, HORVU0Hr1G028370, HORVU0Hr1G029960, HORVU0Hr1G032930, HORVU0Hr1G033440, HORVU0Hr1G033710, HORVU0Hr1G034480, HORVU0Hr1G035290, HORVU0Hr1G036980, HORVU0Hr1G037370, HORVU0Hr1G037630, HORVU0Hr1G037950, HORVU2Hr1G062250, HORVU3Hr1G110940, HORVU5Hr1G064730, HORVU5Hr1G070820, HORVU6Hr1G037250, HORVU6Hr1G049440, HOR…
OG0000177	ATMG00850	NA	HORVU0Hr1G018640, HORVU1Hr1G037360, HORVU1Hr1G062880, HORVU1Hr1G070150, HORVU1Hr1G071680, HORVU2Hr1G060930, HORVU3Hr1G030000, HORVU3Hr1G040110, HORVU3Hr1G050300, HORVU3Hr1G058000, HORVU3Hr1G109560, HORVU4Hr1G040490, HORVU4Hr1G054160, HORVU4Hr1G058170, HORVU4Hr1G083180, HORVU5Hr1G002570, HORVU5Hr1G021020, HORVU5Hr1G024790, HORVU5Hr1G036420, HORVU5Hr1G048260, HORVU5Hr1G099010, HORVU6Hr1G048000, HOR…
OG0000178	NA	LOC_Os07g26880	HORVU0Hr1G006860, HORVU1Hr1G014860, HORVU1Hr1G033410, HORVU1Hr1G059410, HORVU1Hr1G059850, HORVU2Hr1G015490, HORVU2Hr1G054240, HORVU2Hr1G057070, HORVU2Hr1G075500, HORVU2Hr1G111660, HORVU3Hr1G035890, HORVU3Hr1G038860, HORVU3Hr1G047120, HORVU4Hr1G028970, HORVU4Hr1G032820, HORVU4Hr1G037280, HORVU4Hr1G048840, HORVU5Hr1G018270, HORVU6Hr1G011310, HORVU6Hr1G036090, HORVU6Hr1G044760, HORVU6Hr1G050030, HOR…
OG0000179	NA	LOC_Os04g29630, LOC_Os05g12780, LOC_Os05g14160, LOC_Os06g37760, LOC_Os08g30270, LOC_Os12g28110	HORVU0Hr1G029400, HORVU1Hr1G041980, HORVU1Hr1G070540, HORVU2Hr1G027500, HORVU2Hr1G054220, HORVU2Hr1G088390, HORVU3Hr1G035510, HORVU4Hr1G021790, HORVU4Hr1G021840, HORVU4Hr1G021850, HORVU5Hr1G009010, HORVU5Hr1G039590, HORVU5Hr1G081230, HORVU6Hr1G008030, HORVU6Hr1G027260, HORVU6Hr1G032020, HORVU6Hr1G058870, HORVU6Hr1G085090, HORVU7Hr1G027110, HORVU7Hr1G030150, HORVU7Hr1G081030
OG0000180	NA	LOC_Os01g34630, LOC_Os02g03660, LOC_Os02g06470, LOC_Os04g25140, LOC_Os04g26240, LOC_Os06g05580, LOC_Os06g05590, LOC_Os06g05620, LOC_Os07g04790, LOC_Os08g31690, LOC_Os11g05580, LOC_Os11g05590, LOC_Os11g38190, LOC_Os11g38250, LOC_Os11g40800, LOC_Os12g05960, LOC_Os12g39520, LOC_Os12g40140, LOC_Os12g40290	HORVU1Hr1G087870, HORVU1Hr1G087880, HORVU1Hr1G087970, HORVU2Hr1G014300, HORVU2Hr1G015580, HORVU3Hr1G073940, HORVU5Hr1G086940, HORVU7Hr1G121160
OG0000181	NA	LOC_Os01g19720, LOC_Os01g33590, LOC_Os02g14560, LOC_Os03g39598, LOC_Os03g45820, LOC_Os03g46270, LOC_Os03g49030, LOC_Os04g03620, LOC_Os04g24690, LOC_Os05g25160, LOC_Os06g19520, LOC_Os08g15800, LOC_Os08g15820, LOC_Os08g24280, LOC_Os08g28750, LOC_Os09g01760, LOC_Os10g19310, LOC_Os11g10580, LOC_Os11g16640, LOC_Os11g19010, LOC_Os11g28030, LOC_Os11g33420, LOC_Os12g12780, LOC_Os12g25000, LOC_Os12g27300	HORVU2Hr1G033740, HORVU4Hr1G049010
OG0000182	NA	LOC_Os06g02100, LOC_Os06g02110, LOC_Os06g02330, LOC_Os06g02340, LOC_Os06g02400	HORVU0Hr1G039640, HORVU1Hr1G040130, HORVU2Hr1G116490, HORVU4Hr1G076670, HORVU5Hr1G055100, HORVU5Hr1G119500, HORVU6Hr1G087970, HORVU6Hr1G094700, HORVU6Hr1G094780, HORVU7Hr1G006250, HORVU7Hr1G006330, HORVU7Hr1G006390, HORVU7Hr1G006530, HORVU7Hr1G006540, HORVU7Hr1G006560, HORVU7Hr1G006600, HORVU7Hr1G006660, HORVU7Hr1G006670, HORVU7Hr1G007650, HORVU7Hr1G007700, HORVU7Hr1G098200, HORVU7Hr1G100360
OG0000183	AT1G24620, AT1G66400, AT5G37770	LOC_Os01g04330, LOC_Os01g72100, LOC_Os03g53200, LOC_Os05g13580, LOC_Os05g31620	HORVU0Hr1G031990, HORVU1Hr1G023720, HORVU1Hr1G029850, HORVU1Hr1G057410, HORVU1Hr1G074240, HORVU2Hr1G012900, HORVU2Hr1G088060, HORVU3Hr1G007420, HORVU3Hr1G107090, HORVU4Hr1G032570, HORVU4Hr1G085560, HORVU5Hr1G018360, HORVU5Hr1G044710, HORVU5Hr1G077930, HORVU6Hr1G034200, HORVU6Hr1G076690, HORVU7Hr1G029640, HORVU7Hr1G101640
OG0000184	AT1G33540, AT1G73270, AT1G73280, AT1G73290, AT1G73300, AT1G73310, AT2G22920, AT2G22970, AT2G22980, AT2G22990, AT2G23000, AT2G23010, AT3G10450, AT3G12203, AT3G12220, AT3G12230, AT3G12240, AT5G09640, AT5G36180	LOC_Os04g09720, LOC_Os10g01110, LOC_Os11g27264	HORVU0Hr1G013470, HORVU3Hr1G018070, HORVU4Hr1G083950, HORVU5Hr1G079970
OG0000185	AT3G22840, AT4G14690	LOC_Os01g14410, LOC_Os02g16560, LOC_Os03g30400, LOC_Os07g08150, LOC_Os07g08160	HORVU0Hr1G008960, HORVU0Hr1G023360, HORVU0Hr1G038220, HORVU1Hr1G067070, HORVU1Hr1G067080, HORVU1Hr1G087740, HORVU4Hr1G063190, HORVU4Hr1G066740, HORVU4Hr1G066800, HORVU4Hr1G066810, HORVU5Hr1G000620, HORVU5Hr1G063570, HORVU5Hr1G063580, HORVU5Hr1G063590, HORVU5Hr1G063620, HORVU5Hr1G063630, HORVU5Hr1G063650, HORVU5Hr1G063660, HORVU5Hr1G063670
OG0000186	AT1G11610, AT2G30750, AT2G30770, AT3G48270, AT3G48280, AT3G48290, AT3G48300, AT3G48310, AT3G48320, AT4G13290, AT4G13310, AT4G20240, AT5G24950, AT5G24960, AT5G42590	LOC_Os01g12740, LOC_Os01g12750, LOC_Os01g12760, LOC_Os01g12770	HORVU1Hr1G045500, HORVU1Hr1G045570, HORVU3Hr1G030950, HORVU3Hr1G031020, HORVU3Hr1G112810, HORVU5Hr1G117710
OG0000187	AT1G16510, AT1G56150, AT1G79130, AT3G12830	LOC_Os01g06230, LOC_Os02g07110, LOC_Os03g45800, LOC_Os03g45830, LOC_Os03g45850, LOC_Os03g45860, LOC_Os04g52670, LOC_Os04g52684, LOC_Os06g45950, LOC_Os06g45970, LOC_Os12g43110	HORVU2Hr1G098310, HORVU4Hr1G002550, HORVU4Hr1G002570, HORVU4Hr1G002600, HORVU6Hr1G027640, HORVU7Hr1G107270, HORVU7Hr1G107330, HORVU7Hr1G107340, HORVU7Hr1G107360, HORVU7Hr1G107370
OG0000188	AT1G27740, AT5G43175	LOC_Os03g42100, LOC_Os03g55550, LOC_Os11g41640, LOC_Os12g32400, LOC_Os12g39850	HORVU0Hr1G021220, HORVU1Hr1G040810, HORVU1Hr1G043780, HORVU2Hr1G034320, HORVU3Hr1G046430, HORVU3Hr1G062240, HORVU4Hr1G013720, HORVU4Hr1G046830, HORVU4Hr1G090880, HORVU5Hr1G018100, HORVU5Hr1G031400, HORVU5Hr1G037130, HORVU5Hr1G053800, HORVU5Hr1G097520, HORVU6Hr1G002140, HORVU6Hr1G020710, HORVU7Hr1G026690, HORVU7Hr1G090520
OG0000189	AT1G49390, AT5G20400, AT5G20550, AT5G54000	LOC_Os02g17940, LOC_Os02g21550, LOC_Os06g07932, LOC_Os06g08023, LOC_Os06g08032, LOC_Os06g08060	HORVU1Hr1G066370, HORVU5Hr1G065620, HORVU5Hr1G075760, HORVU5Hr1G124390, HORVU6Hr1G088420, HORVU6Hr1G088440, HORVU6Hr1G088470, HORVU6Hr1G088540, HORVU7Hr1G009140, HORVU7Hr1G009200, HORVU7Hr1G009310, HORVU7Hr1G009320, HORVU7Hr1G010150, HORVU7Hr1G021490, HORVU7Hr1G028880
OG0000190	ATCG00640	LOC_Os06g39718, LOC_Os08g15312, LOC_Os10g21308	HORVU0Hr1G026120, HORVU0Hr1G027560, HORVU0Hr1G028420, HORVU0Hr1G029870, HORVU0Hr1G030710, HORVU0Hr1G032970, HORVU0Hr1G033490, HORVU0Hr1G033750, HORVU0Hr1G034330, HORVU0Hr1G035190, HORVU0Hr1G036920, HORVU0Hr1G037450, HORVU0Hr1G037600, HORVU0Hr1G037880, HORVU3Hr1G110400, HORVU4Hr1G047230, HORVU5Hr1G065090, HORVU6Hr1G022970, HORVU6Hr1G037200, HORVU6Hr1G049350, HORVU7Hr1G065890
OG0000191	NA	LOC_Os02g26794, LOC_Os03g06840, LOC_Os05g04390	HORVU0Hr1G010240, HORVU1Hr1G048370, HORVU1Hr1G057890, HORVU1Hr1G088610, HORVU2Hr1G089390, HORVU2Hr1G119360, HORVU3Hr1G050070, HORVU3Hr1G065040, HORVU3Hr1G071110, HORVU3Hr1G071150, HORVU3Hr1G075240, HORVU3Hr1G089470, HORVU3Hr1G108380, HORVU3Hr1G108940, HORVU5Hr1G010630, HORVU5Hr1G017380, HORVU6Hr1G016540, HORVU6Hr1G024870, HORVU6Hr1G066150, HORVU6Hr1G078920, HORVU7Hr1G001430, HORVU7Hr1G119960
OG0000192	NA	LOC_Os01g02460, LOC_Os01g02790, LOC_Os01g04460, LOC_Os01g04480, LOC_Os01g04490, LOC_Os01g04520, LOC_Os01g04550, LOC_Os01g04570, LOC_Os01g49614, LOC_Os04g09770, LOC_Os08g24630	HORVU0Hr1G006140, HORVU0Hr1G006160, HORVU0Hr1G006180, HORVU3Hr1G002260, HORVU3Hr1G002270, HORVU3Hr1G002330, HORVU3Hr1G007680, HORVU3Hr1G007720, HORVU3Hr1G007740, HORVU3Hr1G007770, HORVU3Hr1G007910, HORVU3Hr1G007920, HORVU5Hr1G075150, HORVU5Hr1G094880
OG0000193	NA	LOC_Os01g18000, LOC_Os01g37610, LOC_Os01g45050, LOC_Os02g12970, LOC_Os03g13700, LOC_Os03g24260, LOC_Os04g08210, LOC_Os04g15570, LOC_Os04g30380, LOC_Os04g49100, LOC_Os04g53790, LOC_Os04g54280, LOC_Os05g05050, LOC_Os06g48580, LOC_Os07g14810, LOC_Os07g25560, LOC_Os07g36000, LOC_Os07g44390, LOC_Os08g24500, LOC_Os09g14690, LOC_Os11g37710, LOC_Os11g40460, LOC_Os12g19760, LOC_Os12g25190	HORVU5Hr1G056060
OG0000194	NA	LOC_Os01g25160, LOC_Os03g28160, LOC_Os04g30040, LOC_Os06g07250, LOC_Os06g07300, LOC_Os10g04270, LOC_Os11g39530, LOC_Os12g05020, LOC_Os12g09700, LOC_Os12g09720, LOC_Os12g12720, LOC_Os12g14440	HORVU0Hr1G031210, HORVU1Hr1G015190, HORVU2Hr1G006090, HORVU2Hr1G013940, HORVU2Hr1G013950, HORVU2Hr1G013980, HORVU2Hr1G014020, HORVU3Hr1G082370, HORVU3Hr1G114700, HORVU5Hr1G062640, HORVU6Hr1G011350, HORVU7Hr1G030210, HORVU7Hr1G121120
OG0000195	NA	LOC_Os01g25839, LOC_Os01g28270, LOC_Os01g28560, LOC_Os01g31510, LOC_Os02g33960, LOC_Os03g29035, LOC_Os03g34140, LOC_Os03g35930, LOC_Os03g39400, LOC_Os04g08580, LOC_Os04g16420, LOC_Os04g21410, LOC_Os04g24210, LOC_Os05g17670, LOC_Os06g28140, LOC_Os07g16190, LOC_Os07g26320, LOC_Os08g21980, LOC_Os08g22032, LOC_Os08g25020, LOC_Os09g14940, LOC_Os11g20190, LOC_Os11g22600, LOC_Os12g09910, LOC_Os12g32440	NA
OG0000196	AT1G05835, AT4G32090, AT4G32100, AT4G32105, AT4G32110	LOC_Os02g30780, LOC_Os06g41580, LOC_Os11g28940, LOC_Os11g32070, LOC_Os11g32080, LOC_Os12g27850, LOC_Os12g27930, LOC_Os12g27940, LOC_Os12g27950, LOC_Os12g27960	HORVU0Hr1G019570, HORVU0Hr1G025750, HORVU1Hr1G068600, HORVU3Hr1G011900, HORVU7Hr1G026260, HORVU7Hr1G026330, HORVU7Hr1G026340, HORVU7Hr1G026350, HORVU7Hr1G032360
OG0000197	AT1G22900, AT1G65870, AT5G42500, AT5G42510	LOC_Os11g07670, LOC_Os11g07680, LOC_Os11g07690, LOC_Os11g07710, LOC_Os11g07740, LOC_Os11g07770, LOC_Os11g07830, LOC_Os11g27620, LOC_Os12g07580	HORVU3Hr1G107200, HORVU4Hr1G018450, HORVU4Hr1G018490, HORVU4Hr1G018640, HORVU4Hr1G018650, HORVU4Hr1G018660, HORVU5Hr1G094690, HORVU5Hr1G094700, HORVU5Hr1G094710, HORVU5Hr1G094740, HORVU5Hr1G115280
OG0000198	AT2G21140, AT4G38770	LOC_Os03g14130, LOC_Os10g05750, LOC_Os10g05790, LOC_Os10g05820, LOC_Os10g05860, LOC_Os10g05880, LOC_Os10g05910, LOC_Os10g05930, LOC_Os10g05950, LOC_Os10g05970, LOC_Os10g05980, LOC_Os10g05990, LOC_Os10g06000	HORVU2Hr1G011420, HORVU2Hr1G011430, HORVU2Hr1G011470, HORVU2Hr1G011490, HORVU2Hr1G011510, HORVU2Hr1G011530, HORVU3Hr1G114320, HORVU4Hr1G063610, HORVU6Hr1G018670
OG0000199	AT3G50270, AT3G50280, AT3G50290, AT3G50300, AT5G38130, AT5G67150, AT5G67160	LOC_Os04g30570, LOC_Os08g01950, LOC_Os08g01960, LOC_Os08g01970, LOC_Os08g01980, LOC_Os08g02020, LOC_Os08g02030	HORVU1Hr1G072050, HORVU1Hr1G080540, HORVU2Hr1G005310, HORVU2Hr1G005330, HORVU2Hr1G005350, HORVU2Hr1G006540, HORVU2Hr1G012940, HORVU2Hr1G012990, HORVU5Hr1G118600, HORVU7Hr1G076490
OG0000200	AT5G25940	LOC_Os02g13380, LOC_Os06g04940, LOC_Os06g04950, LOC_Os06g04990, LOC_Os06g05000, LOC_Os06g05010, LOC_Os06g05020	HORVU0Hr1G029210, HORVU3Hr1G026520, HORVU3Hr1G026540, HORVU3Hr1G026550, HORVU3Hr1G026560, HORVU6Hr1G040900, HORVU7Hr1G020760, HORVU7Hr1G020770, HORVU7Hr1G020780, HORVU7Hr1G020800, HORVU7Hr1G020830, HORVU7Hr1G020840, HORVU7Hr1G020850, HORVU7Hr1G020860, HORVU7Hr1G020880, HORVU7Hr1G026720
OG0000201	ATCG00770	LOC_Os04g16832, LOC_Os05g22718, LOC_Os08g15278	HORVU0Hr1G026210, HORVU0Hr1G026260, HORVU0Hr1G026800, HORVU0Hr1G028360, HORVU0Hr1G032920, HORVU0Hr1G033430, HORVU0Hr1G033700, HORVU0Hr1G034490, HORVU0Hr1G034670, HORVU0Hr1G035280, HORVU0Hr1G036990, HORVU0Hr1G037360, HORVU0Hr1G037960, HORVU2Hr1G062240, HORVU5Hr1G064720, HORVU5Hr1G064990, HORVU6Hr1G037260, HORVU6Hr1G049450, HORVU7Hr1G065920, HORVU7Hr1G107910
OG0000202	NA	LOC_Os04g47030, LOC_Os05g15200, LOC_Os11g31300	HORVU0Hr1G001080, HORVU1Hr1G000790, HORVU1Hr1G013200, HORVU2Hr1G016790, HORVU2Hr1G035100, HORVU2Hr1G047610, HORVU3Hr1G021620, HORVU3Hr1G037850, HORVU3Hr1G108160, HORVU3Hr1G108220, HORVU4Hr1G061940, HORVU4Hr1G070700, HORVU4Hr1G087320, HORVU5Hr1G020570, HORVU5Hr1G023220, HORVU5Hr1G090900, HORVU5Hr1G099930, HORVU6Hr1G004490, HORVU6Hr1G007850, HORVU7Hr1G078230, HORVU7Hr1G110230
OG0000203	NA	LOC_Os08g18220, LOC_Os08g18750, LOC_Os08g18830, LOC_Os09g24390, LOC_Os11g17260, LOC_Os11g17280, LOC_Os12g37470	HORVU0Hr1G015290, HORVU1Hr1G060220, HORVU1Hr1G067040, HORVU2Hr1G003790, HORVU3Hr1G060360, HORVU3Hr1G114330, HORVU4Hr1G058440, HORVU4Hr1G060300, HORVU4Hr1G064470, HORVU4Hr1G083670, HORVU5Hr1G058470, HORVU5Hr1G093180, HORVU5Hr1G108720, HORVU6Hr1G016300, HORVU7Hr1G019580, HORVU7Hr1G046910, HORVU7Hr1G089350
OG0000204	AT1G07440, AT1G07450, AT2G29150, AT2G29290, AT2G29310, AT2G29320, AT2G29330, AT2G29340, AT2G29350, AT2G29360, AT2G29370, AT2G30670, AT5G06060	LOC_Os03g16210, LOC_Os03g16220, LOC_Os03g16230, LOC_Os11g25700, LOC_Os11g43200, LOC_Os11g43360	HORVU1Hr1G086200, HORVU2Hr1G091780, HORVU4Hr1G060350, HORVU5Hr1G122860
OG0000205	AT1G19050, AT1G74890, AT2G07440, AT2G41310, AT3G48100, AT3G57040, AT5G62920	LOC_Os01g72330, LOC_Os02g42060, LOC_Os02g58350, LOC_Os04g44280, LOC_Os04g57720, LOC_Os07g26720, LOC_Os08g26990, LOC_Os08g28900, LOC_Os08g28950, LOC_Os11g04720, LOC_Os12g04500	HORVU2Hr1G090270, HORVU2Hr1G120490, HORVU3Hr1G108540, HORVU5Hr1G043090, HORVU6Hr1G059200
OG0000206	AT1G53540, AT3G46230, AT4G21870, AT5G37670, AT5G59720	LOC_Os01g04340, LOC_Os01g04360, LOC_Os01g04370, LOC_Os01g04380, LOC_Os03g15960, LOC_Os03g16020, LOC_Os03g16030, LOC_Os03g16040, LOC_Os06g14240, LOC_Os07g33350	HORVU0Hr1G020420, HORVU2Hr1G046370, HORVU2Hr1G120170, HORVU3Hr1G006530, HORVU3Hr1G007380, HORVU3Hr1G007500, HORVU4Hr1G060720, HORVU4Hr1G060760
OG0000207	AT1G65349	LOC_Os05g15240	HORVU0Hr1G025680, HORVU0Hr1G038490, HORVU2Hr1G104400, HORVU4Hr1G001160, HORVU4Hr1G065080, HORVU5Hr1G019580, HORVU5Hr1G019610, HORVU5Hr1G072690, HORVU6Hr1G014910, HORVU6Hr1G014980, HORVU6Hr1G016160, HORVU6Hr1G021710, HORVU6Hr1G026210, HORVU6Hr1G026290, HORVU6Hr1G067420, HORVU7Hr1G103060, HORVU7Hr1G103150, HORVU7Hr1G103180, HORVU7Hr1G103490, HORVU7Hr1G103560, HORVU7Hr1G108830
OG0000208	AT2G27580, AT2G36320, AT3G12630, AT3G52800	LOC_Os01g52030, LOC_Os02g32840, LOC_Os03g57890, LOC_Os03g57900, LOC_Os07g07350, LOC_Os07g07400, LOC_Os08g33880, LOC_Os08g39450, LOC_Os09g31200	HORVU2Hr1G022940, HORVU2Hr1G036250, HORVU2Hr1G053670, HORVU3Hr1G067990, HORVU5Hr1G072920, HORVU5Hr1G103940, HORVU5Hr1G103980, HORVU5Hr1G104240, HORVU5Hr1G104360, HORVU7Hr1G050270
OG0000209	NA	LOC_Os07g05170	HORVU0Hr1G001520, HORVU0Hr1G029240, HORVU1Hr1G002040, HORVU1Hr1G003660, HORVU2Hr1G000970, HORVU2Hr1G008890, HORVU2Hr1G016570, HORVU2Hr1G023220, HORVU2Hr1G074540, HORVU2Hr1G076290, HORVU3Hr1G001700, HORVU3Hr1G008630, HORVU3Hr1G011420, HORVU3Hr1G102260, HORVU3Hr1G116860, HORVU4Hr1G071520, HORVU5Hr1G001010, HORVU5Hr1G001820, HORVU6Hr1G020550, HORVU6Hr1G037790, HORVU7Hr1G007170, HORVU7Hr1G073430
OG0000210	NA	LOC_Os01g09980, LOC_Os04g47660, LOC_Os05g32510, LOC_Os06g04110, LOC_Os07g05790	HORVU0Hr1G015300, HORVU0Hr1G015310, HORVU0Hr1G025950, HORVU1Hr1G060280, HORVU1Hr1G093970, HORVU2Hr1G012640, HORVU2Hr1G122960, HORVU3Hr1G019220, HORVU3Hr1G028360, HORVU3Hr1G036530, HORVU3Hr1G051920, HORVU3Hr1G114420, HORVU4Hr1G061750, HORVU5Hr1G041440, HORVU5Hr1G049140, HORVU6Hr1G025150, HORVU7Hr1G038840, HORVU7Hr1G120990
OG0000211	NA	LOC_Os01g37250, LOC_Os01g38260, LOC_Os03g03230, LOC_Os03g30170, LOC_Os04g05210, LOC_Os05g08070, LOC_Os05g14790, LOC_Os05g16700, LOC_Os05g20770, LOC_Os06g01100, LOC_Os06g23200, LOC_Os06g35390, LOC_Os07g11210, LOC_Os08g19440, LOC_Os08g27320, LOC_Os10g12240, LOC_Os10g24750, LOC_Os11g28840, LOC_Os12g17170, LOC_Os12g22980, LOC_Os12g26840, LOC_Os12g27910	HORVU4Hr1G046030
OG0000212	NA	LOC_Os01g71660, LOC_Os02g29050, LOC_Os04g16330, LOC_Os05g27410, LOC_Os06g18710, LOC_Os06g34220, LOC_Os06g38140, LOC_Os07g24480, LOC_Os07g40680, LOC_Os08g15680, LOC_Os08g21740, LOC_Os08g34080, LOC_Os09g14230, LOC_Os09g22020, LOC_Os09g29020, LOC_Os10g03120, LOC_Os10g06280, LOC_Os10g07618, LOC_Os12g08590, LOC_Os12g22230, LOC_Os12g28610, LOC_Os12g34540, LOC_Os12g39940	NA
OG0000213	AT1G04160, AT1G04600, AT1G08730, AT1G17580, AT1G54560, AT2G20290, AT2G31900, AT2G33240, AT4G28710, AT4G33200, AT5G20490, AT5G43900	LOC_Os03g48140, LOC_Os03g53660, LOC_Os03g64290, LOC_Os06g29350, LOC_Os10g19860	HORVU1Hr1G044020, HORVU3Hr1G050290, HORVU5Hr1G094780, HORVU6Hr1G081340, HORVU7Hr1G038500
OG0000214	AT1G05700, AT2G19190, AT2G19210, AT2G19230, AT4G29180, AT4G29450, AT4G29990	LOC_Os01g03370, LOC_Os05g44930, LOC_Os05g44940, LOC_Os05g44960, LOC_Os05g44970, LOC_Os05g44990, LOC_Os09g09220	HORVU1Hr1G004800, HORVU1Hr1G078230, HORVU1Hr1G078250, HORVU1Hr1G078280, HORVU1Hr1G078300, HORVU3Hr1G068540, HORVU5Hr1G122390, HORVU7Hr1G029800
OG0000215	AT1G09650, AT1G11270, AT1G12490, AT1G12855, AT1G12870, AT1G13200, AT1G14315, AT1G33530, AT1G65425, AT1G71320, AT2G02030, AT2G05600, AT2G34280, AT2G43260, AT2G43445, AT3G25550, AT3G62350, AT3G62380, AT4G01640, AT4G17780, AT5G10340, AT5G16285	NA	NA
OG0000216	AT1G10920, AT1G50180, AT1G53350, AT1G58390, AT1G58400, AT1G58410, AT1G58602, AT1G58807, AT1G58848, AT1G59124, AT1G59218, AT1G59620, AT1G59780, AT5G35450, AT5G43470, AT5G48620	LOC_Os09g09490, LOC_Os10g10360, LOC_Os11g41540	HORVU1Hr1G075170, HORVU2Hr1G022620, HORVU5Hr1G072540
OG0000217	AT2G23550, AT2G23560, AT2G23570, AT2G23580, AT2G23590, AT2G23600, AT2G23610, AT2G23620, AT4G37140, AT4G37150, AT5G10300	LOC_Os01g25360, LOC_Os01g37630, LOC_Os01g37650, LOC_Os01g57770, LOC_Os05g30760	HORVU3Hr1G077610, HORVU3Hr1G098280, HORVU3Hr1G098290, HORVU3Hr1G098400, HORVU4Hr1G026960, HORVU4Hr1G076750
OG0000218	AT3G07600, AT3G20180, AT4G05030, AT5G48290	LOC_Os02g37280, LOC_Os02g37290, LOC_Os02g37300, LOC_Os02g37320, LOC_Os02g37330, LOC_Os04g39010, LOC_Os04g39350, LOC_Os04g39360, LOC_Os04g39370, LOC_Os04g39380	HORVU0Hr1G005010, HORVU2Hr1G081560, HORVU2Hr1G081570, HORVU2Hr1G081590, HORVU2Hr1G081600, HORVU2Hr1G081630, HORVU2Hr1G081640, HORVU2Hr1G081710
OG0000219	AT3G11340, AT3G55700, AT3G55710, AT5G05860, AT5G05870, AT5G05880, AT5G05890, AT5G05900	LOC_Os03g60960, LOC_Os07g13634, LOC_Os07g13660, LOC_Os07g13770, LOC_Os07g13800, LOC_Os07g13810, LOC_Os11g25454	HORVU0Hr1G007370, HORVU3Hr1G099530, HORVU4Hr1G011760, HORVU5Hr1G114700, HORVU6Hr1G011110, HORVU7Hr1G110760, HORVU7Hr1G110770
OG0000220	AT3G30725, AT4G25760, AT5G24920, AT5G57685	LOC_Os02g09850, LOC_Os06g42660, LOC_Os06g44420, LOC_Os08g15070, LOC_Os08g34700	HORVU0Hr1G020740, HORVU0Hr1G022020, HORVU0Hr1G022370, HORVU1Hr1G003060, HORVU1Hr1G003070, HORVU1Hr1G003080, HORVU4Hr1G013760, HORVU6Hr1G034760, HORVU7Hr1G092710, HORVU7Hr1G092720, HORVU7Hr1G111310, HORVU7Hr1G111320, HORVU7Hr1G111350
OG0000221	AT4G11070, AT4G23810, AT5G24110	LOC_Os01g46800, LOC_Os05g49620, LOC_Os06g06360, LOC_Os08g29660, LOC_Os09g16510, LOC_Os11g45850	HORVU0Hr1G012740, HORVU1Hr1G090110, HORVU1Hr1G090130, HORVU1Hr1G090170, HORVU1Hr1G090190, HORVU2Hr1G029430, HORVU2Hr1G029450, HORVU2Hr1G029460, HORVU3Hr1G058670, HORVU3Hr1G059210, HORVU3Hr1G059220, HORVU5Hr1G034830, HORVU5Hr1G056130
OG0000222	ATCG00470	LOC_Os01g58000, LOC_Os03g55874, LOC_Os06g02980, LOC_Os06g39756, LOC_Os10g21264, LOC_Os12g19430	HORVU0Hr1G024550, HORVU0Hr1G026070, HORVU0Hr1G027510, HORVU0Hr1G028470, HORVU0Hr1G029770, HORVU0Hr1G030780, HORVU0Hr1G031470, HORVU0Hr1G033060, HORVU0Hr1G033800, HORVU0Hr1G036350, HORVU0Hr1G036860, HORVU3Hr1G053790, HORVU4Hr1G045460, HORVU5Hr1G064690, HORVU6Hr1G022990
OG0000223	ATCG00660	LOC_Os08g15306, LOC_Os10g21314	HORVU0Hr1G026140, HORVU0Hr1G028410, HORVU0Hr1G029890, HORVU0Hr1G031440, HORVU0Hr1G032960, HORVU0Hr1G033470, HORVU0Hr1G033740, HORVU0Hr1G035180, HORVU0Hr1G036930, HORVU0Hr1G037440, HORVU0Hr1G037620, HORVU0Hr1G037890, HORVU2Hr1G054550, HORVU5Hr1G065070, HORVU6Hr1G022980, HORVU6Hr1G025320, HORVU6Hr1G037210, HORVU6Hr1G049370, HORVU7Hr1G065910
OG0000224	NA	LOC_Os03g36000, LOC_Os06g31260, LOC_Os06g44340	HORVU0Hr1G007400, HORVU1Hr1G019540, HORVU1Hr1G057980, HORVU2Hr1G041470, HORVU2Hr1G059970, HORVU3Hr1G062390, HORVU3Hr1G099910, HORVU3Hr1G100140, HORVU3Hr1G113140, HORVU4Hr1G020090, HORVU4Hr1G036790, HORVU4Hr1G039590, HORVU4Hr1G064240, HORVU4Hr1G083420, HORVU5Hr1G064350, HORVU6Hr1G056730, HORVU7Hr1G039530, HORVU7Hr1G056260, HORVU7Hr1G112610
OG0000225	NA	LOC_Os01g33990, LOC_Os04g50050, LOC_Os07g45330, LOC_Os11g09900, LOC_Os11g36920	HORVU0Hr1G019790, HORVU1Hr1G027880, HORVU1Hr1G073450, HORVU2Hr1G019340, HORVU2Hr1G024560, HORVU3Hr1G026720, HORVU3Hr1G044770, HORVU3Hr1G067550, HORVU4Hr1G022740, HORVU4Hr1G049780, HORVU4Hr1G054540, HORVU5Hr1G034000, HORVU5Hr1G052110, HORVU5Hr1G058390, HORVU7Hr1G035160, HORVU7Hr1G035170, HORVU7Hr1G060460
OG0000226	NA	NA	HORVU0Hr1G007490, HORVU0Hr1G007510, HORVU0Hr1G007540, HORVU0Hr1G007550, HORVU0Hr1G007560, HORVU0Hr1G029060, HORVU0Hr1G033620, HORVU0Hr1G035940, HORVU3Hr1G073000, HORVU3Hr1G114000, HORVU3Hr1G114110, HORVU3Hr1G114140, HORVU3Hr1G114410, HORVU3Hr1G114500, HORVU3Hr1G114570, HORVU3Hr1G114630, HORVU3Hr1G114650, HORVU3Hr1G114670, HORVU3Hr1G114690, HORVU3Hr1G117110, HORVU3Hr1G117160, HORVU3Hr1G117240
OG0000227	NA	LOC_Os01g15370, LOC_Os01g33150, LOC_Os01g58820, LOC_Os03g33540, LOC_Os03g35420, LOC_Os04g07310, LOC_Os05g19230, LOC_Os05g31560, LOC_Os07g02050, LOC_Os07g23680, LOC_Os08g17900, LOC_Os08g22980, LOC_Os08g27130, LOC_Os09g27170, LOC_Os10g15000, LOC_Os10g42448, LOC_Os12g15560, LOC_Os12g17730, LOC_Os12g28230, LOC_Os12g34790, LOC_Os12g35390	HORVU5Hr1G003330
OG0000228	NA	LOC_Os02g26410, LOC_Os03g32720, LOC_Os03g37890, LOC_Os04g14670, LOC_Os04g30650, LOC_Os05g29174, LOC_Os05g33740, LOC_Os07g19230, LOC_Os07g29490, LOC_Os08g26300, LOC_Os08g29840, LOC_Os09g10100, LOC_Os09g35650, LOC_Os10g03000, LOC_Os10g04040, LOC_Os11g35730, LOC_Os11g46806, LOC_Os11g47260, LOC_Os12g28900, LOC_Os12g30140	HORVU6Hr1G036960, HORVU7Hr1G028020
OG0000229	NA	LOC_Os01g28740, LOC_Os01g50800, LOC_Os02g03240, LOC_Os03g02340, LOC_Os03g46080, LOC_Os04g41690, LOC_Os05g05090, LOC_Os06g08070, LOC_Os06g29050, LOC_Os06g38900, LOC_Os07g46020, LOC_Os07g47020, LOC_Os08g13210, LOC_Os08g27000, LOC_Os08g28990, LOC_Os10g07248, LOC_Os10g29930, LOC_Os10g37560, LOC_Os11g31830, LOC_Os11g39250, LOC_Os12g08080, LOC_Os12g29530	NA
OG0000230	NA	LOC_Os09g23899, LOC_Os09g23908, LOC_Os09g23930, LOC_Os09g23939, LOC_Os09g23948, LOC_Os09g23957, LOC_Os09g23966, LOC_Os09g23980, LOC_Os09g23999, LOC_Os09g24008, LOC_Os09g24020, LOC_Os09g24029, LOC_Os09g24038, LOC_Os09g24100, LOC_Os09g24110, LOC_Os09g24120, LOC_Os09g24130, LOC_Os09g24140, LOC_Os09g24150, LOC_Os09g24159, LOC_Os09g27710, LOC_Os09g27720	NA
OG0000231	AT1G02850, AT1G45191, AT1G60090, AT1G60260, AT1G60270, AT3G62740, AT3G62750, AT4G22100, AT4G27820, AT4G27830	LOC_Os01g59819, LOC_Os01g59840, LOC_Os01g70520, LOC_Os05g30250, LOC_Os05g30280, LOC_Os05g30350	HORVU3Hr1G079720, HORVU3Hr1G079730, HORVU3Hr1G079750, HORVU3Hr1G096940, HORVU3Hr1G097010
OG0000232	AT1G03495, AT1G03940	LOC_Os02g28170, LOC_Os02g28200, LOC_Os02g28220, LOC_Os02g28240, LOC_Os02g28300, LOC_Os02g28340, LOC_Os02g28410, LOC_Os02g28470, LOC_Os02g57480, LOC_Os04g51660	HORVU1Hr1G002890, HORVU2Hr1G102380, HORVU4Hr1G000740, HORVU4Hr1G000950, HORVU4Hr1G009300, HORVU4Hr1G072840, HORVU4Hr1G076550, HORVU4Hr1G076620, HORVU6Hr1G091630
OG0000233	AT1G28570, AT1G28580, AT1G28590, AT1G28600, AT1G28610, AT1G28640, AT1G28650, AT1G28660, AT1G28670, AT1G31550, AT2G27360	LOC_Os01g42730, LOC_Os01g46080, LOC_Os01g46090, LOC_Os01g46120, LOC_Os01g46169	HORVU3Hr1G008280, HORVU3Hr1G053760, HORVU3Hr1G055350, HORVU3Hr1G058440, HORVU3Hr1G058610
OG0000234	AT1G64900, AT1G64930, AT1G64940, AT1G64950, AT2G12190, AT5G61320	LOC_Os10g05020, LOC_Os10g36960, LOC_Os10g36980, LOC_Os10g37020, LOC_Os10g37050, LOC_Os10g37070, LOC_Os10g37100, LOC_Os10g37110, LOC_Os10g37120, LOC_Os10g37160	HORVU1Hr1G047090, HORVU1Hr1G070880, HORVU1Hr1G086920, HORVU1Hr1G087200, HORVU4Hr1G089230
OG0000235	AT1G65680, AT1G65681, AT2G45110	LOC_Os02g44106, LOC_Os02g44108, LOC_Os03g44290, LOC_Os04g46630, LOC_Os04g46650, LOC_Os05g15690	HORVU0Hr1G016380, HORVU0Hr1G016410, HORVU0Hr1G018320, HORVU2Hr1G013340, HORVU2Hr1G013360, HORVU2Hr1G013380, HORVU2Hr1G097480, HORVU2Hr1G097490, HORVU2Hr1G097510, HORVU5Hr1G092910, HORVU6Hr1G063140, HORVU6Hr1G063180
OG0000236	AT1G66540, AT2G23190, AT2G23220, AT3G28740, AT4G37310, AT4G37320, AT4G37330, AT4G37340, AT4G37360, AT4G37370, AT4G37400, AT4G37410, AT4G37430, AT5G36220, AT5G57220, AT5G67310	LOC_Os12g39240, LOC_Os12g39300	HORVU2Hr1G115030, HORVU5Hr1G018780, HORVU5Hr1G018790
OG0000237	AT2G21420, AT2G25360, AT2G25370, AT2G26130, AT2G26135, AT3G43750, AT3G45460, AT3G45470, AT3G45480, AT3G45540, AT3G45555, AT3G45570, AT3G45580, AT5G37560, AT5G60250	LOC_Os11g01240, LOC_Os12g01230	HORVU0Hr1G019730, HORVU5Hr1G048480, HORVU5Hr1G048590, HORVU7Hr1G035840
OG0000238	AT2G26040, AT2G38310, AT4G17870, AT5G05440, AT5G46790	LOC_Os01g61210, LOC_Os02g13330, LOC_Os03g18600, LOC_Os05g39580, LOC_Os06g36670, LOC_Os10g42280	HORVU1Hr1G050110, HORVU1Hr1G070420, HORVU3Hr1G031380, HORVU3Hr1G039010, HORVU3Hr1G088100, HORVU4Hr1G055220, HORVU4Hr1G060100, HORVU4Hr1G060110, HORVU5Hr1G121980, HORVU7Hr1G088140
OG0000239	AT3G14620	LOC_Os01g41810, LOC_Os01g41820, LOC_Os01g43700, LOC_Os01g43710, LOC_Os01g43750, LOC_Os01g43760, LOC_Os01g43774, LOC_Os01g43844, LOC_Os01g52790, LOC_Os05g30890	HORVU1Hr1G081710, HORVU2Hr1G112070, HORVU3Hr1G056100, HORVU3Hr1G056110, HORVU3Hr1G116310, HORVU5Hr1G008830, HORVU6Hr1G016310, HORVU6Hr1G072990, HORVU6Hr1G088960, HORVU7Hr1G101590
OG0000240	AT4G20370	LOC_Os01g11940, LOC_Os02g13830, LOC_Os02g39064, LOC_Os04g41130, LOC_Os05g44180, LOC_Os06g06300, LOC_Os06g06320, LOC_Os11g18870, LOC_Os12g13030	HORVU1Hr1G076430, HORVU2Hr1G084540, HORVU2Hr1G108520, HORVU2Hr1G117710, HORVU3Hr1G002020, HORVU3Hr1G087100, HORVU4Hr1G012200, HORVU4Hr1G090390, HORVU5Hr1G048110, HORVU6Hr1G033080, HORVU7Hr1G024610
OG0000241	AT4G30880	LOC_Os01g58650, LOC_Os01g58660, LOC_Os03g25350, LOC_Os11g29420	HORVU0Hr1G026630, HORVU1Hr1G012770, HORVU1Hr1G012790, HORVU1Hr1G012800, HORVU1Hr1G012850, HORVU1Hr1G012870, HORVU1Hr1G012880, HORVU1Hr1G012890, HORVU1Hr1G012910, HORVU1Hr1G012930, HORVU1Hr1G012940, HORVU1Hr1G012950, HORVU1Hr1G012960, HORVU1Hr1G013020, HORVU3Hr1G078370, HORVU3Hr1G078380
OG0000242	AT5G45890	LOC_Os04g12660, LOC_Os04g13090, LOC_Os04g13140, LOC_Os12g17540	HORVU1Hr1G060040, HORVU2Hr1G009150, HORVU2Hr1G009510, HORVU2Hr1G009540, HORVU2Hr1G009590, HORVU2Hr1G009610, HORVU2Hr1G009640, HORVU2Hr1G023960, HORVU2Hr1G023980, HORVU4Hr1G006270, HORVU4Hr1G006280, HORVU4Hr1G006310, HORVU6Hr1G031190, HORVU6Hr1G083420, HORVU6Hr1G084520, HORVU7Hr1G044230
OG0000243	AT5G46840	LOC_Os03g63730	HORVU0Hr1G024190, HORVU1Hr1G036930, HORVU1Hr1G078690, HORVU1Hr1G078770, HORVU2Hr1G074860, HORVU3Hr1G024360, HORVU3Hr1G047640, HORVU3Hr1G065740, HORVU4Hr1G011840, HORVU4Hr1G012310, HORVU4Hr1G034690, HORVU4Hr1G068020, HORVU5Hr1G013760, HORVU5Hr1G015420, HORVU5Hr1G048570, HORVU5Hr1G123680, HORVU6Hr1G056450, HORVU6Hr1G066090, HORVU7Hr1G037360
OG0000244	ATCG00330	LOC_Os04g16745, LOC_Os10g21244, LOC_Os10g38238	HORVU0Hr1G024710, HORVU0Hr1G028080, HORVU0Hr1G028500, HORVU0Hr1G032770, HORVU0Hr1G033660, HORVU0Hr1G033840, HORVU0Hr1G034620, HORVU0Hr1G036820, HORVU0Hr1G037030, HORVU0Hr1G037640, HORVU1Hr1G038030, HORVU4Hr1G045320, HORVU4Hr1G045330, HORVU5Hr1G004560, HORVU6Hr1G049180, HORVU6Hr1G051200, HORVU7Hr1G020150
OG0000245	ATCG00520	LOC_Os01g58049, LOC_Os02g24604, LOC_Os06g39744	HORVU0Hr1G024580, HORVU0Hr1G026640, HORVU0Hr1G027600, HORVU0Hr1G028450, HORVU0Hr1G029810, HORVU0Hr1G030740, HORVU0Hr1G033020, HORVU0Hr1G033280, HORVU0Hr1G033520, HORVU0Hr1G033770, HORVU0Hr1G036890, HORVU1Hr1G060130, HORVU5Hr1G065160, HORVU6Hr1G022960, HORVU6Hr1G049280, HORVU7Hr1G065930, HORVU7Hr1G112420
OG0000246	ATCG00780	LOC_Os01g57956, LOC_Os04g16828, LOC_Os05g22722, LOC_Os08g15276, LOC_Os10g21342, LOC_Os12g10610	HORVU0Hr1G003170, HORVU0Hr1G026250, HORVU0Hr1G026860, HORVU0Hr1G026930, HORVU0Hr1G033420, HORVU0Hr1G033690, HORVU0Hr1G034650, HORVU2Hr1G062230, HORVU5Hr1G064980, HORVU6Hr1G042600, HORVU6Hr1G049460, HORVU6Hr1G082290, HORVU7Hr1G089030, HORVU7Hr1G107920
OG0000247	ATCG00900, ATCG01240	LOC_Os02g24576, LOC_Os04g16712, LOC_Os04g16798, LOC_Os04g16856, LOC_Os04g16886, LOC_Os07g25002, LOC_Os08g15246, LOC_Os10g21372	HORVU0Hr1G031420, HORVU0Hr1G034730, HORVU0Hr1G034770, HORVU0Hr1G034830, HORVU2Hr1G121420, HORVU2Hr1G121660, HORVU5Hr1G004530, HORVU5Hr1G032310, HORVU5Hr1G064870, HORVU6Hr1G049520, HORVU7Hr1G107890
OG0000248	NA	LOC_Os07g08640, LOC_Os12g08040	HORVU0Hr1G038240, HORVU1Hr1G011040, HORVU1Hr1G021210, HORVU2Hr1G051920, HORVU2Hr1G062480, HORVU3Hr1G041580, HORVU3Hr1G063750, HORVU4Hr1G037260, HORVU4Hr1G040170, HORVU5Hr1G045500, HORVU5Hr1G070570, HORVU5Hr1G116730, HORVU6Hr1G041850, HORVU6Hr1G051670, HORVU6Hr1G069060, HORVU7Hr1G060660, HORVU7Hr1G099480, HORVU7Hr1G108610, HORVU7Hr1G122860
OG0000249	NA	LOC_Os08g10780	HORVU0Hr1G028700, HORVU0Hr1G031720, HORVU0Hr1G039520, HORVU1Hr1G018180, HORVU1Hr1G036230, HORVU2Hr1G019050, HORVU2Hr1G061210, HORVU4Hr1G009920, HORVU4Hr1G020180, HORVU5Hr1G038660, HORVU5Hr1G112150, HORVU5Hr1G123430, HORVU6Hr1G016040, HORVU6Hr1G021970, HORVU6Hr1G060060, HORVU7Hr1G022420, HORVU7Hr1G048990, HORVU7Hr1G049000, HORVU7Hr1G049020, HORVU7Hr1G049030
OG0000250	NA	LOC_Os02g05686, LOC_Os02g38392, LOC_Os05g23250, LOC_Os11g10550, LOC_Os11g10570, LOC_Os11g10610, LOC_Os11g10760	HORVU1Hr1G085960, HORVU2Hr1G006470, HORVU2Hr1G006490, HORVU2Hr1G006590, HORVU2Hr1G126380, HORVU2Hr1G126440, HORVU2Hr1G126470, HORVU2Hr1G126510, HORVU3Hr1G100460, HORVU3Hr1G100470, HORVU5Hr1G001020, HORVU5Hr1G062680, HORVU5Hr1G122990, HORVU6Hr1G094980
OG0000251	AT1G01800, AT2G24190, AT3G61220	LOC_Os02g42790, LOC_Os02g42810, LOC_Os04g44920, LOC_Os04g44924, LOC_Os04g44950, LOC_Os04g44980, LOC_Os04g45000	HORVU1Hr1G064390, HORVU1Hr1G089830, HORVU2Hr1G091380, HORVU2Hr1G091400, HORVU2Hr1G091430, HORVU2Hr1G091440, HORVU2Hr1G091460, HORVU2Hr1G114340, HORVU5Hr1G031520, HORVU7Hr1G024270
OG0000252	AT1G44080, AT1G57906, AT1G64840, AT1G65735, AT1G65740, AT1G65760, AT1G65770, AT2G16290, AT2G16300, AT2G16365, AT2G17030, AT2G17036, AT2G17690, AT2G24250, AT2G24255, AT2G26160, AT3G25750, AT4G35733, AT5G24040, AT5G60060	NA	NA
OG0000253	AT2G25780, AT3G22540, AT4G14819, AT5G20670	LOC_Os01g54140, LOC_Os01g54170, LOC_Os03g06430, LOC_Os03g29360, LOC_Os03g46300, LOC_Os05g11300, LOC_Os05g44410, LOC_Os06g09900, LOC_Os07g42220, LOC_Os10g28700	HORVU1Hr1G075980, HORVU1Hr1G077870, HORVU4Hr1G002850, HORVU4Hr1G002900, HORVU4Hr1G073310, HORVU7Hr1G034120
OG0000254	AT3G50970, AT3G50980, AT5G66400	LOC_Os11g26570, LOC_Os11g26750, LOC_Os11g26760, LOC_Os11g26780, LOC_Os11g26790	HORVU3Hr1G089300, HORVU4Hr1G010750, HORVU5Hr1G092100, HORVU5Hr1G092120, HORVU5Hr1G092150, HORVU5Hr1G092160, HORVU5Hr1G103460, HORVU6Hr1G011050, HORVU6Hr1G083960, HORVU6Hr1G083980, HORVU6Hr1G084010, HORVU6Hr1G084070
OG0000255	AT4G08267	LOC_Os02g30960, LOC_Os05g34240, LOC_Os05g34260, LOC_Os05g50530, LOC_Os06g44800, LOC_Os08g23200, LOC_Os11g39660	HORVU0Hr1G014530, HORVU1Hr1G049010, HORVU1Hr1G090120, HORVU1Hr1G090140, HORVU2Hr1G003140, HORVU3Hr1G049980, HORVU4Hr1G031270, HORVU5Hr1G019020, HORVU6Hr1G010670, HORVU7Hr1G068120, HORVU7Hr1G068210, HORVU7Hr1G122460
OG0000256	AT4G10265, AT4G10270	LOC_Os02g06560, LOC_Os04g54230, LOC_Os04g54240, LOC_Os04g54300, LOC_Os04g54310, LOC_Os08g08090	HORVU2Hr1G108730, HORVU2Hr1G108780, HORVU2Hr1G116700, HORVU2Hr1G116730, HORVU2Hr1G116740, HORVU2Hr1G116750, HORVU2Hr1G116770, HORVU2Hr1G116780, HORVU2Hr1G116800, HORVU2Hr1G116830, HORVU2Hr1G116850, HORVU6Hr1G025830
OG0000257	AT5G48485, AT5G48490, AT5G55410, AT5G55450, AT5G55460	LOC_Os01g68580, LOC_Os01g68589, LOC_Os07g18750, LOC_Os07g18990, LOC_Os07g19000	HORVU2Hr1G102050, HORVU2Hr1G102100, HORVU2Hr1G102110, HORVU2Hr1G102170, HORVU3Hr1G093030, HORVU3Hr1G093040, HORVU3Hr1G093080, HORVU3Hr1G093100, HORVU4Hr1G082600, HORVU7Hr1G026570
OG0000258	ATCG00750	LOC_Os04g16838, LOC_Os05g22712, LOC_Os09g07910, LOC_Os10g21332	HORVU0Hr1G026190, HORVU0Hr1G026280, HORVU0Hr1G026820, HORVU0Hr1G027520, HORVU0Hr1G028380, HORVU0Hr1G030690, HORVU0Hr1G032940, HORVU0Hr1G033450, HORVU0Hr1G033720, HORVU0Hr1G034340, HORVU0Hr1G036970, HORVU0Hr1G037380, HORVU0Hr1G037940, HORVU3Hr1G048780, HORVU6Hr1G037240
OG0000259	NA	LOC_Os12g33390	HORVU1Hr1G000180, HORVU1Hr1G004540, HORVU1Hr1G015340, HORVU1Hr1G041590, HORVU1Hr1G043590, HORVU1Hr1G050240, HORVU1Hr1G094280, HORVU2Hr1G076500, HORVU3Hr1G020750, HORVU3Hr1G094920, HORVU3Hr1G098980, HORVU3Hr1G117900, HORVU4Hr1G015790, HORVU4Hr1G029860, HORVU4Hr1G043570, HORVU5Hr1G012680, HORVU6Hr1G006820, HORVU6Hr1G072170, HORVU6Hr1G072920
OG0000260	NA	NA	HORVU0Hr1G031190, HORVU1Hr1G012830, HORVU1Hr1G019200, HORVU1Hr1G026450, HORVU1Hr1G029960, HORVU2Hr1G048730, HORVU2Hr1G075000, HORVU2Hr1G126400, HORVU3Hr1G006970, HORVU3Hr1G045850, HORVU3Hr1G055540, HORVU4Hr1G049050, HORVU4Hr1G052410, HORVU5Hr1G025750, HORVU5Hr1G082200, HORVU6Hr1G057940, HORVU6Hr1G059330, HORVU6Hr1G060330, HORVU7Hr1G049280, HORVU7Hr1G062380
OG0000261	NA	LOC_Os03g31670	HORVU0Hr1G005220, HORVU0Hr1G008290, HORVU1Hr1G030670, HORVU1Hr1G061000, HORVU1Hr1G083540, HORVU2Hr1G058640, HORVU2Hr1G084720, HORVU3Hr1G006780, HORVU3Hr1G022910, HORVU3Hr1G040020, HORVU4Hr1G027910, HORVU4Hr1G042890, HORVU4Hr1G056790, HORVU5Hr1G028900, HORVU5Hr1G115890, HORVU6Hr1G024010, HORVU6Hr1G046320, HORVU7Hr1G042860, HORVU7Hr1G080730
OG0000262	NA	LOC_Os08g18130	HORVU0Hr1G004100, HORVU0Hr1G018340, HORVU0Hr1G023440, HORVU1Hr1G039660, HORVU1Hr1G066360, HORVU2Hr1G060270, HORVU2Hr1G061590, HORVU3Hr1G025180, HORVU3Hr1G028290, HORVU3Hr1G040330, HORVU3Hr1G050620, HORVU4Hr1G046680, HORVU4Hr1G051670, HORVU5Hr1G064560, HORVU5Hr1G067000, HORVU6Hr1G026520, HORVU6Hr1G040400, HORVU7Hr1G061840, HORVU7Hr1G066310
OG0000263	NA	LOC_Os03g36400, LOC_Os03g40630, LOC_Os04g19460, LOC_Os06g28270	HORVU0Hr1G015110, HORVU1Hr1G049670, HORVU2Hr1G081680, HORVU3Hr1G072680, HORVU3Hr1G072690, HORVU4Hr1G026930, HORVU4Hr1G031140, HORVU5Hr1G022890, HORVU5Hr1G031310, HORVU5Hr1G037230, HORVU6Hr1G013170, HORVU6Hr1G013190, HORVU6Hr1G078010, HORVU7Hr1G055120, HORVU7Hr1G055130, HORVU7Hr1G083890
OG0000264	NA	LOC_Os03g31660, LOC_Os04g04220, LOC_Os06g45030, LOC_Os09g22380	HORVU0Hr1G017310, HORVU0Hr1G018150, HORVU1Hr1G052190, HORVU1Hr1G095420, HORVU2Hr1G039560, HORVU2Hr1G082600, HORVU3Hr1G005390, HORVU3Hr1G111840, HORVU4Hr1G019330, HORVU4Hr1G029040, HORVU5Hr1G055670, HORVU5Hr1G083080, HORVU6Hr1G067600, HORVU6Hr1G084550, HORVU7Hr1G048590, HORVU7Hr1G116430
OG0000265	NA	LOC_Os01g03400, LOC_Os01g03410, LOC_Os01g03420, LOC_Os01g03429, LOC_Os01g03464, LOC_Os01g55640, LOC_Os05g06060, LOC_Os05g06070, LOC_Os05g06100	HORVU0Hr1G006120, HORVU0Hr1G006130, HORVU1Hr1G012490, HORVU3Hr1G004860, HORVU3Hr1G004880, HORVU3Hr1G004890, HORVU3Hr1G004950, HORVU3Hr1G005260, HORVU3Hr1G005320, HORVU3Hr1G010500, HORVU4Hr1G056260
OG0000266	NA	LOC_Os02g56830, LOC_Os06g39460, LOC_Os09g12060	HORVU0Hr1G018530, HORVU1Hr1G046200, HORVU1Hr1G077480, HORVU2Hr1G053070, HORVU2Hr1G119000, HORVU2Hr1G119030, HORVU3Hr1G016530, HORVU3Hr1G036090, HORVU3Hr1G036120, HORVU3Hr1G094070, HORVU4Hr1G010670, HORVU5Hr1G083440, HORVU5Hr1G083450, HORVU6Hr1G065880, HORVU6Hr1G068010, HORVU7Hr1G056270, HORVU7Hr1G059600
OG0000267	AT1G03880, AT1G03890, AT4G28520, AT5G44120	LOC_Os01g55690, LOC_Os02g14600, LOC_Os02g15070, LOC_Os02g15090, LOC_Os02g15150, LOC_Os02g15169, LOC_Os02g15178, LOC_Os02g16820, LOC_Os02g16830, LOC_Os02g25640, LOC_Os03g31360, LOC_Os08g03410, LOC_Os10g26060	HORVU1Hr1G013680, HORVU1Hr1G013690
OG0000268	AT1G12130, AT1G12140, AT1G12160, AT1G12200, AT1G62560, AT1G62570, AT1G62580, AT1G62600, AT1G62620, AT1G63340, AT1G63370, AT1G63390, AT1G65860	LOC_Os10g40570	HORVU1Hr1G053900, HORVU1Hr1G091130, HORVU2Hr1G026400, HORVU6Hr1G061340, HORVU6Hr1G094480
OG0000269	AT1G47710, AT1G51330, AT1G62170, AT1G63280, AT1G64030, AT2G14540	LOC_Os03g41419, LOC_Os03g41438, LOC_Os11g13530, LOC_Os11g13540, LOC_Os11g13560	HORVU2Hr1G001330, HORVU2Hr1G005490, HORVU4Hr1G013520, HORVU4Hr1G013550, HORVU4Hr1G013560, HORVU5Hr1G101710, HORVU5Hr1G111860, HORVU5Hr1G111920
OG0000270	AT1G49420, AT1G51090, AT4G16380	LOC_Os03g29920, LOC_Os03g54050, LOC_Os04g32800, LOC_Os04g32810, LOC_Os04g32840, LOC_Os04g32860, LOC_Os07g48390, LOC_Os10g14050	HORVU0Hr1G002320, HORVU2Hr1G033200, HORVU2Hr1G056180, HORVU2Hr1G071480, HORVU2Hr1G114530, HORVU5Hr1G095480, HORVU5Hr1G095490, HORVU7Hr1G037570
OG0000271	AT1G53870, AT1G53875, AT1G53890, AT1G63410, AT3G14260	LOC_Os01g70590, LOC_Os01g70600, LOC_Os01g70610, LOC_Os03g22410, LOC_Os07g47540	HORVU2Hr1G019720, HORVU3Hr1G097260, HORVU3Hr1G097270, HORVU3Hr1G097390, HORVU3Hr1G097400, HORVU3Hr1G097460, HORVU3Hr1G097470, HORVU3Hr1G097510, HORVU6Hr1G081400
OG0000272	AT2G42430, AT2G42440, AT2G45420, AT3G58190, AT4G00210, AT4G00220	LOC_Os02g57490, LOC_Os03g05500, LOC_Os03g05510, LOC_Os03g14270, LOC_Os08g44940, LOC_Os10g07510	HORVU0Hr1G017670, HORVU0Hr1G020290, HORVU4Hr1G000880, HORVU4Hr1G063160, HORVU4Hr1G080150, HORVU4Hr1G080160, HORVU7Hr1G046690
OG0000273	AT3G07870	LOC_Os08g38470, LOC_Os08g38480, LOC_Os08g38490, LOC_Os08g38520, LOC_Os08g38540, LOC_Os09g30170, LOC_Os09g30180, LOC_Os09g34200, LOC_Os12g30920, LOC_Os12g30940, LOC_Os12g30950, LOC_Os12g30990	HORVU2Hr1G103770, HORVU2Hr1G103820, HORVU3Hr1G115230, HORVU5Hr1G071270, HORVU5Hr1G071320, HORVU7Hr1G028750
OG0000274	AT3G08690, AT3G13550, AT5G53300	LOC_Os01g46926, LOC_Os01g60360, LOC_Os01g60410, LOC_Os02g02830, LOC_Os02g16040, LOC_Os04g57220, LOC_Os06g30970, LOC_Os07g38940, LOC_Os09g12230	HORVU0Hr1G002220, HORVU1Hr1G069530, HORVU2Hr1G118240, HORVU3Hr1G059290, HORVU3Hr1G080790, HORVU5Hr1G053810, HORVU7Hr1G080800
OG0000275	AT3G09270	LOC_Os01g72120, LOC_Os01g72130, LOC_Os01g72140, LOC_Os01g72150, LOC_Os01g72160, LOC_Os01g72170, LOC_Os03g39850, LOC_Os09g29200	HORVU0Hr1G019300, HORVU3Hr1G098820, HORVU3Hr1G106450, HORVU3Hr1G107160, HORVU3Hr1G107170, HORVU3Hr1G107180, HORVU3Hr1G107280, HORVU3Hr1G111150, HORVU7Hr1G002370, HORVU7Hr1G002720
OG0000276	AT3G18650, AT4G02235, AT4G11250, AT5G26865, AT5G26950, AT5G27050, AT5G27070, AT5G27090, AT5G27580, AT5G27944, AT5G37415, AT5G38740, AT5G39750, AT5G39810, AT5G40070, AT5G40120, AT5G40220, AT5G41200, AT5G65330	NA	NA
OG0000277	AT3G22935	LOC_Os01g08500, LOC_Os01g27920, LOC_Os03g31940, LOC_Os05g32740, LOC_Os07g10750, LOC_Os08g12940, LOC_Os08g40480, LOC_Os09g08510, LOC_Os11g28290	HORVU1Hr1G017880, HORVU1Hr1G051550, HORVU3Hr1G043700, HORVU3Hr1G057680, HORVU4Hr1G005620, HORVU4Hr1G059100, HORVU4Hr1G080540, HORVU5Hr1G010520, HORVU5Hr1G084090
OG0000278	AT4G31380, AT5G10625, AT5G24860	LOC_Os01g15340, LOC_Os01g70730, LOC_Os02g26210, LOC_Os04g21350, LOC_Os07g47450	HORVU2Hr1G007350, HORVU2Hr1G007490, HORVU2Hr1G019900, HORVU2Hr1G019910, HORVU2Hr1G065450, HORVU3Hr1G035680, HORVU3Hr1G097810, HORVU4Hr1G078950, HORVU4Hr1G078980, HORVU4Hr1G085800, HORVU6Hr1G005060
OG0000279	ATCG00300	LOC_Os01g58038, LOC_Os02g24628, LOC_Os04g16876, LOC_Os10g21214	HORVU0Hr1G024440, HORVU0Hr1G024750, HORVU0Hr1G028590, HORVU0Hr1G029680, HORVU0Hr1G033860, HORVU0Hr1G034660, HORVU0Hr1G036740, HORVU0Hr1G037300, HORVU2Hr1G062000, HORVU2Hr1G121750, HORVU2Hr1G121780, HORVU4Hr1G066670, HORVU5Hr1G004570, HORVU6Hr1G046860
OG0000280	ATCG00840, ATCG01300	LOC_Os04g16782, LOC_Os04g16812, LOC_Os07g25014, LOC_Os08g15258, LOC_Os09g24402, LOC_Os10g21358	HORVU0Hr1G024930, HORVU0Hr1G025140, HORVU0Hr1G034740, HORVU2Hr1G121400, HORVU2Hr1G121530, HORVU2Hr1G121670, HORVU2Hr1G121870, HORVU3Hr1G074860, HORVU5Hr1G064900, HORVU6Hr1G049270, HORVU7Hr1G091630
OG0000281	NA	LOC_Os01g36520	HORVU0Hr1G036180, HORVU1Hr1G009440, HORVU1Hr1G049450, HORVU1Hr1G057780, HORVU2Hr1G066220, HORVU2Hr1G077440, HORVU2Hr1G079360, HORVU2Hr1G112140, HORVU3Hr1G047930, HORVU3Hr1G052630, HORVU4Hr1G015840, HORVU4Hr1G026600, HORVU4Hr1G043060, HORVU5Hr1G047670, HORVU5Hr1G087650, HORVU7Hr1G045180, HORVU7Hr1G065730, HORVU7Hr1G085910
OG0000282	NA	LOC_Os02g17030, LOC_Os03g41870, LOC_Os04g16270, LOC_Os04g20610, LOC_Os04g20630, LOC_Os05g11520, LOC_Os05g16080, LOC_Os07g19090, LOC_Os08g16390, LOC_Os08g21060, LOC_Os09g07000, LOC_Os10g24150, LOC_Os11g15110, LOC_Os11g18700, LOC_Os11g38370, LOC_Os12g17390, LOC_Os12g19580, LOC_Os12g37680	HORVU1Hr1G073810
OG0000283	NA	LOC_Os01g51340, LOC_Os02g24520, LOC_Os03g33837, LOC_Os04g48590, LOC_Os05g19460, LOC_Os05g24100, LOC_Os06g25710, LOC_Os06g28490, LOC_Os06g42360, LOC_Os08g30160, LOC_Os08g31160, LOC_Os09g02970, LOC_Os10g26300, LOC_Os11g19600, LOC_Os12g27540	HORVU4Hr1G034420, HORVU4Hr1G051860, HORVU5Hr1G034210, HORVU6Hr1G043790
OG0000284	NA	LOC_Os10g42920	HORVU2Hr1G022190, HORVU2Hr1G046110, HORVU2Hr1G077350, HORVU2Hr1G098050, HORVU3Hr1G015890, HORVU3Hr1G030570, HORVU4Hr1G029270, HORVU4Hr1G071550, HORVU4Hr1G073760, HORVU4Hr1G075790, HORVU5Hr1G088500, HORVU5Hr1G091770, HORVU5Hr1G092130, HORVU6Hr1G002260, HORVU6Hr1G072590, HORVU6Hr1G072610, HORVU7Hr1G019980, HORVU7Hr1G032700
OG0000285	NA	LOC_Os02g48770, LOC_Os06g13310, LOC_Os06g13350, LOC_Os06g13390, LOC_Os06g13470, LOC_Os06g13490, LOC_Os06g13550, LOC_Os06g13560, LOC_Os06g20630, LOC_Os06g20770, LOC_Os11g15030, LOC_Os11g15060, LOC_Os11g15180, LOC_Os11g15300, LOC_Os11g15310	HORVU0Hr1G020630, HORVU2Hr1G026190, HORVU3Hr1G023150, HORVU7Hr1G007840
OG0000286	NA	LOC_Os07g29860, LOC_Os07g29940, LOC_Os07g31070, LOC_Os09g14870, LOC_Os09g15200, LOC_Os09g16760, LOC_Os10g32040, LOC_Os11g14280, LOC_Os11g14520, LOC_Os11g14544, LOC_Os11g14570, LOC_Os11g14630, LOC_Os11g16910	HORVU3Hr1G115640, HORVU3Hr1G115700, HORVU3Hr1G115720, HORVU3Hr1G115780, HORVU4Hr1G089710, HORVU6Hr1G000310
OG0000287	NA	LOC_Os01g24910, LOC_Os02g13230, LOC_Os02g27050, LOC_Os04g04080, LOC_Os04g21510, LOC_Os04g41650, LOC_Os08g08170, LOC_Os08g15760, LOC_Os08g17720, LOC_Os09g01770, LOC_Os09g08780, LOC_Os09g22060, LOC_Os10g20320, LOC_Os10g21962, LOC_Os10g25920, LOC_Os11g09760, LOC_Os11g19000, LOC_Os12g16580, LOC_Os12g29640	NA
OG0000288	AT1G14870, AT1G14880, AT5G35525	LOC_Os02g36940, LOC_Os02g36950, LOC_Os03g61440, LOC_Os03g61470, LOC_Os03g61500, LOC_Os10g02300	HORVU2Hr1G002720, HORVU2Hr1G008230, HORVU4Hr1G085480, HORVU5Hr1G103960, HORVU5Hr1G115750, HORVU5Hr1G115870, HORVU5Hr1G115880, HORVU5Hr1G115900, HORVU7Hr1G115190
OG0000289	AT1G16820	LOC_Os07g46680	HORVU3Hr1G072270, HORVU3Hr1G072290, HORVU3Hr1G089570, HORVU3Hr1G089600, HORVU3Hr1G094430, HORVU4Hr1G061240, HORVU4Hr1G075100, HORVU6Hr1G017970, HORVU6Hr1G025540, HORVU6Hr1G025660, HORVU6Hr1G025680, HORVU6Hr1G025690, HORVU6Hr1G025720, HORVU7Hr1G087790, HORVU7Hr1G087830, HORVU7Hr1G100050
OG0000290	AT1G19210, AT1G22810, AT1G71520, AT1G74930	LOC_Os01g66270, LOC_Os02g54050, LOC_Os05g34730, LOC_Os06g09717, LOC_Os06g09760, LOC_Os06g09790, LOC_Os06g09810, LOC_Os06g11940, LOC_Os08g35240	HORVU1Hr1G064030, HORVU2Hr1G077190, HORVU3Hr1G026810, HORVU3Hr1G090740, HORVU6Hr1G081970
OG0000291	AT1G32300, AT2G46740, AT2G46750, AT2G46760, AT5G56470, AT5G56490	LOC_Os03g36530, LOC_Os04g29090, LOC_Os04g29210, LOC_Os08g02230	HORVU1Hr1G021070, HORVU1Hr1G061170, HORVU2Hr1G093200, HORVU3Hr1G099760, HORVU3Hr1G109580, HORVU3Hr1G109620, HORVU5Hr1G083620, HORVU7Hr1G047740
OG0000292	AT1G49290, AT1G64870, AT2G44925, AT3G45200, AT5G11220, AT5G13620, AT5G24355	LOC_Os04g30460, LOC_Os10g10320, LOC_Os10g10334, LOC_Os10g41160	HORVU3Hr1G071080, HORVU3Hr1G107230, HORVU5Hr1G035020, HORVU5Hr1G049220, HORVU5Hr1G067050, HORVU6Hr1G001470, HORVU6Hr1G001500
OG0000293	AT1G54580, AT1G54630, AT3G05020, AT5G27200	LOC_Os03g63930, LOC_Os08g43580, LOC_Os09g36860, LOC_Os11g31900, LOC_Os12g34890	HORVU0Hr1G038610, HORVU1Hr1G031460, HORVU3Hr1G061210, HORVU5Hr1G025960, HORVU5Hr1G084120, HORVU6Hr1G027340, HORVU6Hr1G049790, HORVU7Hr1G057470, HORVU7Hr1G069740
OG0000294	AT1G72110, AT2G38995, AT3G49190, AT3G49200, AT3G49210, AT5G12420, AT5G22490, AT5G37300, AT5G53390	LOC_Os01g48874, LOC_Os05g48260	HORVU1Hr1G084980, HORVU3Hr1G002050, HORVU3Hr1G062900, HORVU3Hr1G062940, HORVU5Hr1G082160, HORVU5Hr1G082210, HORVU7Hr1G024590
OG0000295	AT2G17770, AT4G35900	LOC_Os02g58670, LOC_Os03g20650, LOC_Os06g50480, LOC_Os06g50600, LOC_Os06g50830, LOC_Os07g48660, LOC_Os08g43600, LOC_Os09g36910	HORVU2Hr1G017020, HORVU2Hr1G103190, HORVU2Hr1G103240, HORVU2Hr1G110500, HORVU2Hr1G117380, HORVU4Hr1G083720, HORVU5Hr1G084260, HORVU7Hr1G118520
OG0000296	AT2G28200, AT3G10470, AT5G03510, AT5G04390	LOC_Os02g57790, LOC_Os04g08060, LOC_Os11g47620	HORVU1Hr1G012760, HORVU1Hr1G020710, HORVU2Hr1G000380, HORVU2Hr1G122100, HORVU3Hr1G057300, HORVU4Hr1G026860, HORVU4Hr1G082500, HORVU5Hr1G095320, HORVU5Hr1G095330, HORVU5Hr1G095390, HORVU6Hr1G092750
OG0000297	AT2G46950, AT2G46960, AT4G27710	LOC_Os01g24780, LOC_Os03g25480, LOC_Os03g25490, LOC_Os06g09210, LOC_Os06g09220, LOC_Os07g23570, LOC_Os07g23710, LOC_Os07g44110, LOC_Os07g44130, LOC_Os07g44140	HORVU2Hr1G022080, HORVU2Hr1G027470, HORVU2Hr1G027480, HORVU3Hr1G056770, HORVU7Hr1G031730
OG0000298	AT3G10860, AT5G05370	LOC_Os06g07869, LOC_Os06g07969	HORVU0Hr1G017260, HORVU2Hr1G120050, HORVU3Hr1G040780, HORVU3Hr1G049560, HORVU3Hr1G049580, HORVU4Hr1G031650, HORVU5Hr1G108050, HORVU6Hr1G024420, HORVU6Hr1G024530, HORVU6Hr1G075560, HORVU7Hr1G028610, HORVU7Hr1G029670, HORVU7Hr1G042580, HORVU7Hr1G088950
OG0000299	AT5G24270, AT5G47100, AT5G55990	LOC_Os01g41510, LOC_Os02g18880, LOC_Os02g18930, LOC_Os03g42840, LOC_Os05g45810, LOC_Os10g41510, LOC_Os12g06510, LOC_Os12g40510	HORVU1Hr1G055300, HORVU1Hr1G064470, HORVU1Hr1G080820, HORVU4Hr1G011670, HORVU4Hr1G090270, HORVU5Hr1G016320, HORVU5Hr1G040030
OG0000300	AT5G27370	LOC_Os01g27120, LOC_Os01g29240, LOC_Os01g29280, LOC_Os01g29330, LOC_Os07g22510	HORVU1Hr1G067430, HORVU2Hr1G027720, HORVU5Hr1G118360, HORVU6Hr1G022610, HORVU6Hr1G090420, HORVU6Hr1G090450, HORVU6Hr1G090460, HORVU7Hr1G110570, HORVU7Hr1G119670, HORVU7Hr1G119710, HORVU7Hr1G119740, HORVU7Hr1G119790
OG0000301	AT5G33406	LOC_Os01g28200, LOC_Os01g52430, LOC_Os12g35120	HORVU1Hr1G008890, HORVU2Hr1G005410, HORVU3Hr1G026530, HORVU3Hr1G028510, HORVU3Hr1G046910, HORVU3Hr1G093870, HORVU4Hr1G004630, HORVU4Hr1G010790, HORVU5Hr1G062020, HORVU6Hr1G006180, HORVU6Hr1G074760, HORVU7Hr1G020870, HORVU7Hr1G033740, HORVU7Hr1G106750
OG0000302	AT5G36110, AT5G36130, AT5G36140	LOC_Os07g30950, LOC_Os07g33420, LOC_Os07g33440, LOC_Os07g33480, LOC_Os07g33540, LOC_Os07g33550, LOC_Os07g33560, LOC_Os07g33580, LOC_Os07g33610, LOC_Os07g33620, LOC_Os09g21260	HORVU2Hr1G046210, HORVU2Hr1G064640, HORVU2Hr1G102260, HORVU4Hr1G076010
OG0000303	AT5G53650	LOC_Os01g40650, LOC_Os05g45910	HORVU0Hr1G007590, HORVU0Hr1G007610, HORVU1Hr1G080430, HORVU2Hr1G059390, HORVU2Hr1G119990, HORVU2Hr1G120030, HORVU3Hr1G003930, HORVU3Hr1G049570, HORVU3Hr1G049590, HORVU3Hr1G051140, HORVU4Hr1G052150, HORVU5Hr1G108060, HORVU6Hr1G024520, HORVU7Hr1G011960, HORVU7Hr1G062300
OG0000304	NA	LOC_Os06g06600, LOC_Os06g49930, LOC_Os06g50250, LOC_Os06g50280, LOC_Os07g06730, LOC_Os07g26000, LOC_Os09g32580, LOC_Os11g32810, LOC_Os11g33310, LOC_Os11g33320, LOC_Os11g47660	HORVU1Hr1G062770, HORVU3Hr1G014530, HORVU3Hr1G106360, HORVU5Hr1G074720, HORVU5Hr1G076580, HORVU7Hr1G110030, HORVU7Hr1G116940
OG0000305	NA	LOC_Os01g23280, LOC_Os01g29380, LOC_Os02g21780, LOC_Os03g36480, LOC_Os03g56566, LOC_Os04g24070, LOC_Os05g02330, LOC_Os06g25220, LOC_Os06g36130, LOC_Os08g22890, LOC_Os10g16700, LOC_Os11g22700, LOC_Os12g28330	HORVU1Hr1G086440, HORVU2Hr1G033560, HORVU2Hr1G049130, HORVU3Hr1G099830, HORVU4Hr1G049300
OG0000306	NA	LOC_Os05g44950, LOC_Os05g45000, LOC_Os09g18000, LOC_Os09g18040, LOC_Os09g18594, LOC_Os09g18620, LOC_Os09g19160, LOC_Os09g19360, LOC_Os09g19400, LOC_Os09g19500	HORVU1Hr1G004790, HORVU1Hr1G004930, HORVU1Hr1G077200, HORVU3Hr1G013380, HORVU4Hr1G030670, HORVU5Hr1G041590, HORVU6Hr1G022280, HORVU6Hr1G022310
OG0000307	NA	LOC_Os07g35290, LOC_Os07g35300, LOC_Os07g35310, LOC_Os07g35370, LOC_Os07g35580, LOC_Os07g35650, LOC_Os07g35660, LOC_Os07g35680, LOC_Os07g35690, LOC_Os07g35700, LOC_Os07g43560	HORVU1Hr1G092250, HORVU2Hr1G044270, HORVU2Hr1G044520, HORVU2Hr1G044590, HORVU2Hr1G044650, HORVU2Hr1G044680, HORVU5Hr1G084880
OG0000308	NA	LOC_Os01g56280, LOC_Os01g57180, LOC_Os01g59540, LOC_Os01g62720, LOC_Os01g73920, LOC_Os01g74380, LOC_Os03g61460, LOC_Os04g38820, LOC_Os04g40350, LOC_Os04g48300, LOC_Os04g53020, LOC_Os04g55580, LOC_Os05g35610, LOC_Os06g23220, LOC_Os09g11810, LOC_Os10g01740, LOC_Os12g04920, LOC_Os12g38510	NA
OG0000309	NA	LOC_Os02g17170, LOC_Os02g38508, LOC_Os02g38598, LOC_Os02g38740, LOC_Os02g38760, LOC_Os02g38770, LOC_Os02g38795, LOC_Os04g56280, LOC_Os06g04410, LOC_Os06g04440, LOC_Os09g17070, LOC_Os09g21480, LOC_Os09g21550, LOC_Os09g21660, LOC_Os09g21670, LOC_Os09g22430, LOC_Os09g22470, LOC_Os09g22530	NA
OG0000310	AT1G01490	LOC_Os03g03500, LOC_Os04g56570, LOC_Os04g57200, LOC_Os10g38870, LOC_Os12g23280	HORVU1Hr1G049420, HORVU2Hr1G117940, HORVU2Hr1G118050, HORVU2Hr1G118060, HORVU2Hr1G118080, HORVU2Hr1G118100, HORVU2Hr1G118110, HORVU2Hr1G118200, HORVU2Hr1G118210, HORVU2Hr1G118230, HORVU4Hr1G083100
OG0000311	AT1G04240, AT3G23030, AT4G14560, AT4G29080, AT5G43700	LOC_Os01g13030, LOC_Os03g43410, LOC_Os03g58350, LOC_Os05g14180, LOC_Os06g22870, LOC_Os07g08460, LOC_Os12g40900	HORVU0Hr1G021630, HORVU3Hr1G031460, HORVU5Hr1G014290, HORVU5Hr1G093640, HORVU5Hr1G106350
OG0000312	AT1G08810, AT3G47600, AT5G62470	LOC_Os03g26130, LOC_Os07g25150, LOC_Os07g30130, LOC_Os07g43580, LOC_Os08g33940, LOC_Os09g24800, LOC_Os11g03440, LOC_Os11g35390, LOC_Os12g03150	HORVU2Hr1G028470, HORVU4Hr1G023510, HORVU5Hr1G045540, HORVU5Hr1G045550, HORVU5Hr1G123880
OG0000313	AT1G09240, AT1G56430, AT5G04950, AT5G56080	LOC_Os03g19420, LOC_Os03g19427, LOC_Os07g48980	HORVU2Hr1G004960, HORVU2Hr1G015980, HORVU4Hr1G053770, HORVU4Hr1G053790, HORVU4Hr1G053850, HORVU4Hr1G087390, HORVU4Hr1G089750, HORVU6Hr1G032290, HORVU6Hr1G090040, HORVU6Hr1G090180
OG0000314	AT1G17010, AT1G17020, AT1G78550, AT4G25300, AT4G25310	LOC_Os01g24980, LOC_Os01g25010, LOC_Os09g18450, LOC_Os10g40880, LOC_Os10g40900, LOC_Os10g40934, LOC_Os10g41020	HORVU1Hr1G056210, HORVU1Hr1G077370, HORVU2Hr1G010950, HORVU2Hr1G010960, HORVU4Hr1G088340
OG0000315	AT1G19830, AT1G75580, AT2G16580, AT2G18010, AT2G21220, AT4G34760, AT4G36110, AT4G38860, AT5G66260	LOC_Os02g24700, LOC_Os02g24740, LOC_Os06g04590, LOC_Os08g02520, LOC_Os08g02530	HORVU7Hr1G017790, HORVU7Hr1G075080, HORVU7Hr1G075090
OG0000316	AT1G20400, AT1G32010, AT1G36100, AT1G46696, AT1G51172, AT2G11010, AT2G15110, AT2G15420, AT3G30230, AT3G42060, AT3G43148, AT4G03830, AT4G06688, AT4G32200, AT5G27890, AT5G32590, AT5G38190	NA	NA
OG0000317	AT1G21430, AT1G48910	LOC_Os02g17230, LOC_Os11g10140, LOC_Os11g10170, LOC_Os12g08780	HORVU0Hr1G001150, HORVU0Hr1G031640, HORVU1Hr1G022530, HORVU1Hr1G067720, HORVU2Hr1G118750, HORVU2Hr1G118760, HORVU7Hr1G017620, HORVU7Hr1G017630, HORVU7Hr1G017660, HORVU7Hr1G017680, HORVU7Hr1G023910
OG0000318	AT1G24577, AT1G67910, AT5G11090, AT5G20370, AT5G25280	LOC_Os02g55600, LOC_Os02g55610	HORVU0Hr1G017380, HORVU6Hr1G086770, HORVU6Hr1G086790, HORVU6Hr1G086800, HORVU6Hr1G086810, HORVU6Hr1G086820, HORVU6Hr1G086830, HORVU6Hr1G086860, HORVU6Hr1G086890, HORVU6Hr1G086910
OG0000319	AT1G26770, AT2G03090, AT2G39700, AT2G40610	LOC_Os01g16770, LOC_Os01g60770, LOC_Os02g51040, LOC_Os03g21820, LOC_Os03g60720, LOC_Os05g39990	HORVU1Hr1G069830, HORVU3Hr1G038630, HORVU3Hr1G075210, HORVU3Hr1G081180, HORVU3Hr1G081230, HORVU5Hr1G113580, HORVU6Hr1G075970
OG0000320	AT1G51700, AT2G37590, AT3G21270, AT3G50410, AT5G02460, AT5G66940	LOC_Os01g09720, LOC_Os03g60630, LOC_Os04g58190, LOC_Os07g13260, LOC_Os09g29960	HORVU2Hr1G119110, HORVU2Hr1G119160, HORVU3Hr1G116220, HORVU5Hr1G097600, HORVU5Hr1G113190, HORVU5Hr1G113220
OG0000321	AT2G35700, AT4G16750	LOC_Os02g43940, LOC_Os02g43970, LOC_Os04g46400, LOC_Os04g46410, LOC_Os04g46440, LOC_Os10g41130	HORVU0Hr1G016370, HORVU0Hr1G018240, HORVU0Hr1G018280, HORVU0Hr1G018290, HORVU0Hr1G030500, HORVU1Hr1G056090, HORVU2Hr1G097830, HORVU2Hr1G097850, HORVU6Hr1G062940
OG0000322	AT3G09390, AT5G02380	LOC_Os01g05585, LOC_Os01g05650, LOC_Os03g17870, LOC_Os11g47809, LOC_Os12g38010, LOC_Os12g38051, LOC_Os12g38270, LOC_Os12g38290, LOC_Os12g38300	HORVU1Hr1G059540, HORVU1Hr1G059550, HORVU1Hr1G059580, HORVU1Hr1G059590, HORVU3Hr1G013840, HORVU4Hr1G027660
OG0000323	AT5G28950	LOC_Os01g66930, LOC_Os02g50805, LOC_Os10g05340, LOC_Os10g32290, LOC_Os11g25500, LOC_Os12g31660	HORVU1Hr1G046180, HORVU2Hr1G119010, HORVU3Hr1G016540, HORVU3Hr1G036100, HORVU4Hr1G010690, HORVU4Hr1G035550, HORVU5Hr1G021260, HORVU5Hr1G071870, HORVU7Hr1G056290, HORVU7Hr1G093090
OG0000324	AT5G64700	LOC_Os01g10970, LOC_Os01g10980, LOC_Os01g10990, LOC_Os01g36560, LOC_Os01g36580, LOC_Os05g01570, LOC_Os05g01580, LOC_Os11g04140, LOC_Os12g03920, LOC_Os12g33300	HORVU1Hr1G002750, HORVU1Hr1G002770, HORVU1Hr1G022380, HORVU2Hr1G112160, HORVU3Hr1G000700, HORVU3Hr1G079420
OG0000325	ATCG00070	LOC_Os02g24642, LOC_Os04g16866, LOC_Os10g21198, LOC_Os10g41696	HORVU0Hr1G028660, HORVU0Hr1G029660, HORVU0Hr1G033850, HORVU0Hr1G036730, HORVU0Hr1G037310, HORVU1Hr1G042540, HORVU2Hr1G070600, HORVU2Hr1G121800, HORVU2Hr1G121930, HORVU4Hr1G066700, HORVU5Hr1G005430, HORVU7Hr1G091640
OG0000326	ATCG00530	LOC_Os02g24598	HORVU0Hr1G024590, HORVU0Hr1G027590, HORVU0Hr1G028440, HORVU0Hr1G029820, HORVU0Hr1G030730, HORVU0Hr1G033010, HORVU0Hr1G033510, HORVU0Hr1G033760, HORVU0Hr1G034630, HORVU0Hr1G036900, HORVU0Hr1G037470, HORVU5Hr1G065150, HORVU6Hr1G023000, HORVU6Hr1G049290, HORVU7Hr1G065940
OG0000327	ATCG00670	LOC_Os06g39712, LOC_Os08g15270, LOC_Os10g21300, LOC_Os12g10590	HORVU0Hr1G026150, HORVU0Hr1G027550, HORVU0Hr1G029900, HORVU0Hr1G036940, HORVU0Hr1G037900, HORVU3Hr1G044750, HORVU3Hr1G053800, HORVU5Hr1G065060, HORVU6Hr1G023010, HORVU6Hr1G037220, HORVU6Hr1G049380, HORVU7Hr1G065830
OG0000328	ATCG01070	LOC_Os06g46438, LOC_Os07g22496, LOC_Os10g21404	HORVU0Hr1G024970, HORVU0Hr1G033560, HORVU0Hr1G034000, HORVU0Hr1G034420, HORVU0Hr1G035260, HORVU0Hr1G037430, HORVU0Hr1G037520, HORVU1Hr1G048120, HORVU3Hr1G004770, HORVU5Hr1G005470, HORVU5Hr1G064740, HORVU6Hr1G037350, HORVU6Hr1G087880
OG0000329	NA	LOC_Os12g25665	HORVU0Hr1G031880, HORVU1Hr1G011940, HORVU1Hr1G055180, HORVU2Hr1G045070, HORVU2Hr1G083280, HORVU3Hr1G032100, HORVU3Hr1G095060, HORVU4Hr1G010960, HORVU4Hr1G036010, HORVU4Hr1G059330, HORVU5Hr1G016300, HORVU5Hr1G122230, HORVU6Hr1G056800, HORVU7Hr1G015370, HORVU7Hr1G017250, HORVU7Hr1G067050
OG0000330	NA	LOC_Os01g16490, LOC_Os01g51080, LOC_Os01g70900, LOC_Os01g74090, LOC_Os02g35800, LOC_Os02g50090, LOC_Os03g39590, LOC_Os03g51310, LOC_Os04g13340, LOC_Os04g42710, LOC_Os05g41770, LOC_Os06g41970, LOC_Os07g41110, LOC_Os08g35040, LOC_Os10g08300, LOC_Os12g43460	HORVU1Hr1G027860
OG0000331	NA	NA	HORVU0Hr1G000540, HORVU1Hr1G029630, HORVU1Hr1G044230, HORVU1Hr1G047310, HORVU2Hr1G044400, HORVU2Hr1G050490, HORVU2Hr1G050540, HORVU3Hr1G111410, HORVU4Hr1G038260, HORVU4Hr1G045730, HORVU5Hr1G007590, HORVU5Hr1G047030, HORVU5Hr1G064460, HORVU7Hr1G026080, HORVU7Hr1G061140, HORVU7Hr1G070600, HORVU7Hr1G110110
OG0000332	NA	NA	HORVU0Hr1G002670, HORVU1Hr1G052020, HORVU1Hr1G052200, HORVU2Hr1G003590, HORVU2Hr1G045010, HORVU2Hr1G081990, HORVU2Hr1G106430, HORVU3Hr1G002140, HORVU3Hr1G078610, HORVU4Hr1G019320, HORVU4Hr1G029050, HORVU5Hr1G001770, HORVU5Hr1G006460, HORVU5Hr1G121510, HORVU6Hr1G036650, HORVU7Hr1G035210, HORVU7Hr1G089490
OG0000333	NA	NA	HORVU0Hr1G024110, HORVU1Hr1G068370, HORVU2Hr1G084220, HORVU2Hr1G093940, HORVU3Hr1G056220, HORVU3Hr1G111510, HORVU4Hr1G034560, HORVU4Hr1G049310, HORVU4Hr1G083300, HORVU5Hr1G024110, HORVU5Hr1G029430, HORVU5Hr1G057910, HORVU6Hr1G034320, HORVU6Hr1G044830, HORVU7Hr1G077450, HORVU7Hr1G077460, HORVU7Hr1G090270
OG0000334	NA	LOC_Os12g17690	HORVU1Hr1G090630, HORVU1Hr1G090690, HORVU1Hr1G090700, HORVU2Hr1G079710, HORVU2Hr1G084460, HORVU2Hr1G084470, HORVU2Hr1G100580, HORVU2Hr1G112410, HORVU3Hr1G000020, HORVU5Hr1G018370, HORVU5Hr1G096660, HORVU5Hr1G117550, HORVU6Hr1G049690, HORVU6Hr1G092340, HORVU7Hr1G084660, HORVU7Hr1G084720
OG0000335	NA	LOC_Os02g33470, LOC_Os06g21516, LOC_Os06g36870, LOC_Os06g39624, LOC_Os09g18440, LOC_Os11g19864	HORVU0Hr1G001980, HORVU1Hr1G082180, HORVU2Hr1G014560, HORVU2Hr1G043360, HORVU2Hr1G108440, HORVU4Hr1G056750, HORVU6Hr1G016410, HORVU6Hr1G090660, HORVU6Hr1G090730, HORVU7Hr1G031900, HORVU7Hr1G044620
OG0000336	NA	LOC_Os01g45020, LOC_Os02g27400, LOC_Os03g25080, LOC_Os06g07460, LOC_Os06g19670, LOC_Os08g29400, LOC_Os09g27520, LOC_Os09g27570, LOC_Os09g27660, LOC_Os10g41650, LOC_Os10g41829, LOC_Os10g41838, LOC_Os12g06740, LOC_Os12g38090	HORVU2Hr1G102490, HORVU3Hr1G002860, HORVU6Hr1G042830
OG0000337	NA	LOC_Os01g41522, LOC_Os02g16520, LOC_Os02g44150, LOC_Os04g19930, LOC_Os05g24750, LOC_Os05g39430, LOC_Os06g36280, LOC_Os07g16680, LOC_Os07g16730, LOC_Os07g41610, LOC_Os10g18190, LOC_Os10g30832, LOC_Os12g18610	HORVU3Hr1G056320, HORVU4Hr1G081020, HORVU6Hr1G038690, HORVU6Hr1G041830
OG0000338	NA	LOC_Os02g27830, LOC_Os02g27840, LOC_Os10g24954	HORVU0Hr1G027980, HORVU0Hr1G029630, HORVU2Hr1G033300, HORVU2Hr1G050260, HORVU2Hr1G078060, HORVU3Hr1G110780, HORVU4Hr1G029140, HORVU4Hr1G090490, HORVU5Hr1G012610, HORVU5Hr1G080490, HORVU6Hr1G027240, HORVU7Hr1G010820, HORVU7Hr1G018370, HORVU7Hr1G077360
OG0000339	NA	LOC_Os01g10700, LOC_Os01g72810, LOC_Os04g23600, LOC_Os04g23620, LOC_Os04g23700, LOC_Os04g23720, LOC_Os04g23760, LOC_Os06g35870	HORVU1Hr1G005720, HORVU2Hr1G066280, HORVU2Hr1G124190, HORVU2Hr1G124250, HORVU3Hr1G025630, HORVU3Hr1G110350, HORVU3Hr1G110440, HORVU5Hr1G000910, HORVU6Hr1G092620
OG0000340	NA	LOC_Os01g41770, LOC_Os02g17400, LOC_Os07g28300, LOC_Os10g22930, LOC_Os11g10720, LOC_Os11g35450, LOC_Os11g35490, LOC_Os11g35660, LOC_Os11g35850, LOC_Os11g35890, LOC_Os11g35980	HORVU1Hr1G094810, HORVU5Hr1G087410, HORVU5Hr1G124710, HORVU6Hr1G009090, HORVU6Hr1G009100, HORVU6Hr1G009180
OG0000341	AT1G01050, AT2G46860, AT3G53620	LOC_Os01g64670, LOC_Os01g74350, LOC_Os02g47600, LOC_Os04g59040, LOC_Os05g02310, LOC_Os05g36260, LOC_Os10g26600	HORVU1Hr1G005920, HORVU1Hr1G075110, HORVU2Hr1G124650, HORVU3Hr1G116580, HORVU3Hr1G116650, HORVU6Hr1G068760
OG0000342	AT1G02520, AT1G02530, AT2G47000, AT3G62150, AT4G01820, AT4G01830, AT4G18050, AT5G46540	LOC_Os01g18670, LOC_Os01g50100, LOC_Os01g50160, LOC_Os02g21750	HORVU1Hr1G017460, HORVU3Hr1G021600, HORVU3Hr1G065280, HORVU3Hr1G065390
OG0000343	AT1G07390, AT1G54470, AT1G54475, AT1G58190, AT1G74170, AT1G74180, AT1G74190, AT1G74200, AT2G25470, AT3G53240, AT5G49290	LOC_Os04g55420, LOC_Os04g55440	HORVU2Hr1G012140, HORVU2Hr1G114100, HORVU2Hr1G114240
OG0000344	AT1G09815	LOC_Os08g43080, LOC_Os09g34850	HORVU1Hr1G013420, HORVU2Hr1G021230, HORVU2Hr1G051160, HORVU2Hr1G065460, HORVU3Hr1G055840, HORVU4Hr1G040580, HORVU4Hr1G044880, HORVU4Hr1G067760, HORVU5Hr1G039500, HORVU5Hr1G039530, HORVU5Hr1G080050, HORVU7Hr1G068310, HORVU7Hr1G075690
OG0000345	AT1G14600, AT2G02060, AT4G04555, AT4G04580	LOC_Os02g07170, LOC_Os02g45080, LOC_Os03g03760, LOC_Os10g39550	HORVU0Hr1G016420, HORVU1Hr1G052170, HORVU4Hr1G082560, HORVU6Hr1G064920, HORVU7Hr1G107500, HORVU7Hr1G107630, HORVU7Hr1G107640, HORVU7Hr1G107680
OG0000346	AT1G15520, AT1G66950, AT2G36380	LOC_Os01g24010, LOC_Os01g42370, LOC_Os01g42380, LOC_Os01g42410, LOC_Os02g11760, LOC_Os09g16330, LOC_Os11g37700	HORVU3Hr1G053350, HORVU3Hr1G053380, HORVU3Hr1G071470, HORVU5Hr1G056280, HORVU5Hr1G106850, HORVU6Hr1G036800
OG0000347	AT1G31340	LOC_Os01g45400, LOC_Os06g44080, LOC_Os09g25320	HORVU3Hr1G014150, HORVU3Hr1G014180, HORVU5Hr1G019600, HORVU5Hr1G065170, HORVU6Hr1G014960, HORVU6Hr1G029050, HORVU7Hr1G029070, HORVU7Hr1G029100, HORVU7Hr1G029150, HORVU7Hr1G103160, HORVU7Hr1G107010, HORVU7Hr1G113500
OG0000348	AT1G33720, AT1G33730, AT2G45550, AT2G45560, AT2G45570, AT2G45580, AT3G61040	LOC_Os03g14400, LOC_Os03g14420, LOC_Os10g08319, LOC_Os10g08474, LOC_Os10g08540	HORVU2Hr1G116670, HORVU3Hr1G084570, HORVU7Hr1G002560, HORVU7Hr1G017950
OG0000349	AT1G43260	LOC_Os05g14320, LOC_Os10g40240, LOC_Os11g30590, LOC_Os12g35220, LOC_Os12g35250	HORVU1Hr1G022650, HORVU1Hr1G073740, HORVU3Hr1G117340, HORVU4Hr1G018090, HORVU5Hr1G030580, HORVU5Hr1G063710, HORVU5Hr1G070830, HORVU5Hr1G106650, HORVU6Hr1G046970, HORVU7Hr1G061400
OG0000350	AT1G53910, AT3G14230	LOC_Os02g54160, LOC_Os06g09390	HORVU0Hr1G021820, HORVU6Hr1G017530, HORVU6Hr1G064370, HORVU6Hr1G076090, HORVU6Hr1G082770, HORVU6Hr1G082820, HORVU6Hr1G082840, HORVU6Hr1G082880, HORVU6Hr1G083520, HORVU6Hr1G083530, HORVU7Hr1G032750, HORVU7Hr1G090440
OG0000351	AT1G62370, AT3G25030, AT4G03965, AT4G13100, AT4G22250	LOC_Os01g68900, LOC_Os03g12850, LOC_Os09g32730	HORVU1Hr1G049430, HORVU3Hr1G064710, HORVU3Hr1G093580, HORVU4Hr1G069780, HORVU5Hr1G075810, HORVU5Hr1G123040, HORVU5Hr1G123070, HORVU5Hr1G123180
OG0000352	AT1G64040, AT2G39840, AT3G05580, AT5G27840	LOC_Os01g24750, LOC_Os02g57450, LOC_Os03g16110, LOC_Os06g06880, LOC_Os08g35440	HORVU1Hr1G022370, HORVU3Hr1G044550, HORVU4Hr1G060490, HORVU4Hr1G060530, HORVU6Hr1G091550, HORVU6Hr1G092760, HORVU7Hr1G026400
OG0000353	AT1G64160, AT4G11180, AT4G11190, AT4G11210, AT4G23690	LOC_Os07g44250, LOC_Os07g44260, LOC_Os07g44280, LOC_Os07g44370, LOC_Os07g44380, LOC_Os07g44450, LOC_Os07g44920, LOC_Os07g44930	HORVU2Hr1G008120, HORVU2Hr1G027210, HORVU2Hr1G027270
OG0000354	AT2G28660, AT2G37390, AT3G24450, AT3G53530	LOC_Os01g41200, LOC_Os01g52160, LOC_Os01g74490, LOC_Os03g60480, LOC_Os05g45820	HORVU1Hr1G080770, HORVU1Hr1G080800, HORVU3Hr1G068200, HORVU3Hr1G114920, HORVU5Hr1G034180, HORVU5Hr1G112560, HORVU6Hr1G018250
OG0000355	AT2G38905, AT3G05890	LOC_Os01g18375, LOC_Os03g17790, LOC_Os03g25460, LOC_Os05g03130, LOC_Os05g04700, LOC_Os06g44220, LOC_Os07g44180, LOC_Os09g15365, LOC_Os09g38560	HORVU1Hr1G017700, HORVU2Hr1G027430, HORVU4Hr1G057000, HORVU4Hr1G057020, HORVU7Hr1G113020
OG0000356	AT3G05490, AT3G16570, AT4G15800	LOC_Os01g15320, LOC_Os01g25540, LOC_Os01g25560, LOC_Os01g70690, LOC_Os02g44940, LOC_Os10g18170, LOC_Os12g35670	HORVU1Hr1G069680, HORVU1Hr1G080640, HORVU3Hr1G035650, HORVU3Hr1G097790, HORVU4Hr1G015630, HORVU5Hr1G024410
OG0000357	AT3G12110, AT5G09810	LOC_Os01g64630, LOC_Os01g73310, LOC_Os03g50885, LOC_Os03g61970, LOC_Os05g01600, LOC_Os05g36290, LOC_Os10g36650, LOC_Os12g06660	HORVU1Hr1G047440, HORVU1Hr1G074350, HORVU3Hr1G083370, HORVU3Hr1G083380, HORVU5Hr1G000180, HORVU5Hr1G117900
OG0000358	AT3G18260, AT4G11220, AT4G23630	LOC_Os01g04640, LOC_Os01g12650, LOC_Os01g49660, LOC_Os01g53520, LOC_Os02g16620, LOC_Os05g45050, LOC_Os05g47690	HORVU1Hr1G082010, HORVU1Hr1G083110, HORVU3Hr1G008400, HORVU3Hr1G030760, HORVU3Hr1G064240, HORVU3Hr1G069970
OG0000359	AT3G23290	LOC_Os01g61310, LOC_Os02g07030, LOC_Os02g41460, LOC_Os02g56610, LOC_Os04g43580, LOC_Os05g39500, LOC_Os06g46030, LOC_Os10g33780	HORVU1Hr1G041240, HORVU1Hr1G070480, HORVU2Hr1G089190, HORVU3Hr1G088000, HORVU6Hr1G058340, HORVU6Hr1G088790, HORVU7Hr1G106960
OG0000360	AT4G10200	LOC_Os02g14150, LOC_Os12g37830	HORVU1Hr1G007150, HORVU1Hr1G017940, HORVU2Hr1G032820, HORVU3Hr1G006460, HORVU3Hr1G088430, HORVU4Hr1G066980, HORVU4Hr1G079560, HORVU4Hr1G089980, HORVU5Hr1G030860, HORVU6Hr1G047310, HORVU7Hr1G037110, HORVU7Hr1G050620, HORVU7Hr1G108380
OG0000361	AT5G08350, AT5G23350, AT5G23360, AT5G23370	LOC_Os02g42430, LOC_Os02g42440, LOC_Os04g44500, LOC_Os04g44510, LOC_Os10g34730	HORVU1Hr1G043500, HORVU2Hr1G090690, HORVU2Hr1G090730, HORVU2Hr1G090740, HORVU2Hr1G090760, HORVU6Hr1G059940, HORVU6Hr1G059970
OG0000362	AT5G09960, AT5G64850	LOC_Os03g07380, LOC_Os10g26540	HORVU0Hr1G012080, HORVU1Hr1G071050, HORVU2Hr1G071440, HORVU2Hr1G087230, HORVU3Hr1G059370, HORVU3Hr1G112920, HORVU4Hr1G075110, HORVU5Hr1G030700, HORVU5Hr1G046720, HORVU5Hr1G046790, HORVU6Hr1G039070, HORVU6Hr1G053790
OG0000363	AT5G13810, AT5G58530	LOC_Os01g61350, LOC_Os03g24030, LOC_Os05g28530, LOC_Os05g39450, LOC_Os07g46570, LOC_Os10g20310	HORVU1Hr1G060210, HORVU1Hr1G070570, HORVU2Hr1G022600, HORVU3Hr1G037800, HORVU3Hr1G087930, HORVU7Hr1G000320, HORVU7Hr1G043870, HORVU7Hr1G076170
OG0000364	ATCG00790	LOC_Os01g57958, LOC_Os04g16826, LOC_Os05g22724, LOC_Os09g19954, LOC_Os10g21344	HORVU0Hr1G026790, HORVU0Hr1G026870, HORVU0Hr1G034640, HORVU2Hr1G051390, HORVU2Hr1G062220, HORVU5Hr1G064970, HORVU6Hr1G037270, HORVU6Hr1G042590, HORVU6Hr1G049470, HORVU7Hr1G107930
OG0000365	NA	LOC_Os03g42410	HORVU1Hr1G005860, HORVU1Hr1G028010, HORVU1Hr1G074470, HORVU2Hr1G076580, HORVU2Hr1G098780, HORVU3Hr1G077020, HORVU3Hr1G091570, HORVU4Hr1G023180, HORVU4Hr1G075080, HORVU5Hr1G095230, HORVU5Hr1G123940, HORVU6Hr1G008520, HORVU6Hr1G019120, HORVU7Hr1G049420, HORVU7Hr1G107540
OG0000366	NA	LOC_Os01g09060, LOC_Os01g25980, LOC_Os02g26870, LOC_Os04g20300, LOC_Os05g25820, LOC_Os06g28620, LOC_Os08g28020, LOC_Os09g16840, LOC_Os10g19290, LOC_Os12g06580, LOC_Os12g12060, LOC_Os12g16730, LOC_Os12g22820	HORVU1Hr1G018330, HORVU3Hr1G020650, HORVU6Hr1G028550
OG0000367	NA	NA	HORVU1Hr1G044870, HORVU1Hr1G046240, HORVU1Hr1G083250, HORVU2Hr1G052420, HORVU2Hr1G082190, HORVU3Hr1G007030, HORVU3Hr1G035330, HORVU3Hr1G065860, HORVU5Hr1G050650, HORVU5Hr1G052580, HORVU5Hr1G063700, HORVU6Hr1G047430, HORVU7Hr1G008300, HORVU7Hr1G042440, HORVU7Hr1G056940, HORVU7Hr1G105540
OG0000368	NA	LOC_Os03g29220	HORVU0Hr1G006320, HORVU1Hr1G051880, HORVU1Hr1G086340, HORVU2Hr1G066140, HORVU2Hr1G071910, HORVU3Hr1G059770, HORVU3Hr1G072620, HORVU3Hr1G073810, HORVU4Hr1G028650, HORVU5Hr1G017490, HORVU5Hr1G051540, HORVU6Hr1G011730, HORVU6Hr1G082580, HORVU7Hr1G038020, HORVU7Hr1G053320
OG0000369	NA	LOC_Os04g15730	HORVU0Hr1G010560, HORVU0Hr1G010570, HORVU0Hr1G016740, HORVU1Hr1G053660, HORVU2Hr1G078970, HORVU3Hr1G009220, HORVU4Hr1G011410, HORVU4Hr1G049390, HORVU4Hr1G070200, HORVU5Hr1G006210, HORVU5Hr1G037510, HORVU6Hr1G022450, HORVU6Hr1G044560, HORVU6Hr1G086680, HORVU7Hr1G093270
OG0000370	NA	LOC_Os08g25680	HORVU0Hr1G026690, HORVU1Hr1G065760, HORVU2Hr1G029040, HORVU3Hr1G023630, HORVU4Hr1G029020, HORVU4Hr1G061640, HORVU4Hr1G069520, HORVU4Hr1G088670, HORVU5Hr1G066970, HORVU5Hr1G107100, HORVU6Hr1G028210, HORVU6Hr1G077020, HORVU7Hr1G046850, HORVU7Hr1G087220, HORVU7Hr1G087260
OG0000371	NA	LOC_Os01g01230, LOC_Os01g02510, LOC_Os01g74060, LOC_Os01g74690, LOC_Os02g17420, LOC_Os03g51320, LOC_Os05g01640, LOC_Os05g26590, LOC_Os05g37370, LOC_Os09g40010, LOC_Os09g40018, LOC_Os09g40030, LOC_Os09g40060, LOC_Os11g40050, LOC_Os12g40820	HORVU5Hr1G037840
OG0000372	NA	LOC_Os01g50230, LOC_Os03g16320, LOC_Os03g56920, LOC_Os04g23200, LOC_Os04g49280, LOC_Os04g50840, LOC_Os05g14690, LOC_Os06g16360, LOC_Os08g36660	HORVU2Hr1G006420, HORVU2Hr1G076950, HORVU3Hr1G048130, HORVU4Hr1G086590, HORVU5Hr1G016830, HORVU6Hr1G052510, HORVU7Hr1G010400
OG0000373	NA	LOC_Os01g14260, LOC_Os01g33260, LOC_Os02g56290, LOC_Os05g09570, LOC_Os06g22300, LOC_Os06g42650, LOC_Os07g15420, LOC_Os07g22270, LOC_Os07g47610, LOC_Os08g20290, LOC_Os09g26680, LOC_Os12g23400, LOC_Os12g23430, LOC_Os12g26020, LOC_Os12g39540	HORVU7Hr1G074510
OG0000374	NA	LOC_Os04g25150, LOC_Os04g25160, LOC_Os04g25190, LOC_Os04g26190, LOC_Os04g26220, LOC_Os04g26230, LOC_Os06g44470, LOC_Os06g45150, LOC_Os06g45160, LOC_Os06g45180, LOC_Os06g45190, LOC_Os06g45200, LOC_Os06g45210, LOC_Os06g45230, LOC_Os06g45290	HORVU4Hr1G087050
OG0000375	AT1G03400, AT1G03410, AT1G04350, AT1G04380, AT1G06620, AT1G06640, AT1G06645, AT1G06650, AT2G25450, AT2G30830, AT2G30840, AT3G61400, AT5G43440, AT5G59530, AT5G59540	NA	NA
OG0000376	AT1G05530, AT1G05560, AT4G14090, AT4G15550	LOC_Os01g08440, LOC_Os02g10880, LOC_Os05g08750, LOC_Os06g39270, LOC_Os11g25990	HORVU1Hr1G026480, HORVU3Hr1G021810, HORVU4Hr1G025920, HORVU6Hr1G037700, HORVU7Hr1G085200, HORVU7Hr1G101710
OG0000377	AT1G09070, AT3G16510, AT4G15755	LOC_Os01g70790, LOC_Os05g05650, LOC_Os05g30740, LOC_Os07g47390, LOC_Os07g47400	HORVU1Hr1G058300, HORVU2Hr1G012200, HORVU2Hr1G019990, HORVU2Hr1G020060, HORVU3Hr1G098160, HORVU5Hr1G073150, HORVU7Hr1G039400
OG0000378	AT1G13210, AT1G17500, AT1G26130, AT1G54280, AT1G68710, AT1G72700, AT3G13900, AT3G25610, AT3G27870	LOC_Os05g01030, LOC_Os06g29380, LOC_Os06g36990	HORVU1Hr1G000140, HORVU7Hr1G047470, HORVU7Hr1G087590
OG0000379	AT1G13600, AT2G04038, AT3G30530, AT5G15830, AT5G38800	LOC_Os02g49560, LOC_Os08g38020, LOC_Os09g29820	HORVU1Hr1G013620, HORVU2Hr1G098530, HORVU5Hr1G070540, HORVU6Hr1G030950, HORVU6Hr1G072490, HORVU7Hr1G037230, HORVU7Hr1G043080
OG0000380	AT1G16030, AT1G56410, AT3G09440, AT3G12580, AT5G02490, AT5G02500	LOC_Os01g62290, LOC_Os03g16860, LOC_Os03g16920, LOC_Os03g60620, LOC_Os11g47760	HORVU4Hr1G059260, HORVU4Hr1G059390, HORVU5Hr1G113180, HORVU6Hr1G081460
OG0000381	AT1G17170, AT1G17180, AT1G17190, AT1G53680, AT1G78320, AT1G78340, AT1G78360, AT1G78370, AT1G78380	LOC_Os03g57200, LOC_Os07g28480, LOC_Os09g20220	HORVU2Hr1G124310, HORVU5Hr1G103420, HORVU5Hr1G103430
OG0000382	AT1G19840, AT1G75590, AT2G37030, AT3G53250, AT4G34750, AT5G10990	LOC_Os04g43740, LOC_Os04g56680, LOC_Os04g56690	HORVU2Hr1G089400, HORVU2Hr1G110170, HORVU2Hr1G110310, HORVU2Hr1G110420, HORVU2Hr1G110430, HORVU2Hr1G110460
OG0000383	AT1G26680, AT2G24645, AT2G24650, AT2G24700, AT4G00260, AT4G31610, AT4G31615, AT4G31620, AT4G31630, AT4G31640, AT4G31650, AT4G31660, AT4G31680, AT4G31690, AT5G32460	NA	NA
OG0000384	AT1G32940, AT1G32950, AT1G32960, AT1G32970, AT1G66220, AT4G10510, AT4G10520, AT4G10530, AT4G10540, AT4G10550, AT4G21630, AT4G21640, AT4G21650	LOC_Os09g36110	HORVU5Hr1G081390
OG0000385	AT1G66770, AT3G28007, AT4G10850, AT5G62850	LOC_Os01g42090, LOC_Os01g42110, LOC_Os02g19820, LOC_Os05g51090, LOC_Os09g08270, LOC_Os12g07860	HORVU1Hr1G079940, HORVU2Hr1G006510, HORVU2Hr1G006520, HORVU6Hr1G055960, HORVU7Hr1G117490
OG0000386	AT1G67090, AT5G38410, AT5G38420, AT5G38430	LOC_Os12g17600, LOC_Os12g19381, LOC_Os12g19470	HORVU1Hr1G035720, HORVU2Hr1G010630, HORVU2Hr1G010670, HORVU2Hr1G010690, HORVU5Hr1G033540, HORVU5Hr1G038630, HORVU5Hr1G050990, HORVU5Hr1G051010
OG0000387	AT1G69490	LOC_Os03g21060, LOC_Os07g48450	HORVU0Hr1G011330, HORVU0Hr1G026330, HORVU0Hr1G028970, HORVU1Hr1G021800, HORVU2Hr1G017460, HORVU2Hr1G017470, HORVU3Hr1G014140, HORVU3Hr1G032680, HORVU3Hr1G094170, HORVU4Hr1G051290, HORVU4Hr1G089660, HORVU5Hr1G020030
OG0000388	AT1G76640, AT1G76650	LOC_Os01g72530, LOC_Os01g72540, LOC_Os01g72550, LOC_Os11g01390, LOC_Os12g01400	HORVU3Hr1G109170, HORVU3Hr1G109180, HORVU3Hr1G109200, HORVU3Hr1G109220, HORVU3Hr1G109230, HORVU5Hr1G048000, HORVU7Hr1G115410, HORVU7Hr1G115420
OG0000389	AT2G12880	LOC_Os01g21500, LOC_Os03g32970, LOC_Os04g25810, LOC_Os05g08050, LOC_Os05g08270, LOC_Os05g22420, LOC_Os05g52019, LOC_Os06g37520, LOC_Os08g20952, LOC_Os08g23990, LOC_Os08g39540, LOC_Os12g10110, LOC_Os12g35960	HORVU3Hr1G027860
OG0000390	AT2G17860, AT4G36010, AT4G38660	LOC_Os03g14030, LOC_Os03g14050, LOC_Os06g50240, LOC_Os09g36560, LOC_Os09g36580, LOC_Os10g05600, LOC_Os10g05660	HORVU4Hr1G063690, HORVU4Hr1G063730, HORVU5Hr1G083240, HORVU5Hr1G083260, HORVU5Hr1G112160
OG0000391	AT2G47480, AT3G62640, AT4G09890, AT5G11970	LOC_Os01g20000, LOC_Os01g38660, LOC_Os03g19040, LOC_Os03g61590, LOC_Os06g47220, LOC_Os07g49020	HORVU0Hr1G038990, HORVU3Hr1G047690, HORVU4Hr1G054500, HORVU5Hr1G116350, HORVU7Hr1G113360
OG0000392	AT3G04280, AT5G26594	LOC_Os03g53100, LOC_Os04g13480	HORVU0Hr1G001610, HORVU1Hr1G006970, HORVU1Hr1G065120, HORVU1Hr1G095240, HORVU1Hr1G095450, HORVU3Hr1G034510, HORVU3Hr1G034520, HORVU3Hr1G034530, HORVU3Hr1G034550, HORVU5Hr1G094150, HORVU5Hr1G109070
OG0000393	AT3G54070, AT5G35830	LOC_Os07g34760, LOC_Os07g34820, LOC_Os11g07980, LOC_Os11g08050, LOC_Os11g24690, LOC_Os11g24730, LOC_Os11g24770, LOC_Os11g24850	HORVU1Hr1G003650, HORVU1Hr1G017320, HORVU3Hr1G073340, HORVU5Hr1G087080, HORVU5Hr1G096710
OG0000394	AT3G56800, AT5G21274	LOC_Os01g16240, LOC_Os01g17190, LOC_Os01g59530, LOC_Os03g20370, LOC_Os05g41210, LOC_Os07g48780	HORVU0Hr1G001270, HORVU1Hr1G068440, HORVU2Hr1G016740, HORVU3Hr1G038010, HORVU3Hr1G040040, HORVU3Hr1G079210, HORVU4Hr1G052210
OG0000395	AT4G00960, AT4G00970	LOC_Os01g36500, LOC_Os04g54190, LOC_Os06g30130, LOC_Os07g30410, LOC_Os07g30510, LOC_Os10g04720, LOC_Os10g18260, LOC_Os11g38850, LOC_Os11g45540	HORVU2Hr1G116960, HORVU3Hr1G006800, HORVU3Hr1G109350, HORVU5Hr1G123550
OG0000396	AT4G25000	LOC_Os02g52700, LOC_Os02g52710, LOC_Os06g49970, LOC_Os08g36900, LOC_Os08g36910, LOC_Os09g28420	HORVU0Hr1G032700, HORVU0Hr1G032850, HORVU6Hr1G078330, HORVU6Hr1G078420, HORVU6Hr1G080790, HORVU7Hr1G091150, HORVU7Hr1G091240, HORVU7Hr1G091250
OG0000397	AT5G43150	LOC_Os03g10860, LOC_Os04g56309, LOC_Os06g44870, LOC_Os07g02460, LOC_Os08g14310	HORVU0Hr1G039080, HORVU1Hr1G087150, HORVU2Hr1G062910, HORVU2Hr1G063480, HORVU4Hr1G069530, HORVU5Hr1G097310, HORVU5Hr1G097320, HORVU5Hr1G097350, HORVU6Hr1G030550
OG0000398	ATCG00130	LOC_Os04g16748, LOC_Os09g08464, LOC_Os10g21238, LOC_Os10g38272	HORVU0Hr1G024490, HORVU0Hr1G024820, HORVU0Hr1G028520, HORVU0Hr1G029700, HORVU0Hr1G032750, HORVU0Hr1G033910, HORVU0Hr1G036800, HORVU0Hr1G037260, HORVU1Hr1G003520, HORVU4Hr1G045390
OG0000399	ATCG00420	LOC_Os01g58024, LOC_Os10g21258, LOC_Os10g38212	HORVU0Hr1G024530, HORVU0Hr1G024980, HORVU0Hr1G029760, HORVU0Hr1G031430, HORVU0Hr1G032800, HORVU0Hr1G033820, HORVU0Hr1G036370, HORVU0Hr1G036840, HORVU4Hr1G045230, HORVU5Hr1G064670, HORVU6Hr1G049230
OG0000400	ATCG00800	LOC_Os04g16824, LOC_Os08g15272, LOC_Os09g24416, LOC_Os10g21346	HORVU0Hr1G026940, HORVU2Hr1G051420, HORVU2Hr1G062070, HORVU2Hr1G062210, HORVU5Hr1G000270, HORVU5Hr1G064960, HORVU6Hr1G037280, HORVU6Hr1G049480, HORVU7Hr1G065880, HORVU7Hr1G107940
OG0000401	ATCG01060	LOC_Os06g46436, LOC_Os07g22498, LOC_Os10g21406	HORVU0Hr1G024960, HORVU0Hr1G033570, HORVU0Hr1G034010, HORVU0Hr1G035250, HORVU0Hr1G037420, HORVU0Hr1G037510, HORVU1Hr1G048130, HORVU2Hr1G044740, HORVU5Hr1G005480, HORVU6Hr1G037340, HORVU6Hr1G087890
OG0000402	ATCG01080	LOC_Os02g24574, LOC_Os10g21402	HORVU0Hr1G033550, HORVU0Hr1G033990, HORVU0Hr1G034050, HORVU0Hr1G035270, HORVU0Hr1G037530, HORVU1Hr1G048110, HORVU2Hr1G044730, HORVU4Hr1G068230, HORVU5Hr1G005460, HORVU5Hr1G064750, HORVU6Hr1G037360, HORVU6Hr1G087870
OG0000403	NA	LOC_Os04g04130	HORVU0Hr1G029250, HORVU1Hr1G000780, HORVU1Hr1G084140, HORVU2Hr1G000980, HORVU2Hr1G014960, HORVU3Hr1G001350, HORVU4Hr1G029340, HORVU4Hr1G063750, HORVU5Hr1G006250, HORVU5Hr1G085190, HORVU5Hr1G085270, HORVU6Hr1G031790, HORVU6Hr1G079240, HORVU7Hr1G077390
OG0000404	NA	LOC_Os01g06530, LOC_Os01g61140, LOC_Os03g16310, LOC_Os04g50830	HORVU1Hr1G000820, HORVU2Hr1G006410, HORVU2Hr1G032900, HORVU3Hr1G105490, HORVU4Hr1G065790, HORVU4Hr1G069600, HORVU5Hr1G016820, HORVU5Hr1G069320, HORVU6Hr1G000450, HORVU7Hr1G010390, HORVU7Hr1G069200
OG0000405	NA	LOC_Os03g59190, LOC_Os04g51870, LOC_Os07g36710, LOC_Os09g19810, LOC_Os11g29950, LOC_Os11g45908	HORVU0Hr1G021020, HORVU1Hr1G003730, HORVU1Hr1G028580, HORVU1Hr1G094600, HORVU3Hr1G045980, HORVU3Hr1G055440, HORVU3Hr1G074760, HORVU4Hr1G045600, HORVU4Hr1G049870
OG0000406	NA	LOC_Os01g28170, LOC_Os02g30360	HORVU0Hr1G025470, HORVU1Hr1G007960, HORVU1Hr1G009540, HORVU2Hr1G002550, HORVU2Hr1G009750, HORVU3Hr1G114980, HORVU3Hr1G115890, HORVU4Hr1G087640, HORVU4Hr1G088170, HORVU5Hr1G005120, HORVU5Hr1G006240, HORVU6Hr1G001130, HORVU7Hr1G109320
OG0000407	NA	LOC_Os06g47090	HORVU0Hr1G038270, HORVU1Hr1G034670, HORVU1Hr1G066890, HORVU2Hr1G046670, HORVU2Hr1G067220, HORVU2Hr1G082770, HORVU3Hr1G026250, HORVU4Hr1G049370, HORVU4Hr1G051440, HORVU5Hr1G035660, HORVU5Hr1G052470, HORVU6Hr1G018140, HORVU7Hr1G069190, HORVU7Hr1G121130
OG0000408	NA	LOC_Os06g34890	HORVU0Hr1G030940, HORVU1Hr1G089220, HORVU2Hr1G016350, HORVU2Hr1G016400, HORVU2Hr1G056830, HORVU3Hr1G003990, HORVU3Hr1G010340, HORVU3Hr1G110130, HORVU4Hr1G016800, HORVU4Hr1G036970, HORVU5Hr1G008840, HORVU5Hr1G037180, HORVU6Hr1G004510, HORVU7Hr1G065750
OG0000409	NA	LOC_Os03g43464	HORVU2Hr1G016590, HORVU2Hr1G065900, HORVU2Hr1G090520, HORVU3Hr1G020070, HORVU3Hr1G031480, HORVU4Hr1G072040, HORVU5Hr1G045080, HORVU5Hr1G048060, HORVU5Hr1G121070, HORVU6Hr1G008230, HORVU6Hr1G032190, HORVU6Hr1G088560, HORVU7Hr1G118190, HORVU7Hr1G122660
OG0000410	NA	LOC_Os01g38270, LOC_Os01g41490, LOC_Os02g27640, LOC_Os02g30030, LOC_Os03g32920, LOC_Os04g14900, LOC_Os05g17030, LOC_Os06g29040, LOC_Os08g13550, LOC_Os08g27310, LOC_Os08g33230, LOC_Os10g24760, LOC_Os12g17180, LOC_Os12g23650	HORVU2Hr1G033570
OG0000411	NA	NA	HORVU1Hr1G006230, HORVU1Hr1G032390, HORVU2Hr1G044050, HORVU2Hr1G079340, HORVU3Hr1G039950, HORVU3Hr1G039960, HORVU3Hr1G040140, HORVU5Hr1G011130, HORVU5Hr1G011350, HORVU5Hr1G036450, HORVU5Hr1G045520, HORVU6Hr1G034240, HORVU6Hr1G048040, HORVU7Hr1G054930, HORVU7Hr1G070050
OG0000412	NA	LOC_Os04g16794	HORVU0Hr1G024840, HORVU0Hr1G027940, HORVU0Hr1G028040, HORVU0Hr1G032560, HORVU0Hr1G032670, HORVU0Hr1G033120, HORVU0Hr1G033940, HORVU0Hr1G034900, HORVU0Hr1G034910, HORVU0Hr1G035140, HORVU1Hr1G018870, HORVU5Hr1G064850, HORVU6Hr1G049540, HORVU7Hr1G081970
OG0000413	NA	LOC_Os02g16210, LOC_Os06g13740, LOC_Os06g13900, LOC_Os09g01780	HORVU1Hr1G036810, HORVU2Hr1G049550, HORVU3Hr1G091950, HORVU4Hr1G073190, HORVU5Hr1G007630, HORVU5Hr1G125380, HORVU6Hr1G009750, HORVU6Hr1G056650, HORVU6Hr1G080440, HORVU7Hr1G012500, HORVU7Hr1G094070
OG0000414	NA	LOC_Os07g31960, LOC_Os07g32010, LOC_Os07g32020, LOC_Os07g32060, LOC_Os07g32620, LOC_Os07g32630, LOC_Os07g37690	HORVU1Hr1G062250, HORVU1Hr1G082020, HORVU2Hr1G108790, HORVU2Hr1G108820, HORVU5Hr1G085310, HORVU7Hr1G029600, HORVU7Hr1G029630, HORVU7Hr1G115260
OG0000415	NA	LOC_Os02g17180, LOC_Os02g38499, LOC_Os02g38589, LOC_Os02g38720, LOC_Os04g56250, LOC_Os09g17080, LOC_Os09g21580, LOC_Os09g21620, LOC_Os09g21700, LOC_Os09g21790, LOC_Os09g22420, LOC_Os09g22460, LOC_Os09g22520	HORVU3Hr1G025870, HORVU5Hr1G109200
OG0000416	AT1G03680, AT2G15570, AT3G15360, AT4G03520	LOC_Os02g42700, LOC_Os04g36640, LOC_Os04g44830, LOC_Os12g08730	HORVU2Hr1G075240, HORVU2Hr1G091130, HORVU2Hr1G091200, HORVU5Hr1G033050, HORVU5Hr1G033060, HORVU7Hr1G119730
OG0000417	AT1G03840, AT2G02070, AT3G50700, AT4G02670, AT5G44160, AT5G66730	LOC_Os01g14010, LOC_Os03g10140, LOC_Os08g44050, LOC_Os09g38340	HORVU2Hr1G095640, HORVU3Hr1G033280, HORVU4Hr1G070950, HORVU5Hr1G088100
OG0000418	AT1G05570, AT1G06490, AT2G31960, AT3G07160, AT3G59100, AT5G13000, AT5G36870	LOC_Os01g34890, LOC_Os02g58560, LOC_Os03g03610, LOC_Os06g51270	HORVU2Hr1G118600, HORVU6Hr1G095090, HORVU7Hr1G120960
OG0000419	AT1G07070, AT1G41880, AT1G74270, AT3G55750	LOC_Os02g54470, LOC_Os05g48220, LOC_Os05g48310	HORVU1Hr1G084690, HORVU2Hr1G075780, HORVU5Hr1G015230, HORVU6Hr1G007560, HORVU6Hr1G026460, HORVU6Hr1G083120, HORVU7Hr1G031850
OG0000420	AT1G10630, AT1G23490, AT1G70490, AT2G47170, AT3G62290	LOC_Os01g16030, LOC_Os01g59790, LOC_Os05g41060, LOC_Os07g12200	HORVU0Hr1G027130, HORVU1Hr1G068790, HORVU3Hr1G079700, HORVU5Hr1G045440, HORVU5Hr1G111500
OG0000421	AT1G10960, AT1G60950, AT2G27510	LOC_Os01g64120, LOC_Os03g61960, LOC_Os04g33630, LOC_Os05g37140, LOC_Os08g01380	HORVU1Hr1G073840, HORVU2Hr1G072880, HORVU3Hr1G084210, HORVU5Hr1G117910, HORVU7Hr1G077740, HORVU7Hr1G077750
OG0000422	AT1G15210, AT1G59870, AT2G26910, AT2G37280, AT3G30842, AT3G53480, AT4G15215, AT4G15230, AT4G15233, AT4G15236	LOC_Os01g08260, LOC_Os02g32690	HORVU3Hr1G022800, HORVU5Hr1G049490
OG0000423	AT1G16090, AT1G16110, AT1G16120, AT1G16130, AT1G16150, AT1G16160, AT1G16260, AT1G17910, AT1G19390, AT1G69730, AT1G79670, AT1G79680, AT4G31100, AT4G31110	NA	NA
OG0000424	AT1G22190, AT1G78080, AT5G65130	LOC_Os02g51670, LOC_Os03g09170, LOC_Os06g11860, LOC_Os08g31580, LOC_Os09g20350, LOC_Os10g22600	HORVU4Hr1G071890, HORVU5Hr1G058270, HORVU6Hr1G060220, HORVU6Hr1G074970, HORVU7Hr1G037180
OG0000425	AT1G34460, AT2G26760, AT3G11520, AT4G37490, AT5G06150	LOC_Os01g59120, LOC_Os05g41390	HORVU0Hr1G001680, HORVU0Hr1G001690, HORVU0Hr1G026010, HORVU1Hr1G068010, HORVU1Hr1G068080, HORVU1Hr1G068160, HORVU3Hr1G078880
OG0000426	AT1G50580, AT1G64910, AT1G64920, AT2G22930, AT3G29630, AT4G09500, AT4G27560, AT4G27570, AT5G53990, AT5G54010, AT5G54060	LOC_Os11g26950, LOC_Os11g27370	HORVU2Hr1G013390
OG0000427	AT1G52720, AT3G15630	LOC_Os01g01440, LOC_Os01g07970, LOC_Os05g08420, LOC_Os05g09700	HORVU0Hr1G025440, HORVU0Hr1G032260, HORVU0Hr1G040060, HORVU1Hr1G025940, HORVU1Hr1G026070, HORVU1Hr1G026100, HORVU3Hr1G023750, HORVU3Hr1G023800
OG0000428	AT1G65780, AT4G05540, AT5G37030, AT5G37140, AT5G37150, AT5G37160, AT5G37165, AT5G52090	LOC_Os02g45900, LOC_Os02g45910, LOC_Os04g49270, LOC_Os04g49340	HORVU2Hr1G093840, HORVU6Hr1G066280
OG0000429	AT2G13770	LOC_Os06g42870	HORVU1Hr1G037050, HORVU2Hr1G026330, HORVU2Hr1G047420, HORVU2Hr1G109450, HORVU2Hr1G122010, HORVU3Hr1G076240, HORVU3Hr1G095230, HORVU4Hr1G087540, HORVU5Hr1G006740, HORVU5Hr1G027610, HORVU6Hr1G094380, HORVU7Hr1G086970
OG0000430	AT2G22330, AT4G39950	LOC_Os03g37290, LOC_Os04g08828	HORVU1Hr1G007400, HORVU1Hr1G007900, HORVU1Hr1G075060, HORVU2Hr1G003430, HORVU2Hr1G003470, HORVU2Hr1G003480, HORVU2Hr1G003500, HORVU2Hr1G028960, HORVU5Hr1G074170, HORVU7Hr1G007910
OG0000431	AT2G25560, AT4G19570, AT4G19580, AT4G19590, AT5G37380, AT5G37440, AT5G37750	LOC_Os02g30620, LOC_Os04g31940, LOC_Os11g36530, LOC_Os11g37000	HORVU2Hr1G069990, HORVU2Hr1G070040, HORVU4Hr1G043860
OG0000432	AT2G31200, AT4G25590, AT5G59890	LOC_Os02g44470, LOC_Os03g56790, LOC_Os04g46910, LOC_Os07g30090, LOC_Os12g43340	HORVU0Hr1G000200, HORVU2Hr1G053570, HORVU2Hr1G053580, HORVU2Hr1G097130, HORVU5Hr1G100770, HORVU5Hr1G113010
OG0000433	AT2G35960, AT3G11660, AT3G44220, AT3G52470, AT5G06330, AT5G22200	LOC_Os08g01220, LOC_Os11g05860, LOC_Os12g06260	HORVU2Hr1G040910, HORVU4Hr1G021190, HORVU4Hr1G021230, HORVU5Hr1G040160, HORVU7Hr1G119760
OG0000434	AT2G40475, AT3G56260, AT5G01790	LOC_Os01g07240, LOC_Os05g07280, LOC_Os05g27000, LOC_Os07g12720	HORVU1Hr1G014280, HORVU1Hr1G024540, HORVU3Hr1G017590, HORVU3Hr1G085990, HORVU4Hr1G029380, HORVU5Hr1G111740, HORVU5Hr1G111790
OG0000435	AT2G40740	LOC_Os05g40060, LOC_Os05g40080, LOC_Os10g18099, LOC_Os11g02470, LOC_Os11g02480, LOC_Os12g02400, LOC_Os12g02420	HORVU0Hr1G012750, HORVU1Hr1G069620, HORVU2Hr1G006600, HORVU4Hr1G022970, HORVU4Hr1G051970, HORVU6Hr1G013890
OG0000436	AT3G02100	LOC_Os03g55020, LOC_Os03g55030, LOC_Os10g18480, LOC_Os10g18510, LOC_Os10g18530	HORVU1Hr1G009200, HORVU1Hr1G009230, HORVU5Hr1G096230, HORVU5Hr1G096240, HORVU5Hr1G096260, HORVU5Hr1G096320, HORVU5Hr1G096340, HORVU7Hr1G040760
OG0000437	AT3G03980, AT3G04000, AT4G13180	LOC_Os06g08600, LOC_Os07g07440, LOC_Os07g07450, LOC_Os07g37420, LOC_Os10g31780	HORVU1Hr1G083910, HORVU2Hr1G121140, HORVU3Hr1G006900, HORVU3Hr1G006910, HORVU7Hr1G030660, HORVU7Hr1G030700
OG0000438	AT3G07820, AT3G07830, AT3G07840, AT5G48140	LOC_Os01g33300, LOC_Os02g10300, LOC_Os06g35300, LOC_Os06g35320, LOC_Os06g35370, LOC_Os06g40890	HORVU3Hr1G042970, HORVU6Hr1G033360, HORVU7Hr1G094750, HORVU7Hr1G094790
OG0000439	AT3G29970, AT3G48140	LOC_Os03g40440, LOC_Os06g13680, LOC_Os07g17310, LOC_Os07g17330, LOC_Os07g41340, LOC_Os07g41350	HORVU1Hr1G089310, HORVU2Hr1G017950, HORVU2Hr1G033090, HORVU5Hr1G079630, HORVU5Hr1G107180, HORVU7Hr1G040430
OG0000440	AT3G48040, AT4G28950, AT4G35020	LOC_Os02g02840, LOC_Os02g20850, LOC_Os02g50860, LOC_Os02g58730, LOC_Os05g43820, LOC_Os06g12790	HORVU1Hr1G076880, HORVU6Hr1G012690, HORVU6Hr1G076210, HORVU6Hr1G095230, HORVU7Hr1G038980
OG0000441	AT3G57450	LOC_Os03g52410, LOC_Os03g58510, LOC_Os10g28160, LOC_Os10g28170	HORVU1Hr1G003920, HORVU2Hr1G013000, HORVU3Hr1G060870, HORVU4Hr1G010770, HORVU4Hr1G021100, HORVU4Hr1G068530, HORVU5Hr1G115940, HORVU5Hr1G116220, HORVU5Hr1G116230
OG0000442	AT3G62160	LOC_Os01g08380, LOC_Os01g18744, LOC_Os05g04584, LOC_Os05g08640, LOC_Os05g19910, LOC_Os06g39470	HORVU1Hr1G017410, HORVU1Hr1G026520, HORVU3Hr1G022260, HORVU3Hr1G022280, HORVU3Hr1G022340, HORVU3Hr1G066740, HORVU7Hr1G085060
OG0000443	AT4G25470, AT4G25480, AT4G25490, AT5G51990	LOC_Os02g45450, LOC_Os04g48350, LOC_Os06g03670	HORVU0Hr1G016540, HORVU2Hr1G094780, HORVU5Hr1G041600, HORVU5Hr1G080220, HORVU5Hr1G080310, HORVU6Hr1G065580, HORVU7Hr1G010510
OG0000444	AT5G05500	LOC_Os01g06940, LOC_Os01g06960, LOC_Os01g06980, LOC_Os01g06990, LOC_Os01g07000, LOC_Os01g07010, LOC_Os01g07020, LOC_Os01g07030, LOC_Os01g07040, LOC_Os01g07050, LOC_Os01g07060	HORVU3Hr1G018190, HORVU3Hr1G018270
OG0000445	AT5G17210	LOC_Os05g35800, LOC_Os05g35810, LOC_Os05g35820, LOC_Os05g35830, LOC_Os05g35910, LOC_Os05g35930, LOC_Os05g35950, LOC_Os06g02440	HORVU1Hr1G074720, HORVU1Hr1G074730, HORVU1Hr1G074790, HORVU1Hr1G074800, HORVU4Hr1G087840
OG0000446	NA	LOC_Os09g01002	HORVU0Hr1G014160, HORVU1Hr1G013050, HORVU1Hr1G052220, HORVU2Hr1G010370, HORVU2Hr1G036260, HORVU3Hr1G015990, HORVU3Hr1G023950, HORVU4Hr1G029130, HORVU5Hr1G024510, HORVU5Hr1G115850, HORVU6Hr1G087170, HORVU7Hr1G036480, HORVU7Hr1G055360
OG0000447	NA	NA	HORVU0Hr1G009750, HORVU1Hr1G015930, HORVU1Hr1G025350, HORVU1Hr1G070560, HORVU2Hr1G088450, HORVU4Hr1G021800, HORVU4Hr1G021870, HORVU5Hr1G040170, HORVU6Hr1G008020, HORVU6Hr1G027280, HORVU7Hr1G056890, HORVU7Hr1G070760, HORVU7Hr1G070770, HORVU7Hr1G084220
OG0000448	NA	LOC_Os10g28140	HORVU1Hr1G021320, HORVU1Hr1G023760, HORVU2Hr1G042340, HORVU3Hr1G041910, HORVU3Hr1G042640, HORVU4Hr1G081730, HORVU5Hr1G043910, HORVU5Hr1G044090, HORVU5Hr1G044110, HORVU6Hr1G046570, HORVU7Hr1G062210, HORVU7Hr1G076670, HORVU7Hr1G096890
OG0000449	NA	NA	HORVU1Hr1G030350, HORVU1Hr1G052080, HORVU2Hr1G055350, HORVU2Hr1G077850, HORVU3Hr1G034580, HORVU3Hr1G069180, HORVU4Hr1G023130, HORVU5Hr1G020740, HORVU5Hr1G030120, HORVU5Hr1G030890, HORVU6Hr1G057020, HORVU6Hr1G070970, HORVU7Hr1G073840, HORVU7Hr1G073910
OG0000450	NA	LOC_Os04g05500, LOC_Os04g05550, LOC_Os04g06340, LOC_Os07g10535, LOC_Os11g26580, LOC_Os11g26600, LOC_Os11g26710, LOC_Os11g26725	HORVU3Hr1G114300, HORVU3Hr1G115470, HORVU5Hr1G001110, HORVU5Hr1G075410, HORVU5Hr1G113640, HORVU5Hr1G113660
OG0000451	NA	LOC_Os10g19270	HORVU2Hr1G077340, HORVU2Hr1G084370, HORVU3Hr1G035350, HORVU3Hr1G053690, HORVU3Hr1G080490, HORVU4Hr1G068790, HORVU5Hr1G037820, HORVU5Hr1G044260, HORVU5Hr1G096650, HORVU6Hr1G016530, HORVU6Hr1G019030, HORVU7Hr1G044960, HORVU7Hr1G104200
OG0000452	NA	LOC_Os02g10420, LOC_Os03g11370, LOC_Os04g27990, LOC_Os08g30500	HORVU1Hr1G018000, HORVU3Hr1G042670, HORVU3Hr1G090850, HORVU3Hr1G105720, HORVU4Hr1G068550, HORVU4Hr1G068680, HORVU4Hr1G068910, HORVU5Hr1G078160, HORVU6Hr1G016770, HORVU7Hr1G052860
OG0000453	NA	LOC_Os02g46360, LOC_Os04g49720, LOC_Os04g49730, LOC_Os07g14130	HORVU2Hr1G105200, HORVU2Hr1G105220, HORVU2Hr1G105230, HORVU2Hr1G105320, HORVU2Hr1G105330, HORVU5Hr1G019700, HORVU5Hr1G019720, HORVU5Hr1G019750, HORVU6Hr1G066720, HORVU6Hr1G094500
OG0000454	NA	LOC_Os01g22080, LOC_Os01g41145, LOC_Os02g27210, LOC_Os02g41961, LOC_Os02g49100, LOC_Os03g47149, LOC_Os03g59874, LOC_Os04g03080, LOC_Os08g15480, LOC_Os11g22970, LOC_Os11g26970, LOC_Os11g29274	HORVU3Hr1G089670, HORVU5Hr1G009230
OG0000455	NA	LOC_Os02g14700, LOC_Os02g14870, LOC_Os05g31710, LOC_Os05g46690, LOC_Os07g16600, LOC_Os07g16740, LOC_Os08g05410, LOC_Os10g05410, LOC_Os10g05440, LOC_Os12g08650	HORVU5Hr1G118670, HORVU5Hr1G118740, HORVU6Hr1G003860, HORVU7Hr1G002020
OG0000456	NA	LOC_Os01g37710, LOC_Os03g52900, LOC_Os04g03200, LOC_Os04g10770, LOC_Os04g10890, LOC_Os05g25570, LOC_Os08g02240, LOC_Os08g29030, LOC_Os08g31320, LOC_Os08g44890, LOC_Os11g18120, LOC_Os11g27210, LOC_Os12g24450, LOC_Os12g30120	NA
OG0000457	AT1G03070, AT3G63310, AT4G02690	LOC_Os03g53400, LOC_Os03g58150, LOC_Os07g08070	HORVU3Hr1G105430, HORVU3Hr1G105460, HORVU3Hr1G105470, HORVU5Hr1G037150, HORVU5Hr1G094490, HORVU5Hr1G105760, HORVU7Hr1G051300
OG0000458	AT1G03430, AT3G21510	LOC_Os08g44350, LOC_Os09g39400	HORVU4Hr1G001610, HORVU4Hr1G001650, HORVU4Hr1G001660, HORVU4Hr1G001670, HORVU4Hr1G001680, HORVU4Hr1G001720, HORVU4Hr1G001790, HORVU4Hr1G051390, HORVU7Hr1G049600
OG0000459	AT1G04370, AT3G23220, AT5G43410	LOC_Os03g05590, LOC_Os04g18650, LOC_Os08g44960, LOC_Os09g39810, LOC_Os10g30840	HORVU0Hr1G010370, HORVU1Hr1G037530, HORVU4Hr1G000960, HORVU4Hr1G080300, HORVU5Hr1G017540
OG0000460	AT1G05675, AT1G05680, AT2G31750, AT2G31790, AT2G43820, AT2G43840	LOC_Os09g34214, LOC_Os09g34230, LOC_Os09g34250, LOC_Os09g34270	HORVU5Hr1G037980, HORVU5Hr1G079670, HORVU5Hr1G079680
OG0000461	AT1G08320, AT3G12250, AT5G06950	LOC_Os01g17260, LOC_Os01g64020, LOC_Os03g20310, LOC_Os07g48820, LOC_Os11g05480, LOC_Os12g05680	HORVU2Hr1G016580, HORVU3Hr1G042790, HORVU4Hr1G025130, HORVU4Hr1G052330
OG0000462	AT1G10530, AT1G60010, AT5G50090, AT5G62900	LOC_Os02g50810, LOC_Os06g12960, LOC_Os08g32520, LOC_Os09g21380	HORVU2Hr1G013820, HORVU5Hr1G059690, HORVU6Hr1G076380, HORVU7Hr1G039360, HORVU7Hr1G039390
OG0000463	AT1G10588, AT2G39540, AT4G09600, AT4G09610, AT5G59845	LOC_Os03g41060, LOC_Os03g55290, LOC_Os05g35690	HORVU1Hr1G074530, HORVU1Hr1G074580, HORVU2Hr1G001540, HORVU4Hr1G013210, HORVU5Hr1G097030
OG0000464	AT1G13590, AT2G22860, AT3G49780, AT4G37720, AT5G65870	LOC_Os03g12990, LOC_Os03g47230, LOC_Os07g03200, LOC_Os11g35310	HORVU2Hr1G061600, HORVU2Hr1G061610, HORVU4Hr1G026200, HORVU4Hr1G066000
OG0000465	AT1G14510, AT2G02470, AT5G26210	LOC_Os01g66420, LOC_Os02g35600, LOC_Os04g36730, LOC_Os05g34640, LOC_Os07g41740, LOC_Os11g14010	HORVU1Hr1G064250, HORVU2Hr1G031990, HORVU3Hr1G090540, HORVU4Hr1G015060
OG0000466	AT1G19260, AT1G41920, AT2G06541, AT3G29450, AT3G29763, AT3G29765, AT4G09660	LOC_Os01g08610, LOC_Os02g43780	HORVU1Hr1G019850, HORVU2Hr1G101320, HORVU4Hr1G063440, HORVU6Hr1G068530
OG0000467	AT1G19730, AT1G45145, AT3G51030, AT5G39950, AT5G42980	LOC_Os03g58630, LOC_Os07g08840, LOC_Os07g09310	HORVU1Hr1G075560, HORVU2Hr1G056360, HORVU5Hr1G107170, HORVU5Hr1G107210, HORVU6Hr1G018190
OG0000468	AT1G21890, AT1G44800, AT4G08290, AT4G08300	LOC_Os02g52930, LOC_Os06g10750, LOC_Os10g14920	HORVU6Hr1G080150, HORVU6Hr1G080220, HORVU6Hr1G080260, HORVU6Hr1G080270, HORVU7Hr1G035430, HORVU7Hr1G109820
OG0000469	AT1G23140, AT1G48590, AT1G70800, AT1G70810, AT1G73580, AT3G17980	LOC_Os02g22130, LOC_Os07g01780, LOC_Os07g31830	HORVU0Hr1G039050, HORVU2Hr1G063790, HORVU6Hr1G091350, HORVU6Hr1G091440
OG0000470	AT1G34540, AT3G56630	LOC_Os01g58950, LOC_Os01g58960, LOC_Os01g58970, LOC_Os01g58990, LOC_Os01g59000, LOC_Os01g59020, LOC_Os01g59050	HORVU3Hr1G078760, HORVU3Hr1G078790, HORVU3Hr1G078810, HORVU6Hr1G002700
OG0000471	AT1G48325, AT3G05858, AT5G26620	LOC_Os01g18490, LOC_Os02g37070, LOC_Os06g42620	HORVU2Hr1G081300, HORVU5Hr1G111220, HORVU5Hr1G111270, HORVU5Hr1G111280, HORVU6Hr1G034730, HORVU7Hr1G092740, HORVU7Hr1G115360
OG0000472	AT1G49620, AT3G19150, AT5G48820	LOC_Os03g04490, LOC_Os10g33310, LOC_Os11g40030	HORVU1Hr1G040110, HORVU3Hr1G064490, HORVU3Hr1G064580, HORVU4Hr1G080410, HORVU5Hr1G031690, HORVU5Hr1G068770, HORVU7Hr1G035770
OG0000473	AT1G63520, AT4G11450	LOC_Os03g01550, LOC_Os10g40324	HORVU0Hr1G001380, HORVU1Hr1G053420, HORVU1Hr1G053610, HORVU1Hr1G076810, HORVU3Hr1G070260, HORVU4Hr1G033960, HORVU4Hr1G087500, HORVU6Hr1G054270, HORVU6Hr1G077950
OG0000474	AT1G69510, AT4G16146, AT5G64130	LOC_Os01g14690, LOC_Os01g19940, LOC_Os01g47490, LOC_Os03g19220, LOC_Os05g49160, LOC_Os12g24580	HORVU2Hr1G015940, HORVU2Hr1G048170, HORVU3Hr1G033520, HORVU4Hr1G054240
OG0000475	AT1G76240	LOC_Os03g04040, LOC_Os06g50980, LOC_Os06g50990, LOC_Os06g51000, LOC_Os06g51010, LOC_Os07g13370, LOC_Os10g36670	HORVU1Hr1G047400, HORVU7Hr1G119410, HORVU7Hr1G119440, HORVU7Hr1G121880, HORVU7Hr1G122000
OG0000476	AT1G80570	LOC_Os02g55540, LOC_Os04g30200, LOC_Os04g30210, LOC_Os04g30320, LOC_Os12g33210, LOC_Os12g33220, LOC_Os12g33230, LOC_Os12g34220	HORVU1Hr1G010750, HORVU2Hr1G037230, HORVU6Hr1G017620, HORVU6Hr1G086430
OG0000477	AT2G04410, AT2G17660, AT3G48450, AT4G35655, AT5G63270	LOC_Os02g49340, LOC_Os04g52950, LOC_Os06g17870, LOC_Os09g07920	HORVU2Hr1G103590, HORVU6Hr1G050540, HORVU6Hr1G072080, HORVU7Hr1G043550
OG0000478	AT2G15480, AT2G15490, AT4G34131, AT4G34135, AT4G34138	LOC_Os01g41430, LOC_Os01g41450, LOC_Os01g45110, LOC_Os01g45140	HORVU0Hr1G019630, HORVU1Hr1G064410, HORVU5Hr1G104580, HORVU5Hr1G104740
OG0000479	AT2G20410	LOC_Os03g64250	HORVU0Hr1G001200, HORVU1Hr1G046150, HORVU1Hr1G046230, HORVU1Hr1G068510, HORVU4Hr1G048170, HORVU4Hr1G051940, HORVU4Hr1G068850, HORVU5Hr1G125180, HORVU5Hr1G125280, HORVU5Hr1G125300, HORVU6Hr1G000320
OG0000480	AT2G21810, AT2G21830, AT2G21840, AT2G21850	LOC_Os08g31250	HORVU0Hr1G014390, HORVU5Hr1G123280, HORVU5Hr1G123290, HORVU5Hr1G123300, HORVU5Hr1G123310, HORVU5Hr1G123320, HORVU5Hr1G123330, HORVU6Hr1G031840
OG0000481	AT2G22121, AT3G61177, AT4G09153, AT4G13095, AT4G19905, AT4G29273, AT4G29280, AT4G29283, AT4G29285, AT4G29290, AT4G29300, AT4G29305	NA	HORVU7Hr1G036650
OG0000482	AT2G24960, AT4G02210	LOC_Os03g44130, LOC_Os07g02500, LOC_Os07g10950, LOC_Os09g03570, LOC_Os10g33030	HORVU1Hr1G017820, HORVU2Hr1G126710, HORVU5Hr1G005890, HORVU6Hr1G017810, HORVU6Hr1G059450, HORVU6Hr1G090400
OG0000483	AT2G25080, AT2G31570, AT2G48150, AT4G11600, AT4G31870	LOC_Os02g44500, LOC_Os03g24380, LOC_Os04g46960, LOC_Os06g08670, LOC_Os11g18170	HORVU2Hr1G123750, HORVU4Hr1G035380, HORVU7Hr1G030810
OG0000484	AT2G28305, AT3G53450, AT5G11950	LOC_Os01g51210, LOC_Os02g41770, LOC_Os03g01880, LOC_Os04g43840, LOC_Os05g46360, LOC_Os05g51390, LOC_Os10g33900	HORVU1Hr1G079570, HORVU2Hr1G089620, HORVU4Hr1G079860
OG0000485	AT2G33460, AT3G23380, AT4G04900, AT4G21745	LOC_Os02g06660, LOC_Os02g56580, LOC_Os04g53580, LOC_Os06g46754	HORVU2Hr1G107040, HORVU2Hr1G114480, HORVU6Hr1G026330, HORVU6Hr1G088830, HORVU7Hr1G058750
OG0000486	AT2G36170, AT3G52590	LOC_Os03g13170, LOC_Os03g15370, LOC_Os07g30640, LOC_Os09g27930, LOC_Os09g31019, LOC_Os09g31031, LOC_Os09g39500	HORVU4Hr1G001170, HORVU4Hr1G065100, HORVU5Hr1G072680, HORVU7Hr1G109650
OG0000487	AT2G38640	LOC_Os01g60170, LOC_Os05g24650, LOC_Os05g40630, LOC_Os11g02750, LOC_Os12g02720	HORVU1Hr1G069180, HORVU3Hr1G080430, HORVU3Hr1G080440, HORVU4Hr1G024080, HORVU4Hr1G047270, HORVU4Hr1G089220, HORVU5Hr1G046200
OG0000488	AT2G39050	LOC_Os01g01450, LOC_Os03g21040, LOC_Os07g48460, LOC_Os07g48490, LOC_Os07g48500	HORVU0Hr1G006240, HORVU2Hr1G017420, HORVU2Hr1G017440, HORVU2Hr1G017450, HORVU3Hr1G014120, HORVU4Hr1G051320, HORVU7Hr1G121560
OG0000489	AT2G44310	LOC_Os03g29770, LOC_Os08g39290, LOC_Os09g30490, LOC_Os09g30506, LOC_Os09g31000, LOC_Os09g31025, LOC_Os09g31040, LOC_Os10g02680, LOC_Os11g30180	HORVU5Hr1G072650, HORVU5Hr1G072700, HORVU5Hr1G109290
OG0000490	AT2G46330, AT3G61640	LOC_Os01g46850, LOC_Os02g11880, LOC_Os02g16500, LOC_Os05g12580	HORVU0Hr1G002460, HORVU1Hr1G024860, HORVU2Hr1G020620, HORVU3Hr1G073160, HORVU5Hr1G026750, HORVU5Hr1G026800, HORVU7Hr1G080850
OG0000491	AT3G07200, AT5G48655	LOC_Os01g69040, LOC_Os09g32690	HORVU3Hr1G093850, HORVU3Hr1G093860, HORVU3Hr1G093910, HORVU3Hr1G093930, HORVU3Hr1G093960, HORVU3Hr1G093970, HORVU5Hr1G075730, HORVU6Hr1G083900, HORVU7Hr1G053280
OG0000492	AT3G12500	LOC_Os03g30470, LOC_Os05g33130, LOC_Os05g33140, LOC_Os06g51050, LOC_Os06g51060	HORVU1Hr1G062030, HORVU2Hr1G126740, HORVU3Hr1G064470, HORVU5Hr1G098470, HORVU7Hr1G113270, HORVU7Hr1G121850, HORVU7Hr1G121860
OG0000493	AT3G16520	LOC_Os01g50200, LOC_Os01g53370, LOC_Os01g53390, LOC_Os01g53460, LOC_Os03g62480, LOC_Os05g45090	HORVU2Hr1G028580, HORVU2Hr1G104010, HORVU3Hr1G010390, HORVU3Hr1G065420, HORVU3Hr1G069730, HORVU5Hr1G110440
OG0000494	AT3G19430	LOC_Os01g73710, LOC_Os01g73720, LOC_Os05g47940, LOC_Os11g05360	HORVU2Hr1G101140, HORVU3Hr1G075070, HORVU3Hr1G099570, HORVU3Hr1G113440, HORVU3Hr1G113450, HORVU3Hr1G113540, HORVU4Hr1G081750, HORVU5Hr1G082500
OG0000495	AT3G22380	LOC_Os07g38360	HORVU2Hr1G038410, HORVU2Hr1G038480, HORVU4Hr1G000410, HORVU4Hr1G088010, HORVU5Hr1G081020, HORVU5Hr1G081030, HORVU5Hr1G123060, HORVU5Hr1G123190, HORVU6Hr1G009560, HORVU6Hr1G009700, HORVU6Hr1G073700
OG0000496	AT3G45860, AT4G05200, AT4G11530, AT4G23130, AT4G23140, AT4G23150, AT4G23160, AT4G23170, AT4G23180, AT4G23230, AT4G23270, AT4G23280, AT4G23310	NA	NA
OG0000497	AT4G11650	LOC_Os03g45960, LOC_Os03g46060, LOC_Os03g46070, LOC_Os12g43450, LOC_Os12g43490	HORVU3Hr1G012110, HORVU4Hr1G002640, HORVU4Hr1G002650, HORVU5Hr1G005180, HORVU5Hr1G005190, HORVU5Hr1G005240, HORVU5Hr1G051970
OG0000498	AT4G18800, AT5G60860	LOC_Os01g47730, LOC_Os01g54590, LOC_Os05g44070, LOC_Os05g48980, LOC_Os06g35814, LOC_Os09g15790	HORVU0Hr1G021340, HORVU3Hr1G061000, HORVU3Hr1G071740, HORVU5Hr1G056470, HORVU7Hr1G089120
OG0000499	AT4G25170, AT5G61490	LOC_Os02g44010, LOC_Os04g46480	HORVU0Hr1G006440, HORVU0Hr1G023760, HORVU2Hr1G014920, HORVU2Hr1G015020, HORVU2Hr1G097760, HORVU2Hr1G107530, HORVU3Hr1G034710, HORVU5Hr1G026000, HORVU6Hr1G062970
OG0000500	AT5G01300	LOC_Os05g39250	HORVU1Hr1G009310, HORVU1Hr1G070690, HORVU2Hr1G029580, HORVU4Hr1G013240, HORVU4Hr1G054310, HORVU4Hr1G065960, HORVU4Hr1G068010, HORVU5Hr1G116560, HORVU5Hr1G116620, HORVU7Hr1G059490, HORVU7Hr1G080390
OG0000501	AT5G24090	LOC_Os01g19750, LOC_Os01g47070, LOC_Os01g64110, LOC_Os07g19040	HORVU0Hr1G006270, HORVU2Hr1G106580, HORVU3Hr1G059480, HORVU3Hr1G084220, HORVU3Hr1G084280, HORVU3Hr1G084290, HORVU3Hr1G087870, HORVU7Hr1G024280
OG0000502	AT5G57860	LOC_Os03g24920	HORVU1Hr1G008170, HORVU2Hr1G025210, HORVU2Hr1G068800, HORVU4Hr1G017730, HORVU4Hr1G017820, HORVU4Hr1G047280, HORVU4Hr1G077830, HORVU4Hr1G081710, HORVU5Hr1G025780, HORVU7Hr1G036800, HORVU7Hr1G066290
OG0000503	ATCG00440	LOC_Os10g38206	HORVU0Hr1G028480, HORVU0Hr1G030770, HORVU0Hr1G032820, HORVU0Hr1G033070, HORVU0Hr1G033810, HORVU0Hr1G036360, HORVU2Hr1G073250, HORVU5Hr1G064680, HORVU6Hr1G049240, HORVU7Hr1G051200, HORVU7Hr1G065860
OG0000504	ATCG00810	LOC_Os04g16822, LOC_Os08g15268, LOC_Os09g19952, LOC_Os09g24414	HORVU0Hr1G026890, HORVU2Hr1G051410, HORVU2Hr1G062080, HORVU4Hr1G028100, HORVU5Hr1G064950, HORVU6Hr1G037290, HORVU7Hr1G065870, HORVU7Hr1G100990
OG0000505	NA	LOC_Os10g23140	HORVU1Hr1G008280, HORVU2Hr1G050420, HORVU3Hr1G025410, HORVU3Hr1G040650, HORVU4Hr1G034620, HORVU4Hr1G037490, HORVU5Hr1G020550, HORVU5Hr1G052020, HORVU5Hr1G052140, HORVU6Hr1G042670, HORVU7Hr1G001690, HORVU7Hr1G069080
OG0000506	NA	LOC_Os02g37230, LOC_Os04g43860, LOC_Os06g13250, LOC_Os11g31790	HORVU0Hr1G025610, HORVU1Hr1G014360, HORVU1Hr1G026730, HORVU2Hr1G073520, HORVU3Hr1G077330, HORVU4Hr1G013820, HORVU6Hr1G055940, HORVU7Hr1G067380, HORVU7Hr1G086820
OG0000507	NA	LOC_Os12g32310	HORVU1Hr1G019860, HORVU2Hr1G069150, HORVU2Hr1G069210, HORVU2Hr1G069250, HORVU3Hr1G024690, HORVU3Hr1G056510, HORVU4Hr1G008690, HORVU4Hr1G042020, HORVU5Hr1G009960, HORVU5Hr1G014670, HORVU5Hr1G116820, HORVU6Hr1G084990
OG0000508	NA	LOC_Os04g32910, LOC_Os09g11980, LOC_Os10g01450	HORVU1Hr1G023810, HORVU2Hr1G022840, HORVU3Hr1G071200, HORVU3Hr1G084200, HORVU4Hr1G047620, HORVU5Hr1G116480, HORVU6Hr1G005110, HORVU6Hr1G066290, HORVU7Hr1G010780, HORVU7Hr1G012260
OG0000509	NA	LOC_Os05g17460, LOC_Os05g19740	HORVU1Hr1G025320, HORVU3Hr1G030240, HORVU3Hr1G031780, HORVU4Hr1G060960, HORVU5Hr1G047860, HORVU6Hr1G021500, HORVU6Hr1G032420, HORVU6Hr1G036050, HORVU7Hr1G044890, HORVU7Hr1G050360, HORVU7Hr1G062420
OG0000510	NA	LOC_Os03g56360, LOC_Os05g32480, LOC_Os09g26690, LOC_Os10g09900, LOC_Os12g23880	HORVU1Hr1G061770, HORVU2Hr1G013810, HORVU2Hr1G013840, HORVU3Hr1G106200, HORVU4Hr1G046990, HORVU4Hr1G047300, HORVU5Hr1G019380, HORVU6Hr1G068480
OG0000511	NA	LOC_Os01g65270, LOC_Os07g08610, LOC_Os09g36660, LOC_Os10g29870	HORVU1Hr1G069040, HORVU1Hr1G071290, HORVU2Hr1G104560, HORVU3Hr1G040660, HORVU3Hr1G116610, HORVU4Hr1G052860, HORVU4Hr1G087170, HORVU7Hr1G081680, HORVU7Hr1G113050
OG0000512	NA	LOC_Os06g21680, LOC_Os12g34022	HORVU0Hr1G002380, HORVU1Hr1G079670, HORVU2Hr1G007880, HORVU2Hr1G017870, HORVU3Hr1G003560, HORVU3Hr1G085600, HORVU4Hr1G031630, HORVU4Hr1G072330, HORVU5Hr1G068160, HORVU7Hr1G025430, HORVU7Hr1G060560
OG0000513	NA	LOC_Os01g60100, LOC_Os04g01110	HORVU1Hr1G092070, HORVU1Hr1G092170, HORVU2Hr1G014320, HORVU3Hr1G009890, HORVU4Hr1G043790, HORVU5Hr1G113860, HORVU5Hr1G113870, HORVU5Hr1G114040, HORVU6Hr1G046580, HORVU7Hr1G023340, HORVU7Hr1G121980
OG0000514	NA	LOC_Os05g20460, LOC_Os06g06950, LOC_Os06g07790, LOC_Os12g28850	HORVU2Hr1G051600, HORVU5Hr1G019460, HORVU5Hr1G043270, HORVU6Hr1G029300, HORVU7Hr1G028380, HORVU7Hr1G028390, HORVU7Hr1G028410, HORVU7Hr1G028420, HORVU7Hr1G028440
OG0000515	NA	LOC_Os01g39760, LOC_Os01g45250, LOC_Os01g47270, LOC_Os05g09590, LOC_Os05g49350, LOC_Os05g49370, LOC_Os05g50230	HORVU1Hr1G089840, HORVU1Hr1G089860, HORVU1Hr1G091340, HORVU3Hr1G057160, HORVU3Hr1G057180, HORVU3Hr1G059720
OG0000516	NA	LOC_Os03g04830, LOC_Os08g03770, LOC_Os08g03790, LOC_Os08g03840, LOC_Os08g03990, LOC_Os08g04090, LOC_Os08g04100, LOC_Os08g44160	HORVU4Hr1G072750, HORVU4Hr1G072800, HORVU5Hr1G005870, HORVU5Hr1G005880, HORVU5Hr1G005920
OG0000517	NA	LOC_Os05g40680, LOC_Os08g33270, LOC_Os08g40310	HORVU0Hr1G014660, HORVU1Hr1G093730, HORVU2Hr1G045080, HORVU2Hr1G093880, HORVU2Hr1G108750, HORVU2Hr1G108760, HORVU5Hr1G079440, HORVU7Hr1G033670, HORVU7Hr1G103690, HORVU7Hr1G103710
OG0000518	NA	LOC_Os11g45530	HORVU2Hr1G063550, HORVU3Hr1G011200, HORVU3Hr1G022720, HORVU3Hr1G022760, HORVU4Hr1G086370, HORVU5Hr1G044340, HORVU5Hr1G056070, HORVU5Hr1G123450, HORVU6Hr1G055990, HORVU7Hr1G015880, HORVU7Hr1G025850, HORVU7Hr1G030190
OG0000519	NA	LOC_Os01g03310, LOC_Os01g03320, LOC_Os01g03330, LOC_Os01g03340, LOC_Os01g03360, LOC_Os01g03380, LOC_Os01g03390, LOC_Os01g03680	HORVU3Hr1G003980, HORVU3Hr1G004140, HORVU3Hr1G004250, HORVU3Hr1G004280, HORVU3Hr1G004300
OG0000520	NA	LOC_Os02g19760, LOC_Os02g21620, LOC_Os02g24890, LOC_Os03g40360, LOC_Os04g16660, LOC_Os04g18680, LOC_Os05g24070, LOC_Os06g29000, LOC_Os07g15830, LOC_Os07g18270, LOC_Os08g16900, LOC_Os11g23800, LOC_Os12g24740	NA
OG0000521	AT1G05230, AT1G79840, AT4G04890, AT4G21750	LOC_Os01g55549, LOC_Os04g53540, LOC_Os08g04190, LOC_Os08g08820	HORVU2Hr1G106970, HORVU3Hr1G073290, HORVU7Hr1G073440, HORVU7Hr1G073450
OG0000522	AT1G07920, AT1G07930, AT1G07940, AT5G60390	LOC_Os03g08010, LOC_Os03g08020, LOC_Os03g08050	HORVU0Hr1G017020, HORVU2Hr1G013680, HORVU4Hr1G056740, HORVU5Hr1G100200, HORVU5Hr1G100700
OG0000523	AT1G10810, AT1G60680, AT1G60690, AT1G60710, AT1G60730, AT1G60750	LOC_Os04g26870, LOC_Os04g26910, LOC_Os04g27060, LOC_Os10g28320	HORVU2Hr1G066920, HORVU7Hr1G039930
OG0000524	AT1G11925, AT1G50720, AT4G26880, AT5G55110	LOC_Os01g14540, LOC_Os05g18860, LOC_Os05g18940	HORVU0Hr1G016970, HORVU0Hr1G016980, HORVU3Hr1G033910, HORVU6Hr1G070190, HORVU6Hr1G084280
OG0000525	AT1G13195, AT1G24440, AT3G47160, AT5G01520, AT5G58787	LOC_Os01g67850, LOC_Os07g17400, LOC_Os07g46700, LOC_Os10g35670	HORVU1Hr1G045110, HORVU2Hr1G022260, HORVU2Hr1G118640
OG0000526	AT1G13260, AT1G25560, AT1G68840, AT3G25730	LOC_Os01g04750, LOC_Os01g49830, LOC_Os05g47650	HORVU1Hr1G082670, HORVU3Hr1G010060, HORVU3Hr1G010100, HORVU3Hr1G064640, HORVU4Hr1G082090
OG0000527	AT1G13940, AT1G26620, AT1G69360	LOC_Os03g55130, LOC_Os12g38870	HORVU0Hr1G027660, HORVU0Hr1G030810, HORVU0Hr1G030820, HORVU5Hr1G020050, HORVU5Hr1G088280, HORVU5Hr1G096780, HORVU5Hr1G096790
OG0000528	AT1G14700, AT2G01890, AT3G17790	LOC_Os03g13540, LOC_Os10g02750, LOC_Os11g34710, LOC_Os11g34720	HORVU2Hr1G029070, HORVU2Hr1G088170, HORVU4Hr1G064340, HORVU4Hr1G064360, HORVU4Hr1G064380
OG0000529	AT1G17150, AT1G43080, AT1G43090, AT1G43100, AT1G78400, AT2G15450, AT2G15460, AT2G15470, AT2G26620, AT2G33160, AT2G40310, AT4G13760	NA	NA
OG0000530	AT1G17550, AT1G72770, AT4G26080, AT5G57050	LOC_Os01g40094, LOC_Os05g46040, LOC_Os05g51510	HORVU1Hr1G080290, HORVU1Hr1G094840, HORVU3Hr1G050340, HORVU3Hr1G067380, HORVU7Hr1G029040
OG0000531	AT1G19180, AT1G74950	LOC_Os03g08320, LOC_Os03g08330, LOC_Os03g28940, LOC_Os07g42370, LOC_Os09g26780, LOC_Os10g25290	HORVU2Hr1G031310, HORVU4Hr1G076840, HORVU5Hr1G062290, HORVU7Hr1G041270
OG0000532	AT1G22740, AT1G52280, AT3G18820	LOC_Os01g12730, LOC_Os01g51700, LOC_Os05g44050, LOC_Os05g46000	HORVU1Hr1G076530, HORVU1Hr1G080330, HORVU3Hr1G030910, HORVU3Hr1G067530, HORVU3Hr1G071820
OG0000533	AT1G22990, AT1G71050, AT4G39700	LOC_Os01g32330, LOC_Os03g26650, LOC_Os08g31140, LOC_Os09g20000	HORVU2Hr1G029270, HORVU3Hr1G049780, HORVU4Hr1G017070, HORVU5Hr1G057730, HORVU5Hr1G069380
OG0000534	AT1G23260, AT1G70660, AT2G36060	LOC_Os03g50440, LOC_Os04g58800, LOC_Os09g12570, LOC_Os12g41220	HORVU0Hr1G025900, HORVU4Hr1G007560, HORVU5Hr1G013170, HORVU5Hr1G013180, HORVU5Hr1G054080
OG0000535	AT1G26945	LOC_Os02g51320, LOC_Os03g07540, LOC_Os04g54900, LOC_Os06g12210, LOC_Os10g26410, LOC_Os10g26460, LOC_Os11g39000	HORVU2Hr1G115240, HORVU4Hr1G075250, HORVU4Hr1G075340, HORVU7Hr1G038060
OG0000536	AT1G28395, AT1G70350, AT2G20585	LOC_Os01g13720, LOC_Os01g53620, LOC_Os01g55020	HORVU2Hr1G021900, HORVU2Hr1G046500, HORVU3Hr1G070070, HORVU3Hr1G070090, HORVU3Hr1G072420, HORVU6Hr1G000170
OG0000537	AT1G31760, AT2G14880, AT2G35605, AT4G34290	LOC_Os02g03730, LOC_Os03g55310, LOC_Os12g32280	HORVU1Hr1G029820, HORVU5Hr1G028290, HORVU5Hr1G097070, HORVU6Hr1G015440, HORVU7Hr1G066740
OG0000538	AT1G31812	LOC_Os06g02490, LOC_Os08g06550	HORVU2Hr1G030580, HORVU4Hr1G064920, HORVU5Hr1G025280, HORVU5Hr1G052670, HORVU5Hr1G052690, HORVU6Hr1G016280, HORVU6Hr1G028880, HORVU7Hr1G008320, HORVU7Hr1G094480
OG0000539	AT1G32120, AT1G50750, AT1G50790, AT1G50820, AT1G50830, AT1G51538, AT4G16050, AT5G18510	LOC_Os03g36760, LOC_Os03g36830, LOC_Os12g15450	HORVU1Hr1G057150
OG0000540	AT1G32580, AT2G35240	LOC_Os04g51280, LOC_Os06g02600	HORVU0Hr1G032330, HORVU2Hr1G101720, HORVU5Hr1G072150, HORVU5Hr1G072190, HORVU6Hr1G002030, HORVU7Hr1G008790, HORVU7Hr1G008810, HORVU7Hr1G008880
OG0000541	AT1G34490, AT1G34500, AT1G34520, AT3G51970, AT5G51420, AT5G55320, AT5G55330, AT5G55340, AT5G55350, AT5G55360, AT5G55370, AT5G55380	NA	NA
OG0000542	AT1G47620, AT1G57750, AT1G65340, AT2G21910, AT2G23180, AT4G32170, AT4G39480, AT4G39490, AT4G39500, AT4G39510, AT5G02900, AT5G52320	NA	NA
OG0000543	AT1G51210, AT1G73880	LOC_Os04g55680, LOC_Os06g17020, LOC_Os06g17120, LOC_Os06g17140, LOC_Os06g17250, LOC_Os08g38110, LOC_Os08g38160	HORVU2Hr1G028560, HORVU7Hr1G065180, HORVU7Hr1G121070
OG0000544	AT1G53310, AT2G42600, AT3G14940	LOC_Os01g11054, LOC_Os01g55350, LOC_Os02g14770, LOC_Os08g27840, LOC_Os09g14670	HORVU3Hr1G029200, HORVU3Hr1G073020, HORVU5Hr1G055350, HORVU6Hr1G048410
OG0000545	AT1G54400, AT2G27140, AT5G20970	LOC_Os03g06170, LOC_Os03g45340, LOC_Os10g30162	HORVU4Hr1G002290, HORVU4Hr1G072680, HORVU4Hr1G072700, HORVU4Hr1G072770, HORVU5Hr1G006570, HORVU5Hr1G006670
OG0000546	AT1G61720	LOC_Os04g53780, LOC_Os04g53800, LOC_Os04g53810, LOC_Os04g53830, LOC_Os04g53850, LOC_Os04g53920	HORVU2Hr1G108110, HORVU2Hr1G108180, HORVU2Hr1G108250, HORVU2Hr1G108260, HORVU2Hr1G123890
OG0000547	AT1G62770, AT2G01610, AT3G47380, AT4G12390, AT4G25250, AT4G25260, AT5G62350, AT5G62360	LOC_Os04g01570, LOC_Os06g49760, LOC_Os08g24160	HORVU7Hr1G095080
OG0000548	AT1G65880, AT1G65890, AT1G66120, AT1G68270	LOC_Os03g03790, LOC_Os09g38350	HORVU2Hr1G125420, HORVU3Hr1G115740, HORVU4Hr1G082470, HORVU5Hr1G088230, HORVU5Hr1G088260, HORVU5Hr1G089100
OG0000549	AT1G67250, AT5G38650	LOC_Os02g55640, LOC_Os02g55720, LOC_Os03g38720, LOC_Os09g14590	HORVU3Hr1G025650, HORVU3Hr1G025710, HORVU3Hr1G069630, HORVU4Hr1G082980, HORVU5Hr1G004790, HORVU6Hr1G086960
OG0000550	AT1G78810	LOC_Os01g55420, LOC_Os06g06014	HORVU1Hr1G017760, HORVU1Hr1G018590, HORVU2Hr1G112110, HORVU3Hr1G068740, HORVU4Hr1G060420, HORVU6Hr1G020290, HORVU7Hr1G022850, HORVU7Hr1G022940, HORVU7Hr1G084170
OG0000551	AT1G79110, AT3G12920, AT4G19700, AT5G45100	LOC_Os03g46570, LOC_Os04g32980	HORVU4Hr1G003180, HORVU5Hr1G121140, HORVU6Hr1G021880, HORVU6Hr1G021960, HORVU7Hr1G100520, HORVU7Hr1G100540
OG0000552	AT2G11890	LOC_Os08g20400	HORVU0Hr1G018410, HORVU0Hr1G018430, HORVU0Hr1G018450, HORVU1Hr1G041410, HORVU3Hr1G022300, HORVU5Hr1G022020, HORVU6Hr1G030480, HORVU6Hr1G050070, HORVU7Hr1G022210, HORVU7Hr1G084740
OG0000553	AT2G15130, AT2G15220	LOC_Os10g34910, LOC_Os10g34920, LOC_Os10g34930	HORVU1Hr1G043910, HORVU1Hr1G043920, HORVU1Hr1G043980, HORVU1Hr1G044000, HORVU1Hr1G093910, HORVU6Hr1G013710, HORVU6Hr1G069320
OG0000554	AT2G18620, AT2G18640, AT2G23800, AT3G14510, AT3G14530, AT3G14550, AT3G20160, AT3G29430, AT3G32040, AT4G36810	LOC_Os07g39270	HORVU2Hr1G036800
OG0000555	AT2G24790, AT3G02380, AT5G15840, AT5G15850, AT5G24930, AT5G57660	LOC_Os02g39710, LOC_Os04g42020, LOC_Os06g16370	HORVU2Hr1G085910, HORVU6Hr1G056000, HORVU7Hr1G043030
OG0000556	AT2G25630, AT2G44450, AT3G60130, AT5G42260, AT5G44640	LOC_Os04g39840, LOC_Os04g39864, LOC_Os04g39880, LOC_Os04g39900	HORVU2Hr1G082150, HORVU2Hr1G082170, HORVU2Hr1G115090
OG0000557	AT2G27130, AT3G43720	LOC_Os01g59870, LOC_Os03g20760, LOC_Os05g41030, LOC_Os07g07870	HORVU0Hr1G025850, HORVU1Hr1G068830, HORVU3Hr1G079800, HORVU4Hr1G025930, HORVU4Hr1G051700, HORVU7Hr1G091960
OG0000558	AT2G27690	LOC_Os01g63930, LOC_Os05g37250, LOC_Os11g05380, LOC_Os12g05440	HORVU1Hr1G073700, HORVU2Hr1G117080, HORVU2Hr1G117140, HORVU2Hr1G117150, HORVU3Hr1G084450, HORVU4Hr1G025180, HORVU5Hr1G042030
OG0000559	AT2G37180, AT3G53420	LOC_Os02g41860, LOC_Os04g44060, LOC_Os07g26630, LOC_Os07g26660, LOC_Os07g26690	HORVU0Hr1G014490, HORVU2Hr1G038740, HORVU2Hr1G089940, HORVU5Hr1G027240, HORVU5Hr1G029550
OG0000560	AT2G41730, AT3G27355, AT5G24640, AT5G40690	LOC_Os05g23130	HORVU0Hr1G018980, HORVU2Hr1G123290, HORVU3Hr1G113050, HORVU4Hr1G000630, HORVU5Hr1G017320, HORVU5Hr1G072670, HORVU7Hr1G073530
OG0000561	AT3G02470, AT3G25570, AT5G15950	LOC_Os02g39790, LOC_Os02g39795, LOC_Os04g42090, LOC_Os04g42095, LOC_Os09g25620, LOC_Os09g25625	HORVU2Hr1G086140, HORVU5Hr1G064040, HORVU6Hr1G056110
OG0000562	AT3G02520, AT5G38480	LOC_Os02g36974, LOC_Os03g50290, LOC_Os04g38870, LOC_Os08g33370, LOC_Os11g34450	HORVU0Hr1G004990, HORVU2Hr1G080630, HORVU3Hr1G010530, HORVU4Hr1G007370, HORVU4Hr1G043300
OG0000563	AT3G04060, AT3G29035, AT5G18270, AT5G39610	LOC_Os01g01470, LOC_Os01g29840, LOC_Os07g48550	HORVU2Hr1G017350, HORVU2Hr1G017370, HORVU2Hr1G017380, HORVU2Hr1G017400, HORVU3Hr1G014090
OG0000564	AT3G12145, AT5G06860, AT5G06870	LOC_Os05g01370, LOC_Os05g01380, LOC_Os05g01430, LOC_Os05g01444	HORVU1Hr1G002410, HORVU2Hr1G106620, HORVU3Hr1G098610, HORVU3Hr1G098730, HORVU3Hr1G098790
OG0000565	AT3G12550, AT3G48670, AT4G01780	LOC_Os01g03570, LOC_Os01g44230, LOC_Os03g39910	HORVU1Hr1G022000, HORVU2Hr1G060440, HORVU3Hr1G054120, HORVU3Hr1G055420, HORVU4Hr1G022020, HORVU7Hr1G115180
OG0000566	AT4G04220	LOC_Os02g06600, LOC_Os08g16580, LOC_Os10g33060, LOC_Os10g33080, LOC_Os10g38450	HORVU1Hr1G015810, HORVU4Hr1G088570, HORVU4Hr1G088580, HORVU4Hr1G088600, HORVU6Hr1G026030, HORVU7Hr1G120130
OG0000567	AT4G13320	LOC_Os02g21960, LOC_Os06g25820, LOC_Os07g15520, LOC_Os09g06200, LOC_Os11g31810	HORVU1Hr1G034900, HORVU3Hr1G045720, HORVU4Hr1G017930, HORVU4Hr1G044940, HORVU6Hr1G043290, HORVU6Hr1G060270
OG0000568	AT4G14750	LOC_Os03g06570, LOC_Os03g43580, LOC_Os10g28420, LOC_Os12g41160	HORVU2Hr1G106540, HORVU2Hr1G106550, HORVU4Hr1G056380, HORVU4Hr1G073480, HORVU5Hr1G093430, HORVU5Hr1G124950, HORVU6Hr1G003870
OG0000569	AT4G19080, AT4G19090, AT5G45460, AT5G45470, AT5G45480, AT5G45530, AT5G45540	LOC_Os01g58500, LOC_Os01g72380, LOC_Os11g42030, LOC_Os11g42080	HORVU1Hr1G061310
OG0000570	AT4G20880, AT5G44350	LOC_Os03g45930, LOC_Os12g43350	HORVU0Hr1G009780, HORVU0Hr1G014060, HORVU0Hr1G029600, HORVU2Hr1G002380, HORVU2Hr1G014600, HORVU4Hr1G002630, HORVU4Hr1G002670, HORVU5Hr1G005530
OG0000571	AT4G33280	LOC_Os03g42420, LOC_Os03g42430, LOC_Os12g40090, LOC_Os12g40120	HORVU4Hr1G012060, HORVU4Hr1G012170, HORVU4Hr1G014280, HORVU4Hr1G014290, HORVU5Hr1G017450, HORVU5Hr1G017820, HORVU5Hr1G018020
OG0000572	AT4G38540, AT5G05320	LOC_Os03g05840, LOC_Os03g05880, LOC_Os03g05900, LOC_Os03g05910, LOC_Os03g05920	HORVU3Hr1G093840, HORVU3Hr1G099270, HORVU4Hr1G072310, HORVU4Hr1G072320, HORVU4Hr1G072360
OG0000573	AT5G26170	LOC_Os01g09100, LOC_Os01g40260, LOC_Os01g51690, LOC_Os05g09020, LOC_Os05g46020	HORVU0Hr1G001430, HORVU1Hr1G027700, HORVU1Hr1G080300, HORVU3Hr1G020140, HORVU3Hr1G050590, HORVU3Hr1G067510
OG0000574	AT5G47550	LOC_Os03g11170, LOC_Os03g11180, LOC_Os03g31510, LOC_Os09g08100	HORVU2Hr1G124660, HORVU2Hr1G124690, HORVU2Hr1G124720, HORVU3Hr1G070020, HORVU4Hr1G069140, HORVU4Hr1G069150, HORVU7Hr1G081260
OG0000575	ATCG00650	LOC_Os06g39716, LOC_Os08g15308, LOC_Os10g21312	HORVU0Hr1G026130, HORVU0Hr1G029880, HORVU0Hr1G033480, HORVU0Hr1G037610, HORVU5Hr1G065080, HORVU6Hr1G049360, HORVU6Hr1G073720, HORVU7Hr1G065900
OG0000576	NA	NA	HORVU1Hr1G005490, HORVU3Hr1G026820, HORVU3Hr1G033990, HORVU3Hr1G113990, HORVU3Hr1G114060, HORVU4Hr1G023290, HORVU4Hr1G088230, HORVU4Hr1G088240, HORVU6Hr1G086140, HORVU7Hr1G030610, HORVU7Hr1G030620, HORVU7Hr1G078070
OG0000577	NA	NA	HORVU0Hr1G025560, HORVU1Hr1G014340, HORVU1Hr1G015380, HORVU1Hr1G026690, HORVU2Hr1G073570, HORVU2Hr1G117190, HORVU3Hr1G077300, HORVU4Hr1G020430, HORVU5Hr1G089420, HORVU6Hr1G045920, HORVU7Hr1G041930, HORVU7Hr1G086860
OG0000578	NA	LOC_Os03g41780, LOC_Os04g20140, LOC_Os05g28920, LOC_Os08g26650, LOC_Os10g22160	HORVU1Hr1G016390, HORVU1Hr1G061320, HORVU2Hr1G077860, HORVU3Hr1G052720, HORVU4Hr1G043190, HORVU5Hr1G095870, HORVU7Hr1G043390
OG0000579	NA	LOC_Os01g31080, LOC_Os04g02130, LOC_Os04g16350, LOC_Os05g16940, LOC_Os06g13290, LOC_Os07g20440, LOC_Os08g21370, LOC_Os08g22014, LOC_Os09g07190, LOC_Os09g07530, LOC_Os10g01210	HORVU1Hr1G028480
OG0000580	NA	LOC_Os07g47800, LOC_Os10g02910, LOC_Os11g39940, LOC_Os11g40360	HORVU1Hr1G042230, HORVU1Hr1G065240, HORVU2Hr1G033640, HORVU3Hr1G018290, HORVU3Hr1G027740, HORVU4Hr1G012600, HORVU4Hr1G030750, HORVU5Hr1G082530
OG0000581	NA	LOC_Os01g61130	HORVU1Hr1G053640, HORVU2Hr1G079850, HORVU2Hr1G098170, HORVU2Hr1G113010, HORVU3Hr1G056700, HORVU4Hr1G022910, HORVU5Hr1G024760, HORVU5Hr1G055870, HORVU5Hr1G087750, HORVU6Hr1G021100, HORVU7Hr1G077480
OG0000582	NA	LOC_Os01g35860, LOC_Os02g27090, LOC_Os03g62810, LOC_Os05g46660	HORVU0Hr1G013550, HORVU1Hr1G059390, HORVU2Hr1G114350, HORVU3Hr1G038820, HORVU3Hr1G094620, HORVU4Hr1G051190, HORVU5Hr1G083140, HORVU5Hr1G083160
OG0000583	NA	LOC_Os07g31620	HORVU0Hr1G002180, HORVU1Hr1G088710, HORVU1Hr1G091680, HORVU2Hr1G044630, HORVU3Hr1G028490, HORVU3Hr1G036810, HORVU3Hr1G077920, HORVU4Hr1G053230, HORVU6Hr1G039150, HORVU6Hr1G043440, HORVU7Hr1G070240
OG0000584	NA	LOC_Os03g15970, LOC_Os04g46210, LOC_Os12g09330	HORVU2Hr1G052830, HORVU2Hr1G069690, HORVU3Hr1G063200, HORVU4Hr1G063380, HORVU5Hr1G032460, HORVU5Hr1G049830, HORVU6Hr1G028530, HORVU7Hr1G055960, HORVU7Hr1G106930
OG0000585	NA	LOC_Os01g47100, LOC_Os01g47180, LOC_Os01g53580, LOC_Os01g53590, LOC_Os04g14810, LOC_Os07g02150, LOC_Os07g02170, LOC_Os07g02180	HORVU0Hr1G006750, HORVU2Hr1G063530, HORVU3Hr1G069990, HORVU7Hr1G071770
OG0000586	NA	NA	HORVU1Hr1G019870, HORVU1Hr1G019900, HORVU2Hr1G069010, HORVU2Hr1G111450, HORVU3Hr1G036570, HORVU3Hr1G106690, HORVU3Hr1G108400, HORVU4Hr1G013670, HORVU5Hr1G029900, HORVU6Hr1G012520, HORVU7Hr1G016140, HORVU7Hr1G096590
OG0000587	NA	LOC_Os06g45620, LOC_Os11g01400, LOC_Os11g09820, LOC_Os11g09940, LOC_Os12g01410, LOC_Os12g09190	HORVU0Hr1G040280, HORVU5Hr1G001550, HORVU5Hr1G001560, HORVU5Hr1G006410, HORVU5Hr1G028270, HORVU7Hr1G119230
OG0000588	NA	LOC_Os04g24340, LOC_Os04g24460	HORVU0Hr1G007470, HORVU1Hr1G000450, HORVU1Hr1G000470, HORVU2Hr1G114220, HORVU3Hr1G117400, HORVU3Hr1G117450, HORVU3Hr1G117550, HORVU3Hr1G117580, HORVU3Hr1G117600, HORVU3Hr1G117630
OG0000589	NA	LOC_Os03g04630, LOC_Os03g04640, LOC_Os03g04650, LOC_Os03g04660	HORVU2Hr1G000430, HORVU2Hr1G001150, HORVU2Hr1G001160, HORVU3Hr1G011830, HORVU3Hr1G105120, HORVU3Hr1G110180, HORVU4Hr1G083930, HORVU4Hr1G083940
OG0000590	AT1G01360, AT4G01026, AT4G27920, AT5G53160	LOC_Os02g15640, LOC_Os05g12260, LOC_Os06g33480, LOC_Os06g33640, LOC_Os06g33690	HORVU0Hr1G032390, HORVU7Hr1G079270
OG0000591	AT1G02030, AT2G45120, AT3G60580	LOC_Os02g44130, LOC_Os04g46680, LOC_Os10g40660	HORVU0Hr1G030680, HORVU1Hr1G054170, HORVU2Hr1G097410, HORVU2Hr1G097440, HORVU6Hr1G063280
OG0000592	AT1G02550, AT1G10770, AT1G23350, AT1G70540, AT2G47340, AT3G36659	LOC_Os11g45220, LOC_Os12g37480	HORVU1Hr1G029910, HORVU4Hr1G029460, HORVU5Hr1G022980
OG0000593	AT1G03670, AT4G03440, AT4G03450, AT4G03460, AT4G03470, AT4G03480, AT4G03490, AT4G03500, AT4G05040, AT4G14390, AT4G14400	NA	NA
OG0000594	AT1G04250, AT3G04730, AT3G23050, AT4G14550	LOC_Os03g43400, LOC_Os03g53150, LOC_Os12g40890	HORVU5Hr1G014300, HORVU5Hr1G093580, HORVU5Hr1G094220, HORVU5Hr1G094270
OG0000595	AT1G04270, AT1G33850, AT5G09490, AT5G09500, AT5G09510, AT5G43640	LOC_Os03g58430, LOC_Os07g08660	HORVU2Hr1G057430, HORVU3Hr1G031450, HORVU7Hr1G066360
OG0000596	AT1G04580, AT2G27150, AT3G43600, AT5G20960	LOC_Os03g57680, LOC_Os03g57690, LOC_Os07g18120, LOC_Os10g04860	HORVU2Hr1G057960, HORVU5Hr1G103890, HORVU7Hr1G114000
OG0000597	AT1G05575, AT2G31945	LOC_Os02g53410, LOC_Os06g10530, LOC_Os09g27410	HORVU3Hr1G073280, HORVU5Hr1G066860, HORVU5Hr1G066920, HORVU5Hr1G066950, HORVU6Hr1G078950, HORVU7Hr1G035010
OG0000598	AT1G06180, AT2G31180	LOC_Os02g41510, LOC_Os04g43680, LOC_Os10g33810	HORVU1Hr1G041280, HORVU2Hr1G089310, HORVU6Hr1G058580, HORVU6Hr1G058620, HORVU6Hr1G058630, HORVU6Hr1G058640
OG0000599	AT1G06760, AT2G18050, AT2G30620	LOC_Os03g58470, LOC_Os04g18090, LOC_Os07g08710	HORVU2Hr1G094390, HORVU2Hr1G094400, HORVU5Hr1G106550, HORVU5Hr1G106610, HORVU5Hr1G106730
OG0000600	AT1G07410, AT1G09630	LOC_Os01g62950, LOC_Os03g60870, LOC_Os03g62600, LOC_Os05g01480, LOC_Os05g20050	HORVU1Hr1G001920, HORVU1Hr1G033390, HORVU3Hr1G085710, HORVU5Hr1G114250
OG0000601	AT1G07570, AT2G28930, AT5G02290	LOC_Os01g74200, LOC_Os03g16740, LOC_Os03g60710, LOC_Os05g02020	HORVU1Hr1G004590, HORVU3Hr1G115860, HORVU4Hr1G059750, HORVU5Hr1G113300
OG0000602	AT1G08040, AT1G67850, AT2G28310	LOC_Os01g68260, LOC_Os01g73970, LOC_Os02g19510, LOC_Os05g01760	HORVU0Hr1G031960, HORVU1Hr1G003600, HORVU3Hr1G092590, HORVU3Hr1G114290
OG0000603	AT1G08080, AT2G28210	LOC_Os08g32750, LOC_Os08g32780, LOC_Os08g32840, LOC_Os08g36630, LOC_Os08g36680	HORVU7Hr1G020190, HORVU7Hr1G020370, HORVU7Hr1G111510, HORVU7Hr1G117880
OG0000604	AT1G08390	LOC_Os03g47990	HORVU1Hr1G013540, HORVU2Hr1G008010, HORVU3Hr1G016470, HORVU3Hr1G016480, HORVU3Hr1G105740, HORVU4Hr1G004130, HORVU4Hr1G063680, HORVU5Hr1G008040, HORVU7Hr1G043610
OG0000605	AT1G08650, AT3G04530	LOC_Os02g41580, LOC_Os02g56310, LOC_Os04g43710	HORVU2Hr1G058580, HORVU4Hr1G045160, HORVU5Hr1G037500, HORVU6Hr1G058780, HORVU6Hr1G067760, HORVU7Hr1G001420
OG0000606	AT1G13470, AT1G13480, AT1G13490, AT1G13500, AT1G13510, AT1G13520, AT1G13530, AT1G13540, AT1G13550	LOC_Os08g31880, LOC_Os08g31890	NA
OG0000607	AT1G14440, AT1G75240, AT2G02540, AT4G24660, AT5G65410	LOC_Os08g37400, LOC_Os09g29130, LOC_Os11g13930, LOC_Os12g10630	HORVU4Hr1G015250, HORVU5Hr1G069730
OG0000608	AT1G15690	LOC_Os01g23580, LOC_Os02g09150, LOC_Os02g55890, LOC_Os05g06480, LOC_Os06g08080, LOC_Os06g43660	HORVU1Hr1G023100, HORVU1Hr1G061140, HORVU7Hr1G028910, HORVU7Hr1G115540
OG0000609	AT1G17147, AT1G78410	LOC_Os01g46440, LOC_Os02g15280, LOC_Os02g15290, LOC_Os05g12090, LOC_Os06g33970	HORVU1Hr1G090460, HORVU4Hr1G076660, HORVU7Hr1G024660, HORVU7Hr1G079600
OG0000610	AT1G18650, AT5G08000, AT5G61130	LOC_Os01g55820, LOC_Os03g54910, LOC_Os07g40940	HORVU2Hr1G033470, HORVU2Hr1G036700, HORVU3Hr1G074010, HORVU4Hr1G028360, HORVU5Hr1G096090
OG0000611	AT1G22510, AT1G72175	NA	HORVU2Hr1G119850, HORVU3Hr1G021400, HORVU3Hr1G021420, HORVU3Hr1G111110, HORVU3Hr1G111250, HORVU5Hr1G013700, HORVU6Hr1G006190, HORVU6Hr1G006210, HORVU7Hr1G005350
OG0000612	AT1G22520, AT1G72170	LOC_Os03g62420	HORVU1Hr1G082060, HORVU2Hr1G026990, HORVU4Hr1G033820, HORVU5Hr1G047440, HORVU5Hr1G119340, HORVU6Hr1G021240, HORVU6Hr1G023460, HORVU7Hr1G088170
OG0000613	AT1G22985, AT1G71130, AT4G11140, AT4G23750, AT4G27950, AT5G53290	LOC_Os01g12440, LOC_Os01g46870, LOC_Os06g06540	HORVU3Hr1G030310, HORVU3Hr1G059250
OG0000614	AT1G23750, AT4G28440	LOC_Os01g13700, LOC_Os01g55030, LOC_Os05g01050, LOC_Os05g15520, LOC_Os06g01370	HORVU1Hr1G000080, HORVU3Hr1G072410, HORVU3Hr1G072460, HORVU7Hr1G000480
OG0000615	AT1G27380, AT5G16490	LOC_Os01g68890, LOC_Os03g63060, LOC_Os06g45770, LOC_Os09g36510, LOC_Os11g28310, LOC_Os11g37400	HORVU3Hr1G093570, HORVU3Hr1G093780, HORVU5Hr1G121080
OG0000616	AT1G27940, AT1G28010, AT3G28345, AT3G28360, AT3G28380, AT3G28390, AT3G28415	LOC_Os02g09720, LOC_Os04g40570	HORVU2Hr1G083130, HORVU6Hr1G035040
OG0000617	AT1G28190, AT5G12340	LOC_Os01g72360, LOC_Os03g24100, LOC_Os05g31970, LOC_Os07g46510, LOC_Os11g33050	HORVU1Hr1G056820, HORVU2Hr1G022800, HORVU3Hr1G108630, HORVU7Hr1G083850
OG0000618	AT1G28360, AT1G53170, AT3G15210	LOC_Os01g58420, LOC_Os05g41760, LOC_Os05g41780, LOC_Os08g07700	HORVU0Hr1G007050, HORVU1Hr1G067110, HORVU1Hr1G067160, HORVU3Hr1G078150
OG0000619	AT1G29140, AT4G08685, AT4G18596, AT5G45880	LOC_Os04g32680, LOC_Os05g13340, LOC_Os06g36240, LOC_Os09g39950, LOC_Os10g22590	HORVU1Hr1G091020, HORVU6Hr1G073980
OG0000620	AT1G30040, AT1G78440, AT2G34555	LOC_Os01g55240, LOC_Os05g43880, LOC_Os05g48700	HORVU1Hr1G029520, HORVU1Hr1G076730, HORVU1Hr1G086710, HORVU1Hr1G086810, HORVU3Hr1G072810
OG0000621	AT1G30500, AT1G54160, AT2G34720, AT3G14020	LOC_Os03g07880, LOC_Os03g29760, LOC_Os08g09690, LOC_Os12g41880	HORVU0Hr1G010230, HORVU4Hr1G075830, HORVU5Hr1G010600
OG0000622	AT1G33040, AT3G12390, AT4G10480, AT5G13850	LOC_Os01g71230, LOC_Os03g02960, LOC_Os05g31000	HORVU1Hr1G057970, HORVU2Hr1G015260, HORVU3Hr1G102520, HORVU4Hr1G084900
OG0000623	AT1G43160, AT2G47520	LOC_Os01g21120, LOC_Os02g34260, LOC_Os02g34270, LOC_Os03g22170, LOC_Os04g34970, LOC_Os05g29810, LOC_Os07g47790	HORVU1Hr1G058940, HORVU5Hr1G080790
OG0000624	AT1G48410, AT5G43810	LOC_Os02g45070, LOC_Os02g58490, LOC_Os04g47870, LOC_Os06g39640, LOC_Os07g28850	HORVU3Hr1G021290, HORVU6Hr1G036840, HORVU6Hr1G064910, HORVU6Hr1G094860
OG0000625	AT1G49610, AT1G57690, AT2G39415, AT3G03360, AT3G18150, AT3G28410, AT5G02700, AT5G02910, AT5G02920, AT5G02930, AT5G03100	NA	NA
OG0000626	AT1G50590, AT2G43120, AT3G59220	LOC_Os03g62790, LOC_Os09g31120	HORVU5Hr1G072760, HORVU5Hr1G092220, HORVU5Hr1G120780, HORVU5Hr1G120790, HORVU5Hr1G120800, HORVU5Hr1G120810
OG0000627	AT1G52910, AT3G15480, AT4G27435	LOC_Os04g58160, LOC_Os07g27810, LOC_Os10g35294	HORVU2Hr1G083540, HORVU3Hr1G009130, HORVU3Hr1G092420, HORVU6Hr1G041520, HORVU7Hr1G051440
OG0000628	AT1G53023, AT1G53025	LOC_Os01g13170, LOC_Os01g48580, LOC_Os05g48380, LOC_Os09g12310	HORVU1Hr1G085630, HORVU1Hr1G090980, HORVU2Hr1G062530, HORVU3Hr1G062370, HORVU3Hr1G109730
OG0000629	AT1G54050, AT5G12020, AT5G12030	LOC_Os01g08860, LOC_Os02g12610, LOC_Os02g54140	HORVU3Hr1G020390, HORVU3Hr1G020490, HORVU3Hr1G020500, HORVU3Hr1G020520, HORVU6Hr1G082360
OG0000630	AT1G56120, AT1G56130, AT1G56140, AT1G56145	LOC_Os04g52600, LOC_Os04g52614, LOC_Os04g52630, LOC_Os04g52640, LOC_Os08g10290	HORVU2Hr1G098450, HORVU7Hr1G006940
OG0000631	AT1G66610, AT1G66620, AT1G66630, AT1G66650, AT1G66660, AT5G37870, AT5G37890, AT5G37900, AT5G37910, AT5G37930, AT5G62800	NA	NA
OG0000632	AT1G75390, AT2G18160, AT4G34590	LOC_Os02g03960, LOC_Os06g09250, LOC_Os06g42140, LOC_Os08g26880, LOC_Os09g13570, LOC_Os09g13575	HORVU2Hr1G056940, HORVU5Hr1G054510
OG0000633	AT2G14210, AT3G57230	LOC_Os02g36924, LOC_Os02g49840, LOC_Os04g38770, LOC_Os08g33488	HORVU1Hr1G008290, HORVU1Hr1G008300, HORVU2Hr1G080490, HORVU5Hr1G000370, HORVU7Hr1G023940
OG0000634	AT2G16770, AT4G35040	LOC_Os06g50310	HORVU1Hr1G072090, HORVU5Hr1G005780, HORVU5Hr1G116780, HORVU6Hr1G002780, HORVU7Hr1G097370, HORVU7Hr1G117010, HORVU7Hr1G117020, HORVU7Hr1G117170
OG0000635	AT2G19770, AT4G29340, AT5G56600	LOC_Os06g05880, LOC_Os10g17660, LOC_Os10g17680	HORVU1Hr1G075570, HORVU3Hr1G019670, HORVU3Hr1G070490, HORVU3Hr1G070510, HORVU7Hr1G022570
OG0000636	AT2G21200, AT2G21210, AT4G34800, AT4G38825, AT4G38840, AT5G18010, AT5G18020, AT5G18030, AT5G18050, AT5G18060, AT5G18080	NA	NA
OG0000637	AT2G23290, AT3G50060, AT4G37260, AT5G67300	LOC_Os02g09480, LOC_Os06g43090, LOC_Os09g01960	HORVU5Hr1G049880, HORVU6Hr1G035470, HORVU7Hr1G116750, HORVU7Hr1G116760
OG0000638	AT2G27310, AT2G36090	LOC_Os02g33240, LOC_Os04g33820, LOC_Os11g05660, LOC_Os12g06030	HORVU2Hr1G073310, HORVU3Hr1G081740, HORVU4Hr1G021710, HORVU5Hr1G040510, HORVU5Hr1G113290
OG0000639	AT2G30140, AT2G30150	LOC_Os01g59100, LOC_Os01g59110, LOC_Os05g41400	HORVU0Hr1G023710, HORVU1Hr1G068130, HORVU3Hr1G078840, HORVU3Hr1G078850, HORVU3Hr1G078860, HORVU7Hr1G039800
OG0000640	AT2G33590, AT2G33600	LOC_Os06g41810, LOC_Os06g41840, LOC_Os08g08500	HORVU7Hr1G093260, HORVU7Hr1G093310, HORVU7Hr1G093360, HORVU7Hr1G093370, HORVU7Hr1G093380, HORVU7Hr1G093430
OG0000641	AT2G37710, AT3G53810, AT4G02410, AT4G02420	LOC_Os07g03780, LOC_Os07g03830, LOC_Os07g03860, LOC_Os07g03880, LOC_Os07g04010, LOC_Os09g09500	HORVU1Hr1G009250
OG0000642	AT2G41010, AT3G56880	LOC_Os01g17050, LOC_Os03g20440, LOC_Os07g48710, LOC_Os11g03660, LOC_Os12g03420	HORVU0Hr1G010810, HORVU0Hr1G039840, HORVU0Hr1G040410, HORVU4Hr1G052140
OG0000643	AT2G41850, AT3G57510	LOC_Os03g59330, LOC_Os07g10680, LOC_Os07g10700, LOC_Os07g10730, LOC_Os07g10740	HORVU1Hr1G013520, HORVU5Hr1G109970, HORVU5Hr1G109980, HORVU7Hr1G034150
OG0000644	AT2G41980, AT3G58040, AT3G61790	LOC_Os01g13370, LOC_Os02g03620, LOC_Os02g19140, LOC_Os05g14860	HORVU1Hr1G033130, HORVU3Hr1G032110, HORVU6Hr1G016120, HORVU7Hr1G082100
OG0000645	AT2G45660, AT4G11880, AT4G22950, AT5G62165	LOC_Os02g01355, LOC_Os03g03100, LOC_Os05g11380, LOC_Os06g01890, LOC_Os10g39130	HORVU1Hr1G051660, HORVU5Hr1G076440
OG0000646	AT3G01600, AT5G14490	LOC_Os02g38130	HORVU0Hr1G038150, HORVU1Hr1G045120, HORVU2Hr1G082650, HORVU4Hr1G017170, HORVU5Hr1G022190, HORVU6Hr1G038560, HORVU6Hr1G053540, HORVU6Hr1G086870
OG0000647	AT3G07930	LOC_Os09g01290	HORVU1Hr1G039340, HORVU2Hr1G020000, HORVU3Hr1G037340, HORVU4Hr1G073770, HORVU5Hr1G097990, HORVU5Hr1G098080, HORVU6Hr1G023820, HORVU6Hr1G023830, HORVU7Hr1G119860
OG0000648	AT3G16240, AT3G47440, AT4G17340, AT5G47450	LOC_Os02g44080, LOC_Os04g46490, LOC_Os06g22960	HORVU0Hr1G032130, HORVU2Hr1G097780, HORVU6Hr1G062980, HORVU7Hr1G081770
OG0000649	AT3G16660, AT3G16670	LOC_Os03g22210, LOC_Os03g22230, LOC_Os07g47750, LOC_Os07g47760	HORVU2Hr1G018900, HORVU2Hr1G018970, HORVU2Hr1G108460, HORVU6Hr1G011330, HORVU7Hr1G032740
OG0000650	AT3G22600, AT4G14815	LOC_Os03g57970, LOC_Os07g07790, LOC_Os07g07860, LOC_Os07g07930	HORVU1Hr1G009490, HORVU1Hr1G009800, HORVU5Hr1G104570, HORVU5Hr1G104600, HORVU5Hr1G104680
OG0000651	AT3G43980, AT3G44010, AT4G33865	LOC_Os03g56241, LOC_Os11g41610, LOC_Os12g32380	HORVU0Hr1G011940, HORVU2Hr1G012080, HORVU4Hr1G037800, HORVU5Hr1G098740, HORVU6Hr1G070770
OG0000652	AT3G47800, AT5G15140	LOC_Os02g36600, LOC_Os03g26430, LOC_Os04g38530, LOC_Os04g38540	HORVU2Hr1G080060, HORVU2Hr1G080070, HORVU2Hr1G080100, HORVU2Hr1G080140, HORVU3Hr1G091280
OG0000653	AT3G55460	LOC_Os02g15310, LOC_Os12g38430	HORVU2Hr1G073490, HORVU4Hr1G003820, HORVU4Hr1G058060, HORVU5Hr1G021180, HORVU6Hr1G034010, HORVU6Hr1G061320, HORVU7Hr1G080760, HORVU7Hr1G118660
OG0000654	AT3G61060	LOC_Os02g45320, LOC_Os03g02550, LOC_Os04g48270, LOC_Os09g35680, LOC_Os10g37830	HORVU1Hr1G048690, HORVU1Hr1G048700, HORVU2Hr1G094960, HORVU5Hr1G080530, HORVU5Hr1G110970
OG0000655	AT4G04480, AT4G22030	LOC_Os02g13190, LOC_Os02g13220, LOC_Os02g13260	HORVU6Hr1G019800, HORVU6Hr1G019820, HORVU6Hr1G019870, HORVU6Hr1G030350, HORVU7Hr1G022380, HORVU7Hr1G038560
OG0000656	AT4G12300, AT4G12310, AT4G12320, AT4G12330, AT4G22690, AT4G22710, AT5G44620	LOC_Os01g50490, LOC_Os08g43440	HORVU3Hr1G013490, HORVU7Hr1G057280
OG0000657	AT4G16670, AT4G17350, AT5G47440	LOC_Os02g44040, LOC_Os10g41060	HORVU0Hr1G027000, HORVU0Hr1G032140, HORVU1Hr1G056150, HORVU4Hr1G088430, HORVU4Hr1G088450, HORVU6Hr1G062990
OG0000658	AT4G25810, AT5G57550, AT5G57560	LOC_Os06g48160, LOC_Os06g48200	HORVU0Hr1G022110, HORVU7Hr1G098260, HORVU7Hr1G098280, HORVU7Hr1G098320, HORVU7Hr1G098330, HORVU7Hr1G098440
OG0000659	AT4G27270	LOC_Os01g57570, LOC_Os05g42190, LOC_Os08g04460	HORVU1Hr1G066240, HORVU2Hr1G064180, HORVU2Hr1G064190, HORVU3Hr1G077250, HORVU4Hr1G059170, HORVU4Hr1G076420, HORVU7Hr1G073130
OG0000660	AT5G45580	LOC_Os02g47190, LOC_Os04g51130	HORVU1Hr1G056580, HORVU2Hr1G102040, HORVU2Hr1G117050, HORVU4Hr1G055210, HORVU6Hr1G010580, HORVU6Hr1G068100, HORVU6Hr1G068140, HORVU7Hr1G118630
OG0000661	AT5G46030	LOC_Os02g04160, LOC_Os06g06270, LOC_Os07g43730	HORVU0Hr1G001570, HORVU0Hr1G023600, HORVU2Hr1G047470, HORVU3Hr1G023650, HORVU6Hr1G066390, HORVU7Hr1G024260, HORVU7Hr1G063420
OG0000662	AT5G46160	LOC_Os12g42180	HORVU0Hr1G007830, HORVU1Hr1G030610, HORVU2Hr1G047730, HORVU2Hr1G122020, HORVU4Hr1G039710, HORVU5Hr1G008710, HORVU5Hr1G030840, HORVU5Hr1G030940, HORVU6Hr1G042660
OG0000663	AT5G48540	LOC_Os03g16950, LOC_Os03g16960, LOC_Os03g19840, LOC_Os05g02200, LOC_Os08g04210, LOC_Os08g04230, LOC_Os08g04240, LOC_Os08g04250	HORVU4Hr1G059150, HORVU5Hr1G102900
OG0000664	AT5G54160	LOC_Os08g06100	HORVU1Hr1G003370, HORVU1Hr1G011930, HORVU1Hr1G089620, HORVU2Hr1G119660, HORVU3Hr1G116770, HORVU4Hr1G001250, HORVU6Hr1G000040, HORVU7Hr1G082280, HORVU7Hr1G119480
OG0000665	AT5G60900	LOC_Os04g12540, LOC_Os04g12560, LOC_Os04g12580, LOC_Os04g12600, LOC_Os04g39910, LOC_Os04g39930	HORVU2Hr1G008370, HORVU2Hr1G008390, HORVU3Hr1G095790, HORVU5Hr1G124800
OG0000666	ATCG00170	LOC_Os04g16830	HORVU0Hr1G025020, HORVU0Hr1G032710, HORVU1Hr1G046880, HORVU1Hr1G048070, HORVU2Hr1G121950, HORVU4Hr1G045370, HORVU4Hr1G045380, HORVU4Hr1G071640, HORVU6Hr1G049130
OG0000667	ATCG00590	NA	HORVU0Hr1G027570, HORVU0Hr1G029850, HORVU0Hr1G031380, HORVU0Hr1G032980, HORVU0Hr1G034280, HORVU0Hr1G035200, HORVU4Hr1G079290, HORVU5Hr1G065100, HORVU6Hr1G037190, HORVU6Hr1G049340
OG0000668	ATCG00890, ATCG01250	LOC_Os04g16742, LOC_Os04g16854, LOC_Os07g25004, LOC_Os08g15248	HORVU0Hr1G034720, HORVU5Hr1G032300, HORVU5Hr1G064880, HORVU6Hr1G049510, HORVU7Hr1G076960
OG0000669	NA	NA	HORVU0Hr1G038110, HORVU1Hr1G000800, HORVU1Hr1G038590, HORVU2Hr1G030970, HORVU3Hr1G018010, HORVU3Hr1G065760, HORVU5Hr1G024030, HORVU5Hr1G050590, HORVU5Hr1G123100, HORVU6Hr1G022130, HORVU6Hr1G079980
OG0000670	NA	LOC_Os03g04800, LOC_Os03g52540, LOC_Os04g09700, LOC_Os12g26750	HORVU1Hr1G019170, HORVU1Hr1G026440, HORVU2Hr1G015650, HORVU4Hr1G044710, HORVU5Hr1G079300, HORVU6Hr1G057920, HORVU7Hr1G076660
OG0000671	NA	LOC_Os04g18580, LOC_Os09g13030	HORVU1Hr1G024940, HORVU1Hr1G024970, HORVU2Hr1G034240, HORVU2Hr1G059500, HORVU3Hr1G016190, HORVU3Hr1G024460, HORVU4Hr1G032330, HORVU4Hr1G044350, HORVU6Hr1G057220
OG0000672	NA	LOC_Os03g36330, LOC_Os06g18070, LOC_Os07g16840, LOC_Os12g08430	HORVU1Hr1G030730, HORVU1Hr1G035250, HORVU3Hr1G051180, HORVU4Hr1G020700, HORVU4Hr1G026900, HORVU4Hr1G037660, HORVU6Hr1G043600
OG0000673	NA	NA	HORVU0Hr1G005410, HORVU1Hr1G053780, HORVU1Hr1G053860, HORVU1Hr1G087510, HORVU2Hr1G048200, HORVU2Hr1G101030, HORVU2Hr1G108880, HORVU3Hr1G037370, HORVU5Hr1G096730, HORVU7Hr1G058040, HORVU7Hr1G072130
OG0000674	NA	LOC_Os07g45920, LOC_Os09g25170	HORVU1Hr1G000650, HORVU1Hr1G063920, HORVU2Hr1G003520, HORVU3Hr1G003350, HORVU3Hr1G040960, HORVU4Hr1G050430, HORVU5Hr1G006020, HORVU7Hr1G104470, HORVU7Hr1G119130
OG0000675	NA	LOC_Os01g58830, LOC_Os03g36550, LOC_Os04g45850, LOC_Os06g24530, LOC_Os08g25660, LOC_Os12g15440	HORVU3Hr1G042240, HORVU4Hr1G021860, HORVU4Hr1G021880, HORVU7Hr1G027100, HORVU7Hr1G056900
OG0000676	NA	LOC_Os04g06190, LOC_Os05g27700, LOC_Os07g23620, LOC_Os07g31910, LOC_Os07g39600, LOC_Os09g14270, LOC_Os12g10990, LOC_Os12g17270	HORVU3Hr1G073010, HORVU5Hr1G011790, HORVU7Hr1G068850
OG0000677	NA	LOC_Os01g05590, LOC_Os03g43700, LOC_Os03g62550, LOC_Os05g25974	HORVU4Hr1G023900, HORVU4Hr1G035470, HORVU5Hr1G050170, HORVU6Hr1G034670, HORVU6Hr1G045990, HORVU6Hr1G048790, HORVU7Hr1G062790
OG0000678	NA	LOC_Os01g21400, LOC_Os01g48070, LOC_Os03g08120, LOC_Os04g18300, LOC_Os04g41090, LOC_Os06g11220, LOC_Os06g39280, LOC_Os11g35770, LOC_Os12g12620, LOC_Os12g36020	HORVU6Hr1G045830
OG0000679	NA	LOC_Os04g24310, LOC_Os04g24319, LOC_Os04g24478	HORVU0Hr1G007480, HORVU1Hr1G000340, HORVU1Hr1G000440, HORVU2Hr1G114230, HORVU3Hr1G117440, HORVU3Hr1G117570, HORVU3Hr1G117650, HORVU3Hr1G117660
OG0000680	NA	LOC_Os03g63150, LOC_Os03g63200, LOC_Os03g63220, LOC_Os03g63240	HORVU1Hr1G000900, HORVU1Hr1G002440, HORVU3Hr1G113640, HORVU3Hr1G113690, HORVU3Hr1G113800, HORVU7Hr1G117570, HORVU7Hr1G117690
OG0000681	NA	LOC_Os02g14140, LOC_Os02g19460, LOC_Os02g25850, LOC_Os02g39130, LOC_Os07g07130, LOC_Os08g12790, LOC_Os10g24040, LOC_Os12g16320	HORVU1Hr1G079110, HORVU2Hr1G078020, HORVU4Hr1G029910
OG0000682	NA	LOC_Os01g05640, LOC_Os01g05870, LOC_Os01g05940, LOC_Os01g05960, LOC_Os01g05980	HORVU3Hr1G011710, HORVU5Hr1G041390, HORVU5Hr1G085140, HORVU5Hr1G087090, HORVU6Hr1G005800, HORVU6Hr1G020690
OG0000683	AT1G01470, AT2G46140	LOC_Os01g12580, LOC_Os01g43530, LOC_Os05g50710	HORVU1Hr1G092670, HORVU3Hr1G020120, HORVU3Hr1G030650, HORVU3Hr1G055900, HORVU3Hr1G088830
OG0000684	AT1G01980, AT1G11770, AT1G26380, AT1G26390, AT1G26400, AT1G26420, AT1G30700, AT1G30710, AT4G20830, AT4G20840	NA	NA
OG0000685	AT1G02500, AT3G17390, AT4G01850	LOC_Os01g18860, LOC_Os01g22010, LOC_Os05g04510	HORVU6Hr1G034650, HORVU6Hr1G063540, HORVU6Hr1G063560, HORVU6Hr1G063570
OG0000686	AT1G03300, AT1G11420, AT1G26540, AT2G46840, AT2G47220, AT2G47230, AT3G62300, AT5G23770, AT5G23780, AT5G23800	NA	NA
OG0000687	AT1G04500, AT2G33350	LOC_Os03g04620, LOC_Os10g32900	HORVU1Hr1G039150, HORVU1Hr1G041860, HORVU2Hr1G055130, HORVU4Hr1G037100, HORVU4Hr1G084020, HORVU7Hr1G044380
OG0000688	AT1G05070, AT2G32580	LOC_Os03g56610	HORVU1Hr1G015350, HORVU2Hr1G065490, HORVU3Hr1G088720, HORVU3Hr1G088760, HORVU4Hr1G012180, HORVU5Hr1G099550, HORVU5Hr1G099640
OG0000689	AT1G05210, AT1G05220, AT2G32380	LOC_Os03g44450, LOC_Os07g27430, LOC_Os07g27450	HORVU3Hr1G018080, HORVU5Hr1G105780, HORVU5Hr1G105820, HORVU6Hr1G008670
OG0000690	AT1G05300, AT2G32270, AT3G12750	LOC_Os04g52310, LOC_Os05g39560, LOC_Os07g12890, LOC_Os08g10630	HORVU1Hr1G070460, HORVU2Hr1G025400, HORVU2Hr1G112230
OG0000691	AT1G05650, AT1G05660, AT2G43880, AT2G43890	LOC_Os01g66710, LOC_Os11g14400, LOC_Os11g14410	HORVU3Hr1G090110, HORVU4Hr1G014780, HORVU4Hr1G014790
OG0000692	AT1G09250, AT3G05800	LOC_Os01g14110, LOC_Os03g19780, LOC_Os07g48900	HORVU0Hr1G008050, HORVU0Hr1G029160, HORVU0Hr1G032490, HORVU3Hr1G033500, HORVU3Hr1G033510
OG0000693	AT1G10585, AT1G10586	LOC_Os01g01840, LOC_Os01g01870	HORVU3Hr1G000150, HORVU3Hr1G000160, HORVU3Hr1G000170, HORVU3Hr1G000180, HORVU3Hr1G000280, HORVU4Hr1G087580
OG0000694	AT1G11100, AT1G50410, AT1G61140, AT3G20010	LOC_Os01g57110, LOC_Os04g53720, LOC_Os08g08220	HORVU2Hr1G107870, HORVU3Hr1G076690, HORVU7Hr1G067480
OG0000695	AT1G12550, AT2G45630	LOC_Os04g01600, LOC_Os04g01650, LOC_Os04g01660, LOC_Os04g01674	HORVU2Hr1G005140, HORVU2Hr1G005150, HORVU2Hr1G005210, HORVU2Hr1G005230
OG0000696	AT1G12630, AT5G52020	LOC_Os02g45420, LOC_Os04g48330	HORVU0Hr1G036300, HORVU2Hr1G094810, HORVU2Hr1G094820, HORVU4Hr1G085910, HORVU5Hr1G094730, HORVU6Hr1G065430
OG0000697	AT1G13250, AT1G24170, AT1G70090	LOC_Os02g50600, LOC_Os04g44850, LOC_Os06g13760	HORVU0Hr1G005260, HORVU2Hr1G091280, HORVU6Hr1G076820, HORVU7Hr1G040590
OG0000698	AT1G13950, AT1G26630, AT1G69410	LOC_Os03g55150, LOC_Os07g02210, LOC_Os07g40580, LOC_Os12g32240	HORVU2Hr1G034400, HORVU2Hr1G063210, HORVU5Hr1G028360
OG0000699	AT1G14420, AT2G02720, AT3G01270, AT5G15110	LOC_Os02g12300, LOC_Os06g05260, LOC_Os06g05272, LOC_Os06g38510	HORVU6Hr1G038630, HORVU7Hr1G085860
OG0000700	AT1G15680, AT1G49990, AT3G23950, AT3G23970, AT3G26010, AT3G28223, AT3G28280, AT3G28330, AT3G48220, AT4G22430	NA	NA
OG0000701	AT1G16640, AT3G06160, AT3G06220, AT3G53310, AT4G34400, AT5G57720, AT5G60130, AT5G60140, AT5G60142, AT5G66980	NA	NA
OG0000702	AT1G22050, AT1G77870, AT4G24990	LOC_Os02g51500, LOC_Os03g31290, LOC_Os04g32270, LOC_Os06g12020	HORVU2Hr1G070670, HORVU6Hr1G075180, HORVU7Hr1G037480
OG0000703	AT1G22160, AT1G78020, AT4G39795	LOC_Os02g51550, LOC_Os06g11980, LOC_Os08g31510, LOC_Os09g20240	HORVU5Hr1G057840, HORVU6Hr1G075130, HORVU7Hr1G037410
OG0000704	AT1G28220, AT1G28230, AT2G33750	LOC_Os09g29210, LOC_Os09g29239	HORVU5Hr1G069880, HORVU5Hr1G069910, HORVU5Hr1G069920, HORVU5Hr1G069960, HORVU5Hr1G104050
OG0000705	AT1G35710, AT4G08850	LOC_Os10g02990, LOC_Os10g03050	HORVU0Hr1G000020, HORVU1Hr1G000560, HORVU1Hr1G000660, HORVU1Hr1G009080, HORVU1Hr1G009600, HORVU1Hr1G015210
OG0000706	AT1G36240, AT1G77940, AT3G18740	LOC_Os01g16890, LOC_Os01g59730, LOC_Os05g41110	HORVU0Hr1G023290, HORVU1Hr1G068640, HORVU3Hr1G038950, HORVU7Hr1G110660
OG0000707	AT1G49000, AT3G18560	LOC_Os01g42130, LOC_Os02g48150, LOC_Os06g30400, LOC_Os12g04870	HORVU0Hr1G020320, HORVU1Hr1G093500, HORVU3Hr1G052960, HORVU3Hr1G057740
OG0000708	AT1G56010, AT3G12977	LOC_Os06g46270, LOC_Os08g10080, LOC_Os12g41680	HORVU2Hr1G103930, HORVU5Hr1G011650, HORVU7Hr1G072670, HORVU7Hr1G106480, HORVU7Hr1G106660
OG0000709	AT1G58380, AT1G58684, AT1G58983, AT1G59359, AT2G41840, AT3G57490	LOC_Os03g59310, LOC_Os07g10660	HORVU3Hr1G086050, HORVU5Hr1G109910
OG0000710	AT1G62040, AT3G15580	LOC_Os02g32700, LOC_Os04g53240, LOC_Os07g32800, LOC_Os08g09240, LOC_Os11g01010	HORVU2Hr1G046860, HORVU2Hr1G103010, HORVU5Hr1G049440
OG0000711	AT1G63840, AT3G61460, AT5G41400	LOC_Os02g45710, LOC_Os04g49000	HORVU0Hr1G005330, HORVU5Hr1G067200, HORVU6Hr1G066050, HORVU7Hr1G002690, HORVU7Hr1G002750
OG0000712	AT1G73100, AT5G04940	LOC_Os01g59620, LOC_Os05g41172, LOC_Os11g03700	HORVU0Hr1G001190, HORVU1Hr1G068460, HORVU1Hr1G079800, HORVU3Hr1G079440, HORVU5Hr1G045170
OG0000713	AT1G73700, AT2G34360, AT5G52450	LOC_Os06g29844, LOC_Os06g29994, LOC_Os10g11354	HORVU1Hr1G080850, HORVU7Hr1G047070, HORVU7Hr1G047080, HORVU7Hr1G121100
OG0000714	AT1G74280, AT1G74290, AT1G74300, AT2G36290	LOC_Os02g32970, LOC_Os04g33590, LOC_Os04g33600	HORVU1Hr1G074380, HORVU2Hr1G072830, HORVU6Hr1G033060
OG0000715	AT1G76680, AT1G76690	LOC_Os06g11240, LOC_Os06g11290	HORVU1Hr1G001850, HORVU1Hr1G001950, HORVU1Hr1G001960, HORVU2Hr1G077220, HORVU4Hr1G086050, HORVU7Hr1G036060
OG0000716	AT1G76750, AT2G21740, AT2G21750, AT4G39340	LOC_Os03g18530, LOC_Os11g06730, LOC_Os12g06970	HORVU4Hr1G020010, HORVU7Hr1G101980, HORVU7Hr1G102010
OG0000717	AT1G80060, AT4G32270, AT5G25340	LOC_Os02g09530	HORVU0Hr1G031620, HORVU2Hr1G033800, HORVU3Hr1G055950, HORVU4Hr1G051710, HORVU6Hr1G035300, HORVU6Hr1G072340
OG0000718	AT1G80840, AT2G25000, AT4G31800	LOC_Os02g08440, LOC_Os06g44010, LOC_Os09g25070	HORVU5Hr1G065380, HORVU6Hr1G028790, HORVU7Hr1G113830, HORVU7Hr1G113850
OG0000719	AT2G07725, ATMG00210	LOC_Os09g08890	HORVU0Hr1G037650, HORVU1Hr1G037900, HORVU1Hr1G038020, HORVU3Hr1G004690, HORVU4Hr1G059420, HORVU4Hr1G070790, HORVU7Hr1G020160
OG0000720	AT2G14820, AT2G23050, AT4G37590, AT5G67440	LOC_Os03g10800, LOC_Os03g41350, LOC_Os12g39380	HORVU4Hr1G013420, HORVU4Hr1G069760, HORVU5Hr1G018480
OG0000721	AT2G19680, AT4G26210, AT4G29480	LOC_Os01g41610, LOC_Os01g52200, LOC_Os05g45740	HORVU1Hr1G080890, HORVU3Hr1G052370, HORVU3Hr1G068350, HORVU3Hr1G068400
OG0000722	AT2G21400, AT3G51060, AT5G33210, AT5G66350	LOC_Os06g49830, LOC_Os08g43410, LOC_Os09g36160	HORVU5Hr1G081450, HORVU7Hr1G057230, HORVU7Hr1G095030
OG0000723	AT2G21660, AT3G23830, AT4G13850, AT4G39260	LOC_Os01g68790, LOC_Os03g46770, LOC_Os12g43600	HORVU3Hr1G093400, HORVU5Hr1G002150, HORVU6Hr1G055440
OG0000724	AT2G22800, AT2G44910, AT3G60390, AT4G37790	LOC_Os03g12860, LOC_Os04g46350, LOC_Os10g01470	HORVU2Hr1G097940, HORVU3Hr1G000250, HORVU4Hr1G065900
OG0000725	AT2G28400, AT3G45210, AT5G03230, AT5G60680	LOC_Os02g41840, LOC_Os04g43990, LOC_Os10g33990	HORVU0Hr1G005210, HORVU0Hr1G016350, HORVU1Hr1G041890
OG0000726	AT2G29170	LOC_Os04g20070, LOC_Os04g22660, LOC_Os11g25100	HORVU0Hr1G027400, HORVU1Hr1G084560, HORVU1Hr1G086190, HORVU3Hr1G090170, HORVU4Hr1G027230, HORVU5Hr1G007770
OG0000727	AT2G30810, AT3G10185	LOC_Os03g14550, LOC_Os05g31280, LOC_Os06g15620, LOC_Os09g24840, LOC_Os10g02625	HORVU1Hr1G084230, HORVU5Hr1G065670, HORVU7Hr1G042390
OG0000728	AT2G32020, AT2G32030	LOC_Os03g46200, LOC_Os03g46250, LOC_Os03g58010, LOC_Os03g58020, LOC_Os03g58030	HORVU4Hr1G002710, HORVU5Hr1G104690, HORVU5Hr1G104800
OG0000729	AT2G32830, AT3G54700, AT5G43350, AT5G43360, AT5G43370	LOC_Os03g05610, LOC_Os04g10750, LOC_Os08g45000	HORVU4Hr1G080310, HORVU5Hr1G110220
OG0000730	AT2G37600, AT3G53740, AT5G02450	LOC_Os01g62350, LOC_Os05g38520	HORVU1Hr1G072270, HORVU3Hr1G086410, HORVU5Hr1G009600, HORVU5Hr1G009610, HORVU5Hr1G113200
OG0000731	AT2G39300, AT3G55060	LOC_Os03g20580, LOC_Os07g48700	HORVU2Hr1G016990, HORVU2Hr1G114960, HORVU4Hr1G051980, HORVU5Hr1G040670, HORVU5Hr1G086120, HORVU6Hr1G016670
OG0000732	AT2G42740, AT3G58700, AT4G18730, AT5G45775	LOC_Os01g10820, LOC_Os02g14059, LOC_Os05g11710, LOC_Os06g35730	HORVU1Hr1G028820, HORVU3Hr1G026060
OG0000733	AT2G44740, AT5G07450, AT5G61650	LOC_Os02g03294, LOC_Os02g43550, LOC_Os04g46000, LOC_Os10g41430	HORVU1Hr1G055470, HORVU6Hr1G014420, HORVU6Hr1G061870
OG0000734	AT2G45070, AT3G60540, AT5G60460	LOC_Os01g38510, LOC_Os11g01300, LOC_Os12g01260, LOC_Os12g07490	HORVU3Hr1G048610, HORVU4Hr1G025090, HORVU5Hr1G048380
OG0000735	AT2G45160, AT3G60630, AT4G00150	LOC_Os02g44360, LOC_Os02g44370, LOC_Os04g46860, LOC_Os10g40390	HORVU1Hr1G053510, HORVU4Hr1G087700, HORVU6Hr1G063650
OG0000736	AT2G45920, AT3G61390, AT3G61410	LOC_Os06g06450, LOC_Os06g06490, LOC_Os10g40120, LOC_Os10g40490	HORVU1Hr1G053230, HORVU1Hr1G053260, HORVU7Hr1G025780
OG0000737	AT2G46600, AT4G27280, AT5G54490	LOC_Os01g57470, LOC_Os02g03020, LOC_Os06g46950	HORVU3Hr1G077070, HORVU6Hr1G011970, HORVU7Hr1G101740, HORVU7Hr1G101790
OG0000738	AT2G47650, AT3G53520, AT3G62830	LOC_Os01g21320, LOC_Os03g17230, LOC_Os05g29990, LOC_Os07g47700	HORVU1Hr1G058810, HORVU2Hr1G019180, HORVU4Hr1G058500
OG0000739	AT3G04290, AT5G33370	LOC_Os02g40440, LOC_Os04g42860, LOC_Os08g45150, LOC_Os10g32580	HORVU1Hr1G038730, HORVU2Hr1G087830, HORVU5Hr1G068460, HORVU6Hr1G057590
OG0000740	AT3G04720	LOC_Os11g37940, LOC_Os11g37950, LOC_Os11g37960, LOC_Os11g37970	HORVU2Hr1G120530, HORVU3Hr1G113120, HORVU3Hr1G113620, HORVU6Hr1G080540, HORVU6Hr1G092630
OG0000741	AT3G04920, AT5G28060	LOC_Os01g52490, LOC_Os02g13530, LOC_Os06g36160	HORVU1Hr1G044880, HORVU2Hr1G055560, HORVU3Hr1G068610, HORVU6Hr1G044840, HORVU7Hr1G088580
OG0000742	AT3G10985, AT5G01740	LOC_Os03g18770, LOC_Os05g27580, LOC_Os05g27590, LOC_Os07g49114	HORVU2Hr1G015360, HORVU2Hr1G015370, HORVU2Hr1G015410, HORVU4Hr1G054970
OG0000743	AT3G14250, AT3G53690	LOC_Os08g35060, LOC_Os09g25190, LOC_Os09g25220, LOC_Os09g25260	HORVU2Hr1G116300, HORVU5Hr1G065190, HORVU5Hr1G065280, HORVU5Hr1G065300
OG0000744	AT3G16150, AT5G08100	LOC_Os03g40070, LOC_Os04g55710	HORVU1Hr1G082110, HORVU4Hr1G027750, HORVU4Hr1G055950, HORVU4Hr1G055970, HORVU5Hr1G066640, HORVU7Hr1G092960
OG0000745	AT3G19184, AT5G42700	LOC_Os03g08620, LOC_Os06g09420	HORVU2Hr1G027690, HORVU2Hr1G029060, HORVU2Hr1G029110, HORVU5Hr1G117800, HORVU7Hr1G011810, HORVU7Hr1G037040
OG0000746	AT3G20340, AT4G21920	LOC_Os01g58130, LOC_Os01g58140, LOC_Os01g58150, LOC_Os05g41920, LOC_Os07g33280	HORVU3Hr1G077870, HORVU3Hr1G077880, HORVU3Hr1G077890
OG0000747	AT3G22360, AT3G27620	LOC_Os02g21300, LOC_Os02g47200, LOC_Os04g51150, LOC_Os04g51160	HORVU0Hr1G005420, HORVU2Hr1G101980, HORVU2Hr1G101990, HORVU6Hr1G068150
OG0000748	AT3G23130, AT4G17810	LOC_Os02g01090, LOC_Os04g50070, LOC_Os05g20930, LOC_Os07g01180, LOC_Os11g48000	HORVU1Hr1G067270, HORVU2Hr1G064890, HORVU4Hr1G027240
OG0000749	AT3G28960	LOC_Os04g38660, LOC_Os04g38680, LOC_Os06g12320	HORVU2Hr1G069080, HORVU2Hr1G080350, HORVU2Hr1G080390, HORVU2Hr1G080420, HORVU2Hr1G080430, HORVU7Hr1G038300
OG0000750	AT3G29000, AT5G39670	LOC_Os03g59870, LOC_Os04g41540, LOC_Os09g24580, LOC_Os11g04770, LOC_Os11g38780, LOC_Os12g04580	HORVU1Hr1G086900, HORVU5Hr1G066260
OG0000751	AT3G45650, AT3G45660, AT3G45680, AT3G45690, AT3G45700, AT3G45710, AT3G45720	LOC_Os05g27304	HORVU7Hr1G025670, HORVU7Hr1G025680
OG0000752	AT3G46620, AT5G59550	LOC_Os01g74040, LOC_Os05g01940	HORVU1Hr1G004330, HORVU3Hr1G041030, HORVU3Hr1G115000, HORVU4Hr1G073950, HORVU4Hr1G077870, HORVU7Hr1G055010
OG0000753	AT3G47820, AT5G40140, AT5G62560, AT5G65200	LOC_Os06g13080, LOC_Os06g13090, LOC_Os09g21740	HORVU5Hr1G059910, HORVU6Hr1G043090, HORVU7Hr1G039760
OG0000754	AT3G49690, AT5G57620, AT5G65790	LOC_Os02g54520, LOC_Os03g56090, LOC_Os08g15020	HORVU1Hr1G061220, HORVU5Hr1G098540, HORVU6Hr1G083250, HORVU7Hr1G096190
OG0000755	AT3G51950, AT3G63450	LOC_Os03g21140, LOC_Os03g21160, LOC_Os07g48410, LOC_Os11g03220, LOC_Os12g02970	HORVU2Hr1G017490, HORVU4Hr1G023600, HORVU5Hr1G045860
OG0000756	AT3G53980, AT5G05960	LOC_Os01g62980, LOC_Os04g33920, LOC_Os04g33930, LOC_Os05g06780	HORVU2Hr1G073730, HORVU2Hr1G104430, HORVU2Hr1G122320, HORVU7Hr1G102030
OG0000757	AT3G56870	LOC_Os03g39740	HORVU1Hr1G011960, HORVU1Hr1G070670, HORVU1Hr1G072380, HORVU2Hr1G011640, HORVU2Hr1G011650, HORVU4Hr1G025970, HORVU4Hr1G040830, HORVU4Hr1G062420
OG0000758	AT4G00870, AT4G16430, AT5G46830	LOC_Os08g43070, LOC_Os09g34330	HORVU0Hr1G023050, HORVU0Hr1G025420, HORVU5Hr1G079900, HORVU5Hr1G080040, HORVU5Hr1G080080
OG0000759	AT4G01150, AT4G38100	LOC_Os02g49870, LOC_Os06g15400, LOC_Os08g33380, LOC_Os09g29080	HORVU0Hr1G013240, HORVU5Hr1G066240, HORVU6Hr1G073100, HORVU7Hr1G042160
OG0000760	AT4G02170, AT5G38700	LOC_Os01g13050, LOC_Os01g64230, LOC_Os03g19070, LOC_Os11g04580	HORVU2Hr1G006230, HORVU4Hr1G036370, HORVU4Hr1G054470, HORVU5Hr1G026950
OG0000761	AT4G11350, AT4G23490, AT5G41460	LOC_Os02g45700, LOC_Os03g03270, LOC_Os04g48950, LOC_Os10g39020	HORVU0Hr1G016580, HORVU1Hr1G049710, HORVU4Hr1G084520
OG0000762	AT4G16830, AT4G17520, AT5G47210	LOC_Os01g41880, LOC_Os01g52390, LOC_Os05g45660, LOC_Os05g51180	HORVU1Hr1G080980, HORVU1Hr1G094100, HORVU3Hr1G068500
OG0000763	AT4G17660, AT5G47070	LOC_Os02g43430, LOC_Os04g45920, LOC_Os06g50100, LOC_Os07g31290, LOC_Os09g36320	HORVU2Hr1G092850, HORVU5Hr1G082310, HORVU7Hr1G091520
OG0000764	AT4G18160, AT5G46370	LOC_Os09g12790	HORVU2Hr1G087140, HORVU3Hr1G059310, HORVU3Hr1G059410, HORVU5Hr1G054400, HORVU5Hr1G054420, HORVU6Hr1G071830, HORVU7Hr1G106690
OG0000765	AT4G25160, AT5G51270, AT5G61550, AT5G61560	LOC_Os03g01160, LOC_Os06g04880, LOC_Os10g41220	HORVU4Hr1G088650, HORVU7Hr1G018700, HORVU7Hr1G018750
OG0000766	AT4G29930, AT5G57150	LOC_Os04g23550	HORVU2Hr1G066000, HORVU2Hr1G066090, HORVU2Hr1G066100, HORVU3Hr1G005500, HORVU3Hr1G096430, HORVU4Hr1G087590, HORVU4Hr1G087610
OG0000767	AT4G33180, AT5G21950	LOC_Os03g08090, LOC_Os03g08100, LOC_Os07g42140	HORVU0Hr1G002950, HORVU0Hr1G002990, HORVU0Hr1G009120, HORVU0Hr1G009150, HORVU4Hr1G076350
OG0000768	AT4G37970, AT4G37980, AT4G37990	LOC_Os04g52280, LOC_Os08g16910, LOC_Os10g29470	HORVU1Hr1G007800, HORVU6Hr1G087220, HORVU7Hr1G079380, HORVU7Hr1G090560
OG0000769	AT4G40080, AT5G10410, AT5G65370	LOC_Os09g29300	HORVU1Hr1G085900, HORVU3Hr1G058340, HORVU3Hr1G064410, HORVU3Hr1G081530, HORVU5Hr1G069950, HORVU7Hr1G083240
OG0000770	AT5G02110, AT5G10440, AT5G65420	LOC_Os06g11410, LOC_Os08g37390, LOC_Os09g29100, LOC_Os11g47950	HORVU0Hr1G013250, HORVU6Hr1G077500, HORVU7Hr1G033350
OG0000771	AT5G06570	LOC_Os01g06060, LOC_Os01g06220, LOC_Os07g06830, LOC_Os07g06860, LOC_Os07g06880	HORVU2Hr1G079270, HORVU3Hr1G024660, HORVU3Hr1G024820, HORVU6Hr1G077260
OG0000772	AT5G08440, AT5G23490, AT5G23510	LOC_Os01g01800, LOC_Os05g01060	HORVU1Hr1G000060, HORVU3Hr1G000260, HORVU5Hr1G018950, HORVU5Hr1G019010, HORVU6Hr1G069620
OG0000773	AT5G13700	LOC_Os03g09810, LOC_Os09g20260, LOC_Os09g20284	HORVU4Hr1G071450, HORVU6Hr1G042330, HORVU6Hr1G091060, HORVU7Hr1G090410, HORVU7Hr1G118240, HORVU7Hr1G118260
OG0000774	AT5G14360	LOC_Os01g67950, LOC_Os02g38410, LOC_Os04g40680, LOC_Os04g40790	HORVU2Hr1G083660, HORVU2Hr1G083680, HORVU2Hr1G083700, HORVU3Hr1G081400, HORVU6Hr1G053980
OG0000775	AT5G45500, AT5G45520	LOC_Os01g58520, LOC_Os01g72410, LOC_Os03g40250, LOC_Os04g41380, LOC_Os05g50790, LOC_Os11g42060, LOC_Os11g42100	HORVU1Hr1G061270
OG0000776	AT5G50460	LOC_Os02g08180, LOC_Os06g44374	HORVU1Hr1G027460, HORVU2Hr1G107590, HORVU2Hr1G107610, HORVU3Hr1G069810, HORVU5Hr1G087890, HORVU6Hr1G030000, HORVU7Hr1G111600
OG0000777	AT5G62150	LOC_Os03g02685, LOC_Os04g48380, LOC_Os10g38040	HORVU1Hr1G048910, HORVU1Hr1G048920, HORVU1Hr1G048930, HORVU1Hr1G048950, HORVU2Hr1G094730, HORVU4Hr1G085870
OG0000778	ATCG00040	LOC_Os04g16734, LOC_Os10g21194	HORVU0Hr1G028600, HORVU0Hr1G037330, HORVU2Hr1G069650, HORVU2Hr1G121510, HORVU2Hr1G121710, HORVU5Hr1G004620, HORVU5Hr1G005550
OG0000779	ATCG00050	LOC_Os10g21196	HORVU0Hr1G028670, HORVU0Hr1G029590, HORVU0Hr1G037320, HORVU2Hr1G017330, HORVU2Hr1G069640, HORVU2Hr1G121500, HORVU5Hr1G004610, HORVU6Hr1G046840
OG0000780	ATCG00360	LOC_Os01g57966, LOC_Os04g16736, LOC_Os04g16762, LOC_Os10g21254, LOC_Os10g38216	HORVU0Hr1G029750, HORVU4Hr1G045250, HORVU5Hr1G064650, HORVU6Hr1G049210
OG0000781	ATCG00380	LOC_Os04g16738, LOC_Os04g16764, LOC_Os10g38214	HORVU0Hr1G024520, HORVU0Hr1G034470, HORVU0Hr1G036380, HORVU4Hr1G045240, HORVU5Hr1G064660, HORVU6Hr1G049220
OG0000782	ATCG00700	NA	HORVU0Hr1G024610, HORVU0Hr1G024670, HORVU0Hr1G026160, HORVU0Hr1G028400, HORVU0Hr1G029920, HORVU0Hr1G034240, HORVU0Hr1G036950, HORVU3Hr1G053780, HORVU6Hr1G049400
OG0000783	ATCG00730	LOC_Os01g57945, LOC_Os04g16844, LOC_Os08g15292, LOC_Os10g21326	HORVU0Hr1G034350, HORVU5Hr1G065010, HORVU6Hr1G049430, HORVU7Hr1G051220, HORVU7Hr1G107560
OG0000784	NA	LOC_Os02g42420, LOC_Os02g44440, LOC_Os05g30520	HORVU1Hr1G003800, HORVU1Hr1G088150, HORVU2Hr1G119300, HORVU3Hr1G097600, HORVU4Hr1G006420, HORVU4Hr1G072470, HORVU6Hr1G039210
OG0000785	NA	LOC_Os02g19850	HORVU1Hr1G013220, HORVU1Hr1G051480, HORVU2Hr1G093130, HORVU2Hr1G125160, HORVU3Hr1G010230, HORVU4Hr1G008570, HORVU4Hr1G089370, HORVU6Hr1G019260, HORVU7Hr1G053740
OG0000786	NA	LOC_Os08g36880, LOC_Os12g16000	HORVU0Hr1G025580, HORVU1Hr1G015360, HORVU2Hr1G073550, HORVU3Hr1G077310, HORVU5Hr1G089650, HORVU6Hr1G059030, HORVU7Hr1G022710, HORVU7Hr1G067360
OG0000787	NA	NA	HORVU0Hr1G010310, HORVU0Hr1G039610, HORVU1Hr1G020280, HORVU1Hr1G041580, HORVU2Hr1G001270, HORVU4Hr1G040990, HORVU5Hr1G013430, HORVU5Hr1G114810, HORVU6Hr1G048420, HORVU7Hr1G079110
OG0000788	NA	LOC_Os05g05760, LOC_Os10g37450, LOC_Os10g37540, LOC_Os10g37600	HORVU1Hr1G041630, HORVU1Hr1G046060, HORVU2Hr1G021120, HORVU5Hr1G076070, HORVU7Hr1G025600, HORVU7Hr1G039050
OG0000789	NA	LOC_Os10g08970, LOC_Os10g34860	HORVU0Hr1G029540, HORVU1Hr1G051240, HORVU2Hr1G081580, HORVU2Hr1G099760, HORVU3Hr1G045230, HORVU5Hr1G057580, HORVU7Hr1G088440, HORVU7Hr1G107170
OG0000790	NA	LOC_Os03g42954, LOC_Os04g25120, LOC_Os06g20260, LOC_Os06g39090, LOC_Os07g34890, LOC_Os08g03750, LOC_Os08g25250, LOC_Os09g11850, LOC_Os09g23250	HORVU2Hr1G050200
OG0000791	NA	LOC_Os07g09760, LOC_Os08g34300, LOC_Os11g29960	HORVU3Hr1G035240, HORVU3Hr1G055430, HORVU3Hr1G070100, HORVU3Hr1G094980, HORVU4Hr1G049840, HORVU6Hr1G029440, HORVU7Hr1G027320
OG0000792	NA	LOC_Os09g23390, LOC_Os10g39250	HORVU2Hr1G049810, HORVU2Hr1G050830, HORVU3Hr1G050130, HORVU4Hr1G010220, HORVU4Hr1G015130, HORVU4Hr1G020500, HORVU5Hr1G029780, HORVU5Hr1G031770
OG0000793	NA	NA	HORVU1Hr1G028650, HORVU2Hr1G060130, HORVU2Hr1G098970, HORVU3Hr1G075350, HORVU4Hr1G044080, HORVU4Hr1G056900, HORVU5Hr1G046440, HORVU7Hr1G081240, HORVU7Hr1G095360, HORVU7Hr1G097130
OG0000794	NA	LOC_Os04g07130, LOC_Os04g07150, LOC_Os04g07280, LOC_Os04g07600, LOC_Os04g07830, LOC_Os04g07890, LOC_Os11g42490, LOC_Os12g34500	HORVU4Hr1G031530, HORVU5Hr1G026680
OG0000795	NA	LOC_Os02g05070, LOC_Os02g05120, LOC_Os02g05350, LOC_Os02g05360, LOC_Os02g05430, LOC_Os02g05810	HORVU0Hr1G040230, HORVU5Hr1G044480, HORVU5Hr1G055700, HORVU5Hr1G069550
OG0000796	NA	LOC_Os08g04520, LOC_Os10g19892, LOC_Os10g19894, LOC_Os10g19898, LOC_Os10g19902, LOC_Os10g19904, LOC_Os10g19925	HORVU3Hr1G115970, HORVU3Hr1G116070, HORVU6Hr1G001710
OG0000797	NA	LOC_Os05g02080, LOC_Os05g44792, LOC_Os11g01460, LOC_Os11g38310, LOC_Os11g41180, LOC_Os11g44840, LOC_Os11g47400	HORVU5Hr1G044830, HORVU6Hr1G007580, HORVU6Hr1G019200
OG0000798	NA	LOC_Os11g03870	HORVU0Hr1G011360, HORVU0Hr1G022170, HORVU0Hr1G022190, HORVU0Hr1G036310, HORVU7Hr1G105960, HORVU7Hr1G105990, HORVU7Hr1G106010, HORVU7Hr1G106020, HORVU7Hr1G106130
OG0000799	NA	LOC_Os01g26174, LOC_Os01g26280, LOC_Os04g43730, LOC_Os06g07330, LOC_Os06g49170, LOC_Os06g49260, LOC_Os09g29510	HORVU1Hr1G005510, HORVU6Hr1G011650, HORVU6Hr1G013390
OG0000800	NA	LOC_Os12g22630, LOC_Os12g22940, LOC_Os12g23090	HORVU1Hr1G025010, HORVU7Hr1G040560, HORVU7Hr1G041340, HORVU7Hr1G042560, HORVU7Hr1G042600, HORVU7Hr1G042680, HORVU7Hr1G049450
OG0000801	NA	LOC_Os03g55230, LOC_Os03g55240, LOC_Os03g55250, LOC_Os03g55260	HORVU2Hr1G000670, HORVU2Hr1G063220, HORVU5Hr1G096930, HORVU5Hr1G096940, HORVU5Hr1G096950, HORVU5Hr1G096990
OG0000802	NA	LOC_Os01g23530, LOC_Os08g07080, LOC_Os08g07100, LOC_Os08g07120	HORVU0Hr1G030000, HORVU2Hr1G001120, HORVU2Hr1G007600, HORVU2Hr1G007710, HORVU2Hr1G024120, HORVU6Hr1G009160
OG0000803	NA	LOC_Os02g25700, LOC_Os02g26840, LOC_Os04g20880, LOC_Os04g40580, LOC_Os04g40590, LOC_Os07g35570	HORVU2Hr1G012130, HORVU2Hr1G044280, HORVU2Hr1G083150, HORVU7Hr1G037320
OG0000804	NA	LOC_Os04g19750, LOC_Os04g19810, LOC_Os05g39300, LOC_Os11g33180, LOC_Os11g33210, LOC_Os11g42310	HORVU2Hr1G012530, HORVU2Hr1G012580, HORVU2Hr1G102980, HORVU2Hr1G109300
OG0000805	NA	LOC_Os03g59400, LOC_Os12g14480, LOC_Os12g14520, LOC_Os12g14610, LOC_Os12g14670, LOC_Os12g14699	HORVU3Hr1G099590, HORVU3Hr1G099710, HORVU3Hr1G108780, HORVU5Hr1G106070
OG0000806	NA	LOC_Os12g36830, LOC_Os12g36840, LOC_Os12g36850, LOC_Os12g36860, LOC_Os12g36880	HORVU0Hr1G011720, HORVU5Hr1G023660, HORVU5Hr1G023720, HORVU5Hr1G023730, HORVU5Hr1G023740
OG0000807	NA	LOC_Os03g49270, LOC_Os03g49280, LOC_Os03g49300, LOC_Os03g49310, LOC_Os09g11200, LOC_Os12g26960, LOC_Os12g27020	HORVU6Hr1G001340, HORVU6Hr1G001400, HORVU6Hr1G001410
OG0000808	NA	LOC_Os11g04530, LOC_Os11g04540, LOC_Os11g04550, LOC_Os12g04300, LOC_Os12g04320, LOC_Os12g04340, LOC_Os12g04350	HORVU0Hr1G025660, HORVU6Hr1G063190, HORVU6Hr1G063230
OG0000809	NA	LOC_Os01g33240, LOC_Os01g63170, LOC_Os03g47890, LOC_Os03g59894, LOC_Os04g02434, LOC_Os06g35800, LOC_Os07g20240, LOC_Os10g13770, LOC_Os11g25410, LOC_Os12g30900	NA
OG0000810	NA	LOC_Os01g36910, LOC_Os01g64420, LOC_Os02g04755, LOC_Os02g46630, LOC_Os03g11830, LOC_Os06g12640, LOC_Os06g19230, LOC_Os08g41140, LOC_Os09g23670, LOC_Os11g46260	NA
OG0000811	NA	LOC_Os02g24730, LOC_Os03g05410, LOC_Os04g33120, LOC_Os05g01180, LOC_Os08g37160, LOC_Os10g37800, LOC_Os11g05710, LOC_Os11g15640, LOC_Os12g43060, LOC_Os12g43290	NA
OG0000812	NA	LOC_Os05g14660, LOC_Os05g17740, LOC_Os08g24070, LOC_Os09g12360, LOC_Os09g17260, LOC_Os10g12650, LOC_Os10g12720, LOC_Os11g28820, LOC_Os12g18280, LOC_Os12g18300	NA
OG0000813	AT1G01170	LOC_Os02g39620, LOC_Os04g41980, LOC_Os06g02420, LOC_Os06g02470, LOC_Os11g06240	HORVU2Hr1G123310, HORVU7Hr1G007610, HORVU7Hr1G008110
OG0000814	AT1G02820, AT4G02380, AT4G15910	LOC_Os01g21250, LOC_Os02g35650, LOC_Os05g29930	HORVU1Hr1G058850, HORVU3Hr1G035470, HORVU3Hr1G089290
OG0000815	AT1G04480, AT2G33370, AT3G04400	LOC_Os02g56960, LOC_Os03g04590, LOC_Os10g32920	HORVU1Hr1G039160, HORVU4Hr1G083840, HORVU6Hr1G090170
OG0000816	AT1G05100, AT2G32510	LOC_Os02g21700, LOC_Os05g46760	HORVU0Hr1G030360, HORVU0Hr1G030380, HORVU0Hr1G038670, HORVU1Hr1G078720, HORVU1Hr1G078790
OG0000817	AT1G05785, AT3G49420, AT5G01430	LOC_Os02g39070, LOC_Os03g11100, LOC_Os10g19190	HORVU2Hr1G034610, HORVU4Hr1G069200, HORVU6Hr1G054720
OG0000818	AT1G06160, AT2G31230, AT3G23240	LOC_Os03g64260, LOC_Os09g39850	HORVU0Hr1G013490, HORVU1Hr1G077680, HORVU2Hr1G093660, HORVU5Hr1G079980
OG0000819	AT1G07430, AT2G29380, AT3G11410	LOC_Os01g62760, LOC_Os03g16170, LOC_Os05g38290, LOC_Os09g15670	HORVU3Hr1G085930, HORVU4Hr1G060370
OG0000820	AT1G07750, AT2G28680	LOC_Os01g74480, LOC_Os05g02520	HORVU1Hr1G008130, HORVU3Hr1G114900, HORVU3Hr1G116010, HORVU7Hr1G119190, HORVU7Hr1G119320
OG0000821	AT1G08340, AT5G22400	LOC_Os01g73630, LOC_Os11g05540, LOC_Os12g05900	HORVU3Hr1G113170, HORVU4Hr1G021830, HORVU5Hr1G039560, HORVU5Hr1G042400
OG0000822	AT1G08360, AT5G22440	LOC_Os01g64090, LOC_Os02g21660, LOC_Os08g44380, LOC_Os08g44450	HORVU3Hr1G084310, HORVU4Hr1G001350, HORVU7Hr1G059090
OG0000823	AT1G10400, AT2G16890, AT5G14860	LOC_Os04g24110, LOC_Os09g16030, LOC_Os09g16090, LOC_Os09g21160	HORVU5Hr1G056330, HORVU5Hr1G059300
OG0000824	AT1G12020, AT1G24270, AT1G62422, AT5G13090	LOC_Os02g30420, LOC_Os04g57360, LOC_Os11g29810	HORVU0Hr1G005760, HORVU4Hr1G085150
OG0000825	AT1G12970, AT3G11330, AT3G26500, AT5G05850	LOC_Os02g38040, LOC_Os04g40080	HORVU2Hr1G082540, HORVU6Hr1G053210, HORVU7Hr1G066320
OG0000826	AT1G13570	LOC_Os02g33310, LOC_Os02g33400	HORVU1Hr1G064850, HORVU3Hr1G112850, HORVU3Hr1G112960, HORVU3Hr1G112990, HORVU3Hr1G113000, HORVU3Hr1G113010
OG0000827	AT1G15080	LOC_Os01g49820, LOC_Os08g27030, LOC_Os08g27040, LOC_Os09g13870	HORVU1Hr1G082900, HORVU3Hr1G064450, HORVU5Hr1G055070, HORVU7Hr1G014130
OG0000828	AT1G16370, AT1G16390, AT1G73220, AT1G79360, AT1G79410	LOC_Os01g22710, LOC_Os07g37510, LOC_Os07g37530	HORVU2Hr1G040800
OG0000829	AT1G17450, AT1G58766, AT1G59077, AT1G59453, AT1G59470	LOC_Os02g21190, LOC_Os02g42200	HORVU1Hr1G093000, HORVU6Hr1G059300
OG0000830	AT1G17710, AT1G73010, AT4G29530	LOC_Os01g41660, LOC_Os01g52230, LOC_Os02g13290	HORVU3Hr1G068380, HORVU3Hr1G068390, HORVU6Hr1G040770
OG0000831	AT1G18390, AT1G25390	LOC_Os01g04409, LOC_Os01g49529	HORVU3Hr1G006830, HORVU3Hr1G007540, HORVU5Hr1G110430, HORVU6Hr1G080640, HORVU7Hr1G066130
OG0000832	AT1G18880, AT3G47960, AT5G62680	LOC_Os03g48180, LOC_Os12g44100, LOC_Os12g44110	HORVU2Hr1G006820, HORVU5Hr1G000800, HORVU7Hr1G018540
OG0000833	AT1G18970, AT1G18980	LOC_Os03g48750, LOC_Os03g48760, LOC_Os03g48770, LOC_Os03g48780	HORVU4Hr1G005380, HORVU4Hr1G005440, HORVU4Hr1G005540
OG0000834	AT1G19910	LOC_Os01g73130, LOC_Os02g34510, LOC_Os05g01560, LOC_Os11g06890, LOC_Os12g07140	HORVU1Hr1G002500, HORVU4Hr1G019840, HORVU5Hr1G036250
OG0000835	AT1G21140, AT1G76800, AT3G43630, AT3G43660	LOC_Os04g45520, LOC_Os04g59020	HORVU2Hr1G101180, HORVU2Hr1G101310, HORVU2Hr1G124510
OG0000836	AT1G22340, AT1G22360, AT1G22370, AT1G22380, AT1G22400	LOC_Os02g51900, LOC_Os02g51910	HORVU6Hr1G078040, HORVU6Hr1G078110
OG0000837	AT1G22430, AT1G22440, AT4G22110, AT5G42250	LOC_Os03g08999, LOC_Os03g09020, LOC_Os07g42924	HORVU4Hr1G078460, HORVU4Hr1G078470
OG0000838	AT1G22470, AT1G35210, AT1G72240, AT5G65300	LOC_Os02g52170, LOC_Os06g11510	HORVU6Hr1G077630, HORVU6Hr1G077650, HORVU7Hr1G036410
OG0000839	AT1G22490, AT1G72210	LOC_Os02g52190, LOC_Os03g08930, LOC_Os04g50090, LOC_Os08g37730, LOC_Os10g23050	HORVU4Hr1G078270, HORVU6Hr1G081120
OG0000840	AT1G23730, AT1G70410, AT3G01500, AT5G14740	LOC_Os01g45274	HORVU3Hr1G056990, HORVU3Hr1G057090, HORVU7Hr1G103870, HORVU7Hr1G114950
OG0000841	AT1G23770, AT1G23780, AT1G70360	LOC_Os03g12940	HORVU3Hr1G057780, HORVU3Hr1G057800, HORVU4Hr1G039390, HORVU4Hr1G039400, HORVU4Hr1G065970
OG0000842	AT1G24110, AT3G28200, AT4G17690, AT5G40150, AT5G47000	LOC_Os02g50770, LOC_Os04g39100	HORVU0Hr1G004850, HORVU6Hr1G076470
OG0000843	AT1G24807, AT1G24909, AT1G25083, AT1G25155, AT1G25220, AT5G57890	LOC_Os03g50880, LOC_Os04g38950	HORVU2Hr1G080890
OG0000844	AT1G25280	LOC_Os01g64700, LOC_Os04g59130, LOC_Os05g36190, LOC_Os08g01290, LOC_Os11g06420	HORVU1Hr1G074940, HORVU3Hr1G083290, HORVU7Hr1G077990
OG0000845	AT1G25410, AT1G68460, AT3G19160, AT4G24650	LOC_Os01g49390, LOC_Os05g47840, LOC_Os07g09220	HORVU0Hr1G006770, HORVU1Hr1G083530
OG0000846	AT1G26310, AT1G69120	LOC_Os03g54160, LOC_Os07g01820, LOC_Os07g41370	HORVU1Hr1G047550, HORVU1Hr1G047560, HORVU2Hr1G063800, HORVU5Hr1G095630
OG0000847	AT1G26600, AT1G68795, AT1G69320, AT1G73965	LOC_Os01g55850, LOC_Os02g21890, LOC_Os05g43660	HORVU1Hr1G008580, HORVU1Hr1G077170
OG0000848	AT1G26665, AT5G41910	LOC_Os09g35920	HORVU1Hr1G009570, HORVU1Hr1G080310, HORVU1Hr1G088570, HORVU3Hr1G091500, HORVU5Hr1G081120, HORVU7Hr1G090940
OG0000849	AT1G29420, AT1G29430, AT1G29440, AT1G29450, AT1G29460, AT1G29490, AT1G29500, AT1G29510, AT5G27780	NA	NA
OG0000850	AT1G29860, AT4G18170	LOC_Os01g43650, LOC_Os01g47560, LOC_Os05g49100	HORVU1Hr1G088300, HORVU1Hr1G092130, HORVU3Hr1G056060, HORVU3Hr1G060500
OG0000851	AT1G30840	LOC_Os01g31940, LOC_Os01g48800, LOC_Os05g48300	HORVU1Hr1G085120, HORVU1Hr1G085140, HORVU1Hr1G085150, HORVU1Hr1G085230, HORVU3Hr1G062690
OG0000852	AT1G31320, AT2G30130	LOC_Os03g45750, LOC_Os05g27980, LOC_Os11g01550, LOC_Os12g01550	HORVU1Hr1G060290, HORVU4Hr1G002480, HORVU5Hr1G047610
OG0000853	AT1G31490	LOC_Os01g15680, LOC_Os01g15709, LOC_Os07g14120, LOC_Os08g06220, LOC_Os11g42480	HORVU4Hr1G087910, HORVU7Hr1G021430, HORVU7Hr1G021440
OG0000854	AT1G31740, AT5G20710	LOC_Os01g34920, LOC_Os06g42310, LOC_Os10g18400, LOC_Os10g19960	HORVU1Hr1G003200, HORVU1Hr1G003210, HORVU2Hr1G057440
OG0000855	AT1G31810, AT2G25050, AT5G07740, AT5G58160	LOC_Os02g55170, LOC_Os04g17130	HORVU2Hr1G092520, HORVU5Hr1G020180, HORVU6Hr1G085030
OG0000856	AT1G31950, AT3G14490, AT3G14520, AT3G14540, AT5G23960	LOC_Os03g31430, LOC_Os04g01810	HORVU5Hr1G005860, HORVU7Hr1G122730
OG0000857	AT1G33250	LOC_Os10g37260	HORVU1Hr1G035090, HORVU1Hr1G047720, HORVU2Hr1G026980, HORVU3Hr1G093770, HORVU3Hr1G098900, HORVU4Hr1G001540, HORVU5Hr1G057060
OG0000858	AT1G33260, AT4G10390	LOC_Os02g43290, LOC_Os03g02190, LOC_Os04g45730, LOC_Os10g37190	HORVU1Hr1G047010, HORVU4Hr1G089200, HORVU6Hr1G061280
OG0000859	AT1G33320, AT3G01120	LOC_Os03g25940, LOC_Os06g13450, LOC_Os10g25930, LOC_Os10g25950, LOC_Os10g26010	HORVU2Hr1G011970, HORVU4Hr1G028560
OG0000860	AT1G34020, AT4G09810	LOC_Os02g40090, LOC_Os05g12490, LOC_Os12g05780, LOC_Os12g05830	HORVU0Hr1G010870, HORVU2Hr1G087380, HORVU6Hr1G057090
OG0000861	AT1G35250, AT1G35290, AT1G68260, AT1G68280	LOC_Os04g46730	HORVU0Hr1G018480, HORVU1Hr1G017270, HORVU3Hr1G004470, HORVU3Hr1G113760
OG0000862	AT1G49360, AT1G57790, AT3G18720, AT3G56470, AT4G00893, AT4G10660, AT4G10695, AT4G12370, AT4G12382	NA	NA
OG0000863	AT1G52140, AT3G16330, AT4G29110	LOC_Os02g13600, LOC_Os05g11160, LOC_Os06g36070	HORVU1Hr1G028690, HORVU3Hr1G024490, HORVU7Hr1G088670
OG0000864	AT1G52700, AT3G15650, AT5G20060	LOC_Os01g07960, LOC_Os01g42690, LOC_Os04g09540, LOC_Os05g51050	HORVU1Hr1G093460, HORVU3Hr1G023960
OG0000865	AT1G52710, AT1G80230, AT3G15640	LOC_Os01g42650, LOC_Os06g05080	HORVU0Hr1G008750, HORVU0Hr1G008800, HORVU5Hr1G021860, HORVU5Hr1G021870
OG0000866	AT1G54620, AT5G38610, AT5G46930, AT5G46940, AT5G46950, AT5G46960, AT5G46970, AT5G46980, AT5G46990	NA	NA
OG0000867	AT1G55790, AT1G55803, AT4G26485	LOC_Os09g30200, LOC_Os09g30210	HORVU5Hr1G071360, HORVU5Hr1G071370, HORVU5Hr1G071450, HORVU5Hr1G071480
OG0000868	AT1G56020, AT1G79060, AT3G12970	LOC_Os02g06960, LOC_Os06g46250	HORVU6Hr1G027190, HORVU6Hr1G092530, HORVU7Hr1G093760, HORVU7Hr1G106790
OG0000869	AT1G58210	LOC_Os04g28040	HORVU2Hr1G063560, HORVU2Hr1G067100, HORVU2Hr1G067110, HORVU2Hr1G067130, HORVU2Hr1G067150, HORVU2Hr1G084070, HORVU3Hr1G073300
OG0000870	AT1G59950, AT1G59960	LOC_Os03g13390, LOC_Os04g37480, LOC_Os10g02380, LOC_Os10g02480, LOC_Os10g02490	HORVU2Hr1G078570, HORVU4Hr1G064720
OG0000871	AT1G61810, AT1G61820, AT4G21760	LOC_Os04g43360, LOC_Os04g43390, LOC_Os04g43410	HORVU2Hr1G088940, HORVU2Hr1G088980, HORVU2Hr1G089050
OG0000872	AT1G62610, AT1G63380, AT2G17845, AT3G46170, AT3G55290, AT3G55310	LOC_Os08g39960	HORVU2Hr1G116450, HORVU7Hr1G050760
OG0000873	AT1G63120, AT2G29050, AT5G07250	LOC_Os08g43320, LOC_Os09g35730, LOC_Os11g47840	HORVU1Hr1G048610, HORVU4Hr1G027850, HORVU5Hr1G080690
OG0000874	AT1G64200, AT3G08560	LOC_Os01g12260, LOC_Os01g46980, LOC_Os05g40230	HORVU0Hr1G025810, HORVU1Hr1G069480, HORVU3Hr1G029880, HORVU3Hr1G059320
OG0000875	AT1G65010, AT3G02930, AT4G27595, AT5G16730	LOC_Os05g02820	HORVU1Hr1G010380, HORVU3Hr1G055970, HORVU4Hr1G002320, HORVU5Hr1G021850
OG0000876	AT1G66160, AT5G37490	LOC_Os02g50460, LOC_Os03g13740, LOC_Os06g13870, LOC_Os10g03440	HORVU4Hr1G064070, HORVU6Hr1G077120, HORVU7Hr1G040790
OG0000877	AT1G66480, AT5G37840	LOC_Os02g49960, LOC_Os06g14780, LOC_Os08g33210, LOC_Os09g23780	HORVU2Hr1G019260, HORVU5Hr1G022830, HORVU6Hr1G073260
OG0000878	AT1G68140, AT1G77770, AT4G08460	LOC_Os02g35840, LOC_Os02g53110, LOC_Os04g37530	HORVU2Hr1G078630, HORVU3Hr1G023990, HORVU6Hr1G079720
OG0000879	AT1G68450	LOC_Os03g57520, LOC_Os07g06750, LOC_Os07g06760, LOC_Os07g06790, LOC_Os08g01260	HORVU1Hr1G050600, HORVU4Hr1G079350, HORVU5Hr1G103820
OG0000880	AT1G75700, AT5G42560	LOC_Os02g02920, LOC_Os03g04030, LOC_Os03g14610, LOC_Os09g36340, LOC_Os10g09870	HORVU6Hr1G012260, HORVU6Hr1G090740
OG0000881	AT1G76470	LOC_Os09g31490, LOC_Os09g31502, LOC_Os09g31506	HORVU5Hr1G023450, HORVU5Hr1G023460, HORVU5Hr1G073760, HORVU5Hr1G073870, HORVU5Hr1G073960
OG0000882	AT1G79480, AT5G67460	LOC_Os06g45450, LOC_Os09g38784, LOC_Os10g20650	HORVU2Hr1G099430, HORVU5Hr1G089770, HORVU5Hr1G095430, HORVU7Hr1G108980
OG0000883	AT1G80050, AT4G12440, AT4G22570	LOC_Os02g40010, LOC_Os04g42520, LOC_Os07g30150, LOC_Os12g39860, LOC_Os12g40130	HORVU6Hr1G056910
OG0000884	AT2G02580, AT2G24180, AT3G26290, AT3G26300, AT3G26310, AT3G26320, AT3G26330, AT5G25140, AT5G57260	NA	NA
OG0000885	AT2G05940, AT5G35580	LOC_Os03g08170, LOC_Os03g29410, LOC_Os07g42200, LOC_Os10g25550	HORVU4Hr1G064260, HORVU4Hr1G076520, HORVU7Hr1G108150
OG0000886	AT2G07741, ATMG00410, ATMG01170	LOC_Os01g58010, LOC_Os12g23610	HORVU2Hr1G070220, HORVU3Hr1G045080, HORVU3Hr1G055160, HORVU3Hr1G079600
OG0000887	AT2G07751, ATMG00990	LOC_Os12g33922, LOC_Os12g34058	HORVU1Hr1G025110, HORVU2Hr1G066610, HORVU2Hr1G086600, HORVU3Hr1G004740, HORVU6Hr1G064590
OG0000888	AT2G16060	LOC_Os03g12510, LOC_Os03g13140, LOC_Os03g13150, LOC_Os03g13160, LOC_Os05g44140	HORVU1Hr1G076460, HORVU4Hr1G066200, HORVU4Hr1G066240
OG0000889	AT2G17880, AT3G13310, AT4G36040	LOC_Os08g43490	HORVU4Hr1G063590, HORVU7Hr1G045280, HORVU7Hr1G057330, HORVU7Hr1G116890, HORVU7Hr1G116960
OG0000890	AT2G18550, AT4G36740, AT5G66700	LOC_Os03g10210, LOC_Os07g39320	HORVU2Hr1G036680, HORVU2Hr1G092290, HORVU2Hr1G092300, HORVU4Hr1G070610
OG0000891	AT2G19500, AT4G29740	LOC_Os01g09260, LOC_Os02g12780, LOC_Os06g37500	HORVU3Hr1G019850, HORVU6Hr1G039680, HORVU6Hr1G039690, HORVU7Hr1G086710
OG0000892	AT2G19740, AT4G26230, AT5G56710	LOC_Os02g48660, LOC_Os06g21480, LOC_Os08g39500	HORVU5Hr1G052980, HORVU6Hr1G070670, HORVU7Hr1G050170
OG0000893	AT2G21060, AT4G38680	LOC_Os01g36570, LOC_Os02g02870, LOC_Os08g03520	HORVU1Hr1G064190, HORVU1Hr1G064210, HORVU4Hr1G032590, HORVU6Hr1G012510
OG0000894	AT2G21410, AT2G28520, AT4G39080	LOC_Os01g61780, LOC_Os03g14690, LOC_Os10g10500	HORVU2Hr1G109990, HORVU3Hr1G087400, HORVU4Hr1G062880
OG0000895	AT2G22170, AT4G39730	LOC_Os02g51710, LOC_Os04g38360, LOC_Os04g38370, LOC_Os04g38390, LOC_Os06g11812	HORVU2Hr1G079840, HORVU6Hr1G074940
OG0000896	AT2G22190, AT4G39770, AT5G10100, AT5G65140	LOC_Os02g51680, LOC_Os08g31630, LOC_Os09g20390	HORVU5Hr1G058300, HORVU6Hr1G074960
OG0000897	AT2G22300, AT5G09410, AT5G64220	LOC_Os03g09100, LOC_Os03g27080, LOC_Os07g43030, LOC_Os10g22950	HORVU2Hr1G029780, HORVU4Hr1G078620
OG0000898	AT2G22590, AT5G65550	LOC_Os03g59030, LOC_Os07g10160, LOC_Os07g10190	HORVU5Hr1G084520, HORVU5Hr1G109280, HORVU7Hr1G019260, HORVU7Hr1G034180
OG0000899	AT2G23340, AT3G50260, AT4G06746, AT4G36900, AT5G67190	LOC_Os04g55520, LOC_Os06g07030	HORVU2Hr1G113940, HORVU7Hr1G026940
OG0000900	AT2G23960, AT2G23970, AT4G30530, AT4G30540, AT4G30550	LOC_Os02g08270, LOC_Os09g25610	HORVU5Hr1G064060, HORVU6Hr1G029750
OG0000901	AT2G24210, AT3G25810, AT3G25820, AT3G25830, AT4G16730, AT4G16740	NA	HORVU2Hr1G003360, HORVU2Hr1G003390, HORVU2Hr1G003420
OG0000902	AT2G24260, AT4G30980, AT5G58010	LOC_Os02g55250, LOC_Os06g08500, LOC_Os09g25040	HORVU5Hr1G065450, HORVU6Hr1G085500, HORVU7Hr1G030250
OG0000903	AT2G26975, AT3G46900, AT5G59030, AT5G59040	LOC_Os01g56420, LOC_Os01g56430, LOC_Os04g33900, LOC_Os05g35050	HORVU3Hr1G075090
OG0000904	AT2G28850, AT2G28860, AT2G34490, AT2G34500	LOC_Os01g11270, LOC_Os01g11280, LOC_Os01g11300, LOC_Os01g11340	HORVU3Hr1G028620
OG0000905	AT2G29100, AT2G29110, AT2G29120	LOC_Os09g25960, LOC_Os09g25980, LOC_Os09g25990, LOC_Os09g26000	HORVU5Hr1G063500, HORVU5Hr1G063540
OG0000906	AT2G32530, AT2G32540, AT2G32610, AT2G32620, AT4G15290, AT4G15320	LOC_Os04g35020, LOC_Os10g20090	HORVU2Hr1G074960
OG0000907	AT2G33380, AT4G26740, AT5G55240	LOC_Os04g43170, LOC_Os04g43200	HORVU0Hr1G005180, HORVU2Hr1G088560, HORVU2Hr1G088640, HORVU2Hr1G088760
OG0000908	AT2G33620	LOC_Os04g49990, LOC_Os08g40150, LOC_Os09g31470, LOC_Os10g42230	HORVU1Hr1G049980, HORVU2Hr1G105800, HORVU5Hr1G073550, HORVU7Hr1G065300
OG0000909	AT2G35860, AT3G52370, AT5G05650	LOC_Os03g57460, LOC_Os03g57490, LOC_Os07g06680	HORVU2Hr1G059790, HORVU2Hr1G059800, HORVU5Hr1G103850
OG0000910	AT2G36400, AT3G52910	LOC_Os02g45570, LOC_Os02g47280, LOC_Os04g48510	HORVU2Hr1G094460, HORVU2Hr1G094470, HORVU6Hr1G065740, HORVU6Hr1G068370
OG0000911	AT2G37070, AT3G53320	LOC_Os05g03060	HORVU1Hr1G011900, HORVU2Hr1G010050, HORVU2Hr1G101950, HORVU4Hr1G090260, HORVU6Hr1G008710, HORVU7Hr1G087000
OG0000912	AT2G38610, AT3G08620	LOC_Os03g60110, LOC_Os05g40290, LOC_Os07g12490	HORVU0Hr1G001050, HORVU0Hr1G001300, HORVU1Hr1G069380, HORVU5Hr1G111540
OG0000913	AT2G38820, AT3G22970, AT3G54550	LOC_Os03g06680, LOC_Os03g58230, LOC_Os07g08390, LOC_Os10g28210	HORVU4Hr1G073730, HORVU5Hr1G105950
OG0000914	AT2G39400, AT2G39410, AT2G39420, AT3G55180	LOC_Os11g01040, LOC_Os12g01030, LOC_Os12g16180	HORVU4Hr1G024280, HORVU5Hr1G049370
OG0000915	AT2G39855, AT3G46880, AT3G55646, AT5G02020, AT5G05965, AT5G59080	LOC_Os05g38040	HORVU1Hr1G072890, HORVU2Hr1G065000
OG0000916	AT2G40380, AT3G56110	LOC_Os01g61170, LOC_Os05g39670, LOC_Os11g01610, LOC_Os12g01690	HORVU1Hr1G070360, HORVU3Hr1G088130, HORVU4Hr1G024530
OG0000917	AT2G40435, AT3G56220	LOC_Os03g21970, LOC_Os05g27090, LOC_Os07g47960, LOC_Os11g02054, LOC_Os12g02020	HORVU2Hr1G018600, HORVU4Hr1G049550
OG0000918	AT2G41630, AT3G10330	LOC_Os03g09820, LOC_Os05g47480, LOC_Os09g36440	HORVU1Hr1G066200, HORVU1Hr1G066210, HORVU1Hr1G078460, HORVU5Hr1G082560
OG0000919	AT2G41870, AT3G57540	LOC_Os03g59360, LOC_Os07g10780, LOC_Os07g38170	HORVU2Hr1G039030, HORVU5Hr1G111120, HORVU5Hr1G111130, HORVU7Hr1G100790
OG0000920	AT2G42140, AT2G44340, AT3G58000, AT3G60090	LOC_Os04g57030, LOC_Os06g41450	HORVU0Hr1G022030, HORVU2Hr1G109010, HORVU7Hr1G094210
OG0000921	AT2G43760	LOC_Os02g04740	HORVU1Hr1G075190, HORVU2Hr1G059460, HORVU5Hr1G057780, HORVU5Hr1G057790, HORVU6Hr1G015170, HORVU6Hr1G019950, HORVU6Hr1G061970
OG0000922	AT2G44600, AT3G60200	LOC_Os02g46420, LOC_Os04g49850, LOC_Os10g41800	HORVU0Hr1G005530, HORVU1Hr1G054570, HORVU6Hr1G066760, HORVU7Hr1G082390
OG0000923	AT2G46870, AT3G61970	LOC_Os03g02900, LOC_Os04g49230, LOC_Os10g39190	HORVU0Hr1G038530, HORVU1Hr1G051780, HORVU4Hr1G084950, HORVU7Hr1G046950
OG0000924	AT2G47710	LOC_Os07g47620, LOC_Os12g36630, LOC_Os12g36640	HORVU2Hr1G019400, HORVU2Hr1G019500, HORVU2Hr1G019520, HORVU5Hr1G024160, HORVU5Hr1G024170
OG0000925	AT3G01690, AT3G30380, AT5G14390	LOC_Os02g09770, LOC_Os06g42730, LOC_Os08g38092, LOC_Os12g18860	HORVU6Hr1G034870, HORVU7Hr1G092460
OG0000926	AT3G02800, AT4G03960, AT5G16480	LOC_Os02g53160, LOC_Os06g10650, LOC_Os09g05020, LOC_Os12g23190	HORVU6Hr1G079650, HORVU7Hr1G035320
OG0000927	AT3G02875	LOC_Os03g62060, LOC_Os03g62070, LOC_Os07g14590, LOC_Os07g14600	HORVU2Hr1G012850, HORVU5Hr1G027710, HORVU5Hr1G055060, HORVU5Hr1G118040
OG0000928	AT3G03050, AT4G38190, AT5G16910	LOC_Os06g02180, LOC_Os08g25710, LOC_Os10g42750	HORVU1Hr1G051060, HORVU2Hr1G021450, HORVU7Hr1G005270
OG0000929	AT3G03520, AT3G03530, AT3G03540	LOC_Os03g63580, LOC_Os11g38050	HORVU0Hr1G022730, HORVU0Hr1G030870, HORVU0Hr1G035440, HORVU1Hr1G085090
OG0000930	AT3G04930, AT5G28040	LOC_Os01g14720, LOC_Os03g25430, LOC_Os07g44200	HORVU2Hr1G027390, HORVU3Hr1G034150, HORVU4Hr1G045570, HORVU5Hr1G051570
OG0000931	AT3G05920, AT5G26690	LOC_Os01g14700	HORVU3Hr1G034110, HORVU3Hr1G034120, HORVU3Hr1G034130, HORVU3Hr1G034160, HORVU5Hr1G051560, HORVU5Hr1G051580
OG0000932	AT3G05975, AT3G54200	LOC_Os06g32970, LOC_Os11g02730, LOC_Os12g02700	HORVU4Hr1G023480, HORVU5Hr1G046240, HORVU6Hr1G029360, HORVU7Hr1G053950
OG0000933	AT3G06740, AT5G26930, AT5G49300	LOC_Os01g24070, LOC_Os01g74540, LOC_Os05g06340	HORVU1Hr1G022710, HORVU5Hr1G116310, HORVU6Hr1G093630
OG0000934	AT3G08890, AT5G01610, AT5G37070	LOC_Os01g38500, LOC_Os03g18560, LOC_Os05g27950	HORVU1Hr1G060350, HORVU3Hr1G048630, HORVU4Hr1G055270
OG0000935	AT3G09110, AT3G09120, AT3G09140, AT5G01120, AT5G01130, AT5G01140, AT5G01150, AT5G37320, AT5G43240	NA	NA
OG0000936	AT3G09840, AT3G53230, AT5G03340	LOC_Os03g05730, LOC_Os08g31870, LOC_Os10g30580	HORVU2Hr1G011690, HORVU4Hr1G071960, HORVU4Hr1G072010
OG0000937	AT3G11950	LOC_Os02g39290, LOC_Os04g14110, LOC_Os04g14190, LOC_Os05g23950, LOC_Os12g08070	HORVU6Hr1G055570, HORVU7Hr1G115910, HORVU7Hr1G115920
OG0000938	AT3G12130, AT5G06770	LOC_Os02g10080, LOC_Os04g57010, LOC_Os06g41384	HORVU2Hr1G109000, HORVU6Hr1G025870, HORVU6Hr1G033840, HORVU7Hr1G094300
OG0000939	AT3G13600	LOC_Os03g25760, LOC_Os07g43970	HORVU1Hr1G045060, HORVU2Hr1G015200, HORVU2Hr1G028140, HORVU2Hr1G028150, HORVU3Hr1G010590, HORVU5Hr1G093140
OG0000940	AT3G13840	LOC_Os03g29480	HORVU2Hr1G040860, HORVU2Hr1G104160, HORVU2Hr1G104170, HORVU5Hr1G097760, HORVU5Hr1G117780, HORVU7Hr1G060780, HORVU7Hr1G115720
OG0000941	AT3G17020, AT3G53990	LOC_Os01g63010, LOC_Os02g53320, LOC_Os05g06500, LOC_Os05g37970	HORVU1Hr1G023260, HORVU3Hr1G085660, HORVU6Hr1G079150
OG0000942	AT3G18170, AT3G18180	LOC_Os02g04250, LOC_Os02g22650, LOC_Os10g35020	HORVU0Hr1G020730, HORVU2Hr1G106610, HORVU5Hr1G053930, HORVU6Hr1G076340
OG0000943	AT3G18510	LOC_Os06g41410	HORVU2Hr1G043590, HORVU3Hr1G023180, HORVU3Hr1G023660, HORVU3Hr1G111340, HORVU5Hr1G005850, HORVU7Hr1G029560, HORVU7Hr1G094320
OG0000944	AT3G19580, AT3G49930, AT5G67450	LOC_Os03g41390, LOC_Os03g55540, LOC_Os12g39400	HORVU4Hr1G013460, HORVU5Hr1G018470, HORVU5Hr1G097500
OG0000945	AT3G22830, AT3G51910, AT3G63350	LOC_Os03g06630, LOC_Os07g08140, LOC_Os10g28340	HORVU1Hr1G083420, HORVU2Hr1G014590, HORVU4Hr1G073650
OG0000946	AT3G23390	LOC_Os07g26740, LOC_Os07g33860, LOC_Os07g33898, LOC_Os07g33997	HORVU2Hr1G045920, HORVU5Hr1G081590, HORVU5Hr1G101600, HORVU7Hr1G104300
OG0000947	AT3G24310, AT4G13480	LOC_Os02g40530, LOC_Os03g04900, LOC_Os04g42950	HORVU0Hr1G005100, HORVU2Hr1G087990, HORVU4Hr1G084360, HORVU6Hr1G057670
OG0000948	AT3G28580, AT5G40010	LOC_Os12g24320, LOC_Os12g44190, LOC_Os12g44210, LOC_Os12g44220	HORVU1Hr1G063390, HORVU5Hr1G000640, HORVU5Hr1G019820
OG0000949	AT3G29590, AT3G29635, AT3G29670, AT3G29680, AT3G29720, AT5G39050, AT5G39080, AT5G39090, AT5G61160	NA	NA
OG0000950	AT3G30340	LOC_Os02g01326, LOC_Os04g34490, LOC_Os06g01966, LOC_Os06g01972	HORVU5Hr1G067230, HORVU6Hr1G000500, HORVU7Hr1G002600, HORVU7Hr1G019700
OG0000951	AT3G42170	LOC_Os01g33410, LOC_Os03g52310, LOC_Os05g14940, LOC_Os05g50624, LOC_Os05g50640	HORVU4Hr1G010530, HORVU4Hr1G010550, HORVU6Hr1G020680
OG0000952	AT3G45030, AT3G47370, AT5G62300	LOC_Os03g14530, LOC_Os06g04290, LOC_Os10g08930	HORVU5Hr1G008300, HORVU5Hr1G013360, HORVU7Hr1G028050
OG0000953	AT3G45960, AT3G45970, AT4G38400	LOC_Os03g04020, LOC_Os07g29290, LOC_Os10g39640	HORVU1Hr1G052290, HORVU4Hr1G081800, HORVU4Hr1G081990
OG0000954	AT3G47740, AT3G47750, AT3G47760, AT3G47770, AT3G47780, AT5G61700, AT5G61740	LOC_Os08g30770	HORVU1Hr1G075620
OG0000955	AT3G48740, AT5G23660, AT5G50800	LOC_Os11g31190, LOC_Os12g29220	HORVU1Hr1G010210, HORVU6Hr1G000440, HORVU6Hr1G089540, HORVU6Hr1G089600
OG0000956	AT3G49940, AT4G37540, AT5G67420	LOC_Os01g20800, LOC_Os03g33090, LOC_Os03g41330, LOC_Os07g40000	HORVU2Hr1G035160, HORVU4Hr1G013380
OG0000957	AT3G52240	LOC_Os01g63880, LOC_Os04g55280, LOC_Os05g13560, LOC_Os05g37340, LOC_Os05g37400	HORVU1Hr1G073600, HORVU1Hr1G073610, HORVU3Hr1G084530
OG0000958	AT3G52810, AT3G52820	LOC_Os04g33530, LOC_Os11g05400	HORVU1Hr1G004650, HORVU2Hr1G072690, HORVU2Hr1G072700, HORVU2Hr1G127440, HORVU5Hr1G042160
OG0000959	AT3G53850, AT5G02060	LOC_Os01g62850, LOC_Os05g38250, LOC_Os09g07480	HORVU1Hr1G072710, HORVU3Hr1G099680, HORVU3Hr1G099690, HORVU4Hr1G086480
OG0000960	AT3G56500	LOC_Os02g09090, LOC_Os02g32469, LOC_Os03g20600, LOC_Os04g33110, LOC_Os04g42530	HORVU0Hr1G021920, HORVU2Hr1G071880, HORVU4Hr1G051850
OG0000961	AT4G02610	LOC_Os03g58260, LOC_Os03g58290, LOC_Os03g58300, LOC_Os03g58320, LOC_Os07g08430	HORVU1Hr1G093480, HORVU3Hr1G003410, HORVU5Hr1G106100
OG0000962	AT4G02950, AT4G03360, AT4G03370, AT4G05230, AT4G05240, AT4G05250, AT4G05260, AT4G05270	LOC_Os09g30390	NA
OG0000963	AT4G08280	LOC_Os02g52900	HORVU0Hr1G001580, HORVU1Hr1G091260, HORVU3Hr1G013660, HORVU3Hr1G037580, HORVU3Hr1G099560, HORVU5Hr1G057190, HORVU6Hr1G080300
OG0000964	AT4G08990, AT4G13610, AT4G14140, AT5G49160	LOC_Os03g58400, LOC_Os07g08500	HORVU0Hr1G039040, HORVU5Hr1G106530, HORVU7Hr1G117100
OG0000965	AT4G12110, AT4G22756	LOC_Os03g01820, LOC_Os10g39810	HORVU1Hr1G001170, HORVU1Hr1G052890, HORVU4Hr1G018150, HORVU4Hr1G080880, HORVU7Hr1G000980
OG0000966	AT4G16620, AT5G47470	LOC_Os06g01660, LOC_Os07g30210, LOC_Os11g37720	HORVU0Hr1G027480, HORVU0Hr1G030660, HORVU2Hr1G049250, HORVU7Hr1G071230
OG0000967	AT4G19650, AT5G06810, AT5G06811, AT5G45113	LOC_Os08g40630	HORVU1Hr1G018930, HORVU3Hr1G033660, HORVU7Hr1G050730, HORVU7Hr1G052390
OG0000968	AT4G19720, AT4G19730, AT4G19740, AT4G19750, AT4G19760, AT4G19770, AT4G19800, AT4G19810, AT4G19820	NA	NA
OG0000969	AT4G21700	LOC_Os01g48610, LOC_Os01g48620, LOC_Os01g48640, LOC_Os01g48660, LOC_Os05g48370	HORVU0Hr1G016340, HORVU1Hr1G085620, HORVU3Hr1G062430
OG0000970	AT4G22140, AT4G39100	LOC_Os03g58530, LOC_Os07g08880, LOC_Os08g32620, LOC_Os09g21770	HORVU2Hr1G054100, HORVU5Hr1G059960, HORVU5Hr1G059970
OG0000971	AT4G23890	LOC_Os07g09800	HORVU1Hr1G022660, HORVU1Hr1G086750, HORVU1Hr1G087440, HORVU3Hr1G065690, HORVU4Hr1G090890, HORVU5Hr1G117590, HORVU6Hr1G051720
OG0000972	AT4G25130, AT5G07460, AT5G07470, AT5G61640	LOC_Os04g40600, LOC_Os04g40620, LOC_Os10g41400	HORVU1Hr1G055520, HORVU2Hr1G083170
OG0000973	AT4G25150, AT4G29260, AT4G29270, AT5G51260	LOC_Os06g04790, LOC_Os06g36400	HORVU7Hr1G018600, HORVU7Hr1G018620, HORVU7Hr1G088340
OG0000974	AT4G25200, AT5G51440	LOC_Os02g52150, LOC_Os06g11610	HORVU6Hr1G077710, HORVU7Hr1G036470, HORVU7Hr1G036500, HORVU7Hr1G036540, HORVU7Hr1G036570
OG0000975	AT4G25570	LOC_Os02g42890, LOC_Os04g45090, LOC_Os08g01140, LOC_Os10g36030	HORVU1Hr1G046270, HORVU2Hr1G091720, HORVU6Hr1G060720, HORVU7Hr1G078690
OG0000976	AT4G29905, AT5G57123	LOC_Os04g51680, LOC_Os06g44980, LOC_Os08g13400	HORVU2Hr1G100870, HORVU2Hr1G100960, HORVU5Hr1G021080, HORVU7Hr1G110370
OG0000977	AT4G31450, AT5G10650, AT5G24870	LOC_Os02g05692, LOC_Os06g48040	HORVU3Hr1G054870, HORVU3Hr1G054920, HORVU6Hr1G022370, HORVU7Hr1G098540
OG0000978	AT4G33070, AT5G01320, AT5G01330, AT5G54960	LOC_Os01g06660, LOC_Os03g18220	HORVU2Hr1G012660, HORVU3Hr1G018550, HORVU4Hr1G056050
OG0000979	AT4G33830, AT4G33840, AT4G33860	LOC_Os03g10440, LOC_Os03g10478, LOC_Os10g21100, LOC_Os10g21110	HORVU2Hr1G122890, HORVU5Hr1G056740
OG0000980	AT4G34139	LOC_Os01g23000	HORVU2Hr1G103990, HORVU3Hr1G069740, HORVU3Hr1G099540, HORVU4Hr1G090960, HORVU5Hr1G114690, HORVU6Hr1G078030, HORVU7Hr1G019570
OG0000981	AT5G07220, AT5G52060	LOC_Os06g03640, LOC_Os08g43270, LOC_Os09g35630	HORVU5Hr1G080500, HORVU5Hr1G080560, HORVU7Hr1G010230, HORVU7Hr1G056700
OG0000982	AT5G07800, AT5G61290	LOC_Os02g37010, LOC_Os07g02100, LOC_Os07g02120, LOC_Os07g02130, LOC_Os07g02140	HORVU4Hr1G072260, HORVU4Hr1G089360
OG0000983	AT5G07850, AT5G07860, AT5G07870, AT5G42830	LOC_Os06g01350, LOC_Os07g04970, LOC_Os11g13970	HORVU3Hr1G023780, HORVU7Hr1G000970
OG0000984	AT5G11840	LOC_Os05g46250	HORVU1Hr1G079860, HORVU3Hr1G055470, HORVU4Hr1G036060, HORVU5Hr1G043020, HORVU5Hr1G063200, HORVU5Hr1G066650, HORVU6Hr1G010390
OG0000985	AT5G13740, AT5G13750	LOC_Os11g04020, LOC_Os11g04104, LOC_Os12g03860, LOC_Os12g03899	HORVU3Hr1G115710, HORVU4Hr1G026390, HORVU4Hr1G026570
OG0000986	AT5G14620, AT5G15380	LOC_Os03g02010	HORVU0Hr1G018360, HORVU0Hr1G038790, HORVU3Hr1G098970, HORVU3Hr1G098990, HORVU6Hr1G032260, HORVU6Hr1G081790
OG0000987	AT5G15900	LOC_Os01g46400, LOC_Os01g46410, LOC_Os06g16170, LOC_Os06g16200, LOC_Os06g16240	HORVU3Hr1G058830, HORVU3Hr1G058870, HORVU7Hr1G043010
OG0000988	AT5G16550	LOC_Os08g32980	HORVU1Hr1G022780, HORVU1Hr1G073920, HORVU3Hr1G038680, HORVU3Hr1G105850, HORVU4Hr1G035110, HORVU5Hr1G031160, HORVU7Hr1G079230
OG0000989	AT5G22090	LOC_Os03g15530, LOC_Os03g49830	HORVU1Hr1G094010, HORVU4Hr1G006790, HORVU4Hr1G061680, HORVU5Hr1G000510, HORVU5Hr1G000520, HORVU6Hr1G045050
OG0000990	AT5G35090	LOC_Os02g09050, LOC_Os06g43810, LOC_Os08g19670, LOC_Os10g18470	HORVU6Hr1G028590, HORVU7Hr1G114680, HORVU7Hr1G114700, HORVU7Hr1G114710
OG0000991	AT5G41850	LOC_Os05g12330	HORVU1Hr1G011550, HORVU1Hr1G011570, HORVU2Hr1G028400, HORVU2Hr1G028410, HORVU3Hr1G010790, HORVU3Hr1G017640, HORVU7Hr1G036310
OG0000992	AT5G42770, AT5G66550	LOC_Os03g12810, LOC_Os03g51479, LOC_Os11g34770, LOC_Os11g34850	HORVU1Hr1G045070, HORVU4Hr1G009350, HORVU4Hr1G065740
OG0000993	AT5G44170	LOC_Os05g48950	HORVU0Hr1G020520, HORVU0Hr1G020710, HORVU1Hr1G087620, HORVU3Hr1G104590, HORVU5Hr1G055500, HORVU6Hr1G075920, HORVU7Hr1G109400
OG0000994	AT5G45550	LOC_Os03g29570, LOC_Os03g38020, LOC_Os10g25674	HORVU0Hr1G018730, HORVU1Hr1G033850, HORVU6Hr1G009410, HORVU6Hr1G009490, HORVU6Hr1G036720
OG0000995	AT5G52230	LOC_Os04g11510, LOC_Os04g11640, LOC_Os04g11730, LOC_Os04g19684, LOC_Os04g20560	HORVU2Hr1G002960, HORVU2Hr1G011010, HORVU2Hr1G012840
OG0000996	AT5G52640, AT5G56000, AT5G56010, AT5G56030	LOC_Os04g01740, LOC_Os08g39140, LOC_Os09g30412	HORVU2Hr1G005170, HORVU5Hr1G072420
OG0000997	AT5G55050	LOC_Os03g38390, LOC_Os03g38470	HORVU1Hr1G087830, HORVU5Hr1G026030, HORVU5Hr1G110050, HORVU5Hr1G110140, HORVU5Hr1G110300, HORVU6Hr1G013030
OG0000998	AT5G57500	LOC_Os02g54370, LOC_Os02g54390, LOC_Os02g54420, LOC_Os02g54450, LOC_Os09g26330	HORVU5Hr1G059080, HORVU5Hr1G063240, HORVU6Hr1G083140
OG0000999	AT5G59990	LOC_Os11g01100, LOC_Os12g01080, LOC_Os12g01100, LOC_Os12g16160	HORVU4Hr1G024330, HORVU5Hr1G049310, HORVU5Hr1G049330, HORVU5Hr1G063640
OG0001000	AT5G61520	LOC_Os06g04900, LOC_Os07g03960, LOC_Os09g09520, LOC_Os11g38160	HORVU1Hr1G092330, HORVU3Hr1G018700, HORVU3Hr1G018740, HORVU7Hr1G019280
OG0001001	ATCG01090	LOC_Os10g21398	HORVU1Hr1G048100, HORVU2Hr1G021310, HORVU2Hr1G030360, HORVU3Hr1G066350, HORVU5Hr1G064760, HORVU6Hr1G087860, HORVU7Hr1G107870
OG0001002	NA	LOC_Os04g12190, LOC_Os11g28740	HORVU1Hr1G004990, HORVU3Hr1G006280, HORVU3Hr1G048320, HORVU3Hr1G048440, HORVU5Hr1G081960, HORVU6Hr1G036150, HORVU6Hr1G094930
OG0001003	NA	NA	HORVU0Hr1G027190, HORVU1Hr1G009240, HORVU2Hr1G048490, HORVU3Hr1G044290, HORVU5Hr1G032700, HORVU5Hr1G070550, HORVU6Hr1G047480, HORVU6Hr1G063260, HORVU6Hr1G063930
OG0001004	NA	LOC_Os11g14270	HORVU0Hr1G008730, HORVU1Hr1G023370, HORVU3Hr1G087980, HORVU4Hr1G001000, HORVU6Hr1G046060, HORVU6Hr1G080610, HORVU7Hr1G036870, HORVU7Hr1G047350
OG0001005	NA	LOC_Os05g00996	HORVU1Hr1G032730, HORVU1Hr1G036270, HORVU2Hr1G115140, HORVU4Hr1G034190, HORVU5Hr1G027260, HORVU6Hr1G045790, HORVU7Hr1G028860, HORVU7Hr1G045540
OG0001006	NA	NA	HORVU1Hr1G019140, HORVU1Hr1G038520, HORVU1Hr1G043530, HORVU2Hr1G064370, HORVU4Hr1G042640, HORVU4Hr1G069260, HORVU7Hr1G028040, HORVU7Hr1G058700, HORVU7Hr1G096450
OG0001007	NA	NA	HORVU1Hr1G038900, HORVU2Hr1G039810, HORVU2Hr1G039870, HORVU3Hr1G059970, HORVU4Hr1G023240, HORVU5Hr1G027920, HORVU6Hr1G057760, HORVU6Hr1G088210, HORVU7Hr1G057400
OG0001008	NA	LOC_Os07g29070	HORVU1Hr1G040100, HORVU1Hr1G095030, HORVU2Hr1G061270, HORVU3Hr1G064530, HORVU4Hr1G085580, HORVU5Hr1G032420, HORVU6Hr1G039800, HORVU7Hr1G093170
OG0001009	NA	LOC_Os05g42444, LOC_Os11g35570	HORVU0Hr1G021160, HORVU1Hr1G043610, HORVU3Hr1G109920, HORVU5Hr1G077060, HORVU7Hr1G049570, HORVU7Hr1G054330, HORVU7Hr1G054990
OG0001010	NA	LOC_Os02g16220, LOC_Os06g13750, LOC_Os06g13890, LOC_Os09g01790	HORVU1Hr1G055950, HORVU2Hr1G025000, HORVU3Hr1G096180, HORVU5Hr1G053420, HORVU5Hr1G113590
OG0001011	NA	LOC_Os06g33120	HORVU1Hr1G022040, HORVU1Hr1G084380, HORVU2Hr1G060090, HORVU3Hr1G019560, HORVU3Hr1G074670, HORVU5Hr1G066980, HORVU6Hr1G035910, HORVU7Hr1G046860
OG0001012	NA	LOC_Os02g26400	HORVU0Hr1G013440, HORVU2Hr1G067520, HORVU2Hr1G101280, HORVU3Hr1G020580, HORVU4Hr1G013490, HORVU5Hr1G070780, HORVU7Hr1G052410, HORVU7Hr1G067790
OG0001013	NA	LOC_Os04g34830, LOC_Os05g10270, LOC_Os06g36960, LOC_Os07g12990, LOC_Os09g25520, LOC_Os12g24410	HORVU2Hr1G092770, HORVU6Hr1G069780, HORVU7Hr1G041480
OG0001014	NA	LOC_Os10g31500	HORVU2Hr1G026880, HORVU2Hr1G026890, HORVU2Hr1G026910, HORVU2Hr1G026930, HORVU2Hr1G026970, HORVU5Hr1G121790, HORVU5Hr1G121800, HORVU5Hr1G121810
OG0001015	NA	LOC_Os05g25950, LOC_Os05g26020, LOC_Os05g26070, LOC_Os07g12780	HORVU0Hr1G003120, HORVU0Hr1G037870, HORVU2Hr1G041880, HORVU2Hr1G041950, HORVU2Hr1G041960
OG0001016	NA	LOC_Os04g11780	HORVU1Hr1G002680, HORVU5Hr1G125350, HORVU7Hr1G111610, HORVU7Hr1G111620, HORVU7Hr1G111630, HORVU7Hr1G111670, HORVU7Hr1G111700, HORVU7Hr1G111710
OG0001017	NA	LOC_Os05g01830, LOC_Os05g01900, LOC_Os09g03210	HORVU1Hr1G020480, HORVU1Hr1G020490, HORVU1Hr1G020530, HORVU2Hr1G002160, HORVU2Hr1G002280, HORVU5Hr1G088570
OG0001018	NA	LOC_Os10g03480, LOC_Os10g06510, LOC_Os10g06560, LOC_Os10g06580, LOC_Os10g06780, LOC_Os10g06800, LOC_Os10g06950	HORVU1Hr1G021630, HORVU1Hr1G021640
OG0001019	NA	LOC_Os08g33000	HORVU1Hr1G031880, HORVU2Hr1G071430, HORVU3Hr1G087370, HORVU4Hr1G009220, HORVU4Hr1G038070, HORVU6Hr1G033650, HORVU7Hr1G016230, HORVU7Hr1G016650
OG0001020	NA	LOC_Os01g65130	HORVU0Hr1G033190, HORVU1Hr1G074450, HORVU2Hr1G052730, HORVU3Hr1G047780, HORVU4Hr1G024090, HORVU6Hr1G033340, HORVU6Hr1G046920, HORVU7Hr1G031040
OG0001021	NA	LOC_Os04g41960, LOC_Os11g14910, LOC_Os12g12470, LOC_Os12g12514, LOC_Os12g12560, LOC_Os12g12580, LOC_Os12g12590	HORVU2Hr1G010270, HORVU5Hr1G024040
OG0001022	NA	LOC_Os02g57860, LOC_Os02g57880, LOC_Os02g57890, LOC_Os02g57910, LOC_Os02g57940, LOC_Os02g57965	HORVU2Hr1G011110, HORVU2Hr1G011120, HORVU2Hr1G011180
OG0001023	NA	LOC_Os03g56710, LOC_Os03g56714, LOC_Os03g56720, LOC_Os03g56730, LOC_Os03g56760, LOC_Os03g56770, LOC_Os03g56781	HORVU2Hr1G014380, HORVU2Hr1G014410
OG0001024	NA	LOC_Os06g06660, LOC_Os06g06670, LOC_Os06g06680, LOC_Os06g06710	HORVU0Hr1G019530, HORVU5Hr1G032440, HORVU7Hr1G024130, HORVU7Hr1G024330, HORVU7Hr1G025410
OG0001025	NA	LOC_Os01g11200, LOC_Os02g49250, LOC_Os03g19630, LOC_Os03g25304, LOC_Os06g14010, LOC_Os06g14700, LOC_Os06g14710, LOC_Os07g25370	HORVU6Hr1G083490
OG0001026	NA	LOC_Os06g03500, LOC_Os06g05359, LOC_Os06g17880, LOC_Os06g17900, LOC_Os06g17920, LOC_Os06g17930	HORVU7Hr1G006400, HORVU7Hr1G006790, HORVU7Hr1G006980
OG0001027	NA	LOC_Os01g06050, LOC_Os03g39960, LOC_Os04g07190, LOC_Os06g28790, LOC_Os08g19800, LOC_Os09g03850, LOC_Os10g04130, LOC_Os11g12010, LOC_Os12g31130	NA
OG0001028	NA	LOC_Os02g17560, LOC_Os02g27430, LOC_Os03g41580, LOC_Os07g39450, LOC_Os09g03150, LOC_Os09g08600, LOC_Os11g32670, LOC_Os11g41630, LOC_Os12g14350	NA
OG0001029	AT1G01150, AT1G14770, AT1G68030, AT4G12670, AT5G03780	LOC_Os11g06190, LOC_Os11g29240	HORVU4Hr1G088350
OG0001030	AT1G01380, AT2G30424, AT2G30432, AT2G46410, AT4G01060, AT5G53200	LOC_Os01g43180	HORVU3Hr1G055260
OG0001031	AT1G01430, AT4G01080, AT4G11090, AT4G23790	LOC_Os05g12380, LOC_Os06g33330	HORVU1Hr1G029950, HORVU7Hr1G089640
OG0001032	AT1G02070, AT3G60520	LOC_Os02g44090, LOC_Os04g46600	HORVU0Hr1G027640, HORVU2Hr1G097640, HORVU2Hr1G097700, HORVU6Hr1G063020
OG0001033	AT1G02650, AT2G47440, AT3G62570, AT4G02100	LOC_Os03g19200, LOC_Os07g49000	HORVU2Hr1G015850, HORVU4Hr1G054370
OG0001034	AT1G02880, AT2G44750	LOC_Os01g25440, LOC_Os01g70580, LOC_Os05g30454	HORVU1Hr1G058420, HORVU2Hr1G017960, HORVU3Hr1G097210
OG0001035	AT1G03210, AT4G02850, AT4G02860	LOC_Os01g16146, LOC_Os03g32040	HORVU3Hr1G037330, HORVU3Hr1G037540, HORVU3Hr1G037630
OG0001036	AT1G03220, AT1G03230	LOC_Os05g33400, LOC_Os05g33410, LOC_Os05g33420, LOC_Os05g33430, LOC_Os09g25910	HORVU1Hr1G061380
OG0001037	AT1G04635	LOC_Os01g39280, LOC_Os04g22870, LOC_Os05g18780, LOC_Os10g08960, LOC_Os10g11520	HORVU2Hr1G065960, HORVU3Hr1G099400
OG0001038	AT1G05010	LOC_Os02g53180, LOC_Os09g27750, LOC_Os09g27820	HORVU5Hr1G067490, HORVU5Hr1G067530, HORVU6Hr1G079600, HORVU6Hr1G079640
OG0001039	AT1G05800, AT2G31690	LOC_Os01g67430, LOC_Os11g19290, LOC_Os11g19340	HORVU3Hr1G089140, HORVU4Hr1G012370, HORVU4Hr1G012390
OG0001040	AT1G06225, AT2G31081	LOC_Os01g48230, LOC_Os05g48730	HORVU1Hr1G086770, HORVU1Hr1G086780, HORVU1Hr1G086790, HORVU1Hr1G086830
OG0001041	AT1G06700, AT2G30740, AT3G59350	LOC_Os01g67340, LOC_Os03g62700, LOC_Os09g33860	HORVU5Hr1G078180, HORVU7Hr1G055980
OG0001042	AT1G06980, AT2G30230	LOC_Os01g07150, LOC_Os03g18660, LOC_Os05g07240, LOC_Os05g39710	HORVU1Hr1G070300, HORVU4Hr1G055090
OG0001043	AT1G07080, AT5G01580	LOC_Os01g61240, LOC_Os03g18454	HORVU3Hr1G088030, HORVU4Hr1G055720, HORVU4Hr1G055730, HORVU4Hr1G055800
OG0001044	AT1G07160, AT2G05050, AT2G30020, AT3G27140, AT4G08260	LOC_Os03g18150	HORVU2Hr1G014150, HORVU4Hr1G056210
OG0001045	AT1G08060	LOC_Os02g02050, LOC_Os06g01320	HORVU3Hr1G017950, HORVU3Hr1G024900, HORVU5Hr1G089950, HORVU6Hr1G005290, HORVU7Hr1G120510
OG0001046	AT1G08090, AT1G08100, AT5G60770	LOC_Os02g02170, LOC_Os02g02190	HORVU6Hr1G005580, HORVU6Hr1G005590, HORVU6Hr1G005600
OG0001047	AT1G09350, AT1G56600, AT2G47180	LOC_Os03g20120, LOC_Os07g48830	HORVU2Hr1G015700, HORVU2Hr1G015720, HORVU4Hr1G052450
OG0001048	AT1G09575, AT1G57610	LOC_Os01g60110, LOC_Os11g03130, LOC_Os12g02880	HORVU3Hr1G080370, HORVU4Hr1G023660, HORVU5Hr1G045710
OG0001049	AT1G09590, AT1G09690, AT1G57660, AT1G57860	LOC_Os03g04750, LOC_Os10g32820	HORVU1Hr1G038890, HORVU4Hr1G084420
OG0001050	AT1G10715, AT1G10717, AT1G10745, AT1G10747, AT1G27135, AT2G16225, AT2G41415, AT5G50345	NA	NA
OG0001051	AT1G11360	LOC_Os01g57450, LOC_Os05g42230, LOC_Os07g36600	HORVU1Hr1G066100, HORVU2Hr1G042460, HORVU2Hr1G042480, HORVU3Hr1G077000
OG0001052	AT1G11540, AT1G61740, AT4G21250, AT4G21260	LOC_Os01g57700, LOC_Os01g57710	HORVU3Hr1G077530, HORVU7Hr1G012180
OG0001053	AT1G11650, AT4G27000, AT5G54900	LOC_Os03g37270, LOC_Os04g53440, LOC_Os08g09100	HORVU2Hr1G106810, HORVU7Hr1G066510
OG0001054	AT1G11890	LOC_Os01g13350, LOC_Os03g57760, LOC_Os06g09850	HORVU3Hr1G032060, HORVU5Hr1G035420, HORVU5Hr1G039540, HORVU5Hr1G104020
OG0001055	AT1G12320, AT1G62840, AT2G45360, AT3G60780	LOC_Os02g25780	HORVU0Hr1G029390, HORVU5Hr1G082620, HORVU5Hr1G082690
OG0001056	AT1G12340, AT1G12390, AT1G62880, AT4G12090	LOC_Os06g04500, LOC_Os12g32180	HORVU5Hr1G028480, HORVU7Hr1G017650
OG0001057	AT1G14290, AT1G69640	LOC_Os02g51150, LOC_Os06g12250	HORVU6Hr1G075760, HORVU6Hr1G075770, HORVU6Hr1G075810, HORVU7Hr1G038160
OG0001058	AT1G14686, AT1G25240, AT1G68110, AT2G01920	LOC_Os08g36410	HORVU3Hr1G040400, HORVU5Hr1G078270, HORVU7Hr1G089710
OG0001059	AT1G14860, AT1G18300, AT1G73540, AT2G01670	LOC_Os02g50130, LOC_Os06g14420	HORVU6Hr1G073660, HORVU7Hr1G041500
OG0001060	AT1G15310, AT1G48900, AT5G49500	LOC_Os01g56600, LOC_Os05g43390	HORVU5Hr1G019120, HORVU6Hr1G029680, HORVU7Hr1G036330
OG0001061	AT1G15370	NA	HORVU2Hr1G112780, HORVU3Hr1G030140, HORVU3Hr1G032710, HORVU3Hr1G098440, HORVU6Hr1G069160, HORVU7Hr1G058240, HORVU7Hr1G068500
OG0001062	AT1G15380, AT1G80160	LOC_Os01g07850, LOC_Os05g07940	HORVU1Hr1G025530, HORVU1Hr1G025570, HORVU1Hr1G025580, HORVU3Hr1G024400
OG0001063	AT1G15550, AT1G80330, AT1G80340, AT4G21690	LOC_Os01g08220, LOC_Os05g08540	HORVU2Hr1G118350, HORVU3Hr1G022840
OG0001064	AT1G16670	LOC_Os04g52840, LOC_Os06g46330, LOC_Os08g10070	HORVU2Hr1G103890, HORVU5Hr1G015220, HORVU6Hr1G090970, HORVU7Hr1G106450
OG0001065	AT1G16840, AT1G78890	LOC_Os04g51770, LOC_Os08g13320	HORVU0Hr1G030460, HORVU2Hr1G100640, HORVU5Hr1G104810, HORVU5Hr1G105810
OG0001066	AT1G17345, AT1G72430, AT3G12955, AT5G20820	LOC_Os08g35110, LOC_Os09g26590, LOC_Os12g41600	HORVU5Hr1G062720
OG0001067	AT1G17360, AT1G72410, AT3G14172	LOC_Os07g42410	HORVU0Hr1G030630, HORVU0Hr1G035320, HORVU1Hr1G011030, HORVU2Hr1G031030
OG0001068	AT1G17860, AT1G73260, AT1G73325, AT1G73330	LOC_Os04g44470	HORVU1Hr1G082730, HORVU2Hr1G090650, HORVU2Hr1G090750
OG0001069	AT1G18350, AT1G73500, AT3G06230	LOC_Os03g12390, LOC_Os03g50550	HORVU4Hr1G007920, HORVU4Hr1G007950, HORVU4Hr1G007990
OG0001070	AT1G18835, AT1G74660, AT3G28917	LOC_Os09g24810, LOC_Os11g03420, LOC_Os12g03110	HORVU3Hr1G096990, HORVU5Hr1G045580
OG0001071	AT1G19380, AT4G36660, AT5G65650	LOC_Os03g29830, LOC_Os07g41660	HORVU2Hr1G032230, HORVU2Hr1G070650, HORVU2Hr1G084170
OG0001072	AT1G21560, AT1G77270, AT3G07730, AT4G01170	LOC_Os04g14410, LOC_Os04g45610	HORVU2Hr1G092320, HORVU2Hr1G092340
OG0001073	AT1G21810, AT1G77580	LOC_Os11g06910, LOC_Os12g07160	HORVU0Hr1G028110, HORVU0Hr1G028130, HORVU0Hr1G028140, HORVU4Hr1G019610
OG0001074	AT1G21910, AT1G44830, AT1G77640	LOC_Os03g15660, LOC_Os06g10780	HORVU4Hr1G061340, HORVU6Hr1G080340, HORVU7Hr1G035440
OG0001075	AT1G22250, AT1G78170, AT4G08910	LOC_Os03g09120, LOC_Os11g18940, LOC_Os12g13100	HORVU0Hr1G009280, HORVU4Hr1G070580
OG0001076	AT1G22840, AT4G10040	LOC_Os01g66180, LOC_Os05g34770	HORVU1Hr1G063940, HORVU2Hr1G127560, HORVU2Hr1G127630, HORVU3Hr1G090840
OG0001077	AT1G22920, AT1G71230	LOC_Os04g56070	HORVU0Hr1G018470, HORVU0Hr1G025410, HORVU2Hr1G112000, HORVU3Hr1G054660, HORVU4Hr1G048730
OG0001078	AT1G22930	LOC_Os02g35080, LOC_Os04g35840, LOC_Os04g35860	HORVU0Hr1G038420, HORVU0Hr1G039780, HORVU2Hr1G076590, HORVU2Hr1G076620
OG0001079	AT1G24350, AT1G67600	LOC_Os01g67560, LOC_Os04g40980, LOC_Os08g03370	HORVU2Hr1G084120, HORVU3Hr1G088990, HORVU7Hr1G074550
OG0001080	AT1G26320, AT3G03080, AT5G16960, AT5G16970, AT5G16990, AT5G17000, AT5G37940, AT5G37980	NA	NA
OG0001081	AT1G26870, AT5G39820	LOC_Os08g33910	HORVU2Hr1G011360, HORVU2Hr1G011370, HORVU2Hr1G011390, HORVU5Hr1G066020, HORVU6Hr1G075830
OG0001082	AT1G26880, AT1G69620	LOC_Os08g06040, LOC_Os08g33920, LOC_Os09g24690	HORVU2Hr1G080340, HORVU5Hr1G066000, HORVU7Hr1G071240
OG0001083	AT1G27650, AT5G42820	LOC_Os01g47750, LOC_Os05g48960, LOC_Os09g31482	HORVU1Hr1G087660, HORVU3Hr1G061060, HORVU5Hr1G073680
OG0001084	AT1G28960, AT2G33980, AT5G45940	LOC_Os05g11870, LOC_Os08g28840, LOC_Os08g28860	HORVU1Hr1G029480, HORVU7Hr1G053190
OG0001085	AT1G29250, AT2G34160	LOC_Os01g07810, LOC_Os02g10810, LOC_Os06g40040	HORVU1Hr1G025500, HORVU6Hr1G037940, HORVU7Hr1G084100
OG0001086	AT1G30530, AT5G17030, AT5G17040, AT5G17050	LOC_Os06g09240, LOC_Os07g05420	HORVU3Hr1G110110, HORVU7Hr1G031800
OG0001087	AT1G30650, AT2G34830	LOC_Os02g47060, LOC_Os04g50920, LOC_Os10g42850	HORVU1Hr1G051260, HORVU2Hr1G102740, HORVU4Hr1G010450
OG0001088	AT1G31260, AT4G19680, AT4G19690	LOC_Os03g46454, LOC_Os03g46470	HORVU4Hr1G003050, HORVU4Hr1G009330, HORVU6Hr1G073380
OG0001089	AT1G31450, AT1G64830, AT2G28010, AT2G28030, AT2G28040, AT2G28220, AT2G35615, AT5G33340	NA	NA
OG0001090	AT1G31880, AT2G21030, AT2G35600	LOC_Os02g47230	HORVU0Hr1G016680, HORVU2Hr1G101750, HORVU6Hr1G068280, HORVU6Hr1G068350
OG0001091	AT1G32470, AT2G35120, AT2G35370	LOC_Os02g07410, LOC_Os06g45670, LOC_Os10g37180	HORVU0Hr1G018380, HORVU6Hr1G076880
OG0001092	AT1G33080, AT1G33090, AT1G33100, AT1G33110	LOC_Os11g03240, LOC_Os11g03500, LOC_Os12g03260	HORVU5Hr1G086830
OG0001093	AT1G33120, AT1G33140, AT4G10450	LOC_Os02g01332, LOC_Os09g31180	HORVU0Hr1G006020, HORVU3Hr1G001140, HORVU7Hr1G002060
OG0001094	AT1G33607, AT4G14276, AT4G18823, AT5G08055, AT5G08315, AT5G16453, AT5G19315, AT5G52605	NA	NA
OG0001095	AT1G34245	LOC_Os04g38470, LOC_Os04g54490	HORVU2Hr1G080030, HORVU2Hr1G116010, HORVU2Hr1G116030, HORVU2Hr1G116040, HORVU2Hr1G116070
OG0001096	AT1G34570, AT3G15750	LOC_Os01g72200, LOC_Os10g42970, LOC_Os11g10434	HORVU3Hr1G107270, HORVU3Hr1G107330, HORVU7Hr1G009930
OG0001097	AT1G36730	LOC_Os06g48350, LOC_Os06g48355, LOC_Os09g15770, LOC_Os09g15775	HORVU6Hr1G020300, HORVU6Hr1G021630, HORVU6Hr1G072500
OG0001098	AT1G43890, AT5G03530	LOC_Os03g05280, LOC_Os10g31830	HORVU1Hr1G038070, HORVU2Hr1G127520, HORVU2Hr1G127540, HORVU4Hr1G079250
OG0001099	AT1G44542, AT4G34180, AT4G35220	LOC_Os02g09420, LOC_Os06g43180, LOC_Os08g23100, LOC_Os09g02270	HORVU6Hr1G035610
OG0001100	AT1G47200, AT5G27940, AT5G43070	LOC_Os03g11060, LOC_Os07g40320	HORVU2Hr1G034580, HORVU4Hr1G069210, HORVU7Hr1G034710
OG0001101	AT1G47410	LOC_Os09g28600	HORVU0Hr1G013120, HORVU3Hr1G091220, HORVU5Hr1G068740, HORVU5Hr1G068780, HORVU5Hr1G106510, HORVU7Hr1G062760
OG0001102	AT1G48320	LOC_Os03g48480, LOC_Os05g04660	HORVU1Hr1G017580, HORVU3Hr1G013400, HORVU4Hr1G004990, HORVU6Hr1G076630, HORVU7Hr1G098340
OG0001103	AT1G49330, AT2G16190	LOC_Os01g49810, LOC_Os05g47580, LOC_Os05g47590, LOC_Os05g47620, LOC_Os12g13400	HORVU3Hr1G064420
OG0001104	AT1G50640, AT3G20310	LOC_Os02g06330, LOC_Os02g09650, LOC_Os04g57340, LOC_Os06g47590	HORVU0Hr1G039130, HORVU7Hr1G099670
OG0001105	AT1G51360, AT2G31670	LOC_Os07g41810, LOC_Os07g41820	HORVU2Hr1G031910, HORVU3Hr1G077390, HORVU4Hr1G048970, HORVU6Hr1G033570
OG0001106	AT1G51960, AT3G16490	LOC_Os01g09470, LOC_Os01g17300, LOC_Os01g64290, LOC_Os05g09520	HORVU1Hr1G028250, HORVU3Hr1G019630
OG0001107	AT1G53650, AT3G14450	LOC_Os01g11120, LOC_Os02g14760, LOC_Os06g35030	HORVU3Hr1G029080, HORVU7Hr1G080440, HORVU7Hr1G117350
OG0001108	AT1G54110, AT3G55600	LOC_Os02g20330, LOC_Os08g42110, LOC_Os08g42210, LOC_Os08g42290, LOC_Os09g10000	HORVU7Hr1G054730
OG0001109	AT1G54730, AT2G48020, AT3G05150, AT5G18840	LOC_Os03g24860, LOC_Os11g42430	HORVU2Hr1G007130, HORVU6Hr1G080420
OG0001110	AT1G55560, AT1G55570, AT3G13390, AT3G13400	LOC_Os01g60080, LOC_Os05g40740	HORVU1Hr1G069130, HORVU3Hr1G080360
OG0001111	AT1G55928, AT2G27280, AT2G27285	LOC_Os04g35910	HORVU1Hr1G023860, HORVU2Hr1G076810, HORVU3Hr1G029950, HORVU7Hr1G028720
OG0001112	AT1G56070, AT3G12915	LOC_Os02g32030, LOC_Os04g02820	HORVU3Hr1G057880, HORVU3Hr1G057890, HORVU5Hr1G116580, HORVU7Hr1G106150
OG0001113	AT1G56650, AT1G66370, AT1G66380, AT1G66390	LOC_Os06g10350	HORVU4Hr1G063760, HORVU4Hr1G082610, HORVU7Hr1G034630
OG0001114	AT1G58430, AT2G24560, AT2G30220, AT2G30310, AT2G31540, AT2G31550	LOC_Os01g61200	HORVU3Hr1G088120
OG0001115	AT1G60940, AT5G63650	LOC_Os01g64970, LOC_Os02g34600, LOC_Os04g35240, LOC_Os04g59450	HORVU2Hr1G075470, HORVU2Hr1G125950
OG0001116	AT1G61680	LOC_Os02g02930, LOC_Os10g34790	HORVU6Hr1G012090, HORVU6Hr1G012110, HORVU6Hr1G012170, HORVU6Hr1G012270, HORVU6Hr1G088610
OG0001117	AT1G62520, AT4G12450, AT4G22560	LOC_Os02g44280, LOC_Os10g40584	HORVU0Hr1G009370, HORVU1Hr1G053950, HORVU6Hr1G063400
OG0001118	AT1G65710, AT5G37010	LOC_Os01g71840, LOC_Os02g42560, LOC_Os04g25680, LOC_Os04g44640	HORVU2Hr1G090910, HORVU6Hr1G060080
OG0001119	AT1G65790, AT1G65800, AT4G21380	LOC_Os01g57560, LOC_Os03g35600, LOC_Os05g42210, LOC_Os07g36544	HORVU1Hr1G066190
OG0001120	AT1G66970, AT1G66980, AT4G26690, AT5G55480	LOC_Os02g37590, LOC_Os04g39610	HORVU2Hr1G081920, HORVU6Hr1G052420
OG0001121	AT1G67070, AT3G02570	LOC_Os01g03710, LOC_Os09g22090, LOC_Os11g38810	HORVU3Hr1G003940, HORVU3Hr1G003950, HORVU4Hr1G029660
OG0001122	AT1G68765, AT3G18715, AT3G25655, AT5G09805, AT5G64667	LOC_Os04g58940	HORVU0Hr1G004670, HORVU2Hr1G073930
OG0001123	AT1G68800, AT3G18550	LOC_Os03g49880, LOC_Os08g33530, LOC_Os09g24480	HORVU4Hr1G007040, HORVU5Hr1G000490, HORVU5Hr1G061270
OG0001124	AT1G70190, AT4G36420, AT4G37660	LOC_Os03g52400, LOC_Os05g48050, LOC_Os07g43310	HORVU2Hr1G029240, HORVU4Hr1G010700
OG0001125	AT1G71695	LOC_Os01g73170, LOC_Os01g73200, LOC_Os01g73220	HORVU3Hr1G112000, HORVU3Hr1G112040, HORVU3Hr1G112350, HORVU7Hr1G013470
OG0001126	AT1G71950	LOC_Os05g35740	HORVU0Hr1G005230, HORVU1Hr1G054290, HORVU1Hr1G074660, HORVU2Hr1G090450, HORVU6Hr1G057270, HORVU7Hr1G075540
OG0001127	AT1G72610	LOC_Os08g35750, LOC_Os08g35760	HORVU0Hr1G023590, HORVU2Hr1G127660, HORVU2Hr1G127670, HORVU6Hr1G066380, HORVU7Hr1G036720
OG0001128	AT1G72710, AT4G26100	LOC_Os01g38950, LOC_Os01g51200, LOC_Os05g51560	HORVU1Hr1G094920, HORVU3Hr1G049480, HORVU3Hr1G066800
OG0001129	AT1G73530, AT3G46020, AT5G06210	LOC_Os01g31810, LOC_Os04g33810, LOC_Os04g49440	HORVU2Hr1G073330, HORVU4Hr1G058910
OG0001130	AT1G75170	LOC_Os03g51430	HORVU4Hr1G009190, HORVU4Hr1G009210, HORVU4Hr1G009310, HORVU4Hr1G074380, HORVU5Hr1G020290, HORVU5Hr1G114590
OG0001131	AT1G77330	LOC_Os05g05670, LOC_Os05g05680, LOC_Os11g08380	HORVU1Hr1G020410, HORVU1Hr1G020430, HORVU1Hr1G020450, HORVU4Hr1G017660
OG0001132	AT1G77380, AT5G09220, AT5G63850	LOC_Os01g66010, LOC_Os05g34980	HORVU1Hr1G064970, HORVU3Hr1G091070, HORVU3Hr1G091120
OG0001133	AT1G77405	LOC_Os03g52620	HORVU3Hr1G106830, HORVU3Hr1G106920, HORVU4Hr1G011170, HORVU4Hr1G037850, HORVU6Hr1G060420, HORVU7Hr1G074310
OG0001134	AT1G79320, AT1G79330, AT1G79340	LOC_Os01g58580, LOC_Os05g41660, LOC_Os05g41670	HORVU1Hr1G067230, HORVU3Hr1G078270
OG0001135	AT1G80400, AT4G32600	LOC_Os01g08340, LOC_Os02g54624, LOC_Os05g08610	HORVU1Hr1G025600, HORVU3Hr1G022360, HORVU6Hr1G083430
OG0001136	AT2G01710, AT5G09540	LOC_Os01g51560, LOC_Os03g27460, LOC_Os07g42800	HORVU2Hr1G030240, HORVU2Hr1G030250, HORVU4Hr1G039650
OG0001137	AT2G02230, AT2G02240, AT2G02250, AT2G02310, AT2G02320, AT2G02340, AT2G02350, AT2G02360	NA	NA
OG0001138	AT2G02380, AT2G02390	LOC_Os02g35590, LOC_Os11g14040, LOC_Os12g10720, LOC_Os12g10730	HORVU5Hr1G012160, HORVU7Hr1G107350
OG0001139	AT2G04040, AT2G04050, AT2G04066, AT2G04070, AT2G04080, AT2G04090, AT2G04100	NA	HORVU4Hr1G024240
OG0001140	AT2G05380, AT2G05520, AT2G05530, AT2G05540	LOC_Os02g37480, LOC_Os02g37490	HORVU6Hr1G018620, HORVU6Hr1G075270
OG0001141	AT2G07696, ATMG01270	LOC_Os12g34045	HORVU1Hr1G025090, HORVU2Hr1G059770, HORVU2Hr1G086610, HORVU5Hr1G087190, HORVU5Hr1G124150
OG0001142	AT2G09990, AT3G04230, AT5G18380	LOC_Os11g03400, LOC_Os12g03090	HORVU4Hr1G023530, HORVU4Hr1G023570, HORVU5Hr1G045620
OG0001143	AT2G16970, AT2G16980, AT2G16990, AT5G42210	LOC_Os02g44730, LOC_Os05g24140	HORVU1Hr1G052530, HORVU6Hr1G064430
OG0001144	AT2G17390, AT4G35450	LOC_Os03g63480, LOC_Os08g42690, LOC_Os09g33810	HORVU5Hr1G078120, HORVU5Hr1G122820, HORVU7Hr1G055860
OG0001145	AT2G18380, AT3G50870, AT4G36620	LOC_Os01g47360, LOC_Os05g49280, LOC_Os05g50270	HORVU1Hr1G091450, HORVU3Hr1G059870
OG0001146	AT2G19150, AT2G47280, AT3G24130, AT5G18990	LOC_Os01g19440, LOC_Os07g46190	HORVU2Hr1G020750, HORVU2Hr1G023820
OG0001147	AT2G19570, AT4G29610	LOC_Os01g51540, LOC_Os06g40910	HORVU3Hr1G020270, HORVU3Hr1G067290, HORVU4Hr1G036900, HORVU4Hr1G083900
OG0001148	AT2G20100, AT4G29100	LOC_Os01g13000, LOC_Os02g17680, LOC_Os05g14010	HORVU1Hr1G030540, HORVU3Hr1G031400, HORVU7Hr1G101040
OG0001149	AT2G21130, AT3G56070, AT4G38740	LOC_Os02g02890, LOC_Os09g39780	HORVU4Hr1G000910, HORVU6Hr1G012570, HORVU6Hr1G092950
OG0001150	AT2G21600, AT4G39220	LOC_Os01g01640, LOC_Os06g49460, LOC_Os08g21760	HORVU3Hr1G000490, HORVU7Hr1G065330, HORVU7Hr1G095770
OG0001151	AT2G21770, AT4G39350, AT5G09870, AT5G64740	LOC_Os03g62090, LOC_Os07g14850, LOC_Os07g24190	HORVU5Hr1G118270
OG0001152	AT2G21940, AT4G39540	LOC_Os02g51410, LOC_Os04g54800, LOC_Os06g12150	HORVU2Hr1G115700, HORVU6Hr1G075420, HORVU7Hr1G037910
OG0001153	AT2G23810, AT4G28050, AT4G30430	LOC_Os06g44310, LOC_Os08g16050, LOC_Os08g34460, LOC_Os09g25760	HORVU5Hr1G064020
OG0001154	AT2G23950, AT3G25560, AT4G30520, AT5G16000	LOC_Os06g16330, LOC_Os08g34380	HORVU6Hr1G072620, HORVU7Hr1G097930
OG0001155	AT2G24490, AT3G02920	LOC_Os02g42230, LOC_Os02g58220	HORVU0Hr1G018030, HORVU0Hr1G018090, HORVU6Hr1G059440, HORVU6Hr1G094080
OG0001156	AT2G24550, AT4G31510, AT5G24890	LOC_Os08g40510, LOC_Os09g32330	HORVU5Hr1G075200, HORVU7Hr1G052580, HORVU7Hr1G097950
OG0001157	AT2G24570, AT4G31550	LOC_Os02g26430, LOC_Os04g21950, LOC_Os04g51560	HORVU2Hr1G065750, HORVU2Hr1G101100, HORVU4Hr1G012580
OG0001158	AT2G24590, AT4G31580	LOC_Os02g39720, LOC_Os02g54770, LOC_Os06g08840	HORVU6Hr1G056040, HORVU6Hr1G083840, HORVU7Hr1G031320
OG0001159	AT2G27550	LOC_Os02g32950, LOC_Os04g33570, LOC_Os11g05470, LOC_Os12g05590	HORVU2Hr1G072750, HORVU4Hr1G078770, HORVU5Hr1G042230
OG0001160	AT2G27710, AT2G27720	LOC_Os01g09510, LOC_Os02g32760, LOC_Os05g37330, LOC_Os07g14750, LOC_Os07g28710	HORVU1Hr1G073640
OG0001161	AT2G30110, AT5G06460	LOC_Os03g18380, LOC_Os07g49230, LOC_Os11g01510	HORVU2Hr1G014440, HORVU4Hr1G024590, HORVU4Hr1G055880
OG0001162	AT2G30890, AT4G18260	LOC_Os01g47635, LOC_Os05g49040	HORVU1Hr1G001200, HORVU1Hr1G088010, HORVU3Hr1G006680, HORVU3Hr1G060720
OG0001163	AT2G35795	LOC_Os01g06454, LOC_Os03g56540, LOC_Os07g09450	HORVU3Hr1G025510, HORVU3Hr1G036280, HORVU5Hr1G099410, HORVU7Hr1G102910
OG0001164	AT2G35930, AT3G52450	LOC_Os02g33590, LOC_Os04g34030, LOC_Os04g58920	HORVU0Hr1G003810, HORVU6Hr1G089560, HORVU6Hr1G089590
OG0001165	AT2G36080, AT5G06250	LOC_Os11g05740, LOC_Os12g06080	HORVU3Hr1G064590, HORVU4Hr1G021650, HORVU4Hr1G074300, HORVU5Hr1G040620
OG0001166	AT2G37025	LOC_Os10g30690, LOC_Os10g30719	HORVU2Hr1G011250, HORVU2Hr1G011270, HORVU7Hr1G093750, HORVU7Hr1G114750, HORVU7Hr1G114920
OG0001167	AT2G37340, AT3G53500	LOC_Os01g06290, LOC_Os03g17710, LOC_Os05g02880	HORVU1Hr1G009950, HORVU1Hr1G024060, HORVU3Hr1G024940
OG0001168	AT2G37940, AT3G54020	LOC_Os01g63060, LOC_Os05g21180, LOC_Os05g37910	HORVU1Hr1G073040, HORVU1Hr1G073060, HORVU3Hr1G085630
OG0001169	AT2G37975, AT3G54085	LOC_Os03g21390, LOC_Os09g15760	HORVU1Hr1G073080, HORVU3Hr1G061510, HORVU3Hr1G092790, HORVU4Hr1G050960
OG0001170	AT2G38070, AT3G09070, AT5G01170	LOC_Os01g63310, LOC_Os05g37800	HORVU1Hr1G073190, HORVU3Hr1G085250, HORVU3Hr1G085310
OG0001171	AT2G38185, AT2G38195, AT2G38220, AT5G01450	LOC_Os02g43320, LOC_Os05g44550	HORVU1Hr1G075910, HORVU3Hr1G091660
OG0001172	AT2G38910, AT3G10660, AT5G04870	LOC_Os03g57450, LOC_Os03g57510, LOC_Os07g06740	HORVU2Hr1G058530, HORVU5Hr1G103830
OG0001173	AT2G39220, AT3G54950, AT4G29800	LOC_Os03g14950, LOC_Os03g57080, LOC_Os07g05110	HORVU0Hr1G008670, HORVU5Hr1G103060
OG0001174	AT2G39900, AT3G61230	LOC_Os02g42820, LOC_Os03g15940, LOC_Os04g45010, LOC_Os10g35930	HORVU2Hr1G091520, HORVU6Hr1G060580
OG0001175	AT2G40010, AT3G09200, AT3G11250	LOC_Os08g03640, LOC_Os11g04070, LOC_Os12g03880	HORVU0Hr1G038820, HORVU7Hr1G073720
OG0001176	AT2G40510, AT2G40590, AT3G56340	LOC_Os01g60790, LOC_Os05g39960	HORVU3Hr1G081210, HORVU3Hr1G081220, HORVU5Hr1G111820
OG0001177	AT2G40880, AT5G12140	LOC_Os01g58890, LOC_Os05g41460	HORVU1Hr1G067870, HORVU1Hr1G067980, HORVU3Hr1G078670, HORVU3Hr1G078680
OG0001178	AT2G41070, AT3G56850	LOC_Os01g59760, LOC_Os05g41070	HORVU0Hr1G023640, HORVU1Hr1G068760, HORVU3Hr1G079640, HORVU5Hr1G045180
OG0001179	AT2G41180, AT3G56710	LOC_Os01g59410, LOC_Os05g32460, LOC_Os05g41250, LOC_Os07g48800	HORVU1Hr1G068280, HORVU3Hr1G079180
OG0001180	AT2G41210, AT3G07960, AT3G56960	LOC_Os03g24160, LOC_Os07g46490, LOC_Os11g04840, LOC_Os12g04700	HORVU5Hr1G042990
OG0001181	AT2G41240, AT3G56970, AT3G56980	LOC_Os01g72370	HORVU2Hr1G114070, HORVU3Hr1G108660, HORVU3Hr1G108670, HORVU3Hr1G108680
OG0001182	AT2G41410, AT3G10190	LOC_Os01g72080, LOC_Os11g04560, LOC_Os12g04360	HORVU3Hr1G106950, HORVU5Hr1G043460, HORVU5Hr1G068490
OG0001183	AT2G41790, AT3G57470	LOC_Os01g57073, LOC_Os07g38260, LOC_Os07g38270, LOC_Os07g38280	HORVU2Hr1G038720, HORVU3Hr1G076480
OG0001184	AT2G43780	LOC_Os05g01330, LOC_Os12g41760	HORVU1Hr1G002260, HORVU1Hr1G002320, HORVU3Hr1G012240, HORVU5Hr1G025550, HORVU7Hr1G081670
OG0001185	AT2G44680, AT3G60250, AT5G47080	LOC_Os07g31280, LOC_Os10g41520	HORVU1Hr1G055250, HORVU2Hr1G092930, HORVU4Hr1G090280
OG0001186	AT2G45140, AT3G60600, AT4G00170	LOC_Os02g42940, LOC_Os08g05890, LOC_Os08g06020	HORVU0Hr1G021390, HORVU6Hr1G060760
OG0001187	AT2G45680, AT5G51910	LOC_Os04g11830, LOC_Os08g43160, LOC_Os09g34950	HORVU5Hr1G080210, HORVU5Hr1G117990, HORVU7Hr1G036940
OG0001188	AT2G46990, AT3G17600, AT3G62100	LOC_Os01g18360, LOC_Os02g49160	HORVU1Hr1G017770, HORVU1Hr1G017790, HORVU6Hr1G088110
OG0001189	AT2G47120, AT2G47130, AT2G47140, AT3G29250, AT3G29260	LOC_Os03g61740, LOC_Os07g46910	HORVU5Hr1G117000
OG0001190	AT2G47380, AT5G61310	LOC_Os12g37419	HORVU2Hr1G021070, HORVU2Hr1G125060, HORVU3Hr1G016280, HORVU5Hr1G023010, HORVU7Hr1G064500
OG0001191	AT3G01170, AT5G15260	LOC_Os01g59950, LOC_Os03g10160, LOC_Os05g40950	HORVU1Hr1G068940, HORVU3Hr1G079950, HORVU3Hr1G079990
OG0001192	AT3G01280, AT5G15090	LOC_Os01g40570, LOC_Os01g51770, LOC_Os05g45950	HORVU1Hr1G080370, HORVU3Hr1G051010, HORVU3Hr1G067610
OG0001193	AT3G01740, AT5G14290	LOC_Os12g14080	HORVU2Hr1G108200, HORVU3Hr1G013340, HORVU4Hr1G032110, HORVU6Hr1G019490, HORVU6Hr1G020920
OG0001194	AT3G01770, AT3G27260, AT5G14270	LOC_Os02g38980	HORVU3Hr1G015740, HORVU3Hr1G015760, HORVU3Hr1G022660, HORVU6Hr1G054560
OG0001195	AT3G04300, AT4G10300	LOC_Os02g40700, LOC_Os04g36760, LOC_Os04g43060	HORVU0Hr1G016180, HORVU2Hr1G077760, HORVU2Hr1G077890
OG0001196	AT3G07040	LOC_Os01g33810, LOC_Os09g30220, LOC_Os09g30230, LOC_Os11g35580, LOC_Os11g45330	HORVU2Hr1G007040, HORVU2Hr1G007170
OG0001197	AT3G07320, AT3G23770, AT4G14080	LOC_Os03g62860, LOC_Os08g41410, LOC_Os09g32550	HORVU5Hr1G075510, HORVU5Hr1G095380
OG0001198	AT3G09770, AT3G53410, AT5G03200	LOC_Os01g27720, LOC_Os03g15000, LOC_Os10g13670	HORVU0Hr1G008700, HORVU7Hr1G109550
OG0001199	AT3G11620	LOC_Os01g72870	HORVU0Hr1G007460, HORVU2Hr1G115020, HORVU3Hr1G110430, HORVU3Hr1G112160, HORVU5Hr1G120310, HORVU6Hr1G058920
OG0001200	AT3G14470	LOC_Os05g41290, LOC_Os05g41310	HORVU0Hr1G031060, HORVU0Hr1G031070, HORVU0Hr1G032250, HORVU1Hr1G068200, HORVU3Hr1G078990
OG0001201	AT3G20570	LOC_Os01g57880, LOC_Os02g06690, LOC_Os06g46740	HORVU3Hr1G077680, HORVU6Hr1G026360, HORVU7Hr1G104180, HORVU7Hr1G104350
OG0001202	AT3G22820, AT4G14723	LOC_Os01g60900, LOC_Os03g06610, LOC_Os05g39880, LOC_Os11g37190	HORVU1Hr1G070080, HORVU4Hr1G073590
OG0001203	AT3G23550, AT3G23560	LOC_Os07g01750, LOC_Os07g31884	HORVU0Hr1G039670, HORVU1Hr1G003490, HORVU2Hr1G063690, HORVU6Hr1G084080
OG0001204	AT3G23630, AT3G63110, AT5G19040	LOC_Os03g59570, LOC_Os07g11050	HORVU5Hr1G055220, HORVU5Hr1G055240, HORVU5Hr1G110100
OG0001205	AT3G24520	LOC_Os01g53220, LOC_Os02g13800	HORVU3Hr1G069590, HORVU4Hr1G090090, HORVU4Hr1G090850, HORVU7Hr1G055320, HORVU7Hr1G119990
OG0001206	AT3G26760	LOC_Os07g46920, LOC_Os07g46930, LOC_Os11g32030	HORVU1Hr1G005730, HORVU2Hr1G021150, HORVU2Hr1G021270, HORVU2Hr1G021320
OG0001207	AT3G26935, AT5G41060	LOC_Os01g70100, LOC_Os08g42370, LOC_Os09g33450	HORVU3Hr1G095750, HORVU5Hr1G076780, HORVU7Hr1G054760
OG0001208	AT3G27890	LOC_Os01g72430, LOC_Os01g72460	HORVU3Hr1G018530, HORVU3Hr1G108720, HORVU3Hr1G108750, HORVU3Hr1G108760, HORVU6Hr1G005920
OG0001209	AT3G28490	LOC_Os03g07000, LOC_Os03g58880, LOC_Os03g58890, LOC_Os07g09630, LOC_Os10g27340	HORVU1Hr1G032190, HORVU5Hr1G108610
OG0001210	AT3G45577, AT3G45590, AT5G60230	LOC_Os03g05930, LOC_Os06g33980, LOC_Os11g38930	HORVU3Hr1G012420, HORVU7Hr1G121430
OG0001211	AT3G46060, AT5G59840	LOC_Os03g60530, LOC_Os05g38630, LOC_Os07g09680, LOC_Os07g13530	HORVU1Hr1G072070, HORVU3Hr1G086830
OG0001212	AT3G47000, AT3G47010, AT3G47040, AT3G47050	LOC_Os05g37700	HORVU1Hr1G073280, HORVU2Hr1G107600, HORVU2Hr1G107630
OG0001213	AT3G47090, AT3G47110, AT3G47570, AT3G47580, AT5G20480, AT5G39390	LOC_Os10g19160, LOC_Os12g42520	NA
OG0001214	AT3G47550, AT5G62460	LOC_Os02g36740, LOC_Os08g33860, LOC_Os09g24650, LOC_Os11g38800	HORVU3Hr1G029140, HORVU5Hr1G066160
OG0001215	AT3G48940, AT5G23750	LOC_Os02g42880, LOC_Os03g02040, LOC_Os04g45070, LOC_Os10g36000	HORVU4Hr1G089540, HORVU6Hr1G060700
OG0001216	AT3G48980, AT5G23850	LOC_Os02g42920, LOC_Os04g45160, LOC_Os06g05940, LOC_Os08g01150	HORVU0Hr1G021480, HORVU7Hr1G096730
OG0001217	AT3G49570, AT3G49580, AT5G24655, AT5G24660	LOC_Os02g03710, LOC_Os10g36580, LOC_Os10g36610	HORVU1Hr1G047570
OG0001218	AT3G49960, AT4G37520, AT4G37530, AT5G67400	LOC_Os03g55420, LOC_Os07g02440	HORVU2Hr1G063460, HORVU5Hr1G097260
OG0001219	AT3G50220, AT5G67210	LOC_Os02g06380, LOC_Os04g55640, LOC_Os06g47310	HORVU0Hr1G015370, HORVU2Hr1G113560, HORVU7Hr1G100750
OG0001220	AT3G50430	LOC_Os07g02950	HORVU1Hr1G055640, HORVU2Hr1G062440, HORVU2Hr1G100340, HORVU3Hr1G109870, HORVU4Hr1G022250, HORVU7Hr1G064800
OG0001221	AT3G54770	LOC_Os03g14190, LOC_Os03g17760	HORVU4Hr1G057110, HORVU4Hr1G063360, HORVU6Hr1G070140, HORVU6Hr1G070150, HORVU7Hr1G036900
OG0001222	AT3G55040, AT5G02780, AT5G02790	LOC_Os03g17470, LOC_Os03g17480	HORVU4Hr1G057740, HORVU4Hr1G057890, HORVU4Hr1G057910
OG0001223	AT3G58100, AT4G13600	LOC_Os02g29980, LOC_Os06g34660	HORVU0Hr1G021440, HORVU0Hr1G021460, HORVU2Hr1G044440, HORVU5Hr1G109550
OG0001224	AT3G62420	LOC_Os05g03860, LOC_Os05g03865, LOC_Os12g37410, LOC_Os12g37415	HORVU1Hr1G015660, HORVU2Hr1G021080, HORVU5Hr1G023000
OG0001225	AT4G00240, AT4G11830, AT4G11840, AT4G11850	LOC_Os03g02740, LOC_Os10g38060	HORVU1Hr1G048970, HORVU4Hr1G085550
OG0001226	AT4G00650	LOC_Os03g63440	HORVU0Hr1G038450, HORVU1Hr1G082760, HORVU4Hr1G018510, HORVU5Hr1G057250, HORVU5Hr1G112620, HORVU5Hr1G122680
OG0001227	AT4G00755	LOC_Os03g02560, LOC_Os03g64360	HORVU3Hr1G023390, HORVU4Hr1G086000, HORVU5Hr1G124560, HORVU6Hr1G030780, HORVU7Hr1G091370
OG0001228	AT4G03625, AT4G03630, AT4G05460, AT4G05470, AT4G05475, AT4G05490, AT4G05497, AT5G52480	NA	NA
OG0001229	AT4G12430, AT4G22590	LOC_Os10g40550, LOC_Os10g40555	HORVU1Hr1G053770, HORVU2Hr1G104360, HORVU3Hr1G068450, HORVU4Hr1G036870
OG0001230	AT4G12970	LOC_Os01g68598, LOC_Os08g41360	HORVU3Hr1G093110, HORVU5Hr1G016140, HORVU6Hr1G074810, HORVU7Hr1G005680, HORVU7Hr1G057720
OG0001231	AT4G15140	LOC_Os02g13980, LOC_Os04g42540, LOC_Os06g35830	HORVU0Hr1G002580, HORVU2Hr1G087070, HORVU2Hr1G087080, HORVU7Hr1G089110
OG0001232	AT4G18100	LOC_Os08g41300, LOC_Os09g32500, LOC_Os09g32520, LOC_Os09g32532	HORVU5Hr1G075420, HORVU5Hr1G075500, HORVU7Hr1G052960
OG0001233	AT4G18910, AT4G19030	LOC_Os02g13870, LOC_Os05g11560, LOC_Os06g35930	HORVU5Hr1G085710, HORVU7Hr1G043590, HORVU7Hr1G043600
OG0001234	AT4G18970, AT5G45670	LOC_Os01g52770, LOC_Os01g54470, LOC_Os05g44200	HORVU1Hr1G076300, HORVU3Hr1G069070, HORVU3Hr1G071400
OG0001235	AT4G23030	LOC_Os02g45380, LOC_Os04g48290, LOC_Os10g37920	HORVU0Hr1G025760, HORVU1Hr1G048830, HORVU2Hr1G094870, HORVU6Hr1G065390
OG0001236	AT4G23400	LOC_Os02g44630, LOC_Os02g57720, LOC_Os04g47220	HORVU2Hr1G096360, HORVU5Hr1G055200, HORVU6Hr1G064140, HORVU6Hr1G092960
OG0001237	AT4G24960, AT5G50720	LOC_Os08g36440, LOC_Os09g27730, LOC_Os11g30500	HORVU5Hr1G016810, HORVU5Hr1G067500, HORVU7Hr1G045630
OG0001238	AT4G25190	LOC_Os10g40620, LOC_Os11g08740, LOC_Os11g08880	HORVU1Hr1G041350, HORVU1Hr1G041360, HORVU1Hr1G041370, HORVU1Hr1G054060
OG0001239	AT4G25670, AT4G25690, AT5G52550	LOC_Os02g01360, LOC_Os02g01365, LOC_Os06g01770	HORVU6Hr1G002230, HORVU7Hr1G002090
OG0001240	AT4G26288, AT5G56550	LOC_Os02g45930, LOC_Os04g49370	HORVU0Hr1G027050, HORVU2Hr1G093700, HORVU2Hr1G093730, HORVU6Hr1G066340
OG0001241	AT4G26466, AT5G56170	LOC_Os02g48980, LOC_Os09g12620	HORVU2Hr1G042140, HORVU3Hr1G108900, HORVU3Hr1G108970, HORVU6Hr1G071740
OG0001242	AT4G27460, AT5G53750	LOC_Os10g35630	HORVU0Hr1G008610, HORVU1Hr1G014410, HORVU1Hr1G044960, HORVU2Hr1G036090, HORVU3Hr1G078480
OG0001243	AT4G28060, AT5G57815	LOC_Os03g27290, LOC_Os07g42910	HORVU2Hr1G033250, HORVU2Hr1G085960, HORVU5Hr1G020140, HORVU7Hr1G032110
OG0001244	AT4G31350	LOC_Os02g07880, LOC_Os04g51794, LOC_Os06g45110, LOC_Os08g12890	HORVU2Hr1G100480, HORVU6Hr1G030990, HORVU7Hr1G109810
OG0001245	AT4G33260, AT4G33270	LOC_Os02g47180, LOC_Os04g51110	HORVU2Hr1G102190, HORVU5Hr1G041780, HORVU5Hr1G074370, HORVU6Hr1G068080
OG0001246	AT4G33500	LOC_Os03g09220, LOC_Os10g22460	HORVU1Hr1G064790, HORVU1Hr1G082540, HORVU2Hr1G018620, HORVU4Hr1G071830, HORVU5Hr1G117220
OG0001247	AT4G33690	LOC_Os07g11290, LOC_Os08g09300	HORVU7Hr1G023780, HORVU7Hr1G023790, HORVU7Hr1G023800, HORVU7Hr1G023920, HORVU7Hr1G094990
OG0001248	AT4G33950	LOC_Os03g41460, LOC_Os03g55600, LOC_Os12g39630	HORVU0Hr1G011570, HORVU4Hr1G013540, HORVU5Hr1G018340, HORVU5Hr1G097630
OG0001249	AT4G37910, AT5G09590	LOC_Os02g53420, LOC_Os03g02260, LOC_Os09g31486	HORVU3Hr1G073230, HORVU4Hr1G012460, HORVU4Hr1G089090
OG0001250	AT5G02580	LOC_Os01g62060, LOC_Os03g17200, LOC_Os05g38680	HORVU1Hr1G071910, HORVU3Hr1G087010, HORVU4Hr1G023250, HORVU4Hr1G058560
OG0001251	AT5G04080	LOC_Os01g72009, LOC_Os05g31470	HORVU1Hr1G057560, HORVU3Hr1G106810, HORVU3Hr1G106850, HORVU3Hr1G106900, HORVU7Hr1G086340
OG0001252	AT5G04820	LOC_Os01g64410, LOC_Os04g58820, LOC_Os05g36990, LOC_Os08g01190	HORVU1Hr1G074030, HORVU3Hr1G083710, HORVU7Hr1G078390
OG0001253	AT5G07050	LOC_Os01g58910, LOC_Os05g41420	HORVU0Hr1G023720, HORVU1Hr1G068120, HORVU1Hr1G083020, HORVU3Hr1G078710, HORVU5Hr1G044210
OG0001254	AT5G07480	LOC_Os04g57160, LOC_Os04g57180	HORVU2Hr1G108680, HORVU2Hr1G108800, HORVU2Hr1G117810, HORVU2Hr1G117890, HORVU2Hr1G117900
OG0001255	AT5G08330, AT5G23280	LOC_Os02g42380, LOC_Os04g44440	HORVU2Hr1G090640, HORVU6Hr1G059930, HORVU6Hr1G093960, HORVU6Hr1G093970
OG0001256	AT5G08640, AT5G43935, AT5G63580, AT5G63590, AT5G63595, AT5G63600	LOC_Os02g52840	HORVU6Hr1G080360
OG0001257	AT5G09670, AT5G64550	LOC_Os02g36590, LOC_Os02g36595, LOC_Os04g38520, LOC_Os04g38525	HORVU2Hr1G080050, HORVU6Hr1G051860
OG0001258	AT5G10480	LOC_Os01g05694, LOC_Os01g05720, LOC_Os01g05744, LOC_Os04g20280	HORVU3Hr1G013730, HORVU3Hr1G013750, HORVU3Hr1G116200
OG0001259	AT5G11790, AT5G56750	LOC_Os01g09670, LOC_Os02g13150, LOC_Os05g10740, LOC_Os06g36740	HORVU6Hr1G041770, HORVU7Hr1G087980
OG0001260	AT5G15290	LOC_Os02g36845, LOC_Os02g51010, LOC_Os04g38690, LOC_Os06g12500, LOC_Os08g01160	HORVU7Hr1G038470, HORVU7Hr1G078490
OG0001261	AT5G17060	LOC_Os02g03610, LOC_Os02g47110, LOC_Os06g02390, LOC_Os10g42940	HORVU1Hr1G051350, HORVU6Hr1G016100, HORVU6Hr1G067840
OG0001262	AT5G17910	LOC_Os01g59670, LOC_Os05g41150	HORVU0Hr1G001240, HORVU1Hr1G068550, HORVU2Hr1G015710, HORVU2Hr1G062540, HORVU3Hr1G079500
OG0001263	AT5G20500	LOC_Os02g43180, LOC_Os06g44910	HORVU3Hr1G028600, HORVU6Hr1G061200, HORVU7Hr1G009480, HORVU7Hr1G110720, HORVU7Hr1G110810
OG0001264	AT5G20720	LOC_Os02g54060, LOC_Os06g09679, LOC_Os06g09688, LOC_Os09g26730	HORVU5Hr1G062310, HORVU6Hr1G082060, HORVU7Hr1G033900
OG0001265	AT5G22390	LOC_Os02g33090, LOC_Os11g05550, LOC_Os12g05890	HORVU4Hr1G021820, HORVU5Hr1G006600, HORVU5Hr1G006720, HORVU5Hr1G042390
OG0001266	AT5G22920, AT5G25560	LOC_Os01g52110, LOC_Os03g05270, LOC_Os10g31850	HORVU1Hr1G038120, HORVU1Hr1G038130, HORVU3Hr1G068110
OG0001267	AT5G23530	LOC_Os06g20200, LOC_Os07g44900, LOC_Os11g13570, LOC_Os11g13630, LOC_Os11g13670	HORVU4Hr1G015550, HORVU4Hr1G015560
OG0001268	AT5G45910	LOC_Os01g11710, LOC_Os05g11910	HORVU0Hr1G031170, HORVU1Hr1G066090, HORVU3Hr1G028000, HORVU3Hr1G116910, HORVU3Hr1G116930
OG0001269	AT5G52660	LOC_Os02g45670, LOC_Os06g01670, LOC_Os06g45840	HORVU0Hr1G031850, HORVU6Hr1G066000, HORVU7Hr1G001830, HORVU7Hr1G107550
OG0001270	AT5G58130	LOC_Os02g04560	HORVU1Hr1G048010, HORVU2Hr1G013350, HORVU2Hr1G039040, HORVU3Hr1G075730, HORVU5Hr1G083300, HORVU6Hr1G019480
OG0001271	ATCG00160	LOC_Os02g24612, LOC_Os10g21234, LOC_Os10g38278	HORVU0Hr1G028540, HORVU0Hr1G032730, HORVU4Hr1G045360, HORVU6Hr1G049140
OG0001272	ATCG00540	LOC_Os01g65902, LOC_Os02g24596, LOC_Os06g39738, LOC_Os08g15280, LOC_Os10g21290	HORVU0Hr1G031480, HORVU6Hr1G049300
OG0001273	ATCG00740	LOC_Os01g57946, LOC_Os04g16842, LOC_Os06g39700, LOC_Os08g15288, LOC_Os10g21328	HORVU5Hr1G065000, HORVU7Hr1G065790
OG0001274	NA	NA	HORVU1Hr1G006340, HORVU1Hr1G019150, HORVU1Hr1G040690, HORVU1Hr1G061660, HORVU1Hr1G086430, HORVU2Hr1G049120, HORVU4Hr1G044690, HORVU5Hr1G013110
OG0001275	NA	LOC_Os11g27130	HORVU1Hr1G017040, HORVU2Hr1G056380, HORVU3Hr1G061110, HORVU4Hr1G070710, HORVU5Hr1G093480, HORVU7Hr1G047390, HORVU7Hr1G047410
OG0001276	NA	LOC_Os11g25900	HORVU1Hr1G038760, HORVU2Hr1G104970, HORVU2Hr1G108920, HORVU3Hr1G001650, HORVU4Hr1G038140, HORVU5Hr1G036640, HORVU6Hr1G014040
OG0001277	NA	LOC_Os06g40530	HORVU1Hr1G073580, HORVU1Hr1G073620, HORVU1Hr1G085400, HORVU3Hr1G072710, HORVU4Hr1G042290, HORVU5Hr1G119410, HORVU6Hr1G046520
OG0001278	NA	LOC_Os04g06050, LOC_Os04g06510, LOC_Os04g06590, LOC_Os04g06850	HORVU2Hr1G003150, HORVU2Hr1G003200, HORVU3Hr1G003720, HORVU3Hr1G003900
OG0001279	NA	LOC_Os05g14080	HORVU0Hr1G030880, HORVU2Hr1G017930, HORVU3Hr1G044180, HORVU6Hr1G015240, HORVU7Hr1G059940, HORVU7Hr1G068560, HORVU7Hr1G085340
OG0001280	NA	NA	HORVU2Hr1G032020, HORVU4Hr1G040330, HORVU5Hr1G030710, HORVU5Hr1G075930, HORVU6Hr1G070000, HORVU7Hr1G041640, HORVU7Hr1G059630, HORVU7Hr1G076750
OG0001281	NA	LOC_Os10g21190	HORVU0Hr1G003160, HORVU0Hr1G025060, HORVU0Hr1G031320, HORVU0Hr1G032630, HORVU0Hr1G034200, HORVU2Hr1G042030, HORVU2Hr1G044790
OG0001282	NA	NA	HORVU1Hr1G032470, HORVU2Hr1G049470, HORVU2Hr1G052780, HORVU3Hr1G074430, HORVU3Hr1G097640, HORVU4Hr1G028770, HORVU6Hr1G052120, HORVU7Hr1G060020
OG0001283	NA	LOC_Os03g10270, LOC_Os04g30710, LOC_Os06g21860, LOC_Os08g07570, LOC_Os11g17270, LOC_Os12g29940, LOC_Os12g37540	HORVU2Hr1G075160
OG0001284	NA	LOC_Os02g54740, LOC_Os05g25140, LOC_Os08g10540	HORVU2Hr1G103410, HORVU3Hr1G054130, HORVU5Hr1G008940, HORVU6Hr1G006610, HORVU6Hr1G007200
OG0001285	NA	LOC_Os01g24200, LOC_Os01g24420, LOC_Os02g36090, LOC_Os06g14970, LOC_Os08g15740	HORVU3Hr1G001790, HORVU5Hr1G119050, HORVU5Hr1G122280
OG0001286	NA	LOC_Os05g18960, LOC_Os06g13620, LOC_Os07g04470, LOC_Os10g31360, LOC_Os11g15000, LOC_Os12g08530	HORVU2Hr1G077370, HORVU3Hr1G053670
OG0001287	NA	LOC_Os01g34950	HORVU3Hr1G072050, HORVU4Hr1G053720, HORVU6Hr1G036140, HORVU6Hr1G036180, HORVU7Hr1G032450, HORVU7Hr1G045270, HORVU7Hr1G050640
OG0001288	NA	LOC_Os02g35790	HORVU0Hr1G009500, HORVU4Hr1G024550, HORVU5Hr1G023750, HORVU6Hr1G011600, HORVU7Hr1G076570, HORVU7Hr1G117220, HORVU7Hr1G119650
OG0001289	NA	LOC_Os04g17830, LOC_Os04g18440, LOC_Os04g24380, LOC_Os05g21030, LOC_Os05g29730, LOC_Os08g02760, LOC_Os12g19820	HORVU5Hr1G048450
OG0001290	NA	LOC_Os03g32880, LOC_Os03g41840, LOC_Os04g08784, LOC_Os04g12410, LOC_Os04g17300, LOC_Os06g39150, LOC_Os08g29700	HORVU6Hr1G067510
OG0001291	NA	LOC_Os07g10310, LOC_Os07g10330, LOC_Os07g10370, LOC_Os07g10380	HORVU2Hr1G120420, HORVU7Hr1G055780, HORVU7Hr1G055820, HORVU7Hr1G055830
OG0001292	NA	LOC_Os04g21590, LOC_Os04g21705	HORVU1Hr1G026110, HORVU1Hr1G026180, HORVU1Hr1G026240, HORVU1Hr1G044610, HORVU3Hr1G069900, HORVU7Hr1G081010
OG0001293	NA	LOC_Os10g33830	HORVU1Hr1G042800, HORVU1Hr1G043520, HORVU1Hr1G043550, HORVU1Hr1G043580, HORVU1Hr1G043620, HORVU1Hr1G083350, HORVU3Hr1G093880
OG0001294	NA	LOC_Os01g04040, LOC_Os01g04050	HORVU0Hr1G000730, HORVU0Hr1G000760, HORVU0Hr1G000850, HORVU1Hr1G065600, HORVU1Hr1G065630, HORVU1Hr1G065660
OG0001295	NA	LOC_Os04g10350	HORVU0Hr1G040020, HORVU2Hr1G003890, HORVU2Hr1G003940, HORVU2Hr1G004180, HORVU2Hr1G004190, HORVU2Hr1G004280, HORVU3Hr1G099420
OG0001296	NA	LOC_Os08g09420, LOC_Os08g09450, LOC_Os08g09590, LOC_Os08g09650	HORVU2Hr1G020470, HORVU2Hr1G020540, HORVU2Hr1G077990, HORVU3Hr1G106710
OG0001297	NA	LOC_Os02g56760, LOC_Os02g56840, LOC_Os12g03594, LOC_Os12g03740	HORVU2Hr1G104500, HORVU6Hr1G090000, HORVU6Hr1G090010, HORVU7Hr1G012610
OG0001298	NA	LOC_Os04g16816, LOC_Os07g25018, LOC_Os09g24406	HORVU0Hr1G034940, HORVU2Hr1G121370, HORVU3Hr1G048810, HORVU6Hr1G049490, HORVU7Hr1G091670
OG0001299	NA	LOC_Os09g12580, LOC_Os11g28460, LOC_Os11g37800, LOC_Os11g47447	HORVU3Hr1G014640, HORVU3Hr1G014650, HORVU3Hr1G014670, HORVU3Hr1G014690
OG0001300	NA	LOC_Os01g33950, LOC_Os10g22860, LOC_Os11g07130, LOC_Os11g07140, LOC_Os11g29790	HORVU3Hr1G066650, HORVU6Hr1G090130, HORVU7Hr1G121370
OG0001301	NA	LOC_Os11g33190, LOC_Os11g33220, LOC_Os11g42230, LOC_Os11g42240, LOC_Os11g42270, LOC_Os11g42280, LOC_Os11g42300	HORVU3Hr1G098320
OG0001302	NA	LOC_Os11g35500, LOC_Os11g36090, LOC_Os11g36140, LOC_Os11g36150, LOC_Os11g36160, LOC_Os11g36180, LOC_Os11g36190	HORVU5Hr1G088090
OG0001303	NA	LOC_Os12g33270, LOC_Os12g33780, LOC_Os12g33830, LOC_Os12g33840, LOC_Os12g34200, LOC_Os12g34240, LOC_Os12g34310	HORVU6Hr1G018350
OG0001304	NA	LOC_Os01g24210, LOC_Os03g29206, LOC_Os04g14970, LOC_Os04g21970, LOC_Os08g23090, LOC_Os09g16940, LOC_Os12g17110, LOC_Os12g26540	NA
OG0001305	NA	LOC_Os02g04310, LOC_Os02g20220, LOC_Os02g44410, LOC_Os03g01040, LOC_Os04g35440, LOC_Os04g38140, LOC_Os04g46500, LOC_Os07g20230	NA
OG0001306	NA	LOC_Os04g25310, LOC_Os06g30700, LOC_Os07g03310, LOC_Os07g03490, LOC_Os07g31990, LOC_Os10g05650, LOC_Os11g30240, LOC_Os12g14360	NA
OG0001307	AT1G01580, AT1G01590, AT1G23020, AT5G23980, AT5G23990	LOC_Os04g48930	HORVU2Hr1G094150
OG0001308	AT1G01760	LOC_Os04g58690	HORVU2Hr1G124000, HORVU2Hr1G124050, HORVU4Hr1G021630, HORVU4Hr1G044230, HORVU7Hr1G090250
OG0001309	AT1G02130	LOC_Os01g08450, LOC_Os01g37800, LOC_Os05g01490	HORVU1Hr1G001910, HORVU3Hr1G010780, HORVU3Hr1G048090
OG0001310	AT1G02610, AT4G02075	LOC_Os01g19800, LOC_Os05g28730	HORVU1Hr1G052850, HORVU1Hr1G059610, HORVU1Hr1G059660
OG0001311	AT1G02810, AT2G47550, AT4G02330	LOC_Os01g20980, LOC_Os05g29790	HORVU1Hr1G059010, HORVU1Hr1G063710
OG0001312	AT1G02840, AT1G09140, AT4G02430	LOC_Os03g22380, LOC_Os05g30140	HORVU3Hr1G064550, HORVU4Hr1G046940
OG0001313	AT1G05860, AT2G31600, AT3G53860	LOC_Os05g23840, LOC_Os12g12950	HORVU1Hr1G030870, HORVU6Hr1G002670
OG0001314	AT1G05870, AT2G31560, AT2G43340	LOC_Os11g17930, LOC_Os12g12880	HORVU3Hr1G089390, HORVU4Hr1G014270
OG0001315	AT1G05990, AT3G07490, AT4G03290, AT4G12860	LOC_Os02g39380, LOC_Os12g12730	HORVU7Hr1G008910
OG0001316	AT1G06230, AT1G17790, AT1G73150	LOC_Os01g11580, LOC_Os02g15220	HORVU6Hr1G045030, HORVU6Hr1G045070
OG0001317	AT1G06410, AT1G23870, AT1G70290	LOC_Os01g53000, LOC_Os05g44100	HORVU1Hr1G076480, HORVU5Hr1G036360
OG0001318	AT1G06920, AT2G30400, AT5G58360	LOC_Os01g60810, LOC_Os05g39950	HORVU1Hr1G069900, HORVU3Hr1G081260
OG0001319	AT1G07140, AT2G30060, AT5G58590	LOC_Os03g18180, LOC_Os05g28290	HORVU1Hr1G059970, HORVU4Hr1G056140
OG0001320	AT1G07200, AT2G29970, AT2G40130	LOC_Os11g01330, LOC_Os12g01360	HORVU4Hr1G024950, HORVU5Hr1G048300
OG0001321	AT1G07240, AT1G07250, AT1G07260, AT2G29710, AT2G29730, AT2G29740, AT2G29750	NA	NA
OG0001322	AT1G09000, AT1G54960, AT3G06030	LOC_Os08g32600, LOC_Os09g21510	HORVU4Hr1G049720, HORVU5Hr1G059840
OG0001323	AT1G09520, AT3G17460	LOC_Os01g14330, LOC_Os01g18810, LOC_Os05g04540, LOC_Os05g19620	HORVU1Hr1G017230
OG0001324	AT1G09580, AT1G57620	LOC_Os02g52920, LOC_Os06g10760, LOC_Os09g27980	HORVU5Hr1G067730, HORVU7Hr1G035390
OG0001325	AT1G09780, AT3G08590	LOC_Os01g60190, LOC_Os03g21260, LOC_Os05g40420	HORVU3Hr1G080530, HORVU4Hr1G051010
OG0001326	AT1G10030	LOC_Os12g43670	HORVU0Hr1G015930, HORVU1Hr1G028210, HORVU2Hr1G086900, HORVU4Hr1G011970, HORVU6Hr1G068400
OG0001327	AT1G10140, AT1G58420	LOC_Os03g52020, LOC_Os03g55980, LOC_Os07g03170	HORVU5Hr1G070680, HORVU5Hr1G098360
OG0001328	AT1G10640, AT1G60590	LOC_Os01g44970, LOC_Os01g45060, LOC_Os05g50260	HORVU1Hr1G091430, HORVU3Hr1G056270
OG0001329	AT1G11210, AT1G11220, AT1G11230, AT1G61260, AT5G54300	LOC_Os07g37620	HORVU0Hr1G003220
OG0001330	AT1G11310, AT1G61560, AT2G39200	LOC_Os03g03700, LOC_Os06g29110	HORVU4Hr1G082710, HORVU4Hr1G082760
OG0001331	AT1G11530	LOC_Os04g53740	HORVU2Hr1G107990, HORVU3Hr1G113650, HORVU6Hr1G026820, HORVU7Hr1G009970, HORVU7Hr1G092070
OG0001332	AT1G11700, AT1G61930, AT4G21930	LOC_Os07g33270, LOC_Os08g39470	HORVU2Hr1G046550, HORVU2Hr1G064730
OG0001333	AT1G12760, AT1G63170	LOC_Os02g45240, LOC_Os04g48050, LOC_Os07g27950	HORVU6Hr1G065230, HORVU6Hr1G065280
OG0001334	AT1G12860, AT3G26744	LOC_Os01g70310, LOC_Os11g32100	HORVU3Hr1G096460, HORVU4Hr1G008480, HORVU7Hr1G074490
OG0001335	AT1G13920, AT1G69325, AT5G61280	LOC_Os03g11300, LOC_Os10g17790	HORVU1Hr1G011610, HORVU4Hr1G068900
OG0001336	AT1G14330, AT1G74510, AT2G02870	LOC_Os02g51350, LOC_Os03g07530	HORVU4Hr1G075310, HORVU6Hr1G075590
OG0001337	AT1G14685, AT1G68120, AT2G01930	LOC_Os10g02509, LOC_Os10g02584, LOC_Os10g02620	HORVU4Hr1G064660
OG0001338	AT1G14720, AT2G01850	LOC_Os03g13570, LOC_Os09g23220, LOC_Os10g02770	HORVU4Hr1G064220, HORVU5Hr1G060340
OG0001339	AT1G14830, AT2G44590, AT3G60190	LOC_Os03g50520, LOC_Os09g39960, LOC_Os10g41820	HORVU1Hr1G054560
OG0001340	AT1G15000	LOC_Os01g11670, LOC_Os01g43890, LOC_Os05g50570, LOC_Os05g50580, LOC_Os05g50600	HORVU1Hr1G092150
OG0001341	AT1G15250, AT1G52300	LOC_Os02g02130, LOC_Os02g56990, LOC_Os08g03450	HORVU6Hr1G005390, HORVU6Hr1G090070
OG0001342	AT1G15760, AT1G80520	LOC_Os04g55120, LOC_Os06g43770	HORVU2Hr1G114860, HORVU7Hr1G049610, HORVU7Hr1G115240
OG0001343	AT1G15870, AT1G80720, AT4G31930	LOC_Os08g34130, LOC_Os09g38500	HORVU2Hr1G113990, HORVU5Hr1G088460
OG0001344	AT1G15950, AT1G80820	LOC_Os08g34280, LOC_Os09g25150	HORVU5Hr1G065330, HORVU7Hr1G022220, HORVU7Hr1G030380
OG0001345	AT1G17530, AT1G72750	LOC_Os02g45100, LOC_Os03g02390, LOC_Os10g37530	HORVU1Hr1G048350, HORVU4Hr1G088870
OG0001346	AT1G17750, AT1G73066, AT1G73080	LOC_Os08g34640, LOC_Os08g34650	HORVU7Hr1G030370, HORVU7Hr1G041430
OG0001347	AT1G17880, AT1G73230	LOC_Os03g01910, LOC_Os03g63400, LOC_Os10g34180	HORVU1Hr1G042270, HORVU5Hr1G122170
OG0001348	AT1G17940, AT1G73390	LOC_Os02g58160, LOC_Os04g44530	HORVU2Hr1G090810, HORVU6Hr1G060020, HORVU6Hr1G093850
OG0001349	AT1G17970, AT1G73760	LOC_Os01g49770, LOC_Os05g47670	HORVU1Hr1G082970, HORVU3Hr1G054900, HORVU3Hr1G064370
OG0001350	AT1G18080, AT1G48630, AT3G18130	LOC_Os01g49290, LOC_Os05g47890	HORVU1Hr1G083710, HORVU3Hr1G063670
OG0001351	AT1G18420, AT3G18440	LOC_Os02g49790, LOC_Os06g15779	HORVU6Hr1G072900, HORVU7Hr1G042480, HORVU7Hr1G045290
OG0001352	AT1G18490, AT5G15120, AT5G39890	LOC_Os01g09030, LOC_Os08g03870, LOC_Os08g04010	HORVU2Hr1G118410
OG0001353	AT1G18540, AT1G74050, AT1G74060	LOC_Os02g37862, LOC_Os04g39700	HORVU6Hr1G041750, HORVU6Hr1G052600
OG0001354	AT1G18740, AT1G43630, AT1G74450	LOC_Os11g06440, LOC_Os12g06780	HORVU4Hr1G020080, HORVU5Hr1G039660
OG0001355	AT1G19190, AT1G49640, AT1G49650, AT1G49660, AT2G03550, AT3G48690, AT3G48700	NA	NA
OG0001356	AT1G19310	LOC_Os01g56070, LOC_Os03g47500, LOC_Os12g43930	HORVU3Hr1G074350, HORVU4Hr1G003600, HORVU5Hr1G001400
OG0001357	AT1G19530	LOC_Os03g61160	HORVU5Hr1G074610, HORVU5Hr1G114140, HORVU5Hr1G115250, HORVU5Hr1G115290, HORVU5Hr1G115300
OG0001358	AT1G19580, AT1G47260	LOC_Os01g18070, LOC_Os07g44840, LOC_Os12g07220	HORVU2Hr1G025530, HORVU7Hr1G022550
OG0001359	AT1G20225, AT1G76020	LOC_Os04g15690, LOC_Os09g37020	HORVU2Hr1G010540, HORVU2Hr1G010560, HORVU5Hr1G084450
OG0001360	AT1G20260, AT1G76030, AT4G38510	LOC_Os01g51380, LOC_Os06g37180	HORVU3Hr1G067040, HORVU7Hr1G087190
OG0001361	AT1G20460, AT1G76185	LOC_Os03g12630, LOC_Os03g46681	HORVU4Hr1G003080, HORVU4Hr1G065410, HORVU7Hr1G046070
OG0001362	AT1G21060, AT1G43020, AT1G76620	LOC_Os08g40420, LOC_Os09g32010	HORVU5Hr1G074220, HORVU7Hr1G051560
OG0001363	AT1G21210, AT1G21230, AT1G21240, AT1G21250, AT1G21270, AT1G22720, AT3G25490	NA	NA
OG0001364	AT1G21590, AT1G77280, AT5G63940	LOC_Os11g08950, LOC_Os12g07990	HORVU4Hr1G017860, HORVU5Hr1G037570
OG0001365	AT1G22780, AT1G34030, AT4G09800	LOC_Os03g58050, LOC_Os07g07709, LOC_Os07g07719	HORVU5Hr1G104720
OG0001366	AT1G23530, AT1G70470, AT1G74055	LOC_Os02g47960, LOC_Os06g29370	HORVU6Hr1G069410, HORVU7Hr1G047460
OG0001367	AT1G23550, AT1G70440, AT3G47720, AT5G62520	LOC_Os03g12820	HORVU1Hr1G043050, HORVU4Hr1G065800
OG0001368	AT1G24090, AT3G01410, AT5G51080	LOC_Os08g08050	HORVU5Hr1G067140, HORVU5Hr1G067160, HORVU7Hr1G002810
OG0001369	AT1G24140, AT1G59970, AT1G70170	LOC_Os02g50730, LOC_Os06g13180	HORVU6Hr1G076510, HORVU7Hr1G039890
OG0001370	AT1G25270, AT1G68170	LOC_Os04g34530, LOC_Os04g59120	HORVU2Hr1G074250, HORVU2Hr1G124740, HORVU4Hr1G070930
OG0001371	AT1G26590, AT1G26610	LOC_Os03g31240, LOC_Os04g33540, LOC_Os07g40780	HORVU0Hr1G003030, HORVU0Hr1G003100
OG0001372	AT1G27330, AT1G27350	LOC_Os11g41875, LOC_Os12g32950	HORVU2Hr1G036510, HORVU4Hr1G029960, HORVU5Hr1G028000
OG0001373	AT1G27390, AT3G27070, AT3G27080, AT5G40930	LOC_Os01g69250	HORVU3Hr1G094550, HORVU7Hr1G075380
OG0001374	AT1G28030, AT1G52790, AT1G52800, AT1G52810, AT1G52820, AT4G03050, AT4G03070	NA	NA
OG0001375	AT1G28280, AT2G33780	LOC_Os01g54400, LOC_Os05g44270	HORVU1Hr1G076390, HORVU3Hr1G026840, HORVU3Hr1G071320
OG0001376	AT1G28290, AT2G33790, AT2G34700	LOC_Os01g52660, LOC_Os05g45460	HORVU1Hr1G081140, HORVU3Hr1G068890
OG0001377	AT1G29160, AT2G34140	LOC_Os01g48290, LOC_Os01g55340	HORVU1Hr1G076800, HORVU3Hr1G061840, HORVU3Hr1G072970
OG0001378	AT1G29680, AT4G18920, AT5G45690	LOC_Os01g52830, LOC_Os01g54520	HORVU3Hr1G069140, HORVU3Hr1G071490
OG0001379	AT1G29840, AT3G47560, AT3G47590	LOC_Os01g39790, LOC_Os01g39800	HORVU3Hr1G050240, HORVU4Hr1G071050
OG0001380	AT1G30200, AT4G18380, AT5G46170	LOC_Os01g56390, LOC_Os05g43490	HORVU1Hr1G077600, HORVU3Hr1G075050
OG0001381	AT1G30475, AT1G56200	LOC_Os02g05890, LOC_Os02g17380, LOC_Os06g22660	HORVU5Hr1G003000, HORVU6Hr1G023070
OG0001382	AT1G31160, AT3G56490	LOC_Os01g59750, LOC_Os03g20630, LOC_Os06g45660	HORVU4Hr1G051830, HORVU7Hr1G108270
OG0001383	AT1G31180, AT1G80555, AT1G80560, AT5G14200	LOC_Os03g45320	HORVU2Hr1G124400, HORVU2Hr1G124490
OG0001384	AT1G31670, AT1G31690, AT1G31710	LOC_Os06g23114, LOC_Os06g23140	HORVU4Hr1G074530, HORVU4Hr1G074620
OG0001385	AT1G32230, AT2G35510	LOC_Os03g63770, LOC_Os10g42710	HORVU0Hr1G014460, HORVU1Hr1G050960, HORVU5Hr1G124010
OG0001386	AT1G32380, AT2G35390, AT2G44530	LOC_Os02g03540, LOC_Os03g01018, LOC_Os06g41360	HORVU7Hr1G094240
OG0001387	AT1G32490, AT2G35340	LOC_Os05g32370, LOC_Os08g24760	HORVU1Hr1G056370, HORVU1Hr1G056400, HORVU4Hr1G088270
OG0001388	AT1G32560	LOC_Os06g02040	HORVU7Hr1G003170, HORVU7Hr1G007800, HORVU7Hr1G009800, HORVU7Hr1G012300, HORVU7Hr1G012310
OG0001389	AT1G32910, AT1G78990, AT5G16410	LOC_Os04g51980, LOC_Os04g51990	HORVU2Hr1G100150, HORVU2Hr1G100230
OG0001390	AT1G34470, AT1G71900	LOC_Os01g65986, LOC_Os05g35060	HORVU1Hr1G065000, HORVU2Hr1G127500, HORVU3Hr1G091150
OG0001391	AT1G34670	LOC_Os02g51799, LOC_Os06g11780, LOC_Os08g37970	HORVU6Hr1G078270, HORVU6Hr1G078300, HORVU7Hr1G037060
OG0001392	AT1G35720, AT5G10220, AT5G10230, AT5G65020	LOC_Os02g51750, LOC_Os06g11800	HORVU6Hr1G074440
OG0001393	AT1G36990, AT4G08510	LOC_Os02g35860, LOC_Os04g37540	HORVU2Hr1G078680, HORVU2Hr1G078700, HORVU6Hr1G051440
OG0001394	AT1G37130, AT1G77760	LOC_Os02g53130, LOC_Os08g36480, LOC_Os08g36500	HORVU6Hr1G003300, HORVU6Hr1G079700
OG0001395	AT1G37140	LOC_Os02g06320	HORVU0Hr1G007580, HORVU3Hr1G022180, HORVU4Hr1G026320, HORVU6Hr1G025080, HORVU6Hr1G025260
OG0001396	AT1G43770	LOC_Os11g06130, LOC_Os12g06440, LOC_Os12g06464, LOC_Os12g06480	HORVU4Hr1G020660, HORVU7Hr1G079770
OG0001397	AT1G45050, AT1G75440, AT4G36410, AT5G42990	LOC_Os03g47770, LOC_Os12g44000	HORVU0Hr1G000080
OG0001398	AT1G45180, AT2G15530, AT4G34040, AT5G42940	LOC_Os04g55510	HORVU2Hr1G113930, HORVU2Hr1G113970
OG0001399	AT1G47056, AT3G50080, AT4G07400, AT5G67250	LOC_Os04g42670	HORVU0Hr1G005070, HORVU5Hr1G050420
OG0001400	AT1G47128, AT5G43060	LOC_Os04g57440, LOC_Os04g57490	HORVU2Hr1G121150, HORVU2Hr1G121440, HORVU7Hr1G055310
OG0001401	AT1G47210, AT1G47230, AT5G43080	LOC_Os03g41100, LOC_Os12g39210	HORVU4Hr1G013320, HORVU5Hr1G018820
OG0001402	AT1G47490, AT1G47500	LOC_Os02g35950, LOC_Os04g37690, LOC_Os09g28810	HORVU5Hr1G069180, HORVU6Hr1G048390
OG0001403	AT1G48000	LOC_Os07g48870, LOC_Os11g45740, LOC_Os12g37690	HORVU2Hr1G016380, HORVU4Hr1G028780, HORVU5Hr1G022690
OG0001404	AT1G48200	LOC_Os06g05670	HORVU1Hr1G008500, HORVU3Hr1G065750, HORVU4Hr1G016710, HORVU4Hr1G062870, HORVU7Hr1G021810
OG0001405	AT1G48260, AT3G17510	LOC_Os01g18800, LOC_Os05g04550, LOC_Os07g44290	HORVU1Hr1G017240, HORVU2Hr1G027080
OG0001406	AT1G48830, AT3G02560	LOC_Os03g18570, LOC_Os03g18580, LOC_Os05g27940	HORVU1Hr1G029870, HORVU4Hr1G055230
OG0001407	AT1G50660, AT3G20350	LOC_Os04g53350, LOC_Os05g41910, LOC_Os08g09170	HORVU1Hr1G066770, HORVU2Hr1G106500
OG0001408	AT1G51660, AT3G21220	LOC_Os02g54600, LOC_Os06g09180	HORVU0Hr1G038850, HORVU5Hr1G067100, HORVU7Hr1G031720
OG0001409	AT1G51950, AT3G16500	LOC_Os01g09450, LOC_Os02g13520, LOC_Os05g09480, LOC_Os05g44810	HORVU1Hr1G028170
OG0001410	AT1G52770, AT3G15570	LOC_Os01g08130, LOC_Os01g08140, LOC_Os05g08530	HORVU3Hr1G023030, HORVU7Hr1G038170
OG0001411	AT1G53160, AT2G33810	LOC_Os04g46580, LOC_Os07g32170	HORVU2Hr1G048280, HORVU2Hr1G097580, HORVU2Hr1G097610
OG0001412	AT1G53400	LOC_Os01g53079, LOC_Os05g45320, LOC_Os09g17620	HORVU1Hr1G081490, HORVU3Hr1G069400, HORVU5Hr1G041520
OG0001413	AT1G53470, AT1G78610, AT3G14810	LOC_Os02g44770	HORVU4Hr1G083980, HORVU6Hr1G014650, HORVU6Hr1G064470
OG0001414	AT1G54090, AT1G72470, AT3G14090	LOC_Os08g35470, LOC_Os09g26820	HORVU5Hr1G062200, HORVU7Hr1G064400
OG0001415	AT1G54200, AT3G13980	LOC_Os03g07920, LOC_Os10g25810	HORVU1Hr1G015910, HORVU3Hr1G077500, HORVU4Hr1G076120
OG0001416	AT1G54220, AT3G13930	LOC_Os02g01500, LOC_Os06g01630, LOC_Os07g22720	HORVU6Hr1G003770, HORVU7Hr1G001330
OG0001417	AT1G54290	LOC_Os01g58220, LOC_Os05g41900, LOC_Os07g34589	HORVU2Hr1G045250, HORVU3Hr1G077960, HORVU4Hr1G010890
OG0001418	AT1G55190, AT3G13710, AT3G13720	LOC_Os01g10010, LOC_Os05g11120	HORVU1Hr1G028520, HORVU3Hr1G018940
OG0001419	AT1G55230, AT1G55240	LOC_Os08g36030, LOC_Os09g27250, LOC_Os09g27260	HORVU5Hr1G066680, HORVU5Hr1G066720
OG0001420	AT1G55360, AT3G13510	LOC_Os03g59240, LOC_Os07g10530, LOC_Os07g38590	HORVU2Hr1G037700, HORVU5Hr1G109680
OG0001421	AT1G55490, AT3G13470, AT5G56500	LOC_Os02g01280, LOC_Os06g02380	HORVU6Hr1G005220, HORVU7Hr1G006490
OG0001422	AT1G55520, AT3G13445	LOC_Os03g45410, LOC_Os12g39070	HORVU1Hr1G035600, HORVU4Hr1G002400, HORVU5Hr1G006000
OG0001423	AT1G55720, AT1G55730, AT3G13320	LOC_Os03g27960, LOC_Os04g55940	HORVU2Hr1G112420, HORVU4Hr1G037210
OG0001424	AT1G55840	LOC_Os02g10650, LOC_Os06g40510, LOC_Os09g08390	HORVU5Hr1G052230, HORVU6Hr1G032510, HORVU7Hr1G090330
OG0001425	AT1G55910, AT5G59520	LOC_Os01g74110, LOC_Os03g29850	HORVU3Hr1G114990, HORVU5Hr1G071590, HORVU6Hr1G018070
OG0001426	AT1G56300, AT1G71000	LOC_Os01g42190, LOC_Os03g18870	HORVU3Hr1G053060, HORVU3Hr1G116050, HORVU4Hr1G054850
OG0001427	AT1G57800, AT1G57820, AT1G66040, AT1G66050, AT5G39550	LOC_Os05g01230	HORVU1Hr1G000520
OG0001428	AT1G58230	LOC_Os02g06720, LOC_Os02g06725, LOC_Os06g46480	HORVU6Hr1G026400, HORVU7Hr1G105580, HORVU7Hr1G105700
OG0001429	AT1G59500, AT2G14960, AT2G23170, AT4G37390	LOC_Os01g55940, LOC_Os07g40290	HORVU3Hr1G074230
OG0001430	AT1G61050, AT2G38150, AT2G38152, AT3G09020, AT5G01250	LOC_Os04g44740	HORVU2Hr1G091100
OG0001431	AT1G61250	LOC_Os01g57220, LOC_Os05g42330, LOC_Os07g37740	HORVU1Hr1G065810, HORVU2Hr1G040140, HORVU3Hr1G076750
OG0001432	AT1G61350	LOC_Os02g06530, LOC_Os06g46995, LOC_Os07g37350	HORVU2Hr1G041000, HORVU2Hr1G041040, HORVU7Hr1G101530
OG0001433	AT1G62810, AT3G43670, AT4G12270, AT4G12280, AT4G12290	LOC_Os04g20164	HORVU2Hr1G012710
OG0001434	AT1G63220	LOC_Os02g42710, LOC_Os04g44870, LOC_Os04g58570	HORVU2Hr1G091320, HORVU2Hr1G123030, HORVU6Hr1G060490
OG0001435	AT1G63650, AT5G41315	LOC_Os01g39430, LOC_Os01g39560, LOC_Os04g47040, LOC_Os04g47080	HORVU2Hr1G096810
OG0001436	AT1G64530, AT4G24020	LOC_Os01g13540, LOC_Os02g04340, LOC_Os11g40110	HORVU3Hr1G032170, HORVU6Hr1G018510
OG0001437	AT1G64590, AT4G24050	LOC_Os03g02460, LOC_Os06g03830	HORVU4Hr1G086380, HORVU4Hr1G086460, HORVU7Hr1G011180
OG0001438	AT1G65290	LOC_Os03g22950, LOC_Os03g23000, LOC_Os05g31290	HORVU1Hr1G057570, HORVU4Hr1G046230, HORVU7Hr1G020950
OG0001439	AT1G66910, AT1G66920, AT1G66930, AT1G67000, AT5G38240, AT5G38250, AT5G38260	NA	NA
OG0001440	AT1G67270, AT1G67780, AT5G38690	LOC_Os02g20950, LOC_Os05g23530	HORVU3Hr1G014380, HORVU7Hr1G040250
OG0001441	AT1G67540	LOC_Os01g62170, LOC_Os02g45640, LOC_Os03g39602, LOC_Os04g42590, LOC_Os05g40120, LOC_Os08g38860	NA
OG0001442	AT1G67890, AT3G06620, AT3G06630, AT3G06640, AT5G49470	LOC_Os12g37570	HORVU5Hr1G022360
OG0001443	AT1G68020, AT4G17770	LOC_Os03g12360, LOC_Os09g23350	HORVU4Hr1G066510, HORVU5Hr1G033940, HORVU5Hr1G060460
OG0001444	AT1G68300	LOC_Os01g32780	HORVU1Hr1G025470, HORVU2Hr1G019550, HORVU2Hr1G111600, HORVU4Hr1G067740, HORVU6Hr1G041790
OG0001445	AT1G71780	LOC_Os01g51800	HORVU2Hr1G101840, HORVU3Hr1G067640, HORVU3Hr1G087960, HORVU3Hr1G111020, HORVU5Hr1G124900
OG0001446	AT1G75100	LOC_Os03g10180	HORVU2Hr1G010280, HORVU4Hr1G070720, HORVU4Hr1G082620, HORVU6Hr1G055900, HORVU6Hr1G055920
OG0001447	AT1G75710	LOC_Os04g02510, LOC_Os04g59380, LOC_Os11g06840	HORVU2Hr1G000740, HORVU2Hr1G125620, HORVU4Hr1G019890
OG0001448	AT1G78870	LOC_Os01g48280	HORVU1Hr1G086480, HORVU1Hr1G086610, HORVU1Hr1G086690, HORVU3Hr1G061790, HORVU5Hr1G055360
OG0001449	AT1G79040	LOC_Os07g05360, LOC_Os07g05365, LOC_Os08g10020	HORVU2Hr1G038940, HORVU2Hr1G038960, HORVU6Hr1G085170
OG0001450	AT1G79260	LOC_Os01g48760	HORVU3Hr1G018120, HORVU3Hr1G025210, HORVU3Hr1G062600, HORVU7Hr1G021300, HORVU7Hr1G087430
OG0001451	AT1G79460	LOC_Os02g36140, LOC_Os04g10060, LOC_Os04g52210, LOC_Os04g52230	HORVU2Hr1G099440, HORVU2Hr1G099480
OG0001452	AT1G79770, AT5G25840	LOC_Os01g10260, LOC_Os02g13620, LOC_Os06g36040	HORVU3Hr1G027080, HORVU7Hr1G088750
OG0001453	AT2G01280, AT2G45100, AT3G09360	LOC_Os05g23940	HORVU3Hr1G018440, HORVU3Hr1G019090, HORVU5Hr1G065240
OG0001454	AT2G02450	LOC_Os01g66490, LOC_Os05g34600, LOC_Os08g02160	HORVU1Hr1G064300, HORVU3Hr1G090440, HORVU7Hr1G076250
OG0001455	AT2G04220, AT4G12690, AT5G48270	LOC_Os01g68140, LOC_Os02g10530	HORVU3Hr1G092470, HORVU6Hr1G032720
OG0001456	AT2G04390, AT2G05220, AT3G10610, AT5G04800	LOC_Os03g01900, LOC_Os10g27190	HORVU1Hr1G042220
OG0001457	AT2G05710, AT4G26970, AT4G35830	LOC_Os03g04410, LOC_Os08g09200	HORVU4Hr1G080640, HORVU6Hr1G091950
OG0001458	AT2G06925	LOC_Os03g50030, LOC_Os11g34440	HORVU4Hr1G006850, HORVU4Hr1G061740, HORVU7Hr1G105410, HORVU7Hr1G105470
OG0001459	AT2G07706, ATMG00470	NA	HORVU0Hr1G025070, HORVU0Hr1G028250, HORVU0Hr1G034230, HORVU2Hr1G121380, HORVU7Hr1G107850
OG0001460	AT2G07771, ATMG00900	LOC_Os12g34012	HORVU0Hr1G037050, HORVU1Hr1G037970, HORVU6Hr1G039120, HORVU7Hr1G020090
OG0001461	AT2G13960, AT3G09370, AT5G02320	LOC_Os01g62410, LOC_Os05g38460	HORVU1Hr1G072430, HORVU3Hr1G086270
OG0001462	AT2G14060, AT3G11480, AT3G21950, AT5G04370, AT5G04380, AT5G38020, AT5G66430	NA	NA
OG0001463	AT2G16030, AT4G26730	LOC_Os01g57620, LOC_Os05g42140	HORVU1Hr1G066410, HORVU2Hr1G070980, HORVU3Hr1G077430
OG0001464	AT2G16210, AT2G35310, AT3G17010, AT5G09780, AT5G18000, AT5G18090, AT5G46915	NA	NA
OG0001465	AT2G16385, AT4G34600	LOC_Os01g15610, LOC_Os11g21804	HORVU1Hr1G011450, HORVU1Hr1G086870, HORVU3Hr1G036180
OG0001466	AT2G17300, AT4G35320	LOC_Os02g48470, LOC_Os08g40060	HORVU1Hr1G062730, HORVU6Hr1G070290, HORVU7Hr1G050980
OG0001467	AT2G17930, AT4G36080	LOC_Os07g45064, LOC_Os07g45070, LOC_Os07g45074	HORVU0Hr1G002710, HORVU2Hr1G025140
OG0001468	AT2G19120, AT4G30100	LOC_Os10g02930	HORVU1Hr1G031180, HORVU2Hr1G093770, HORVU3Hr1G027530, HORVU4Hr1G038750
OG0001469	AT2G19730, AT4G29410	LOC_Os01g51020, LOC_Os02g57540, LOC_Os05g46430	HORVU1Hr1G079370, HORVU3Hr1G066430
OG0001470	AT2G19960	NA	HORVU4Hr1G012270, HORVU5Hr1G011370, HORVU5Hr1G019510, HORVU6Hr1G051940, HORVU7Hr1G044260, HORVU7Hr1G088520
OG0001471	AT2G20180, AT4G28790, AT4G28800, AT4G28811	LOC_Os04g52770	HORVU2Hr1G104040, HORVU2Hr1G104050
OG0001472	AT2G20230, AT4G28770	LOC_Os06g51480	HORVU1Hr1G015750, HORVU2Hr1G021820, HORVU4Hr1G003810, HORVU7Hr1G105880
OG0001473	AT2G20240, AT4G28760, AT5G43880	LOC_Os02g40410, LOC_Os04g42770	HORVU2Hr1G087630, HORVU6Hr1G057500
OG0001474	AT2G20570	LOC_Os01g13740, LOC_Os06g24070	HORVU0Hr1G007770, HORVU0Hr1G010940, HORVU3Hr1G032440, HORVU7Hr1G083690
OG0001475	AT2G20830	LOC_Os03g38540, LOC_Os06g02610, LOC_Os06g03740	HORVU0Hr1G028710, HORVU0Hr1G031730, HORVU1Hr1G068050
OG0001476	AT2G21300, AT4G38950	LOC_Os02g43050, LOC_Os02g43130, LOC_Os04g45580	HORVU2Hr1G092250, HORVU6Hr1G061060
OG0001477	AT2G21430, AT4G39090	LOC_Os02g27030, LOC_Os04g24600	HORVU5Hr1G082810, HORVU7Hr1G069280, HORVU7Hr1G074340
OG0001478	AT2G21580	LOC_Os08g44480, LOC_Os09g39540, LOC_Os11g05562	HORVU2Hr1G097170, HORVU2Hr1G099040, HORVU4Hr1G001220
OG0001479	AT2G21950, AT4G39240, AT4G39550, AT4G39580, AT5G49000	LOC_Os07g47650	HORVU2Hr1G019280
OG0001480	AT2G22430, AT4G40060, AT5G65310	LOC_Os08g37580, LOC_Os09g29460, LOC_Os10g23090	HORVU5Hr1G070260
OG0001481	AT2G22540	LOC_Os02g52340, LOC_Os03g08754, LOC_Os06g11330	HORVU4Hr1G077850, HORVU6Hr1G077300, HORVU7Hr1G036130
OG0001482	AT2G22910, AT4G37670	LOC_Os03g31690, LOC_Os07g39690	HORVU2Hr1G035970, HORVU3Hr1G070270, HORVU7Hr1G049140
OG0001483	AT2G23300, AT4G37250, AT5G67280	LOC_Os06g43170, LOC_Os09g02250	HORVU5Hr1G050200, HORVU7Hr1G116470
OG0001484	AT2G23980, AT4G30560, AT5G57940	LOC_Os03g44440, LOC_Os04g55080	HORVU2Hr1G114940, HORVU5Hr1G092890
OG0001485	AT2G24050, AT4G30680, AT5G57870	LOC_Os02g39840, LOC_Os04g42140	HORVU2Hr1G086240, HORVU6Hr1G023180
OG0001486	AT2G24100, AT4G30780	LOC_Os02g55070, LOC_Os06g08740	HORVU0Hr1G040420, HORVU3Hr1G034290, HORVU7Hr1G031130
OG0001487	AT2G24450, AT4G31370	LOC_Os02g26320, LOC_Os04g21570	HORVU2Hr1G065310, HORVU2Hr1G065620, HORVU2Hr1G065640
OG0001488	AT2G24580	LOC_Os01g21380, LOC_Os09g32290, LOC_Os12g35890	HORVU2Hr1G024140, HORVU5Hr1G074820, HORVU5Hr1G074900
OG0001489	AT2G25310, AT4G32130	LOC_Os06g43650	HORVU2Hr1G097530, HORVU5Hr1G125310, HORVU6Hr1G081760, HORVU7Hr1G115520
OG0001490	AT2G25520, AT4G32390, AT5G25400	LOC_Os01g58870, LOC_Os05g41480	HORVU1Hr1G067910, HORVU3Hr1G078650
OG0001491	AT2G25640, AT5G11430, AT5G25520	LOC_Os02g11780, LOC_Os06g39480	HORVU6Hr1G010500, HORVU6Hr1G010530
OG0001492	AT2G26110, AT4G26130	LOC_Os06g37020	HORVU7Hr1G087420, HORVU7Hr1G087440, HORVU7Hr1G087460, HORVU7Hr1G087480
OG0001493	AT2G27080, AT5G21130	LOC_Os01g59680	HORVU2Hr1G030050, HORVU3Hr1G079540, HORVU5Hr1G058740, HORVU6Hr1G013910
OG0001494	AT2G27230	LOC_Os01g64560, LOC_Os11g06010, LOC_Os12g06330, LOC_Os12g06335	HORVU4Hr1G020740, HORVU5Hr1G040090
OG0001495	AT2G27830	LOC_Os02g32070, LOC_Os02g32580, LOC_Os04g33310, LOC_Os06g04480	HORVU2Hr1G072150, HORVU7Hr1G073790
OG0001496	AT2G28020, AT2G28230, AT4G09070	LOC_Os09g27140	HORVU2Hr1G113500, HORVU5Hr1G061470, HORVU5Hr1G061510
OG0001497	AT2G29420, AT2G29440, AT2G29450, AT2G29460, AT2G29470, AT2G29480, AT2G29490	NA	NA
OG0001498	AT2G30500, AT5G58320	LOC_Os01g07360, LOC_Os01g07370, LOC_Os05g07680	HORVU1Hr1G024640, HORVU3Hr1G017410
OG0001499	AT2G30590, AT3G04670, AT5G28650	LOC_Os12g40570	HORVU3Hr1G097420, HORVU4Hr1G011590, HORVU5Hr1G014710
OG0001500	AT2G31610, AT5G35530	LOC_Os03g38000, LOC_Os07g41750	HORVU2Hr1G031940, HORVU5Hr1G034770, HORVU7Hr1G067280
OG0001501	AT2G31800, AT2G43850, AT3G59830	LOC_Os01g66860, LOC_Os02g39560	HORVU3Hr1G090030, HORVU6Hr1G055820
OG0001502	AT2G32910	LOC_Os02g51140, LOC_Os06g12260	HORVU6Hr1G075750, HORVU6Hr1G075780, HORVU6Hr1G075800, HORVU7Hr1G038180
OG0001503	AT2G33570	LOC_Os02g48190, LOC_Os06g22330, LOC_Os06g41910	HORVU0Hr1G020270, HORVU6Hr1G069940, HORVU7Hr1G093190
OG0001504	AT2G33735, AT5G16650	LOC_Os02g46640, LOC_Os02g52270	HORVU2Hr1G049750, HORVU6Hr1G067130, HORVU6Hr1G077430
OG0001505	AT2G35460, AT2G35980, AT3G11650, AT5G06320	LOC_Os04g58850, LOC_Os08g01210	HORVU7Hr1G078360
OG0001506	AT2G35736	LOC_Os05g02740, LOC_Os07g13534, LOC_Os08g05970	HORVU1Hr1G010510, HORVU5Hr1G001600, HORVU6Hr1G073080
OG0001507	AT2G36110, AT3G12410, AT3G12420, AT3G12430, AT3G12440, AT3G12460, AT3G12470	NA	NA
OG0001508	AT2G36300, AT3G52760	LOC_Os03g17990	HORVU4Hr1G056600, HORVU5Hr1G059740, HORVU7Hr1G117260, HORVU7Hr1G117310
OG0001509	AT2G36325, AT3G09930, AT5G03590, AT5G03600, AT5G03610	LOC_Os09g39430	HORVU4Hr1G001420
OG0001510	AT2G36410, AT3G09980, AT3G52920, AT5G03660	LOC_Os02g32650, LOC_Os04g33450	HORVU2Hr1G072420
OG0001511	AT2G36490, AT3G10010	LOC_Os01g11900, LOC_Os05g37350, LOC_Os05g37410	HORVU1Hr1G073540, HORVU5Hr1G051930
OG0001512	AT2G36590, AT2G39890, AT3G55740	LOC_Os03g44230, LOC_Os07g01090	HORVU2Hr1G065080, HORVU4Hr1G027180
OG0001513	AT2G36750, AT2G36760, AT2G36770, AT2G36780, AT2G36790, AT2G36800, AT3G53160	NA	NA
OG0001514	AT2G36870	LOC_Os02g57770, LOC_Os03g01800, LOC_Os07g29750, LOC_Os10g39840	HORVU4Hr1G090820, HORVU7Hr1G086890
OG0001515	AT2G37040, AT3G53260	LOC_Os02g41670, LOC_Os04g43800, LOC_Os05g35290	HORVU1Hr1G022060, HORVU2Hr1G089440
OG0001516	AT2G37790	LOC_Os01g62860, LOC_Os01g62870, LOC_Os01g62880	HORVU1Hr1G072670, HORVU1Hr1G072700, HORVU3Hr1G007410
OG0001517	AT2G38090, AT5G01200, AT5G58900	LOC_Os01g63460, LOC_Os05g37730	HORVU1Hr1G073300, HORVU3Hr1G085180
OG0001518	AT2G38440, AT5G01730	LOC_Os03g60240	HORVU0Hr1G014100, HORVU0Hr1G014110, HORVU2Hr1G042610, HORVU2Hr1G126350
OG0001519	AT2G38480	LOC_Os03g18680, LOC_Os03g60250, LOC_Os05g27790	HORVU0Hr1G014120, HORVU1Hr1G051500, HORVU4Hr1G055070
OG0001520	AT2G39210	LOC_Os03g58580, LOC_Os07g09010, LOC_Os12g29950	HORVU3Hr1G086040, HORVU5Hr1G106960, HORVU7Hr1G110840
OG0001521	AT2G40095, AT3G55880	LOC_Os03g03200, LOC_Os10g39090	HORVU1Hr1G060500, HORVU2Hr1G048950, HORVU4Hr1G084600
OG0001522	AT2G40270, AT3G56050	LOC_Os03g18370, LOC_Os07g49240	HORVU2Hr1G014450, HORVU4Hr1G055890, HORVU6Hr1G038460
OG0001523	AT2G40950, AT3G10800, AT3G56660	LOC_Os05g34050, LOC_Os07g44950	HORVU1Hr1G037590, HORVU2Hr1G025270
OG0001524	AT2G41560, AT3G57330	LOC_Os01g71240, LOC_Os11g04460, LOC_Os12g04220	HORVU3Hr1G102890, HORVU5Hr1G043640
OG0001525	AT2G41940, AT3G58070	LOC_Os02g53530, LOC_Os06g10470, LOC_Os08g36110	HORVU6Hr1G080870, HORVU7Hr1G034930
OG0001526	AT2G42180, AT3G57950, AT5G06790	LOC_Os04g56995, LOC_Os09g10730	HORVU2Hr1G109050, HORVU5Hr1G053190
OG0001527	AT2G42370, AT3G58110	LOC_Os06g34710	HORVU2Hr1G074970, HORVU2Hr1G127230, HORVU7Hr1G080280, HORVU7Hr1G080290
OG0001528	AT2G43795, AT3G59800	LOC_Os04g41920	HORVU2Hr1G085720, HORVU2Hr1G110770, HORVU3Hr1G016930, HORVU7Hr1G109870
OG0001529	AT2G44130, AT3G59940	LOC_Os02g35530, LOC_Os11g14140	HORVU0Hr1G007750, HORVU4Hr1G014970, HORVU4Hr1G015000
OG0001530	AT2G44290, AT2G44300	LOC_Os03g07100, LOC_Os07g09970	HORVU0Hr1G016430, HORVU4Hr1G074480, HORVU5Hr1G109040
OG0001531	AT2G44430, AT3G60110	LOC_Os08g39980, LOC_Os09g31454	HORVU5Hr1G073540, HORVU5Hr1G073580, HORVU7Hr1G050770
OG0001532	AT2G44770, AT3G60260	LOC_Os02g43590, LOC_Os04g46079	HORVU2Hr1G093390, HORVU2Hr1G093410, HORVU6Hr1G061980
OG0001533	AT2G45190, AT4G00180	LOC_Os02g42950, LOC_Os04g45330	HORVU2Hr1G092000, HORVU2Hr1G092010, HORVU6Hr1G060770
OG0001534	AT2G45210, AT3G60690, AT4G12410, AT4G22620	LOC_Os02g42990	HORVU2Hr1G092070, HORVU6Hr1G060850
OG0001535	AT2G45340, AT5G51560	LOC_Os01g39600, LOC_Os06g04370, LOC_Os08g02440	HORVU7Hr1G015380, HORVU7Hr1G075220
OG0001536	AT2G45440, AT3G60880	LOC_Os04g18200, LOC_Os04g48540	HORVU2Hr1G094420, HORVU2Hr1G113410, HORVU2Hr1G113450
OG0001537	AT2G46470, AT3G49155	LOC_Os03g02480, LOC_Os10g37690	HORVU1Hr1G048470, HORVU1Hr1G048480, HORVU4Hr1G086330
OG0001538	AT2G46535, AT4G00950, AT4G27810, AT5G53030	LOC_Os01g37040, LOC_Os08g26470	HORVU3Hr1G112600
OG0001539	AT2G47350, AT3G06660	LOC_Os03g59680, LOC_Os12g37430	HORVU2Hr1G021060, HORVU5Hr1G023020, HORVU5Hr1G111360
OG0001540	AT2G47800, AT3G62700	LOC_Os01g25386, LOC_Os04g13210, LOC_Os04g13220	HORVU2Hr1G009580, HORVU2Hr1G009680
OG0001541	AT2G48140, AT3G22620	LOC_Os03g57980, LOC_Os07g07920	HORVU2Hr1G098500, HORVU5Hr1G104750, HORVU6Hr1G082080
OG0001542	AT3G01430, AT5G14895	LOC_Os02g50940, LOC_Os06g12660	HORVU6Hr1G076130, HORVU6Hr1G076170, HORVU7Hr1G038860
OG0001543	AT3G01560, AT5G14540	LOC_Os01g07520, LOC_Os05g07730	HORVU1Hr1G025020, HORVU3Hr1G016420, HORVU4Hr1G047010
OG0001544	AT3G01750	LOC_Os02g38970, LOC_Os05g23320	HORVU3Hr1G033250, HORVU4Hr1G032980, HORVU4Hr1G073880, HORVU6Hr1G054580
OG0001545	AT3G02210, AT5G60920	LOC_Os03g54750, LOC_Os05g32110, LOC_Os07g41310	HORVU2Hr1G033070, HORVU5Hr1G095910
OG0001546	AT3G02230, AT5G15650	LOC_Os03g40270, LOC_Os07g41360	HORVU2Hr1G033100, HORVU3Hr1G073780, HORVU4Hr1G038960
OG0001547	AT3G02420	LOC_Os01g42010, LOC_Os05g51140	HORVU1Hr1G093720, HORVU3Hr1G052820, HORVU4Hr1G007060, HORVU5Hr1G029200
OG0001548	AT3G02890, AT5G16680	LOC_Os11g18770, LOC_Os12g24540	HORVU3Hr1G081520, HORVU5Hr1G079990, HORVU5Hr1G089060
OG0001549	AT3G03280, AT5G17350	LOC_Os01g49210, LOC_Os05g47960	HORVU1Hr1G083740, HORVU3Hr1G063630, HORVU3Hr1G063640
OG0001550	AT3G04080, AT5G18280	LOC_Os03g21120, LOC_Os07g48430	HORVU0Hr1G034070, HORVU4Hr1G051210, HORVU6Hr1G050720
OG0001551	AT3G04840, AT4G34670	LOC_Os02g18550, LOC_Os03g10340, LOC_Os12g21798	HORVU1Hr1G032060, HORVU4Hr1G070370
OG0001552	AT3G05550, AT5G27760	LOC_Os02g37930, LOC_Os07g47670	HORVU2Hr1G019250, HORVU2Hr1G102130, HORVU3Hr1G048660
OG0001553	AT3G05570, AT4G39235	LOC_Os03g51459, LOC_Os08g10400	HORVU1Hr1G056260, HORVU4Hr1G009270, HORVU7Hr1G026860
OG0001554	AT3G05590, AT5G27850	LOC_Os03g22180, LOC_Os05g06310, LOC_Os07g47780	HORVU1Hr1G022570, HORVU2Hr1G018820
OG0001555	AT3G05690, AT5G06510	LOC_Os03g44540, LOC_Os07g06470, LOC_Os12g42400	HORVU5Hr1G007890, HORVU5Hr1G092700
OG0001556	AT3G05700, AT3G06760, AT5G26990, AT5G49230	LOC_Os05g28980	HORVU1Hr1G059310, HORVU5Hr1G051150
OG0001557	AT3G05870	LOC_Os03g19059, LOC_Os07g22840	HORVU4Hr1G054480, HORVU5Hr1G112840, HORVU7Hr1G049040, HORVU7Hr1G067100
OG0001558	AT3G06560	LOC_Os03g19920, LOC_Os07g48890	HORVU0Hr1G029140, HORVU0Hr1G035930, HORVU2Hr1G016100, HORVU4Hr1G052840
OG0001559	AT3G07150	LOC_Os01g68960	HORVU3Hr1G093640, HORVU3Hr1G093660, HORVU3Hr1G093680, HORVU3Hr1G093720, HORVU3Hr1G093750
OG0001560	AT3G07350, AT3G25240	LOC_Os01g68650, LOC_Os11g25020, LOC_Os11g25040	HORVU3Hr1G093260, HORVU4Hr1G054810
OG0001561	AT3G09570, AT5G18520	LOC_Os01g61970, LOC_Os05g38720	HORVU0Hr1G007110, HORVU1Hr1G071810, HORVU3Hr1G087110
OG0001562	AT3G09800, AT4G08520	LOC_Os02g21250, LOC_Os05g38610	HORVU1Hr1G072110, HORVU3Hr1G086720, HORVU3Hr1G086750
OG0001563	AT3G10120, AT3G21680, AT5G03890	LOC_Os11g05490, LOC_Os12g05690	HORVU5Hr1G042330, HORVU6Hr1G008990
OG0001564	AT3G10740, AT5G26120	LOC_Os11g03730, LOC_Os11g03780, LOC_Os12g03470	HORVU4Hr1G026720, HORVU5Hr1G045150
OG0001565	AT3G11100, AT3G58630, AT5G05550	LOC_Os01g48320, LOC_Os05g48690	HORVU1Hr1G086680, HORVU3Hr1G061870
OG0001566	AT3G11600, AT5G06270	LOC_Os02g33330, LOC_Os04g33860, LOC_Os04g58790	HORVU2Hr1G073380, HORVU2Hr1G089140
OG0001567	AT3G11750, AT5G62980	LOC_Os06g06100, LOC_Os08g44210, LOC_Os09g38759	HORVU7Hr1G058310, HORVU7Hr1G099800
OG0001568	AT3G11773, AT5G01420, AT5G06470	LOC_Os03g44650, LOC_Os07g06600	HORVU2Hr1G059940, HORVU5Hr1G092580
OG0001569	AT3G11850, AT3G54740, AT5G06560	LOC_Os11g36740, LOC_Os12g30500	HORVU0Hr1G000300, HORVU4Hr1G041430
OG0001570	AT3G11900	LOC_Os03g60260, LOC_Os07g12770	HORVU2Hr1G068450, HORVU2Hr1G068460, HORVU5Hr1G053550, HORVU5Hr1G112210
OG0001571	AT3G11930, AT3G58450	LOC_Os03g53900, LOC_Os10g30150	HORVU5Hr1G047510, HORVU5Hr1G095160, HORVU5Hr1G095180
OG0001572	AT3G14440	LOC_Os03g44380, LOC_Os12g42280	HORVU5Hr1G008050, HORVU5Hr1G044510, HORVU5Hr1G054970, HORVU5Hr1G092850
OG0001573	AT3G14610, AT3G14630, AT3G14640, AT3G14650, AT3G14660, AT3G14680, AT3G14690	NA	NA
OG0001574	AT3G15200	LOC_Os01g05860	HORVU2Hr1G082570, HORVU3Hr1G014050, HORVU4Hr1G072350, HORVU7Hr1G025830, HORVU7Hr1G106430
OG0001575	AT3G16360	LOC_Os01g54050, LOC_Os05g09410, LOC_Os05g44570	HORVU1Hr1G027980, HORVU1Hr1G075830, HORVU3Hr1G070880
OG0001576	AT3G18670, AT3G54065, AT5G04680, AT5G04690, AT5G04700, AT5G04730, AT5G35810	NA	NA
OG0001577	AT3G20800	LOC_Os03g57130, LOC_Os04g52340, LOC_Os07g37790	HORVU2Hr1G099210, HORVU2Hr1G099240, HORVU5Hr1G103190
OG0001578	AT3G21150, AT3G21890, AT4G15248	LOC_Os02g07930, LOC_Os06g45040	HORVU0Hr1G030110, HORVU6Hr1G030910
OG0001579	AT3G21560, AT4G15480, AT4G15490, AT4G15500	LOC_Os02g09510	HORVU3Hr1G096330, HORVU6Hr1G035370
OG0001580	AT3G21750, AT3G21760, AT3G21780, AT3G21790, AT3G21800, AT4G15260, AT4G15280	NA	NA
OG0001581	AT3G22760, AT3G22780, AT4G14770	LOC_Os07g07974, LOC_Os12g41230	HORVU4Hr1G004280, HORVU5Hr1G012950
OG0001582	AT3G23410	LOC_Os10g33460, LOC_Os10g33520, LOC_Os10g33540	HORVU1Hr1G040660, HORVU1Hr1G040710, HORVU1Hr1G040720
OG0001583	AT3G23760, AT4G14100	LOC_Os03g63380, LOC_Os07g09140, LOC_Os07g09150	HORVU5Hr1G122070, HORVU6Hr1G013620
OG0001584	AT3G24440	LOC_Os05g05310, LOC_Os12g34850	HORVU1Hr1G019570, HORVU5Hr1G026210, HORVU5Hr1G026240, HORVU7Hr1G096840
OG0001585	AT3G25050, AT4G13080, AT4G13090	LOC_Os06g13040	HORVU3Hr1G015070, HORVU3Hr1G025080, HORVU7Hr1G039600
OG0001586	AT3G26820, AT3G26840, AT5G41120, AT5G41130	LOC_Os09g33530	HORVU5Hr1G077120, HORVU5Hr1G077140
OG0001587	AT3G26900	LOC_Os01g01302	HORVU2Hr1G088730, HORVU3Hr1G014780, HORVU4Hr1G086250, HORVU6Hr1G026700, HORVU7Hr1G038120
OG0001588	AT3G27090, AT5G42050	LOC_Os01g36950, LOC_Os05g41930, LOC_Os05g51590	HORVU1Hr1G066630, HORVU5Hr1G111870
OG0001589	AT3G27250, AT3G48510, AT5G40800, AT5G50360, AT5G63350	LOC_Os12g13910	HORVU3Hr1G053210
OG0001590	AT3G27540, AT5G14480	LOC_Os02g38140, LOC_Os02g38160, LOC_Os04g40150	HORVU2Hr1G082660, HORVU6Hr1G053550
OG0001591	AT3G27830, AT3G27840, AT3G27850	LOC_Os01g47330, LOC_Os05g49320	HORVU1Hr1G089760, HORVU3Hr1G059810
OG0001592	AT3G28920, AT5G15210, AT5G39760	LOC_Os06g23030, LOC_Os08g34010, LOC_Os09g24820	HORVU5Hr1G065740
OG0001593	AT3G43850, AT5G21940	LOC_Os02g53830, LOC_Os06g10220	HORVU6Hr1G081600, HORVU6Hr1G081630, HORVU7Hr1G034400
OG0001594	AT3G44280, AT5G22280	LOC_Os02g33290, LOC_Os03g62030, LOC_Os07g14650	HORVU5Hr1G118080, HORVU5Hr1G118090
OG0001595	AT3G45090, AT5G60760	LOC_Os02g57400, LOC_Os09g39870	HORVU3Hr1G086940, HORVU4Hr1G000650, HORVU6Hr1G091300
OG0001596	AT3G47300, AT5G58640	LOC_Os01g61580, LOC_Os05g39110	HORVU1Hr1G070920, HORVU3Hr1G087620, HORVU5Hr1G100450
OG0001597	AT3G47640	LOC_Os03g26210, LOC_Os07g43530, LOC_Os11g38870	HORVU2Hr1G013450, HORVU2Hr1G028530, HORVU4Hr1G033670
OG0001598	AT3G49560, AT5G24650	LOC_Os02g32530, LOC_Os04g33220	HORVU2Hr1G072010, HORVU3Hr1G006500, HORVU3Hr1G006540
OG0001599	AT3G50640, AT5G66800	LOC_Os02g52490, LOC_Os09g28520	HORVU5Hr1G068550, HORVU5Hr1G068580, HORVU6Hr1G078700
OG0001600	AT3G50690	LOC_Os07g41694	HORVU1Hr1G012250, HORVU1Hr1G038560, HORVU2Hr1G032170, HORVU4Hr1G064830, HORVU5Hr1G032750
OG0001601	AT3G50930, AT3G50940	LOC_Os01g42030, LOC_Os05g51130	HORVU1Hr1G093600, HORVU1Hr1G093760, HORVU3Hr1G052880
OG0001602	AT3G52250	LOC_Os05g03550	HORVU1Hr1G014120, HORVU1Hr1G017730, HORVU5Hr1G021810, HORVU7Hr1G024040, HORVU7Hr1G061390
OG0001603	AT3G53380, AT5G03140	LOC_Os05g03450	HORVU1Hr1G013700, HORVU2Hr1G043510, HORVU3Hr1G113660, HORVU7Hr1G009980
OG0001604	AT3G59310, AT3G59320, AT3G59340	LOC_Os05g23440, LOC_Os08g42720, LOC_Os09g33830	HORVU5Hr1G078320
OG0001605	AT3G60380	LOC_Os01g38030, LOC_Os03g38090, LOC_Os04g46330	HORVU2Hr1G097980, HORVU3Hr1G026040, HORVU3Hr1G080570
OG0001606	AT3G61110	LOC_Os02g27769, LOC_Os04g27860, LOC_Os04g32710	HORVU4Hr1G014130, HORVU4Hr1G074270, HORVU7Hr1G112740
OG0001607	AT4G02080	LOC_Os01g15010, LOC_Os01g23620, LOC_Os06g12090, LOC_Os12g37360	HORVU3Hr1G045150, HORVU7Hr1G080190
OG0001608	AT4G02530	LOC_Os06g49160	HORVU2Hr1G048250, HORVU2Hr1G121190, HORVU3Hr1G043160, HORVU4Hr1G071590, HORVU7Hr1G096140
OG0001609	AT4G02570	LOC_Os01g27150, LOC_Os01g27160, LOC_Os05g05700	HORVU1Hr1G020390, HORVU1Hr1G020400, HORVU3Hr1G006770
OG0001610	AT4G03020	LOC_Os01g28680, LOC_Os05g05210, LOC_Os05g33710	HORVU0Hr1G000250, HORVU1Hr1G018790, HORVU1Hr1G060850
OG0001611	AT4G03510, AT4G27470, AT4G28270	LOC_Os02g42690, LOC_Os04g44820	HORVU2Hr1G091220, HORVU6Hr1G060440
OG0001612	AT4G05110, AT4G05120, AT4G05130, AT4G05140	LOC_Os07g37100, LOC_Os07g37110	HORVU2Hr1G041590
OG0001613	AT4G07960	LOC_Os01g56130, LOC_Os05g43530, LOC_Os07g03260	HORVU1Hr1G067470, HORVU1Hr1G077230, HORVU3Hr1G074570
OG0001614	AT4G08470, AT4G08480, AT4G08500	LOC_Os03g15570, LOC_Os03g49640	HORVU4Hr1G006660, HORVU4Hr1G061550
OG0001615	AT4G09320, AT5G63310	LOC_Os07g30970, LOC_Os12g36194	HORVU1Hr1G055440, HORVU4Hr1G044040, HORVU5Hr1G024250
OG0001616	AT4G12460, AT4G22540	LOC_Os08g05870, LOC_Os10g40590	HORVU1Hr1G053930, HORVU4Hr1G088060, HORVU7Hr1G071680
OG0001617	AT4G12730, AT5G55730	LOC_Os08g23180, LOC_Os09g07350	HORVU5Hr1G034100, HORVU5Hr1G051370, HORVU5Hr1G075570
OG0001618	AT4G13010	LOC_Os04g28870, LOC_Os04g28990, LOC_Os04g29030, LOC_Os04g30420	HORVU2Hr1G067980, HORVU2Hr1G068010
OG0001619	AT4G16660	LOC_Os02g48110	HORVU1Hr1G040940, HORVU1Hr1G077070, HORVU2Hr1G036440, HORVU4Hr1G078830, HORVU6Hr1G001950
OG0001620	AT4G17486, AT5G47310	LOC_Os02g43840, LOC_Os03g01130, LOC_Os04g46290	HORVU0Hr1G009550, HORVU2Hr1G098080
OG0001621	AT4G17720, AT5G16840, AT5G46870	LOC_Os04g50790, LOC_Os06g02240	HORVU2Hr1G106380, HORVU7Hr1G003710
OG0001622	AT4G17790	LOC_Os02g46660, LOC_Os04g50216	HORVU2Hr1G049420, HORVU2Hr1G106100, HORVU7Hr1G023440, HORVU7Hr1G051100
OG0001623	AT4G17940, AT5G20190	LOC_Os04g41930, LOC_Os06g40440, LOC_Os10g42610	HORVU1Hr1G050780, HORVU7Hr1G090280
OG0001624	AT4G18550	LOC_Os01g46240, LOC_Os05g49840	HORVU0Hr1G000810, HORVU1Hr1G088840, HORVU1Hr1G090670, HORVU3Hr1G058580
OG0001625	AT4G18593	LOC_Os02g15270, LOC_Os11g04180, LOC_Os12g03990	HORVU0Hr1G011270, HORVU2Hr1G088400, HORVU5Hr1G044540
OG0001626	AT4G18700, AT5G45810	LOC_Os01g55450, LOC_Os05g43840	HORVU1Hr1G076910, HORVU3Hr1G073100, HORVU6Hr1G054210
OG0001627	AT4G19600, AT5G45190	LOC_Os12g30020	HORVU0Hr1G007890, HORVU4Hr1G021220, HORVU4Hr1G021250, HORVU5Hr1G038970
OG0001628	AT4G20780, AT5G44460	LOC_Os03g21380, LOC_Os07g48340, LOC_Os08g04890	HORVU4Hr1G050990, HORVU7Hr1G072770
OG0001629	AT4G21110	LOC_Os01g63890, LOC_Os04g55290, LOC_Os05g37390, LOC_Os12g05410	HORVU1Hr1G073660, HORVU3Hr1G084520
OG0001630	AT4G21192	LOC_Os02g35315	HORVU2Hr1G071210, HORVU2Hr1G077200, HORVU2Hr1G085290, HORVU2Hr1G085350, HORVU4Hr1G023050
OG0001631	AT4G22190	LOC_Os01g69290, LOC_Os11g30430	HORVU1Hr1G084610, HORVU3Hr1G068710, HORVU3Hr1G094610, HORVU7Hr1G108760
OG0001632	AT4G22740	LOC_Os06g04390, LOC_Os08g02460	HORVU2Hr1G074150, HORVU7Hr1G015710, HORVU7Hr1G015740, HORVU7Hr1G075000
OG0001633	AT4G24590, AT5G49710	LOC_Os02g54080, LOC_Os09g29060	HORVU0Hr1G013210, HORVU5Hr1G069860, HORVU6Hr1G082160
OG0001634	AT4G24940, AT5G50580, AT5G50680	LOC_Os11g30410	HORVU3Hr1G016010, HORVU3Hr1G016090, HORVU7Hr1G089410
OG0001635	AT4G25440, AT5G40880, AT5G49200, AT5G51980	LOC_Os02g45480, LOC_Os03g05210	HORVU4Hr1G079180
OG0001636	AT4G25515, AT4G25520, AT5G62090	LOC_Os06g03600	HORVU7Hr1G010050, HORVU7Hr1G029650, HORVU7Hr1G115870
OG0001637	AT4G25560, AT5G52260	LOC_Os02g42850, LOC_Os04g45020	HORVU2Hr1G091590, HORVU6Hr1G060600, HORVU6Hr1G060610
OG0001638	AT4G25700, AT5G52570	LOC_Os03g03370, LOC_Os04g48880, LOC_Os10g38940	HORVU2Hr1G094160, HORVU4Hr1G083400
OG0001639	AT4G25740, AT5G52650	LOC_Os01g73160, LOC_Os02g34460, LOC_Os04g35090	HORVU0Hr1G004700, HORVU3Hr1G111760
OG0001640	AT4G25910, AT5G49940	LOC_Os06g47940, LOC_Os11g07916, LOC_Os12g07700	HORVU4Hr1G018260, HORVU7Hr1G098660
OG0001641	AT4G26540, AT5G56040	LOC_Os05g07740, LOC_Os08g38560, LOC_Os09g30190	HORVU1Hr1G025040, HORVU7Hr1G048140
OG0001642	AT4G26670, AT5G55510	LOC_Os03g09870, LOC_Os10g22039	HORVU0Hr1G009030, HORVU0Hr1G009040, HORVU4Hr1G079170
OG0001643	AT4G27500	LOC_Os08g30060, LOC_Os09g17730	HORVU0Hr1G030120, HORVU2Hr1G081330, HORVU4Hr1G058930, HORVU5Hr1G041880
OG0001644	AT4G27970	LOC_Os01g43460, LOC_Os05g50770	HORVU1Hr1G092640, HORVU1Hr1G092740, HORVU3Hr1G005540, HORVU3Hr1G055740
OG0001645	AT4G28530	LOC_Os02g41450, LOC_Os02g56600, LOC_Os04g43560, LOC_Os10g33760	HORVU0Hr1G017490, HORVU2Hr1G089210
OG0001646	AT4G30380	LOC_Os06g47360, LOC_Os06g47390, LOC_Os08g37930, LOC_Os09g29690, LOC_Os09g29710, LOC_Os09g29740	NA
OG0001647	AT4G30410, AT5G57780	LOC_Os02g08220, LOC_Os02g54870, LOC_Os06g44320	HORVU6Hr1G084310, HORVU7Hr1G112370
OG0001648	AT4G31330, AT5G10580	LOC_Os08g40940, LOC_Os09g32100	HORVU5Hr1G074450, HORVU6Hr1G060070, HORVU7Hr1G051650
OG0001649	AT4G31750	LOC_Os02g05630, LOC_Os04g56450, LOC_Os06g48300	HORVU2Hr1G111340, HORVU2Hr1G111370, HORVU7Hr1G098170
OG0001650	AT4G32760	LOC_Os01g12880, LOC_Os02g17350, LOC_Os06g22650	HORVU3Hr1G031360, HORVU5Hr1G099670, HORVU7Hr1G081350
OG0001651	AT4G33980, AT5G42900	LOC_Os03g08580, LOC_Os10g25060	HORVU4Hr1G077480, HORVU4Hr1G084270, HORVU4Hr1G089560
OG0001652	AT4G34215	LOC_Os03g64030, LOC_Os04g20810	HORVU2Hr1G065150, HORVU4Hr1G085160, HORVU4Hr1G085200, HORVU5Hr1G124240
OG0001653	AT4G34880	LOC_Os04g10410, LOC_Os04g10460, LOC_Os04g10530, LOC_Os06g16030	HORVU2Hr1G003840, HORVU5Hr1G087780
OG0001654	AT4G37830	LOC_Os03g56190	HORVU2Hr1G099120, HORVU4Hr1G016310, HORVU4Hr1G024510, HORVU5Hr1G098690, HORVU6Hr1G083300
OG0001655	AT4G39070	LOC_Os02g43170, LOC_Os04g45690, LOC_Os12g10660	HORVU2Hr1G092460, HORVU6Hr1G028150, HORVU6Hr1G061170
OG0001656	AT5G01650, AT5G57170	LOC_Os06g48600, LOC_Os11g01600, LOC_Os12g01680	HORVU5Hr1G047530, HORVU7Hr1G097670
OG0001657	AT5G02220	LOC_Os01g62584, LOC_Os03g60760, LOC_Os08g41980	HORVU3Hr1G086110, HORVU5Hr1G113780, HORVU5Hr1G113790
OG0001658	AT5G04760	LOC_Os01g64360, LOC_Os05g37050, LOC_Os05g37060	HORVU1Hr1G073940, HORVU3Hr1G083740, HORVU3Hr1G085140
OG0001659	AT5G06720, AT5G06730	LOC_Os03g13200, LOC_Os10g02040	HORVU1Hr1G020690, HORVU4Hr1G064950, HORVU7Hr1G098110
OG0001660	AT5G07070, AT5G58380	LOC_Os03g22050, LOC_Os05g26820, LOC_Os07g48100	HORVU2Hr1G018260, HORVU2Hr1G018300
OG0001661	AT5G08080	LOC_Os07g07000	HORVU2Hr1G045350, HORVU2Hr1G057350, HORVU2Hr1G057360, HORVU3Hr1G115630, HORVU6Hr1G095330
OG0001662	AT5G08139, AT5G60820, AT5G64920	LOC_Os02g49550, LOC_Os08g38060	HORVU6Hr1G072430, HORVU7Hr1G050950
OG0001663	AT5G08670, AT5G08680, AT5G08690	LOC_Os01g49190, LOC_Os05g47980	HORVU1Hr1G083840, HORVU3Hr1G063590
OG0001664	AT5G10570, AT5G65640	LOC_Os03g04310, LOC_Os06g50900	HORVU4Hr1G080890, HORVU5Hr1G023670, HORVU7Hr1G118740
OG0001665	AT5G13220	LOC_Os04g32480, LOC_Os10g25230	HORVU2Hr1G070880, HORVU7Hr1G041230, HORVU7Hr1G041260, HORVU7Hr1G041300
OG0001666	AT5G13330, AT5G50080	LOC_Os02g32140, LOC_Os04g32620, LOC_Os11g06770	HORVU2Hr1G071270, HORVU5Hr1G036590
OG0001667	AT5G17860	LOC_Os03g45370, LOC_Os12g42910	HORVU0Hr1G009900, HORVU4Hr1G002330, HORVU5Hr1G006360, HORVU5Hr1G006550
OG0001668	AT5G19855	LOC_Os03g59320, LOC_Os07g38230	HORVU2Hr1G038770, HORVU5Hr1G093930, HORVU5Hr1G109940, HORVU7Hr1G098060
OG0001669	AT5G22220	LOC_Os02g33430, LOC_Os04g33950, LOC_Os12g06200	HORVU0Hr1G038470, HORVU2Hr1G073750, HORVU5Hr1G040190
OG0001670	AT5G22410	LOC_Os09g15500, LOC_Os09g15510	HORVU2Hr1G100610, HORVU5Hr1G097110, HORVU5Hr1G097120, HORVU5Hr1G097130
OG0001671	AT5G22450	LOC_Os01g73620, LOC_Os05g01690	HORVU0Hr1G007390, HORVU1Hr1G002960, HORVU1Hr1G003150, HORVU3Hr1G113130
OG0001672	AT5G23260	LOC_Os02g07430, LOC_Os06g45650	HORVU5Hr1G000480, HORVU6Hr1G032220, HORVU7Hr1G108280, HORVU7Hr1G108410
OG0001673	AT5G24600	LOC_Os02g19060, LOC_Os08g05770, LOC_Os08g05780	HORVU2Hr1G099000, HORVU7Hr1G071820, HORVU7Hr1G071830
OG0001674	AT5G24630	LOC_Os01g47920, LOC_Os02g05370, LOC_Os02g05440, LOC_Os02g09569, LOC_Os11g43810	HORVU6Hr1G021170
OG0001675	AT5G25900	LOC_Os06g37224, LOC_Os06g37300, LOC_Os06g37330, LOC_Os06g37364	HORVU0Hr1G021760, HORVU2Hr1G100300
OG0001676	AT5G39520, AT5G39530	LOC_Os03g07200, LOC_Os07g43925, LOC_Os10g43030	HORVU2Hr1G028160, HORVU4Hr1G074780
OG0001677	AT5G41761	LOC_Os01g12190, LOC_Os02g15860, LOC_Os06g33200	HORVU3Hr1G029750, HORVU7Hr1G089540, HORVU7Hr1G089560
OG0001678	AT5G42570	LOC_Os02g21650, LOC_Os05g19040, LOC_Os06g26270	HORVU1Hr1G061430, HORVU7Hr1G082730, HORVU7Hr1G091920
OG0001679	AT5G44005	LOC_Os10g32930, LOC_Os10g32940	HORVU1Hr1G039220, HORVU1Hr1G083490, HORVU1Hr1G083580, HORVU1Hr1G083610
OG0001680	AT5G47900	LOC_Os02g32504, LOC_Os04g33200, LOC_Os11g34110	HORVU2Hr1G071980, HORVU3Hr1G004960, HORVU3Hr1G004990
OG0001681	AT5G50570, AT5G50670	LOC_Os08g41940, LOC_Os09g32944, LOC_Os11g30370	HORVU0Hr1G039170, HORVU5Hr1G076380
OG0001682	AT5G52100	LOC_Os03g02690	HORVU1Hr1G078290, HORVU2Hr1G036560, HORVU4Hr1G086020, HORVU7Hr1G085930, HORVU7Hr1G117980
OG0001683	AT5G52180	LOC_Os06g03820	HORVU3Hr1G020150, HORVU6Hr1G001110, HORVU7Hr1G011090, HORVU7Hr1G011210, HORVU7Hr1G030350
OG0001684	AT5G52540	LOC_Os06g01790	HORVU1Hr1G010400, HORVU3Hr1G060000, HORVU3Hr1G062060, HORVU6Hr1G077870, HORVU7Hr1G002050
OG0001685	AT5G55630	LOC_Os03g54100, LOC_Os07g01810	HORVU4Hr1G002240, HORVU5Hr1G095540, HORVU5Hr1G095550, HORVU5Hr1G095590
OG0001686	AT5G55820	LOC_Os08g38310, LOC_Os09g30070	HORVU2Hr1G083360, HORVU2Hr1G083400, HORVU2Hr1G083450, HORVU5Hr1G071060
OG0001687	AT5G56840	LOC_Os01g09640, LOC_Os01g41900, LOC_Os05g10690, LOC_Os05g51160	HORVU3Hr1G019480, HORVU3Hr1G052710
OG0001688	AT5G56980	LOC_Os01g51310, LOC_Os05g46340	HORVU1Hr1G079730, HORVU3Hr1G005700, HORVU3Hr1G066940, HORVU6Hr1G020280
OG0001689	AT5G59050	LOC_Os01g63050, LOC_Os05g37930, LOC_Os06g47430, LOC_Os10g29700	HORVU1Hr1G073010, HORVU3Hr1G085640
OG0001690	AT5G60980	LOC_Os02g29480, LOC_Os03g30550, LOC_Os04g30430	HORVU0Hr1G007150, HORVU2Hr1G042280, HORVU3Hr1G089630
OG0001691	AT5G62740	LOC_Os05g51420, LOC_Os08g30790, LOC_Os09g19710	HORVU4Hr1G082240, HORVU5Hr1G056950, HORVU5Hr1G062410
OG0001692	AT5G64320	LOC_Os10g22370	HORVU2Hr1G029830, HORVU3Hr1G022270, HORVU3Hr1G060560, HORVU6Hr1G077810, HORVU6Hr1G077830
OG0001693	AT5G66090	LOC_Os09g36990	HORVU1Hr1G008440, HORVU2Hr1G079400, HORVU3Hr1G097030, HORVU5Hr1G079170, HORVU5Hr1G084440
OG0001694	AT5G66170	LOC_Os02g01220, LOC_Os04g17660	HORVU3Hr1G034280, HORVU6Hr1G000070, HORVU6Hr1G000090, HORVU7Hr1G031140
OG0001695	ATCG00020	LOC_Os04g16770, LOC_Os08g35420, LOC_Os10g21192	HORVU2Hr1G070570, HORVU2Hr1G121820, HORVU5Hr1G004630
OG0001696	ATCG00430	LOC_Os01g58022, LOC_Os06g22010, LOC_Os12g19420	HORVU0Hr1G024540, HORVU0Hr1G036850, HORVU4Hr1G045220
OG0001697	ATMG00030	NA	HORVU0Hr1G019860, HORVU0Hr1G019870, HORVU2Hr1G004390, HORVU5Hr1G006100, HORVU5Hr1G056850, HORVU7Hr1G020040
OG0001698	ATMG00520	LOC_Os12g33956	HORVU2Hr1G086560, HORVU3Hr1G055020, HORVU4Hr1G044850, HORVU6Hr1G039090, HORVU7Hr1G086900
OG0001699	NA	LOC_Os09g13250, LOC_Os09g13470	HORVU1Hr1G001370, HORVU1Hr1G001390, HORVU1Hr1G001400, HORVU1Hr1G001440, HORVU1Hr1G001450
OG0001700	NA	LOC_Os11g38380, LOC_Os11g38390	HORVU1Hr1G003240, HORVU1Hr1G003260, HORVU1Hr1G003270, HORVU1Hr1G003320, HORVU7Hr1G040010
OG0001701	NA	LOC_Os01g09240, LOC_Os05g15950	HORVU1Hr1G008460, HORVU3Hr1G001470, HORVU5Hr1G004250, HORVU5Hr1G008920, HORVU5Hr1G079450
OG0001702	NA	LOC_Os04g13900	HORVU0Hr1G011900, HORVU1Hr1G025310, HORVU2Hr1G044240, HORVU2Hr1G046800, HORVU4Hr1G032650, HORVU5Hr1G017870
OG0001703	NA	LOC_Os09g00999	HORVU1Hr1G027040, HORVU2Hr1G039410, HORVU2Hr1G039450, HORVU4Hr1G051520, HORVU5Hr1G077000, HORVU7Hr1G053510
OG0001704	NA	NA	HORVU0Hr1G016400, HORVU1Hr1G042400, HORVU2Hr1G015610, HORVU3Hr1G026280, HORVU5Hr1G045510, HORVU7Hr1G070510, HORVU7Hr1G082920
OG0001705	NA	LOC_Os07g30180	HORVU1Hr1G086370, HORVU2Hr1G029670, HORVU3Hr1G019650, HORVU3Hr1G032950, HORVU4Hr1G084700, HORVU5Hr1G059450
OG0001706	NA	LOC_Os02g41696, LOC_Os04g16180, LOC_Os09g06400, LOC_Os10g25190, LOC_Os12g08600, LOC_Os12g30280	HORVU1Hr1G086410
OG0001707	NA	LOC_Os10g06690	HORVU0Hr1G011660, HORVU0Hr1G012850, HORVU1Hr1G094690, HORVU3Hr1G045220, HORVU5Hr1G019950, HORVU5Hr1G057600
OG0001708	NA	LOC_Os05g15570, LOC_Os07g17350, LOC_Os11g25190	HORVU2Hr1G011940, HORVU6Hr1G022780, HORVU6Hr1G087130, HORVU7Hr1G114190
OG0001709	NA	LOC_Os05g30180	HORVU0Hr1G023060, HORVU2Hr1G036350, HORVU2Hr1G070350, HORVU3Hr1G054080, HORVU3Hr1G072390, HORVU4Hr1G033160
OG0001710	NA	LOC_Os04g29130, LOC_Os05g17950, LOC_Os07g16080, LOC_Os08g15110, LOC_Os10g20200, LOC_Os11g27080	HORVU2Hr1G043710
OG0001711	NA	LOC_Os05g23550	HORVU2Hr1G052060, HORVU2Hr1G068840, HORVU2Hr1G108230, HORVU5Hr1G030990, HORVU5Hr1G051120, HORVU7Hr1G061540
OG0001712	NA	LOC_Os09g10830, LOC_Os12g35190	HORVU2Hr1G052260, HORVU2Hr1G070120, HORVU3Hr1G096380, HORVU5Hr1G019240, HORVU6Hr1G064750
OG0001713	NA	LOC_Os04g15910	HORVU2Hr1G090040, HORVU2Hr1G111730, HORVU3Hr1G019890, HORVU3Hr1G095350, HORVU5Hr1G037810, HORVU7Hr1G083010
OG0001714	NA	LOC_Os03g39190, LOC_Os03g56170, LOC_Os04g13430, LOC_Os06g16600, LOC_Os10g29450, LOC_Os11g03360	HORVU2Hr1G097870
OG0001715	NA	LOC_Os05g01620, LOC_Os09g32310	HORVU2Hr1G113140, HORVU3Hr1G050860, HORVU5Hr1G119040, HORVU5Hr1G122250, HORVU6Hr1G069840
OG0001716	NA	LOC_Os04g16804, LOC_Os05g22868, LOC_Os07g25006, LOC_Os08g15252, LOC_Os10g21366	HORVU2Hr1G121520, HORVU4Hr1G089550
OG0001717	NA	LOC_Os01g37260, LOC_Os03g50470, LOC_Os03g51270, LOC_Os11g03610, LOC_Os12g03390	HORVU2Hr1G124770, HORVU2Hr1G124780
OG0001718	NA	LOC_Os11g31700, LOC_Os11g31705, LOC_Os11g31770	HORVU3Hr1G083970, HORVU3Hr1G083990, HORVU3Hr1G094970, HORVU3Hr1G094990
OG0001719	NA	LOC_Os03g23900, LOC_Os03g23920, LOC_Os03g51590, LOC_Os03g58610, LOC_Os05g23230	HORVU4Hr1G008540, HORVU5Hr1G123270
OG0001720	NA	LOC_Os03g42690, LOC_Os09g17920, LOC_Os10g33740, LOC_Os11g30260, LOC_Os11g36310, LOC_Os12g27780	HORVU4Hr1G066600
OG0001721	NA	LOC_Os04g50200, LOC_Os08g36960, LOC_Os08g38330, LOC_Os08g38350, LOC_Os08g38360	HORVU5Hr1G012960, HORVU5Hr1G013140
OG0001722	NA	LOC_Os03g12480, LOC_Os06g42410, LOC_Os06g42530	HORVU1Hr1G014630, HORVU1Hr1G014640, HORVU5Hr1G042720, HORVU6Hr1G043990
OG0001723	NA	LOC_Os01g08010, LOC_Os01g09340, LOC_Os01g09420	HORVU5Hr1G105390, HORVU5Hr1G107050, HORVU5Hr1G107220, HORVU5Hr1G107230
OG0001724	NA	LOC_Os04g17000, LOC_Os04g50184, LOC_Os04g50196, LOC_Os04g53080, LOC_Os04g53140, LOC_Os04g58460	HORVU5Hr1G122650
OG0001725	NA	LOC_Os03g42670, LOC_Os09g17930, LOC_Os10g33750, LOC_Os11g30280, LOC_Os12g26480, LOC_Os12g27770	HORVU7Hr1G015910
OG0001726	NA	LOC_Os02g30790, LOC_Os06g24920, LOC_Os08g01810, LOC_Os11g34230, LOC_Os11g37120, LOC_Os12g20410	HORVU7Hr1G022930
OG0001727	NA	LOC_Os09g07200	HORVU0Hr1G030960, HORVU0Hr1G035570, HORVU1Hr1G069160, HORVU4Hr1G082640, HORVU5Hr1G008790, HORVU6Hr1G080390
OG0001728	NA	LOC_Os07g34390	HORVU1Hr1G003630, HORVU2Hr1G045370, HORVU3Hr1G105070, HORVU5Hr1G009440, HORVU5Hr1G023700, HORVU6Hr1G017980
OG0001729	NA	LOC_Os05g15600	HORVU1Hr1G016930, HORVU1Hr1G016960, HORVU7Hr1G099720, HORVU7Hr1G099740, HORVU7Hr1G099880, HORVU7Hr1G099980
OG0001730	NA	NA	HORVU1Hr1G040150, HORVU2Hr1G116500, HORVU2Hr1G116510, HORVU7Hr1G006240, HORVU7Hr1G006260, HORVU7Hr1G006570, HORVU7Hr1G006580
OG0001731	NA	LOC_Os02g28180, LOC_Os03g37920	HORVU1Hr1G082210, HORVU2Hr1G124080, HORVU4Hr1G052030, HORVU7Hr1G008270, HORVU7Hr1G008290
OG0001732	NA	LOC_Os04g08370, LOC_Os04g08390	HORVU2Hr1G000160, HORVU2Hr1G000180, HORVU2Hr1G000190, HORVU2Hr1G000200, HORVU2Hr1G000290
OG0001733	NA	LOC_Os04g59400	HORVU2Hr1G066930, HORVU2Hr1G125680, HORVU3Hr1G011260, HORVU4Hr1G074010, HORVU5Hr1G091880, HORVU7Hr1G034900
OG0001734	NA	LOC_Os11g02220, LOC_Os11g02230, LOC_Os12g01880, LOC_Os12g02170, LOC_Os12g02180	HORVU2Hr1G114870, HORVU2Hr1G114910
OG0001735	NA	LOC_Os10g20350, LOC_Os10g20380	HORVU3Hr1G015730, HORVU5Hr1G091820, HORVU7Hr1G059360, HORVU7Hr1G108070, HORVU7Hr1G112340
OG0001736	NA	LOC_Os05g48770, LOC_Os05g48790	HORVU3Hr1G015920, HORVU4Hr1G075780, HORVU6Hr1G016550, HORVU7Hr1G044930, HORVU7Hr1G107450
OG0001737	NA	LOC_Os01g08330	HORVU0Hr1G030970, HORVU3Hr1G017730, HORVU3Hr1G022430, HORVU3Hr1G022450, HORVU3Hr1G022510, HORVU7Hr1G019770
OG0001738	NA	LOC_Os08g38289	HORVU0Hr1G006430, HORVU3Hr1G034070, HORVU6Hr1G006100, HORVU7Hr1G110180, HORVU7Hr1G110280, HORVU7Hr1G110320
OG0001739	NA	LOC_Os01g21420, LOC_Os09g10520	HORVU0Hr1G027990, HORVU3Hr1G044170, HORVU5Hr1G002540, HORVU5Hr1G002720, HORVU7Hr1G022820
OG0001740	NA	LOC_Os04g27960, LOC_Os04g28000, LOC_Os06g42630	HORVU4Hr1G019270, HORVU5Hr1G030280, HORVU5Hr1G113820, HORVU7Hr1G092730
OG0001741	NA	LOC_Os09g18159, LOC_Os09g19140, LOC_Os09g19229, LOC_Os09g19350, LOC_Os09g19510	HORVU5Hr1G041660, HORVU6Hr1G089670
OG0001742	NA	LOC_Os09g33680, LOC_Os09g33690	HORVU5Hr1G077790, HORVU5Hr1G077810, HORVU5Hr1G077920, HORVU5Hr1G077960, HORVU5Hr1G078040
OG0001743	NA	LOC_Os01g54770, LOC_Os10g10420, LOC_Os10g12200, LOC_Os10g17930, LOC_Os10g17940, LOC_Os11g05460	HORVU5Hr1G116660
OG0001744	NA	LOC_Os01g66230, LOC_Os10g34602, LOC_Os10g34614	HORVU7Hr1G003300, HORVU7Hr1G003440, HORVU7Hr1G003510, HORVU7Hr1G037960
OG0001745	NA	LOC_Os07g24820, LOC_Os07g24830, LOC_Os07g25050, LOC_Os07g25060	HORVU0Hr1G022750, HORVU0Hr1G033250, HORVU7Hr1G067220
OG0001746	NA	LOC_Os02g24586, LOC_Os04g16722, LOC_Os04g16896, LOC_Os07g24992, LOC_Os08g15236, LOC_Os10g38196	HORVU0Hr1G024760
OG0001747	NA	LOC_Os01g41960, LOC_Os04g14420, LOC_Os04g29270, LOC_Os05g40480, LOC_Os05g40490, LOC_Os09g36400, LOC_Os10g32640	NA
OG0001748	NA	LOC_Os06g31060, LOC_Os06g31070, LOC_Os07g10570, LOC_Os07g10580, LOC_Os12g16880, LOC_Os12g16890, LOC_Os12g17010	NA
OG0001749	AT1G01230, AT5G42000	LOC_Os02g45180, LOC_Os04g47970, LOC_Os07g26940	HORVU2Hr1G095340
OG0001750	AT1G01390, AT1G01420, AT4G01070	LOC_Os11g38650	HORVU3Hr1G004850, HORVU6Hr1G020960
OG0001751	AT1G01540, AT4G01330	LOC_Os02g34430, LOC_Os03g03410, LOC_Os04g35080	HORVU2Hr1G075030
OG0001752	AT1G01600, AT4G00360	LOC_Os02g44654, LOC_Os04g47250	HORVU2Hr1G096320, HORVU6Hr1G064170
OG0001753	AT1G01630	LOC_Os01g70210, LOC_Os03g63370	HORVU5Hr1G121860, HORVU5Hr1G121940, HORVU5Hr1G122080
OG0001754	AT1G01700, AT4G00460	LOC_Os04g47170, LOC_Os10g40270	HORVU1Hr1G053350, HORVU2Hr1G096430
OG0001755	AT1G01730	LOC_Os02g44540, LOC_Os04g47010	HORVU1Hr1G017750, HORVU2Hr1G096840, HORVU6Hr1G063980
OG0001756	AT1G02000, AT2G45310, AT4G00110	LOC_Os03g14540	HORVU4Hr1G063010, HORVU5Hr1G060660
OG0001757	AT1G02205	LOC_Os10g33250	HORVU0Hr1G029100, HORVU1Hr1G039820, HORVU1Hr1G039830, HORVU2Hr1G127280
OG0001758	AT1G02300, AT1G02305, AT4G01610	LOC_Os05g24550	HORVU4Hr1G010300, HORVU4Hr1G010360
OG0001759	AT1G02380, AT3G17120, AT4G01960	LOC_Os01g19410, LOC_Os05g04150	HORVU1Hr1G016170
OG0001760	AT1G02390, AT4G01950	LOC_Os11g45400, LOC_Os12g37600	HORVU3Hr1G080190, HORVU4Hr1G089610
OG0001761	AT1G02780, AT4G02230	LOC_Os03g21940, LOC_Os03g38260	HORVU2Hr1G018700, HORVU4Hr1G049670
OG0001762	AT1G02816, AT4G02360, AT4G02370	LOC_Os05g29900, LOC_Os05g29920	HORVU1Hr1G058860
OG0001763	AT1G03457, AT4G03110	LOC_Os01g71200, LOC_Os05g30980	HORVU1Hr1G058020, HORVU3Hr1G101930
OG0001764	AT1G03700, AT4G03540	LOC_Os01g13560, LOC_Os05g15630	HORVU3Hr1G032350, HORVU7Hr1G027410
OG0001765	AT1G03730, AT4G03600, AT4G28330, AT4G28340	LOC_Os12g19860	HORVU5Hr1G068720
OG0001766	AT1G03770, AT5G44280	LOC_Os01g58400, LOC_Os05g41795	HORVU1Hr1G066980, HORVU3Hr1G078110
OG0001767	AT1G03950, AT5G44560	LOC_Os03g43860, LOC_Os10g33660	HORVU1Hr1G040930, HORVU5Hr1G093260
OG0001768	AT1G03970, AT5G44080	LOC_Os01g64730, LOC_Os05g36160	HORVU1Hr1G074960, HORVU3Hr1G083250
OG0001769	AT1G04070, AT5G43970	LOC_Os02g03880, LOC_Os02g29400, LOC_Os11g13400	HORVU7Hr1G064180
OG0001770	AT1G04180, AT4G28720, AT5G43890	LOC_Os04g03980	HORVU2Hr1G001820, HORVU2Hr1G116980
OG0001771	AT1G04290	LOC_Os01g65950, LOC_Os04g35590	HORVU2Hr1G076160, HORVU2Hr1G125430, HORVU5Hr1G007830
OG0001772	AT1G04360, AT5G43420	LOC_Os02g57460, LOC_Os08g44950	HORVU6Hr1G091610, HORVU7Hr1G052460
OG0001773	AT1G04560	LOC_Os05g31670, LOC_Os07g24000	HORVU5Hr1G125450, HORVU5Hr1G125460, HORVU5Hr1G125500
OG0001774	AT1G04940, AT1G04945	LOC_Os02g40080, LOC_Os07g38110	HORVU2Hr1G039100, HORVU6Hr1G057100
OG0001775	AT1G05260, AT3G21770, AT4G11290	LOC_Os02g06630, LOC_Os06g46799	HORVU7Hr1G102480
OG0001776	AT1G05340, AT2G32190, AT2G32210, AT3G22231, AT3G22235, AT3G22240	NA	NA
OG0001777	AT1G05420, AT2G32100	LOC_Os03g06350, LOC_Os10g29610	HORVU4Hr1G000710, HORVU4Hr1G073070
OG0001778	AT1G05640, AT2G31820	LOC_Os08g42960, LOC_Os09g34280	HORVU5Hr1G079730, HORVU7Hr1G056430
OG0001779	AT1G05710, AT2G31730	LOC_Os04g41570	HORVU2Hr1G084890, HORVU2Hr1G084910, HORVU5Hr1G096920
OG0001780	AT1G05970	LOC_Os02g44890, LOC_Os04g59340, LOC_Os09g02400	HORVU4Hr1G004880, HORVU6Hr1G093330
OG0001781	AT1G06020, AT1G06030, AT2G31390, AT3G59480	LOC_Os01g66940	HORVU5Hr1G076230
OG0001782	AT1G06170, AT2G31210, AT2G31220	LOC_Os01g18870, LOC_Os04g51070	HORVU7Hr1G024790
OG0001783	AT1G06475, AT5G46295	LOC_Os01g47570, LOC_Os05g49080	HORVU1Hr1G088280, HORVU3Hr1G060570
OG0001784	AT1G06515, AT2G30942	LOC_Os04g43824, LOC_Os07g26520, LOC_Os07g26550	HORVU2Hr1G089490
OG0001785	AT1G06870, AT2G30440	LOC_Os03g55640, LOC_Os09g28000	HORVU5Hr1G067800, HORVU5Hr1G097710
OG0001786	AT1G06890, AT2G30460	LOC_Os01g07310, LOC_Os05g07670	HORVU1Hr1G024660, HORVU3Hr1G017560
OG0001787	AT1G06923, AT2G30395	LOC_Os05g26210, LOC_Os07g48140	HORVU2Hr1G018080, HORVU4Hr1G051350
OG0001788	AT1G07170, AT2G30000	LOC_Os04g56760, LOC_Os05g30410	HORVU2Hr1G109760, HORVU7Hr1G090790
OG0001789	AT1G07280, AT2G29670	LOC_Os01g63620, LOC_Os05g37520	HORVU1Hr1G073460, HORVU3Hr1G084970
OG0001790	AT1G07470, AT1G07480	LOC_Os05g22670	HORVU1Hr1G034730, HORVU5Hr1G045350, HORVU5Hr1G105710
OG0001791	AT1G07510, AT2G29080	LOC_Os01g62500, LOC_Os05g38400	HORVU1Hr1G072490, HORVU3Hr1G086170
OG0001792	AT1G07705, AT5G59710	LOC_Os02g54120, LOC_Os03g52594	HORVU1Hr1G069060, HORVU6Hr1G095320
OG0001793	AT1G07770, AT5G59850	LOC_Os02g27760, LOC_Os07g10720	HORVU1Hr1G072060, HORVU3Hr1G086930
OG0001794	AT1G07780, AT1G29410, AT5G05590	LOC_Os02g16630	HORVU7Hr1G075710, HORVU7Hr1G081300
OG0001795	AT1G07795, AT2G28725, AT2G37530	LOC_Os01g05850, LOC_Os12g37900	HORVU5Hr1G021960
OG0001796	AT1G07900, AT2G28500	LOC_Os03g17810, LOC_Os05g03160	HORVU1Hr1G012720, HORVU4Hr1G056890
OG0001797	AT1G08160, AT5G22870	LOC_Os02g44670, LOC_Os10g39970	HORVU1Hr1G053150, HORVU6Hr1G064190
OG0001798	AT1G08370	LOC_Os07g14580, LOC_Os11g05650, LOC_Os12g06020	HORVU5Hr1G040460, HORVU5Hr1G118160
OG0001799	AT1G08410, AT2G27200	LOC_Os03g44530, LOC_Os12g42370	HORVU5Hr1G007910, HORVU5Hr1G092800
OG0001800	AT1G08420, AT2G27210	LOC_Os03g44500, LOC_Os12g42310	HORVU5Hr1G007920, HORVU5Hr1G092820
OG0001801	AT1G08570	LOC_Os03g21000, LOC_Os07g48510	HORVU2Hr1G017300, HORVU2Hr1G017310, HORVU4Hr1G051400
OG0001802	AT1G08630	LOC_Os04g43650	HORVU0Hr1G005160, HORVU2Hr1G097910, HORVU4Hr1G085690, HORVU4Hr1G085890
OG0001803	AT1G09160	LOC_Os03g18970, LOC_Os07g49040	HORVU2Hr1G015470, HORVU2Hr1G015480, HORVU4Hr1G054610
OG0001804	AT1G09390, AT1G56670	LOC_Os01g22660, LOC_Os01g22780	HORVU1Hr1G010670, HORVU2Hr1G101510
OG0001805	AT1G09610, AT1G33800, AT4G09990	LOC_Os12g10320	HORVU5Hr1G080580, HORVU7Hr1G120340
OG0001806	AT1G09700	LOC_Os05g24160, LOC_Os11g01869, LOC_Os12g01916	HORVU4Hr1G024480, HORVU5Hr1G047100
OG0001807	AT1G09710, AT1G58220	LOC_Os02g34630	HORVU6Hr1G083320, HORVU6Hr1G083380, HORVU7Hr1G053780
OG0001808	AT1G09720, AT1G58215, AT2G22560	LOC_Os01g61910, LOC_Os05g39000	HORVU1Hr1G071280
OG0001809	AT1G09940, AT1G58290	LOC_Os10g35840	HORVU1Hr1G011520, HORVU1Hr1G045590, HORVU7Hr1G026300
OG0001810	AT1G10090, AT1G58520	LOC_Os12g43720	HORVU4Hr1G003420, HORVU5Hr1G001660, HORVU5Hr1G001670
OG0001811	AT1G10120, AT3G23690, AT4G34530	LOC_Os03g51910, LOC_Os04g28280	HORVU4Hr1G009970
OG0001812	AT1G10150, AT1G59510	LOC_Os03g56000, LOC_Os07g03190	HORVU2Hr1G061620, HORVU5Hr1G098390
OG0001813	AT1G10210	LOC_Os02g05480, LOC_Os06g48590	HORVU4Hr1G049430, HORVU6Hr1G021480, HORVU7Hr1G097740
OG0001814	AT1G10270	LOC_Os05g30240	HORVU2Hr1G011350, HORVU2Hr1G011400, HORVU2Hr1G115820, HORVU2Hr1G115850
OG0001815	AT1G10390, AT1G59660	LOC_Os12g06870, LOC_Os12g06890	HORVU3Hr1G034780, HORVU4Hr1G024430
OG0001816	AT1G10820, AT1G60670	LOC_Os02g42020, LOC_Os04g44210	HORVU2Hr1G090090, HORVU6Hr1G059100
OG0001817	AT1G10890, AT5G13340	LOC_Os10g15390, LOC_Os11g34150	HORVU4Hr1G075580, HORVU6Hr1G088630
OG0001818	AT1G11170, AT1G61240	LOC_Os06g51520, LOC_Os07g37760	HORVU2Hr1G040000, HORVU7Hr1G119690
OG0001819	AT1G11475, AT1G61700	LOC_Os11g08940, LOC_Os12g07980	HORVU1Hr1G013780, HORVU5Hr1G037580
OG0001820	AT1G11930, AT4G26860	LOC_Os01g72205, LOC_Os05g05740	HORVU1Hr1G021370, HORVU3Hr1G107290
OG0001821	AT1G12240, AT1G62660	LOC_Os02g01590	HORVU6Hr1G004010, HORVU7Hr1G000270, HORVU7Hr1G001070
OG0001822	AT1G12270, AT1G62740	LOC_Os02g43020, LOC_Os04g45480	HORVU2Hr1G092190, HORVU6Hr1G061010
OG0001823	AT1G12330	LOC_Os03g14500	HORVU2Hr1G015810, HORVU2Hr1G015860, HORVU2Hr1G117880, HORVU4Hr1G063050
OG0001824	AT1G12380, AT1G62870	LOC_Os02g25230, LOC_Os04g19140	HORVU2Hr1G011730, HORVU2Hr1G011740
OG0001825	AT1G12450, AT4G12000, AT4G22850	LOC_Os07g28440	HORVU0Hr1G003540, HORVU2Hr1G049070
OG0001826	AT1G12460, AT1G62950	LOC_Os03g03570, LOC_Os10g38800	HORVU3Hr1G116330, HORVU4Hr1G003680
OG0001827	AT1G12790	LOC_Os05g51060	HORVU1Hr1G026040, HORVU2Hr1G013510, HORVU2Hr1G013560, HORVU4Hr1G051260
OG0001828	AT1G12880, AT3G26690	LOC_Os02g32060, LOC_Os04g32740, LOC_Os11g32750	HORVU2Hr1G071450
OG0001829	AT1G13140, AT1G13150, AT1G24540, AT3G26125	LOC_Os02g38290	HORVU6Hr1G053810
OG0001830	AT1G13280, AT3G25760, AT3G25770, AT3G25780	LOC_Os03g32314	HORVU6Hr1G081000
OG0001831	AT1G13300, AT1G25550, AT1G68670, AT3G25790	LOC_Os02g22020	HORVU2Hr1G020140
OG0001832	AT1G13340	LOC_Os03g15210, LOC_Os03g15220, LOC_Os03g50210	HORVU4Hr1G062250, HORVU4Hr1G062260
OG0001833	AT1G13350, AT3G25840, AT3G53640	LOC_Os12g44330	HORVU4Hr1G007330, HORVU5Hr1G000200
OG0001834	AT1G13360, AT3G25870	LOC_Os01g04010	HORVU3Hr1G003450, HORVU3Hr1G003470, HORVU3Hr1G003480
OG0001835	AT1G13390, AT1G68490, AT3G02555, AT5G16110	LOC_Os12g40840	HORVU5Hr1G014340
OG0001836	AT1G13560, AT3G25585	LOC_Os02g02750, LOC_Os06g10280	HORVU6Hr1G013020, HORVU7Hr1G034560
OG0001837	AT1G13680	LOC_Os03g30130	HORVU0Hr1G009850, HORVU0Hr1G009860, HORVU0Hr1G014030, HORVU0Hr1G014040
OG0001838	AT1G13800, AT2G26790	LOC_Os02g43080, LOC_Os11g43800	HORVU6Hr1G087800, HORVU7Hr1G030860
OG0001839	AT1G13930, AT2G03440	LOC_Os03g11220, LOC_Os10g18340	HORVU3Hr1G030150, HORVU4Hr1G068990
OG0001840	AT1G13960, AT2G03340	LOC_Os03g33012, LOC_Os12g32250	HORVU4Hr1G048400, HORVU5Hr1G028340
OG0001841	AT1G14220, AT1G26820	LOC_Os08g33710	HORVU0Hr1G017230, HORVU2Hr1G062880, HORVU6Hr1G081950
OG0001842	AT1G14230, AT1G14240, AT1G14250, AT2G02970	LOC_Os03g26080	HORVU6Hr1G018890
OG0001843	AT1G14320, AT1G26910	LOC_Os05g07700, LOC_Os11g11390	HORVU1Hr1G024710, HORVU4Hr1G016190
OG0001844	AT1G14610	LOC_Os03g02100, LOC_Os03g48850, LOC_Os10g36210	HORVU1Hr1G046630, HORVU3Hr1G022350
OG0001845	AT1G14630, AT2G01990	LOC_Os08g36380, LOC_Os09g27590	HORVU1Hr1G049800, HORVU5Hr1G067390
OG0001846	AT1G14900	LOC_Os08g33190, LOC_Os09g23730	HORVU5Hr1G060800, HORVU5Hr1G095340, HORVU5Hr1G095410
OG0001847	AT1G14910, AT2G01600	LOC_Os01g50010, LOC_Os05g47550	HORVU1Hr1G078340, HORVU3Hr1G064950
OG0001848	AT1G15460, AT1G74810	LOC_Os01g08020	HORVU3Hr1G023480, HORVU3Hr1G023560, HORVU4Hr1G081330
OG0001849	AT1G15500, AT1G80300	LOC_Os01g45910, LOC_Os02g11740	HORVU3Hr1G058170, HORVU6Hr1G036830
OG0001850	AT1G15910, AT1G80790, AT3G29375, AT4G00380	LOC_Os02g19130	HORVU7Hr1G071790
OG0001851	AT1G15930, AT2G32060	LOC_Os07g05580, LOC_Os07g12650	HORVU2Hr1G053290, HORVU5Hr1G103330
OG0001852	AT1G16240, AT1G79590	LOC_Os02g02720, LOC_Os08g17600	HORVU5Hr1G016680, HORVU6Hr1G011180
OG0001853	AT1G16300, AT1G79530	LOC_Os02g07490, LOC_Os06g45590	HORVU6Hr1G032070, HORVU7Hr1G108580
OG0001854	AT1G16500, AT1G79160	LOC_Os04g52700	HORVU0Hr1G005480, HORVU2Hr1G104270, HORVU2Hr1G104300
OG0001855	AT1G16520, AT1G56080	LOC_Os01g56235, LOC_Os03g45760	HORVU3Hr1G074720, HORVU4Hr1G002470
OG0001856	AT1G16740	LOC_Os01g53280, LOC_Os05g45220	HORVU1Hr1G081790, HORVU3Hr1G069670, HORVU3Hr1G069680
OG0001857	AT1G16860, AT1G78880	LOC_Os04g51710, LOC_Os08g13350	HORVU2Hr1G100660, HORVU7Hr1G061070
OG0001858	AT1G17140, AT1G78430	LOC_Os01g55280, LOC_Os05g43870	HORVU1Hr1G076770, HORVU3Hr1G072880
OG0001859	AT1G17200, AT5G54980	LOC_Os02g12760, LOC_Os04g21320	HORVU2Hr1G065330, HORVU6Hr1G039660
OG0001860	AT1G17280, AT5G50430	LOC_Os06g09330	HORVU5Hr1G016660, HORVU5Hr1G030250, HORVU7Hr1G032310
OG0001861	AT1G17290, AT1G72330	LOC_Os07g42600, LOC_Os10g25130	HORVU1Hr1G018540, HORVU2Hr1G030820
OG0001862	AT1G17400, AT1G72490	LOC_Os03g29270, LOC_Os07g42290	HORVU2Hr1G031440, HORVU2Hr1G031480
OG0001863	AT1G17990, AT1G18020	LOC_Os06g11200, LOC_Os06g11210, LOC_Os06g11280	HORVU7Hr1G036070
OG0001864	AT1G18160, AT1G73660	LOC_Os02g50970, LOC_Os06g12590	HORVU6Hr1G076070, HORVU7Hr1G038650
OG0001865	AT1G18265	LOC_Os02g31090, LOC_Os04g38920	HORVU2Hr1G080780, HORVU2Hr1G080800, HORVU2Hr1G080820
OG0001866	AT1G18530, AT3G25600	LOC_Os01g41990, LOC_Os05g50180	HORVU1Hr1G091170, HORVU3Hr1G052770
OG0001867	AT1G18790, AT1G74480, AT5G66990	LOC_Os02g51090, LOC_Os04g26080	HORVU6Hr1G075870
OG0001868	AT1G18840, AT1G74690	LOC_Os01g51840, LOC_Os05g45930	HORVU1Hr1G080360, HORVU3Hr1G067750
OG0001869	AT1G18890, AT1G74740, AT2G41860, AT3G57530	LOC_Os03g48270	HORVU4Hr1G004540
OG0001870	AT1G18940, AT1G74780, AT2G34350, AT2G34355	LOC_Os12g44180	HORVU5Hr1G000630
OG0001871	AT1G19020, AT3G48180	LOC_Os02g50710, LOC_Os06g13190	HORVU6Hr1G076520, HORVU7Hr1G040030
OG0001872	AT1G19130	LOC_Os06g09820, LOC_Os06g09830, LOC_Os08g35480	HORVU6Hr1G072510, HORVU7Hr1G034010
OG0001873	AT1G19200, AT1G74940, AT5G20700	LOC_Os02g07820	HORVU6Hr1G031340, HORVU6Hr1G073620
OG0001874	AT1G19320, AT1G75030, AT1G75040, AT1G75050	LOC_Os03g13070	HORVU4Hr1G066130
OG0001875	AT1G19330, AT1G75060	LOC_Os02g57740, LOC_Os04g08450, LOC_Os10g21460	HORVU2Hr1G000040
OG0001876	AT1G19360, AT1G75110	LOC_Os07g39840	HORVU0Hr1G003040, HORVU2Hr1G035750, HORVU2Hr1G035760
OG0001877	AT1G20060	LOC_Os02g01180	HORVU0Hr1G014760, HORVU0Hr1G014770, HORVU6Hr1G001870, HORVU6Hr1G001880
OG0001878	AT1G20200, AT1G75990	LOC_Os08g43640, LOC_Os09g37000	HORVU4Hr1G071480, HORVU5Hr1G084540
OG0001879	AT1G20220, AT1G76010	LOC_Os04g34940, LOC_Os09g37006	HORVU2Hr1G074850, HORVU5Hr1G084510
OG0001880	AT1G20550, AT1G76270	LOC_Os04g47520, LOC_Os08g44015	HORVU2Hr1G096100, HORVU7Hr1G058080
OG0001881	AT1G20590, AT1G20610, AT1G76310	LOC_Os06g51110	HORVU0Hr1G022770, HORVU7Hr1G121820
OG0001882	AT1G20640, AT1G76350	LOC_Os03g03900, LOC_Os09g37710	HORVU4Hr1G082110, HORVU7Hr1G088690
OG0001883	AT1G20693, AT1G20696	LOC_Os06g51220, LOC_Os09g37910	HORVU5Hr1G087340, HORVU7Hr1G121390
OG0001884	AT1G20900, AT1G76500	LOC_Os02g48320, LOC_Os06g22100	HORVU6Hr1G070090, HORVU7Hr1G046930
OG0001885	AT1G20925, AT1G76520, AT1G76530	LOC_Os09g31478	HORVU5Hr1G073630, HORVU5Hr1G073670
OG0001886	AT1G21200, AT1G76870	LOC_Os11g06410, LOC_Os12g06640	HORVU1Hr1G094460, HORVU4Hr1G020130
OG0001887	AT1G21410, AT1G77000	LOC_Os01g65920, LOC_Os05g35110	HORVU1Hr1G065030, HORVU3Hr1G091200
OG0001888	AT1G21610, AT1G77310	LOC_Os01g66050, LOC_Os05g34900	HORVU1Hr1G063640, HORVU3Hr1G091010
OG0001889	AT1G21650, AT1G21651	LOC_Os05g34880, LOC_Os11g08980	HORVU1Hr1G063720, HORVU4Hr1G043490
OG0001890	AT1G22030, AT1G77855	LOC_Os01g65420, LOC_Os08g01400	HORVU3Hr1G082030, HORVU7Hr1G077680
OG0001891	AT1G22130, AT1G77950, AT1G77980	LOC_Os06g11970, LOC_Os08g38590	HORVU4Hr1G003610
OG0001892	AT1G22150, AT1G78000	LOC_Os03g09970, LOC_Os08g31410	HORVU4Hr1G071210, HORVU5Hr1G066360
OG0001893	AT1G22230, AT1G78110	LOC_Os02g51720, LOC_Os09g20420	HORVU5Hr1G058410, HORVU6Hr1G074650
OG0001894	AT1G22310	LOC_Os08g37904, LOC_Os08g37920, LOC_Os09g29750	HORVU5Hr1G070450, HORVU7Hr1G068320
OG0001895	AT1G23010, AT1G71040	LOC_Os01g03530, LOC_Os01g03549, LOC_Os01g03620	HORVU3Hr1G004360
OG0001896	AT1G23210, AT1G70710	LOC_Os02g50040, LOC_Os06g14540	HORVU6Hr1G073570, HORVU7Hr1G041610
OG0001897	AT1G23270, AT1G31460	LOC_Os06g49680	HORVU0Hr1G007280, HORVU0Hr1G007310, HORVU7Hr1G095200
OG0001898	AT1G23760, AT1G60390, AT1G70370	LOC_Os08g29200	HORVU4Hr1G017600, HORVU7Hr1G019680
OG0001899	AT1G23880, AT1G70280	LOC_Os02g49770, LOC_Os06g15820	HORVU6Hr1G072950, HORVU7Hr1G042740
OG0001900	AT1G24190, AT1G70060	LOC_Os01g01960, LOC_Os05g01020	HORVU1Hr1G000290, HORVU3Hr1G000540
OG0001901	AT1G24240, AT4G11630, AT5G11750	LOC_Os02g11030, LOC_Os02g32400	HORVU4Hr1G043660
OG0001902	AT1G24265, AT1G24267	LOC_Os01g01070, LOC_Os01g02180, LOC_Os05g01320	HORVU3Hr1G015180
OG0001903	AT1G24764, AT1G68060	LOC_Os02g50320, LOC_Os06g14080	HORVU0Hr1G017080, HORVU7Hr1G041170
OG0001904	AT1G24793, AT1G25054, AT1G25145, AT1G25210	LOC_Os03g12320	HORVU4Hr1G066580
OG0001905	AT1G25440, AT1G68520	LOC_Os02g49880, LOC_Os06g15330	HORVU6Hr1G073170, HORVU7Hr1G042080
OG0001906	AT1G26260, AT1G68920	LOC_Os06g16400, LOC_Os08g38080, LOC_Os09g29830	HORVU0Hr1G020200
OG0001907	AT1G26355, AT1G69230	LOC_Os03g30430, LOC_Os11g41150, LOC_Os12g31780	HORVU2Hr1G032830
OG0001908	AT1G26830, AT1G69670	LOC_Os02g51180, LOC_Os04g55030	HORVU2Hr1G115070, HORVU6Hr1G075720
OG0001909	AT1G26960, AT1G69780	LOC_Os03g07450, LOC_Os10g26500	HORVU4Hr1G075170, HORVU4Hr1G075180
OG0001910	AT1G27000, AT2G02730	LOC_Os01g08990, LOC_Os05g08980	HORVU1Hr1G027690, HORVU3Hr1G020280
OG0001911	AT1G27310, AT1G27970	LOC_Os08g42000	HORVU0Hr1G013290, HORVU5Hr1G076560, HORVU7Hr1G054440
OG0001912	AT1G27360, AT1G27370, AT5G43270	LOC_Os02g04680, LOC_Os06g49010	HORVU6Hr1G019700
OG0001913	AT1G27400, AT1G67430	LOC_Os08g41810, LOC_Os09g08430	HORVU5Hr1G052280, HORVU7Hr1G054010
OG0001914	AT1G27440	LOC_Os01g70190, LOC_Os01g70200, LOC_Os04g32670	HORVU2Hr1G071380, HORVU3Hr1G096210
OG0001915	AT1G27770, AT2G22950, AT4G37640	LOC_Os03g10640, LOC_Os12g39660	HORVU5Hr1G018160
OG0001916	AT1G27990, AT5G23920, AT5G52420	LOC_Os04g31710, LOC_Os10g40040	HORVU2Hr1G069710
OG0001917	AT1G28695, AT1G28700, AT1G28710	LOC_Os03g52160	HORVU4Hr1G010350, HORVU4Hr1G010400
OG0001918	AT1G29330, AT3G25040	LOC_Os04g30800, LOC_Os05g45310, LOC_Os11g28340	HORVU5Hr1G120600
OG0001919	AT1G29350, AT1G29370	LOC_Os01g47430, LOC_Os05g49180	HORVU1Hr1G089280, HORVU3Hr1G060080
OG0001920	AT1G29380, AT2G30933	LOC_Os01g44090, LOC_Os05g50490	HORVU1Hr1G091830, HORVU3Hr1G056800
OG0001921	AT1G29710, AT2G25580, AT2G34370, AT4G32450	LOC_Os01g53610	HORVU3Hr1G070040
OG0001922	AT1G29950	LOC_Os01g43680, LOC_Os02g21090, LOC_Os03g39432	HORVU4Hr1G079050, HORVU7Hr1G083390
OG0001923	AT1G30120, AT2G34590	LOC_Os03g44300, LOC_Os12g42230	HORVU0Hr1G009910, HORVU5Hr1G092920
OG0001924	AT1G30140, AT2G29880, AT5G27260, AT5G28820, AT5G29613, AT5G35540	NA	NA
OG0001925	AT1G30210, AT4G18390	LOC_Os03g57190, LOC_Os07g05720	HORVU2Hr1G060120, HORVU5Hr1G103400
OG0001926	AT1G30220, AT4G16480	LOC_Os04g43210, LOC_Os07g05640	HORVU2Hr1G060210, HORVU2Hr1G088770
OG0001927	AT1G30400, AT1G30410, AT1G30420, AT2G34660	LOC_Os04g52900	HORVU2Hr1G103620
OG0001928	AT1G30545, AT1G30550, AT1G45231	LOC_Os03g27930, LOC_Os06g08800	HORVU1Hr1G093790
OG0001929	AT1G30620, AT4G20460	LOC_Os04g52730, LOC_Os08g03570	HORVU2Hr1G104110, HORVU7Hr1G074300
OG0001930	AT1G30850, AT2G34910, AT4G20190, AT5G44660	LOC_Os06g37600	HORVU7Hr1G086620
OG0001931	AT1G30890, AT3G59500	LOC_Os04g08320, LOC_Os06g41590	HORVU2Hr1G000270, HORVU6Hr1G034030
OG0001932	AT1G31050	LOC_Os02g45010, LOC_Os04g47810, LOC_Os07g28890	HORVU2Hr1G095870, HORVU6Hr1G064820
OG0001933	AT1G31120, AT2G35060	LOC_Os04g52390, LOC_Os09g38960	HORVU2Hr1G098940, HORVU5Hr1G090010
OG0001934	AT1G31280, AT1G31290	LOC_Os04g52540, LOC_Os04g52550	HORVU0Hr1G005370, HORVU2Hr1G098650
OG0001935	AT1G31300	LOC_Os01g56230, LOC_Os03g46410, LOC_Os05g43540	HORVU3Hr1G074730, HORVU4Hr1G002990
OG0001936	AT1G31470, AT4G19450, AT5G45275	LOC_Os11g01590, LOC_Os12g01570	HORVU5Hr1G047540
OG0001937	AT1G31817	LOC_Os01g42640, LOC_Os03g26860	HORVU0Hr1G005500, HORVU2Hr1G124790, HORVU3Hr1G109340
OG0001938	AT1G31940, AT2G35585	LOC_Os02g47000	HORVU0Hr1G016630, HORVU0Hr1G032120, HORVU6Hr1G067640
OG0001939	AT1G32100, AT4G13660	LOC_Os12g16220, LOC_Os12g16410	HORVU2Hr1G014240, HORVU7Hr1G043050
OG0001940	AT1G32690, AT2G35200	LOC_Os02g15670, LOC_Os02g46620, LOC_Os04g50176	HORVU6Hr1G067120
OG0001941	AT1G32850, AT2G40930, AT4G10570, AT4G10590	LOC_Os10g07270	HORVU1Hr1G033740
OG0001942	AT1G32860, AT5G42100	LOC_Os03g14210, LOC_Os10g07290	HORVU1Hr1G010910, HORVU1Hr1G011210
OG0001943	AT1G33170, AT4G10440	LOC_Os06g01450, LOC_Os10g36690	HORVU6Hr1G003900, HORVU7Hr1G003860
OG0001944	AT1G33230, AT4G10430	LOC_Os02g01720, LOC_Os08g05660	HORVU6Hr1G004260, HORVU7Hr1G071960
OG0001945	AT1G33560, AT4G33300, AT5G04720, AT5G47280	LOC_Os12g39620	HORVU5Hr1G018350
OG0001946	AT1G34260	LOC_Os04g59540, LOC_Os08g01390	HORVU2Hr1G126940, HORVU2Hr1G127070, HORVU7Hr1G077710
OG0001947	AT1G34270	LOC_Os04g57510	HORVU2Hr1G121240, HORVU4Hr1G058960, HORVU4Hr1G058990, HORVU5Hr1G007350
OG0001948	AT1G34510, AT3G03670, AT4G26010, AT5G17820	LOC_Os03g05770	HORVU4Hr1G072190
OG0001949	AT1G34580	LOC_Os04g37970, LOC_Os04g37980, LOC_Os04g38220	HORVU2Hr1G079620, HORVU4Hr1G084740
OG0001950	AT1G35170, AT1G35180, AT1G45010	LOC_Os01g15770	HORVU3Hr1G036600, HORVU3Hr1G036640
OG0001951	AT1G36160, AT1G36180	LOC_Os05g22940, LOC_Os10g21910	HORVU2Hr1G010440, HORVU3Hr1G105880
OG0001952	AT1G43560, AT1G76760	LOC_Os01g73234	HORVU2Hr1G087710, HORVU5Hr1G116290, HORVU7Hr1G010470
OG0001953	AT1G43670	LOC_Os01g64660, LOC_Os05g36270	HORVU1Hr1G074330, HORVU3Hr1G083350, HORVU3Hr1G083360
OG0001954	AT1G43700	LOC_Os11g06170, LOC_Os12g06520	HORVU4Hr1G020540, HORVU5Hr1G039860, HORVU5Hr1G039870
OG0001955	AT1G44760	LOC_Os01g65440, LOC_Os05g35380	HORVU1Hr1G065270, HORVU3Hr1G082000, HORVU4Hr1G076900
OG0001956	AT1G45130, AT2G28470, AT3G52840, AT4G26140	LOC_Os03g15020	HORVU0Hr1G008780
OG0001957	AT1G45248, AT2G40020	LOC_Os09g02690	HORVU5Hr1G050500, HORVU5Hr1G050520, HORVU7Hr1G113450
OG0001958	AT1G45249	LOC_Os02g52780, LOC_Os06g10880, LOC_Os08g36790	HORVU6Hr1G080670, HORVU7Hr1G035500
OG0001959	AT1G46264	LOC_Os03g25120, LOC_Os07g44690, LOC_Os08g36700, LOC_Os09g28200	HORVU5Hr1G068100
OG0001960	AT1G48030, AT3G17240	LOC_Os01g22520, LOC_Os05g06750	HORVU1Hr1G013740, HORVU1Hr1G023630
OG0001961	AT1G48480, AT3G17840	LOC_Os03g12250, LOC_Os03g50450	HORVU4Hr1G007550, HORVU4Hr1G066900
OG0001962	AT1G48770, AT3G18295	LOC_Os01g49410, LOC_Os05g47830	HORVU1Hr1G083340, HORVU3Hr1G064040
OG0001963	AT1G48920, AT3G18610	LOC_Os04g52960, LOC_Os08g09350	HORVU2Hr1G103520, HORVU7Hr1G068630
OG0001964	AT1G49840, AT3G19540	LOC_Os03g40930, LOC_Os12g39160	HORVU4Hr1G013190, HORVU5Hr1G018870
OG0001965	AT1G50140, AT3G19740	LOC_Os02g51400, LOC_Os06g12160	HORVU6Hr1G075440, HORVU7Hr1G037870
OG0001966	AT1G50460, AT3G20040	LOC_Os01g71320, LOC_Os05g31110	HORVU1Hr1G057760, HORVU3Hr1G105380
OG0001967	AT1G50740, AT3G20510	LOC_Os03g37090, LOC_Os03g38790	HORVU2Hr1G046220, HORVU7Hr1G038670
OG0001968	AT1G50840, AT3G20540	LOC_Os04g54500, LOC_Os08g07840, LOC_Os08g07850	HORVU2Hr1G116060
OG0001969	AT1G51080	LOC_Os03g04580	HORVU2Hr1G012430, HORVU2Hr1G012500, HORVU4Hr1G083800, HORVU7Hr1G061250
OG0001970	AT1G51130, AT3G20760	LOC_Os02g10090, LOC_Os06g41380	HORVU6Hr1G033750, HORVU7Hr1G094270
OG0001971	AT1G51170, AT3G20830	LOC_Os08g39460, LOC_Os09g31210	HORVU5Hr1G072930, HORVU7Hr1G050240
OG0001972	AT1G51450	LOC_Os11g04890, LOC_Os11g04930, LOC_Os12g04930	HORVU1Hr1G077970, HORVU2Hr1G020550
OG0001973	AT1G51600, AT3G21175	LOC_Os02g05510, LOC_Os06g48534	HORVU6Hr1G021570, HORVU7Hr1G097840
OG0001974	AT1G51680, AT3G21240	LOC_Os02g08100, LOC_Os06g44620	HORVU6Hr1G030390, HORVU7Hr1G111130
OG0001975	AT1G52315, AT1G79910	LOC_Os02g06430, LOC_Os06g47250	HORVU6Hr1G025460, HORVU7Hr1G101130
OG0001976	AT1G52360, AT1G79990, AT3G15980	LOC_Os02g11830	HORVU6Hr1G036660, HORVU7Hr1G019930
OG0001977	AT1G52565, AT3G15760	LOC_Os02g10730, LOC_Os06g40210	HORVU6Hr1G038250, HORVU7Hr1G090060
OG0001978	AT1G52570, AT3G15730	LOC_Os01g07760, LOC_Os06g40190	HORVU3Hr1G024530, HORVU7Hr1G089960
OG0001979	AT1G52730, AT3G15610	LOC_Os02g11060, LOC_Os06g39760	HORVU5Hr1G058430, HORVU7Hr1G084630
OG0001980	AT1G52880, AT1G61110, AT3G15510	LOC_Os07g37920	HORVU2Hr1G039640, HORVU6Hr1G019380
OG0001981	AT1G53030	LOC_Os02g55134, LOC_Os09g25314	HORVU5Hr1G065230, HORVU6Hr1G084740, HORVU6Hr1G084800
OG0001982	AT1G53190, AT3G15070	LOC_Os01g47740, LOC_Os05g48970	HORVU1Hr1G087900, HORVU3Hr1G061010
OG0001983	AT1G53320	LOC_Os01g48370, LOC_Os05g43850, LOC_Os05g48670	HORVU1Hr1G076900, HORVU3Hr1G061930
OG0001984	AT1G53380, AT2G45260, AT3G14870	LOC_Os10g23220	HORVU4Hr1G025410, HORVU6Hr1G039200
OG0001985	AT1G53450, AT3G14830	LOC_Os01g52920, LOC_Os05g45400	HORVU1Hr1G081370, HORVU3Hr1G069260
OG0001986	AT1G53705, AT2G35080, AT3G29750, AT3G30770, AT3G42723, AT5G25920	NA	NA
OG0001987	AT1G54060, AT3G14180	LOC_Os02g35690, LOC_Os04g36790	HORVU2Hr1G077940, HORVU6Hr1G050140
OG0001988	AT1G54140	LOC_Os03g29470	HORVU3Hr1G081440, HORVU3Hr1G081540, HORVU3Hr1G091670, HORVU3Hr1G100530
OG0001989	AT1G54320, AT3G12740	LOC_Os02g07750, LOC_Os03g02830, LOC_Os06g45430	HORVU6Hr1G031530
OG0001990	AT1G54540, AT1G65690, AT5G36970	LOC_Os04g58090	HORVU1Hr1G044080, HORVU2Hr1G119500
OG0001991	AT1G55210, AT1G58170, AT3G13650, AT3G13660, AT3G13662, AT5G49040	NA	NA
OG0001992	AT1G55270	LOC_Os03g07160, LOC_Os10g26990	HORVU1Hr1G035200, HORVU3Hr1G116690, HORVU4Hr1G074720
OG0001993	AT1G55500, AT3G13460	LOC_Os03g06240, LOC_Os03g53670	HORVU4Hr1G072940, HORVU5Hr1G094950
OG0001994	AT1G55530, AT3G13430, AT4G26400, AT5G56340	LOC_Os03g59760	HORVU5Hr1G111530
OG0001995	AT1G55580	LOC_Os02g10360, LOC_Os06g40780	HORVU6Hr1G033280, HORVU7Hr1G091000, HORVU7Hr1G091010
OG0001996	AT1G55850	LOC_Os02g49332, LOC_Os09g30120, LOC_Os09g30130	HORVU5Hr1G071140, HORVU6Hr1G072070
OG0001997	AT1G55890, AT3G13160	LOC_Os01g57630	HORVU3Hr1G077400, HORVU3Hr1G077440, HORVU6Hr1G019320
[truncated: 14,607 more rows]

## Sheet: ST4b. Diffex OGs
Supplemental Table 4b. The 9371 orthogroups containing at least one differentially expressed gene in response to at least one treatment. Note that rows containing no differentially expressed genes were excluded (full list of all genes in orthogroups shown in ST4a). Multigene orthogroups containing both up- and down-regulated genes from at least one species that in response to at least one treatme…
																														Diffex in:
No.	OG	OG	Both up&down regulated genes in at least one species in at least one treatment	Conserved both up&down regulated genes in at least 2 species in response to the same treatment)	Conserved	Opposite	OG	OG	At	3AT_At	AA_At	ABA_At	MV_At	SA_At	UV_At	Os	3AT_Os	AA_Os	ABA_Os	MV_Os	SA_Os	UV_Os	Hv	3AT_Hv	AA_Hv	ABA_Hv	MV_Hv	SA_Hv	UV_Hv	At only	Os only	Hv only	1-1 Ogs
1	OG0000000	OG0000000	3AT_Os_both,MV_Os_both,SA_Os_both,UV_Os_both,				OG0000000	OG0000000								LOC_Os01g45100		4.28216				4.71015
2	OG0000000						OG0000000	OG0000000.1								LOC_Os02g34740	-1.72678			-1.2548
3	OG0000000						OG0000000	OG0000000.10								LOC_Os07g46810				-2.75463	-2.1449
4	OG0000000						OG0000000	OG0000000.2								LOC_Os02g49170	-2.32725				-4.07179		HORVU4Hr1G074240	3.98622
5	OG0000000						OG0000000	OG0000000.3								LOC_Os04g38042					2.17396	2.06048
6	OG0000000						OG0000000	OG0000000.4								LOC_Os05g45680	4.96479			4.37566			HORVU5Hr1G039460	4.51044
7	OG0000000						OG0000000	OG0000000.47															HORVU5Hr1G078600				2.65264
8	OG0000000						OG0000000	OG0000000.6								LOC_Os04g53030					-1.10898	-2.00017
9	OG0000000						OG0000000	OG0000000.7								LOC_Os10g41000						1.68846
10	OG0000001	OG0000001	3AT_Os_both,SA_Os_both,UV_Os_both,				OG0000001	OG0000001								LOC_Os11g08550	8.96735	3.3349	2.59911	5.12987	7.77136	4.66467									OG0000001
11	OG0000001						OG0000001	OG0000001.1								LOC_Os11g38890		2.07202				5.37727									OG0000001
12	OG0000001						OG0000001	OG0000001.10								LOC_Os10g13370	3.33307			2.02604											OG0000001
13	OG0000001						OG0000001	OG0000001.12								LOC_Os12g26660	-1.16853				-1.06959	-1.61621									OG0000001
14	OG0000001						OG0000001	OG0000001.13								LOC_Os02g12620	2.19431														OG0000001
15	OG0000001						OG0000001	OG0000001.8								LOC_Os06g46720						1.88187									OG0000001
16	OG0000002	OG0000002			MV_Os_Hv_up		OG0000002	OG0000002.1								LOC_Os02g12630	3.26283			2.49123
17	OG0000002						OG0000002	OG0000002.2								LOC_Os01g57599						-1.71848	HORVU3Hr1G107490				2.24053
18	OG0000007	OG0000007	3AT_At_both,AA_At_both,ABA_At_both,MV_At_both,SA_At_both,UV_At_both,				OG0000007	OG0000007	AT3G14710	3.43855	2.40768		3.18375	5.94248	4.5564
19	OG0000007						OG0000007	OG0000007.1	AT3G59150	1.27342				1.05151
[truncated: 14,660 more rows]

## Sheet: ST 5a. 3 out of 6
Supplemental Table 5. Conserved stress responses across species. Orthogroups that contain genes in all species that are up-regulated (differentially expressed genes; |log2 (fold change)|>1, FDR<0.05) in at least 3 out of 6 stress treatments. ST 5b corresponds to Figure 4. (3AT = 3-amino-1,2,4-triazole, AA = antimycin A, ABA = abscisic acid, MV = methyl viologen, SA = salicylic acid, UV = ultravio…
[truncated: 207 more rows]

[truncated: 3 more sheets: ST 5b. 4 out of 6, ST 6a. GO_Conserved responses, ST 6b. GO_Opposite responses]
