# Supplementary material for: Cross-species transcriptomic analyses reveals common and opposite responses in Arabidopsis, rice and barley following oxidative stress and hormone treatment
Source: BMC Plant Biol. 2022 Feb 4;22:62. doi: 10.1186/s12870-021-03406-7 (PMC8815143; doi:10.1186/s12870-021-03406-7)
Supplement: Supplementary file 2 — Additional file 2: Supplemental Table 1. Gene expression of marker genes to validate stress treatments. Supplemental Table 2. Log2 FC of all differentially expressed genes in response to different stress treatments. Supplemental Table 3. Functional categories of differentially expressed genes in all species. Supplemental Table 4. Orthogroup inference in Arabidopsis, rice and barley and expression responses of DEGs within these. Supplemental Table 5. Conserved stress responses across species. Supplemental Table 6. Gene ontology (GO) analysis of differentially expressed Arabidopsis genes in response to stress. Supplemental Table 7. Gene expression pattern and the functional role of Arabidopsis genes. Supplemental Table 8. MDM enrichment analysis and identification of MDS candidate genes. Supplemental Table 9. Oppositely responsive genes in Arabidopsis, rice and barley following stress treatments. Supplemental Table 10. List of transcription factors in Arabidopsis, rice and barley. Supplemental Table 11. Enrichment analysis of all transcription factor families in response to stress in Arabidopsis, rice and barley. Supplemental Table 12. Oppositely responsive transcription factor families in different stress treatments. Supplemental Table 13. List of all qRT-PCR primer used in this study. [file 12870_2021_3406_MOESM2_ESM.zip › ST_7-9.xlsx]

## Sheet: ST 7a. Conserved_Phenotypes
Supplemental Table 7. Gene expression pattern and the functional role of Arabidopsis genes. Examination of gene expression (BAR server ePLANT; Toufighi et al., 2005, Fucile et al., 2011), cell mobility (Thieme et al., 2015), GO over-representation (ST 6a.) and known phenotypes as a result of mutation/ RNAi/ over-expression of the particular gene. (a) Table shows conserved genes that correspond to…
Arabidopsis
Identifier	OG	Description	Name	Expression (BAR server - ePlant)	Cell mobile	GO over-representation (ST 6a.)	Phenotype	Reference
AT3G04200	OG0000042	RmlC-like cupins superfamily protein		senescence
AT1G47890	OG0000043	receptor like protein 7		senescence
AT1G76600	OG0000135	poly polymerase		senescence	yes	response to hypoxia/oxygen levels
AT3G50800	OG0000135	hypothetical protein		flower
AT5G45630	OG0000158	senescence regulator (DUF584)		silique/senescent		response to hypoxia/oxygen levels
AT2G47000	OG0000342	ATP binding cassette subfamily B4		root			Auxin transporter involved in root hair elongation. Mutants show altered lateral root formation.	Terasaka et al., 2005
AT1G02520	OG0000342	P-glycoprotein 11		root	yes
AT3G62150	OG0000342	P-glycoprotein 21		senescence			ABCB21 functions as a facultative importer/exporter controlling auxin concentrations in plant cells.	Kamimoto et al., 2012
AT1G15520	OG0000346	pleiotropic drug resistance 12	ABCG40	senescence			ABCG40 mutants showed compromised Phytophthora resistance.	Wang et al., 2015
AT2G36380	OG0000346	pleiotropic drug resistance 6	ABCG34	root	yes		Arabidopsis ABCG34 contributes to defense against necrotrophic pathogens by mediating the secretion of camalexin	Khare et al., 2017
AT1G17180	OG0000381	glutathione S-transferase TAU 25		root		detox	OX show enchanced detoxification abilities.	Gunning et al., 2014
AT1G17170	OG0000381	glutathione S-transferase TAU 24	GSTU24	root		detox	Mutants showed increased GST activity, altering redox homeostasis.	Horvath et al., 2020
AT2G15490	OG0000478	UDP-glycosyltransferase 73B4		seed		response to other organism
AT4G34135	OG0000478	UDP-glucosyltransferase 73B2		senescence		response to other organism
AT4G38540	OG0000572	FAD/D(P)-binding oxidoreductase family protein		senescence
AT2G31945	OG0000597	transmembrane protein		silique/senescent	yes		KO reduced oxidative stress tolerance, increase tolerance to Osmotic stress	Luhua et al., 2013
AT1G05575	OG0000597	transmembrane protein		senescence		anaerobic respiration	Cross kingdom low oxygen stress	Mustroph et al., 2010
AT5G54490	OG0000737	pinoid-binding protein 1				response to hypoxia
AT4G27280	OG0000737	Calcium-binding EF-hand family protein		senescence		response to hypoxia	cmi1 mutants display an increased auxin response including shorter primary roots, longer root hairs, longer hypocotyls, and altered lateral root formation.	Hazak et al., 2019
AT2G30020	OG0001044	Protein phosphatase 2C family protein, AP2C1		senescence		response to ABA	MAPK phosphatase that negatively regulates MPK4 and MPK6. AP2C1 as a negative regulator of plant basal resistance and defense responses to Pseudomonas syringae. Loss of it leads to enhanced resistance to bacterial infection.	Shubchynskyy et al., 2017
AT4G22590	OG0001229	Haloacid dehalogese-like hydrolase (HAD) superfamily protein		flower
AT1G23550	OG0001367	similar to RCD one 2		senescence
AT2G40095	OG0001521	Alpha/beta hydrolase related protein		senescence	yes
AT3G55880	OG0001521	Alpha/beta hydrolase related protein		senescence			Mutation of the EPC1 gene, one of three Arabidopsis GT64 family members, results in plants with a dramatically reduced growth habit, defects in vascular formation and reduced cell-cell adhesion properties in hypocotyl and cotyledon tissues.	Singh et al., 2005
AT5G27760	OG0001552	Hypoxia-responsive family protein		senescence		response to hypoxia
AT3G50930	OG0001601	cytochrome BC1 synthesis	OM66	senescence	yes		AtOM66 over-expression plants show increased SA content, accelerated cell death rates and are more tolerant to the biotrophic pathogen Pseudomonas syringae, but more susceptible to the necrotrophic fungus Botrytis cinerea.	Zhang et al., 2014
AT1G18020	OG0001863	FMN-linked oxidoreductases superfamily protein		silique/senescent		redox process
AT1G17990	OG0001863	FMN-linked oxidoreductases superfamily protein		silique/senescent		redox process
AT5G27420	OG0002238	carbon/nitrogen insensitive 1	ATL31	senescence	yes	response to hypoxia	ATL31 overexpressors showed accelerated papilla formation, leading to enhanced penetration resistance against powdery mildew fungus.	Maekawa et al., 2014
AT3G05200	OG0002238	RING/U-box superfamily protein (ATL6)	ATL6	senescence	yes		Involved in C/N status response. Transgenic plants overexpressing ATL31 and ATL6 displayed increased resistance to P.syringae infection.	Maekawa et al., 2012
AT5G05410	OG0002269	DRE-binding protein 2A		senescence	yes	response to hypoxia	Overexpression of transcriptional activation domain of DREB2A resulted in significant drought stress tolerance but only slight freezing tolerance in transgenic Arabidopsis plants.	Zhou et al., 2017
AT3G11020	OG0002269	DRE/CRT-binding protein 2B				heat acclimation
AT1G01720	OG0002618	NAC (No Apical Meristem) domain transcriptiol regulator superfamily protein (NAC2)		seed/silique	yes	response to hypoxia	A main regulator of aldehyde dehydrogenase 7B4 (ALDH7B4) which has important roles including elimination of reactive oxygen species (ROS) when plants are exposed to abiotic stress. t ATAF1 may confer stress tolerance by up-regulating the target gene ALDH7B4.	Zhao et al., 2018
AT3G14050	OG0002939	RELA/SPOT homolog 2		senescence			RSH2 Ox plants were pale and smaller than the wild-type control and produced small seeds that rapidly lost their ability to germinate	Sugliani et al., 2016
AT2G17500	OG0003097	Auxin efflux carrier family protein				auxin homeostasis
AT2G43320	OG0003254	S-adenosyl-L-methionine-dependent methyltransferases superfamily protein		senescence
AT3G22160	OG0003419	VQ motif-containing protein	JAV1	senescence			Silencing of the JAV1 gene enhances jasmonate-regulated defense responses against the necrotrophic pathogen B. cinerea	Hu et al., 2013
AT4G15120	OG0003419	VQ motif-containing protein		flower
AT3G53150	OG0003507	UDP-glucosyl transferase 73D1		root
AT3G55470	OG0003516	Calcium-dependent lipid-binding (CaLB domain) family protein		silique/senescent		RNA binding
AT3G28210	OG0005390	zinc finger (AN1-like) family protein, stress-associated protein 12	SAP12	senescence		redox stress associated	Elevated miR408 expression resulted in SAP12 and other antioxidant function related genes induction and increased cellular antioxidant capacity.	Ma et al., 2015
AT1G02660	OG0006496	alpha/beta-Hydrolases superfamily protein, plastid lipase 2 (PLIP2)	PLASTID LIPASE 2 (PLIP2)	senescence			Seedlings show decrease oxidative stress tolerance.	Luhua et al., 2013
AT4G01870	OG0009463	tolB protein-related		senescence
Rice
Identifier	OG	Description	Name	Phenotype	Reference
LOC_Os08g09010	OG0000042	Cupin domain containing protein, expressed
LOC_Os09g32000	OG0000135	expressed protein
LOC_Os09g31990	OG0000135	expressed protein
LOC_Os02g09990	OG0000135	expressed protein
LOC_Os02g09980	OG0000135	expressed protein
LOC_Os01g52730	OG0000158	DUF584 domain containing protein, putative, expressed
LOC_Os01g50100	OG0000342	ABC transporter, ATP-binding protein, putative, expressed	OsABCB5		Li et al., 2018
LOC_Os01g50160	OG0000342	MDR-like ABC transporter, putative, expressed
LOC_Os09g16330	OG0000346	pleiotropic drug resistance protein, putative, expressed	OsPDR20
LOC_Os09g20220	OG0000381	glutathione S-transferase, putative, expressed	OsGSTU5
LOC_Os01g45110	OG0000478	anthocyanin 3-O-beta-glucosyltransferase, putative, expressed
LOC_Os01g41430	OG0000478	UDP-glucoronosyl and UDP-glucosyl transferase, putative, expressed	RUGT-5
LOC_Os03g05910	OG0000572	expressed protein
LOC_Os03g05920	OG0000572	expressed protein
LOC_Os02g53410	OG0000597	expressed protein
LOC_Os06g46950	OG0000737	EF hand family protein, putative, expressed	OsCCD1	OsCCD1, a novel small calcium-binding protein with one EF-hand motif, positively regulates osmotic and salt tolerance in rice RNAi-mediated suppression of three carotenoid-cleavage dioxygenase genes, OsCCD1, 4a, and 4b, increases carotenoid content in rice	Jing et al., 2016
LOC_Os03g18150	OG0001044	protein phosphatase 2C, putative, expressed
LOC_Os10g40550	OG0001229	CPuORF23 - conserved peptide uORF-containing transcript, expressed	OsTPP2
LOC_Os03g12820	OG0001367	ATP8, putative, expressed	OsSRO1c	A Special Member of the Rice SRO Family, OsSRO1c, Mediates Responses to Multiple Abiotic Stresses Through Interaction With Various Transcription Factors Patent (https://patents.google.com/patent/US20140208456A1/en)	You et al., 2014
LOC_Os03g03200	OG0001521	hydrolase, alpha/beta fold family protein, putative, expressed
LOC_Os10g39090	OG0001521	hydrolase, alpha/beta fold family protein, putative, expressed
LOC_Os07g47670	OG0001552	hypoxia-responsive family protein, putative, expressed	OsHIGD2, hypoxia		Hwang and Choi, 2016
LOC_Os02g37930	OG0001552	hypoxia-responsive family protein, putative, expressed	OsHIGD4
LOC_Os05g51130	OG0001601	mitochondrial chaperone BCS1, putative, expressed
LOC_Os01g42030	OG0001601	mitochondrial chaperone BCS1, putative, expressed
LOC_Os06g11210	OG0001863	12-oxophytodienoate reductase, putative, expressed	OsOPR1; JA biosynthesis pathway
LOC_Os09g29310	OG0002238	zinc finger, C3HC4 type domain containing protein, expressed
LOC_Os01g07120	OG0002269	AP2 domain containing protein, expressed	OsDREB2A, tolerance to osmotic, salt and dehydration stresses	Expression of OsDREB2A Transcription Factor Confers Enhanced Dehydration and Salt Stress Tolerance in Rice (Oryza Sativa L.)	Mallikarjuna et al., 2011
LOC_Os05g34830	OG0002618	No apical meristem protein, putative, expressed	OsNAC52	enhanced tolerance to drought stresses but not growth retardation	Gao et al., 2010
LOC_Os01g66120	OG0002618	No apical meristem protein, putative, expressed	SNAC2; cold, high salinity	Characterization of transcription factor gene SNAC2 conferring cold and salt tolerance in rice	Hu et al., 2008
LOC_Os09g27050	OG0002939	HD domain containing protein, putative, expressed
LOC_Os09g38130	OG0003097	auxin efflux carrier component, putative, expressed	OsPILS7a		Mohanta et al., 2015
LOC_Os04g41500	OG0003254	expressed protein
LOC_Os02g07690	OG0003419	VQ domain containing protein, putative, expressed	OsVQ5		Li et al., 2014
LOC_Os06g45570	OG0003419	VQ domain containing protein, putative, expressed	OsVQ25		Li et al., 2014
LOC_Os01g08090	OG0003507	flavonol-3-O-glycoside-7-O-glucosyltransferase 1, putative, expressed
LOC_Os01g62430	OG0003516	C2 domain containing protein, putative, expressed	OsERG1, OsRpp17		Kang et al., 2013
LOC_Os09g21710	OG0005390	AN1-like zinc finger domain containing protein, expressed
LOC_Os01g15000	OG0006496	lipase, putative, expressed
LOC_Os07g44410	OG0009463	WD40-like Beta Propeller Repeat family protein, expressed
References (Rice; not mentioned in the manuscript)
HWANG, S. T. & CHOI, D. 2016. A novel rice protein family of OsHIGDs may be involved in early signalling of hypoxia-promoted stem growth in deepwater rice. Plant Cell Rep, 35, 2021-31.
KANG, C. H., MOON, B. C., PARK, H. C., KOO, S. C., CHI, Y. H., CHEONG, Y. H., YOON, B. D., LEE, S. Y. & KIM, C. Y. 2013. Rice small C2-domain proteins are phosphorylated by calcium-dependent protein kinase. Mol Cells, 35, 381-7.
LI, J., QIN, R., XU, R., LI, H., YANG, Y., LI, L., WEI, P. & YANG, J. 2018. Isolation and identification of five cold-inducible promoters from Oryza sativa. Planta, 247, 99-111.
LI, N., LI, X., XIAO, J. & WANG, S. 2014. Comprehensive analysis of VQ motif-containing gene expression in rice defense responses to three pathogens. Plant Cell Rep, 33, 1493-505.
MALLIKARJUNA, G., MALLIKARJUNA, K., REDDY, M. K. & KAUL, T. 2011. Expression of OsDREB2A transcription factor confers enhanced dehydration and salt stress tolerance in rice (Oryza sativa L.). Biotechnol Lett, 33, 1689-97.
MOHANTA, T. K., MOHANTA, N. & BAE, H. 2015. Identification and Expression Analysis of PIN-Like (PILS) Gene Family of Rice Treated with Auxin and Cytokinin. Genes (Basel), 6, 622-40.
YOU, J., ZONG, W., DU, H., HU, H. & XIONG, L. 2014. A special member of the rice SRO family, OsSRO1c, mediates responses to multiple abiotic stresses through interaction with various transcription factors. Plant Mol Biol, 84, 693-705.

## Sheet: ST 7b. Opposites_Phenotypes
(b) Table shows genes with opposite expression and corresponds to ST 9 and Figure 6.
Identifier	OG	Description	Name	Cell mobile	GO over-representation (ST 6ab)	Phenotype	Reference	Identifier
AT1G59218	OG0000216	Similar to disease resistance proteins.						AT1G59218
AT1G58410	OG0000216	Disease resistance protein (CC-NBS-LRR class) family;(source:Araport11)						AT1G58410
AT5G43470	OG0000216	Confers resistance to Peronospora parasitica. In arabidopsis ecotype Dijon-17, HRT-mediated signaling is dependent on light for the induction of hypersensitive response and resistance to turnip crinkle virus.			defense response	R-protein that confers resistance to Cucumber mosaic virus	Sato et al., 2014	AT5G43470
AT1G59620	OG0000216	Encodes CW9.						AT1G59620
AT1G58390	OG0000216	Disease resistance protein (CC-NBS-LRR class) family;(source:Araport11)						AT1G58390
AT1G58807	OG0000216	Disease resistance protein (CC-NBS-LRR class) family;(source:Araport11)						AT1G58807
AT1G59124	OG0000216	Disease resistance protein (CC-NBS-LRR class) family;(source:Araport11)						AT1G59124
AT1G53350	OG0000216	Disease resistance protein (CC-NBS-LRR class) family;(source:Araport11)						AT1G53350
AT1G58602	OG0000216	LRR and NB-ARC domains-containing disease resistance protein;(source:Araport11)						AT1G58602
AT5G48620	OG0000216	Disease resistance protein (CC-NBS-LRR class) family;(source:Araport11)						AT5G48620
AT1G58848	OG0000216	Disease resistance protein (CC-NBS-LRR class) family;(source:Araport11)						AT1G58848
AT1G50180	OG0000216	Host immune receptor which recognizes the conserved effectors AvrE and HopAA1.	CAR1			Key gene role in effector-triggered immunity. Mutants are susceptible to P.syringae effectors AvrE and HopAA1.	Laflamme et al., 2020	AT1G50180
AT1G10920	OG0000216	Encodes LOV1, a disease susceptibility gene that, paradoxically, is a member of the NBS-LRR resistance gene family. Conditions susceptibility to the fungus Cochliobolus victoriae and victorin-dependent induction of defense-associated proteins. Saturation mutagenesis identified 59 lov mutations that all display reduced susceptibility to vitorin. Mutations in known defense response pathways do not …	LOV1			Elecits resistance-like response that confers susceptibility. Mutants show reduced sensitivity to victorin effector produced by C.victoriae fungus.	Lorang et al., 2012	AT1G10920
AT1G14870	OG0000288	PCR2 encodes a membrane protein involved in zinc transport and detoxification.						AT1G14870
AT5G35525	OG0000288	PLAC8 family protein;(source:Araport11)						AT5G35525
AT1G14880	OG0000288	PLANT CADMIUM RESISTANCE 1;(source:Araport11)						AT1G14880
AT1G64950	OG0000234	member of CYP89A The mRNA is cell-to-cell mobile.		yes	oxidoreductase, heme binding			AT1G64950
AT1G64900	OG0000234	Encodes cytochrome P450 (CYP89A2). The mRNA is cell-to-cell mobile.		yes	oxidoreductase, heme binding			AT1G64900
AT2G12190	OG0000234	Cytochrome P450 superfamily protein;(source:Araport11)			oxidoreductase, heme binding			AT2G12190
AT4G27710	OG0000297	member of CYP709B The mRNA is cell-to-cell mobile.	CYP709B	yes	redox	Mutants show increased sensitivity to ABA and salt stress.	Mao et al., 2013	AT4G27710
AT4G39950	OG0000430	Belongs to cytochrome P450 and is involved in tryptophan metabolism. Converts Trp to indo-3-acetaldoxime (IAOx), a precursor to IAA and indole glucosinolates. The mRNA is cell-to-cell mobile.		yes		Mutants show increased susceptibility to fungal pathogen A.brassicola.	Nafisi et al., 2007	AT4G39950
AT2G22330	OG0000430	Encodes a cytochrome P450. Involved in tryptophan metabolism. Converts Trp to indole-3-acetaldoxime (IAOx), a precursor to IAA and indole glucosinolates. The mRNA is cell-to-cell mobile.		yes		Mutants show increased susceptibility to fungal pathogen A.brassicola.	Nafisi et al., 2007	AT2G22330
AT4G15800	OG0000356	Member of a diversely expressed predicted peptide family showing sequence similarity to tobacco Rapid Alkalinization Factor (RALF), and is believed to play an essential role in the physiology of Arabidopsis. Consists of a single exon and is characterized by a conserved C-terminal motif and N-terminal signal peptide. The mRNA is cell-to-cell mobile.		yes	cell to cell signalling, oxidative stress			AT4G15800
AT3G05490	OG0000356	Member of a diversely expressed predicted peptide family showing sequence similarity to tobacco Rapid Alkalinization Factor (RALF), and is believed to play an essential role in the physiology of Arabidopsis. Consists of a single exon and is characterized by a conserved C-terminal motif and N-terminal signal peptide.			cell to cell signalling, oxidative stress			AT3G05490
AT3G16570	OG0000356	Encodes RALF23, a member of a diversely expressed predicted peptide family showing sequence similarity to tobacco Rapid Alkalinization Factor (RALF), and is believed to play an essential role in the physiology of Arabidopsis. Consists of a single exon and is characterized by a conserved C-terminal motif and N-terminal signal peptide. RALF23 is significantly downregulated by brassinolide treatment…			cell to cell signalling, oxidative stress	Decreased tolerance to heat and osmotic stress	Luhua et al., 2013	AT3G16570
AT2G32830	OG0000729	Encodes Pht1;5, a member of the Pht1 family of phosphate transporters which include: Pht1;1/At5g43350, Pht1;2/At5g43370, Pht1;3/At5g43360, Pht1;4/At2g38940, Pht1;5/At2g32830, Pht1;6/At5g43340, Pht1;7/At3g54700, Pht1;8/At1g20860, Pht1;9/At1g76430 (Plant Journal 2002, 31:341).				Knock-out mutants of PHT5;1 exhibited toxic concentration of Pi in cytoplasm.	Mlodzinska and Zboinska, 2016	AT2G32830
AT1G22400	OG0000836	UDP-Glycosyltransferase superfamily protein;(source:Araport11)				Mature T‐DNA insertion mutants anac055, anac092, cda1 and ugt85A1 were more susceptible to Pst compared with the wild‐type ARR‐competent Col‐0	Carviel et al., 2009	AT1G22400
AT1G22380	OG0000836	Encodes a putative UDP-glucosyl transferase. At1g22380 was initially identified as encoding the protein AAF87154, which has been classified as a bHLH protein (AtbHLH152). Subsequently it has been found that the AAF87154 protein appears to be encoded by the AT1G23970 genomic locus.						AT1G22380
AT1G22340	OG0000836	UDP-glucosyl transferase 85A7;(source:Araport11)						AT1G22340
AT1G22370	OG0000836	UDP-glucosyl transferase 85A5;(source:Araport11)				In this study, a novel Arabidopsis glycosyltransferase gene UGT85A5 was identified as significantly induced by salt stress. Ectopic expression of UGT85A5 in tobacco enhanced the salt stress tolerance in the transgenic plants.	Sun et al., 2013	AT1G22370
AT5G23750	OG0001215	Remorin family protein;(source:Araport11)						AT5G23750
AT3G55740	OG0001512	Encodes a proline transporter with affinity for gly betaine, proline, and GABA. Protein is expressed most highly in the roots.						AT3G55740
AT2G39890	OG0001512	Encodes a proline transporter with affinity for gly betaine, proline and GABA. Protein is expressed in the vascular tissue, specifically the phloem.						AT2G39890
AT2G36590	OG0001512	Encodes a proline transporter with affinity for gly betaine, proline, and GABA. Protein is expressed in leaves, flowers and siliques but to a much lesser extent in roots.						AT2G36590
AT1G11700	OG0001332	senescence regulator (Protein of unknown function, DUF584);(source:Araport11)						AT1G11700
AT4G21930	OG0001332	senescence regulator (Protein of unknown function, DUF584);(source:Araport11)						AT4G21930
AT1G80820	OG0001344	Encodes an cinnamoyl CoA reductase isoform. Involved in lignin biosynthesis.	CCR2					AT1G80820
AT1G15950	OG0001344	Encodes a cinnamoyl CoA reductase. Involved in lignin biosynthesis. The mRNA is cell-to-cell mobile.	CCR1	yes		Knockout mutants of Arabidopsis CCR1 showed stunted growth and delayed development (26, 29, 30). The growth of Medicago CCR1 knockout mutants was so impaired that most did not survive under greenhouse conditions.	Zhou et al., 2010	AT1G15950
AT4G33420	OG0003676	Peroxidase superfamily protein;(source:Araport11)						AT4G33420
AT5G37600	OG0002509	encodes a cytosolic glutamine synthetase, the enzyme has high affinity with substrate ammonium	AtGLN1;1			impairment of redox homeostasis in chloroplasts of MV-treated leaves indicating modulating function of the ROS homeostasis in chloroplasts	30649517	AT5G37600
AT1G08940	OG0002670	Phosphoglycerate mutase family protein;(source:Araport11)						AT1G08940
AT3G05170	OG0002670	Phosphoglycerate mutase family protein;(source:Araport11)						AT3G05170
AT3G14990	OG0002935	Encodes a homolog of animal DJ-1 superfamily protein. In the A. thaliana genome, three genes encoding close homologs of human DJ-1 were identified AT3G14990 (DJ1A), AT1G53280 (DJ1B) and AT4G34020 (DJ1C). Among the three homologs, DJ1C is essential for chloroplast development and viability. It exhibits glyoxalase activity towards glyoxal and methylglyoxal. The mRNA is cell-to-cell mobile.		yes				AT3G14990
AT2G46620	OG0003285	P-loop containing nucleoside triphosphate hydrolases superfamily protein;(source:Araport11)						AT2G46620
AT1G21680	OG0004329	DPP6 N-terminal domain-like protein;(source:Araport11)						AT1G21680
AT1G21670	OG0004329	DPP6 amino-terminal domain protein;(source:Araport11)				Increased oxidative stress, osmotic stress	Luhua et al., 2013	AT1G21670
AT1G68840	OG0000526	Rav2 is part of a complex that has been named `regulator of the (H+)-ATPase of the vacuolar and endosomal membranes' (RAVE) The mRNA is cell-to-cell mobile.	RAV2/ABI3	yes		Improved seed germination under salt conditions	Fu et al., 2014	AT1G68840
AT1G25560	OG0000526	Encodes a member of the RAV transcription factor family that contains AP2 and B3 binding domains. Involved in the regulation of flowering under long days. Loss of function results in early flowering. Overexpression causes late flowering and repression of expression of FT. Novel transcriptional regulator involved in ethylene signaling. Promoter bound by EIN3. EDF1 in turn, binds to promoter elemen…				Altered epidermal trichome formation	Matías-Hernández et al., 2016	AT1G25560
AT3G25730	OG0000526	ethylene response DNA binding factor 3;(source:Araport11)				Affects floral senescence	Chen et al., 2015	AT3G25730
AT1G10585	OG0000693	basic helix-loop-helix (bHLH) DNA-binding superfamily protein;(source:Araport11)						AT1G10585
AT1G56010	OG0000708	Encodes a transcription factor involved in shoot apical meristem formation and auxin-mediated lateral root formation. The gene is thought not to be involved in stress responses (NaCl, auxins, ethylene). NAC1 (NAC1)				Response to wounding is affected and root tip emergence	Chen et al., 2016	AT1G56010
AT3G22780	OG0001581	CHC protein involved in cell cycle progression (positive regulator).				Altered cell proliferation	Wang et al., 2018	AT3G22780
AT4G14770	OG0001581	Regulates fate transition and cell Divisions in the stomatal lineage.						AT4G14770
AT3G22760	OG0001581	CXC domain containing TSO1-like protein 1. The gene is expressed in stamens, pollen mother cells, and immature ovules. Regulates fate transition and cell Divisions in the stomatal lineage.				Affects cell divistion	Simmons et al., 2019	AT3G22760
AT5G50570	OG0001681	Squamosa promoter-binding protein-like (SBP domain) transcription factor family protein;(source:Araport11)				Transition into vegetative phase is altered	Martin et al., 2010	AT5G50570
AT5G50670	OG0001681	Squamosa promoter-binding protein-like (SBP domain) transcription factor family protein;(source:Araport11)				Transition into vegetative phase is altered	Martin et al., 2010	AT5G50670
AT2G20880	OG0003120	Encodes ERF53, a drought-induced transcription factor. Belongs to the AP2/ERF superfamily, and has a highly conserved AP2 domain. Regulates drought-responsive gene expressions by binding to the GCC box and/or dehydration-responsive element (DRE) in the promoter of downstream genes. Overexpression of AtERF53 driven by the CaMV35S promoter resulted in an unstable drought-tolerant phenotype in T2 tr…				Negatively regulates plant drought response	Cheng et al., 2016	AT2G20880
AT4G28140	OG0003120	encodes a member of the DREB subfamily A-6 of ERF/AP2 transcription factor family. The protein contains one AP2 domain. There are 8 members in this subfamily including RAP2.4. Regulated by heat shock.				Promotes leaf senesence	Xu et al., 2010	AT4G28140
References (Arabidopsis; not mentioned in the manuscript)
Matías-Hernández L, Aguilar-Jaramillo AE, Osnato M, et al. TEMPRANILLO Reveals the Mesophyll as Crucial for Epidermal Trichome Formation. Plant Physiol. 2016;170(3):1624-1639. doi:10.1104/pp.15.01309
Chen WH, Li PF, Chen MK, Lee YI, Yang CH. FOREVER YOUNG FLOWER Negatively Regulates Ethylene Response DNA-Binding Factors by Activating an Ethylene-Responsive Factor to Control Arabidopsis Floral Organ Senescence and Abscission. Plant Physiol. 2015;168(4):1666-1683. doi:10.1104/pp.15.00433
Chen X, Cheng J, Chen L, et al. Auxin-Independent NAC Pathway Acts in Response to Explant-Specific Wounding and Promotes Root Tip Emergence during de Novo Root Organogenesis in Arabidopsis. Plant Physiol. 2016;170(4):2136-2145. doi:10.1104/pp.15.01733
Wang W, Sijacic P, Xu P, Lian H, Liu Z. Arabidopsis TSO1 and MYB3R1 form a regulatory module to coordinate cell proliferation with differentiation in shoot and root. Proc Natl Acad Sci U S A. 2018;115(13):E3045-E3054. doi:10.1073/pnas.1715903115
Simmons AR, Davies KA, Wang W, Liu Z, Bergmann DC. SOL1 and SOL2 regulate fate transition and cell divisions in the Arabidopsis stomatal lineage. Development. 2019;146(3):dev171066. Published 2019 Feb 4. doi:10.1242/dev.171066
Martin RC, Asahina M, Liu P-P, Kristof JR, Coppersmith JL, Pluskota WE, Bassel GW, Goloviznina NA, Nguyen TT, Martinez-Andujar C, Kumar MBA, Pupel P, Nonogaki H. The regulation of post-germinative transition from the cotyledon- to vegetative-leaf stages by microRNA-targeted SQUAMOSA PROMOTER-BINDING PROTEIN LIKE13 in Arabidopsis. Seed Science Reseach. 2010;20(2):89
Cheng MC, Hsieh EJ, Chen JH, Chen HY, Lin TP. Arabidopsis RGLG2, functioning as a RING E3 ligase, interacts with AtERF53 and negatively regulates the plant drought stress response [published correction appears in Plant Physiol. 2016 Feb;170(2):1162-3]. Plant Physiol. 2012;158(1):363-375. doi:10.1104/pp.111.189738
Xu H, Wang X, Chen J. Overexpression of the Rap2.4f transcriptional factor in Arabidopsis promotes leaf senescence. Sci China Life Sci. 2010;53(10):1221-1226. doi:10.1007/s11427-010-4068-3
Identifier	OG	Description	Name	Phenotype	Reference
LOC_Os09g09490	OG0000216	disease resistance protein RPM1, putative, expressed
LOC_Os10g10360	OG0000216	NBS-LRR disease resistance protein, putative, expressed	OsLSR	Both overexpression and suppression of an Oryza sativa NB-LRR-like gene OsLSR result in autoactivation of immune response and thiamine accumulation	Wang et al., 2016
LOC_Os11g41540	OG0000216	disease resistance RPP8-like protein 3, putative, expressed
LOC_Os02g36940	OG0000288	uncharacterized Cys-rich domain containing protein, putative, expressed	OsFWL2		Gao et al., 2020
LOC_Os03g61500	OG0000288	uncharacterized Cys-rich domain containing protein, putative, expressed	OsFWL7		Xu et al., 2013
LOC_Os10g02300	OG0000288	uncharacterized Cys-rich domain containing protein, putative, expressed	OsFWL5/OsPCR1	grain weight and Z n accumulation in grains Overexpression a “fruit-weight 2.2-like” gene OsFWL5 improves rice resistance	Song et al., 2015 Li et al., 2019
LOC_Os10g36980	OG0000234	transposon protein, putative, unclassified, expressed	OsCYP450
LOC_Os10g37120	OG0000234	transposon protein, putative, unclassified, expressed
LOC_Os10g37110	OG0000234	transposon protein, putative, unclassified, expressed
LOC_Os10g37100	OG0000234	cytochrome P450, putative, expressed
LOC_Os10g37160	OG0000234	transposon protein, putative, unclassified, expressed
LOC_Os07g44140	OG0000297	cytochrome P450 72A1, putative, expressed
LOC_Os07g23570	OG0000297	cytochrome P450 72A1, putative, expressed
LOC_Os07g44110	OG0000297	cytochrome P450 72A1, putative, expressed
LOC_Os07g23710	OG0000297	cytochrome P450, putative, expressed
LOC_Os01g24780	OG0000297	cytochrome P450, putative, expressed
LOC_Os07g44130	OG0000297	cytochrome P450 72A1, putative, expressed
LOC_Os03g25480	OG0000297	cytochrome P450, putative, expressed
LOC_Os04g08828	OG0000430	cytochrome P450, putative, expressed
LOC_Os01g15320	OG0000356	RALFL9 - Rapid ALkalinization Factor RALF family protein precursor, expressed
LOC_Os01g25540	OG0000356	RALFL6 - Rapid ALkalinization Factor RALF family protein precursor, expressed	OsRALFL6
LOC_Os01g25560	OG0000356	RALFL7 - Rapid ALkalinization Factor RALF family protein precursor, expressed	OsRALFL7
LOC_Os12g35670	OG0000356	RALFL4 - Rapid ALkalinization Factor RALF family protein precursor, expressed	RALF4
LOC_Os02g44940	OG0000356	RALFL8 - Rapid ALkalinization Factor RALF family protein precursor, expressed	OsRALFL8
LOC_Os04g10750	OG0000729	inorganic phosphate transporter, putative, expressed	OsPT4	The Phosphate Transporter Gene OsPht1;4 Is Involved in Phosphate Homeostasis in Rice Knocking Out OsPT4 Gene Decreases Arsenate Uptake by Rice Plants and Inorganic Arsenic Accumulation in Rice Grains	Ye et al., 2015, Ye et al., 2017, Cao et al., 2017
LOC_Os02g51900	OG0000836	cytokinin-O-glucosyltransferase 2, putative, expressed
LOC_Os02g51910	OG0000836	cytokinin-O-glucosyltransferase 2, putative, expressed
LOC_Os02g42880	OG0001215	remorin C-terminal domain containing protein, putative, expressed	OsREM1.4
LOC_Os04g45070	OG0001215	remorin, putative, expressed
LOC_Os10g36000	OG0001215	remorin C-terminal domain containing protein, putative, expressed
LOC_Os03g44230	OG0001512	transmembrane amino acid transporter protein, putative, expressed	OsProT1
LOC_Os07g01090	OG0001512	transmembrane amino acid transporter protein, putative, expressed	OsProT3
LOC_Os07g33270	OG0001332	DUF584 domain containing protein, putative, expressed
LOC_Os09g25150	OG0001344	cinnamoyl-CoA reductase, putative, expressed
LOC_Os08g34280	OG0001344	cinnamoyl-CoA reductase, putative, expressed
LOC_Os08g02110	OG0003676	peroxidase precursor, putative, expressed
LOC_Os03g12290	OG0002509	glutamine synthetase, catalytic domain containing protein, expressed	OsGLN1
LOC_Os02g50240	OG0002509	glutamine synthetase, catalytic domain containing protein, expressed	OsGS1;1	Concurrent Overexpression of OsGS1;1 and OsGS2 Genes in Transgenic Rice (Oryza sativa L.): Impact on Tolerance to Abiotic Stresses	James et al., 2018
LOC_Os05g04960	OG0002670	phosphoglycerate mutase, putative, expressed
LOC_Os06g01950	OG0002670	phosphoglycerate mutase, putative, expressed
LOC_Os06g34040	OG0002935	DJ-1 family protein, putative, expressed
LOC_Os03g02330	OG0003285	AAA-type ATPase family protein, putative, expressed
LOC_Os10g37500	OG0003285	AAA-type ATPase family protein, putative, expressed
LOC_Os03g62370	OG0004329	WD40-like Beta Propeller Repeat family protein, expressed
LOC_Os01g04750	OG0000526	B3 DNA binding domain containing protein, expressed
LOC_Os01g49830	OG0000526	B3 DNA binding domain containing protein, expressed
LOC_Os05g47650	OG0000526	B3 DNA binding domain containing protein, expressed
LOC_Os01g01840	OG0000693	helix-loop-helix DNA-binding domain containing protein, expressed
LOC_Os01g01870	OG0000693	helix-loop-helix DNA-binding domain containing protein, expressed
LOC_Os06g46270	OG0000708	no apical meristem protein, putative, expressed	ONAC011/OsY37	The NAC Transcription Factor Gene OsY37 (ONAC011) Promotes Leaf Senescence and Accelerates Heading Time in Rice	El Mannai et al., 2017
LOC_Os12g41680	OG0000708	No apical meristem protein, putative, expressed	OsNAC60	Osa-miR164a Targets OsNAC60 and Negatively Regulates Rice Immunity Against the Blast Fungus Magnaporthe Oryzae	Wang et al., 2018
LOC_Os08g10080	OG0000708	no apical meristem protein, putative, expressed	OMTN6	Conserved miR164-targeted NAC genes negatively regulate drought resistance in rice	Fang et al., 2014
LOC_Os07g07974	OG0001581	tesmin/TSO1-like CXC domain containing protein, expressed
LOC_Os12g41230	OG0001581	tesmin/TSO1-like CXC domain containing protein, expressed
LOC_Os11g30370	OG0001681	OsSPL19 - SBP-box gene family member, expressed	OsSPL19
LOC_Os09g32944	OG0001681	OsSPL18 - SBP-box gene family member, expressed	OsSPL18	OsSPL18 controls grain weight and grain number in rice Expanding the base editing scope in rice by using Cas9 variants	Yuan et al., 2019, Hua et al., 2019
LOC_Os04g44670	OG0003120	AP2 domain containing protein, expressed
LOC_Os02g42585	OG0003120	AP2 domain containing protein, expressed
References (Rice; not mentioned in the manuscript)
CAO, Y., SUN, D., AI, H., MEI, H., LIU, X., SUN, S., XU, G., LIU, Y., CHEN, Y. & MA, L. Q. 2017. Knocking Out OsPT4 Gene Decreases Arsenate Uptake by Rice Plants and Inorganic Arsenic Accumulation in Rice Grains. Environ Sci Technol, 51, 12131-12138.
EL MANNAI, Y., AKABANE, K., HIRATSU, K., SATOH-NAGASAWA, N. & WABIKO, H. 2017. The NAC Transcription Factor Gene OsY37 (ONAC011) Promotes Leaf Senescence and Accelerates Heading Time in Rice. Int J Mol Sci, 18.
FANG, Y., XIE, K. & XIONG, L. 2014. Conserved miR164-targeted NAC genes negatively regulate drought resistance in rice. J Exp Bot, 65, 2119-35.
GAO, Q., LI, G., SUN, H., XU, M., WANG, H., JI, J., WANG, D., YUAN, C. & ZHAO, X. 2020. Targeted Mutagenesis of the Rice FW 2.2-Like Gene Family Using the CRISPR/Cas9 System Reveals OsFWL4 as a Regulator of Tiller Number and Plant Yield in Rice. Int J Mol Sci, 21.
HUA, K., TAO, X. & ZHU, J. K. 2019. Expanding the base editing scope in rice by using Cas9 variants. Plant Biotechnol J, 17, 499-504.
LI, B., SUN, S., GAO, X., WU, M., DENG, Y., ZHANG, Q., LI, X., XIAO, J., KE, Y. & WANG, S. 2019. Overexpression a "fruit-weight 2.2-like" gene OsFWL5 improves rice resistance. Rice (N Y), 12, 51.
SONG, W. Y., LEE, H. S., JIN, S. R., KO, D., MARTINOIA, E., LEE, Y., AN, G. & AHN, S. N. 2015. Rice PCR1 influences grain weight and Zn accumulation in grains. Plant Cell Environ, 38, 2327-39.
WANG, Z., XIA, Y., LIN, S., WANG, Y., GUO, B., SONG, X., DING, S., ZHENG, L., FENG, R., CHEN, S., BAO, Y., SHENG, C., ZHANG, X., WU, J., NIU, D., JIN, H. & ZHAO, H. 2018. Osa-miR164a targets OsNAC60 and negatively regulates rice immunity against the blast fungus Magnaporthe oryzae. Plant J.
XU, J., XIONG, W., CAO, B., YAN, T., LUO, T., FAN, T. & LUO, M. 2013. Molecular characterization and functional analysis of "fruit-weight 2.2-like" gene family in rice. Planta, 238, 643-55.
YE, Y., YUAN, J., CHANG, X., YANG, M., ZHANG, L., LU, K. & LIAN, X. 2015. The Phosphate Transporter Gene OsPht1;4 Is Involved in Phosphate Homeostasis in Rice. PLoS One, 10, e0126186.
YUAN, H., QIN, P., HU, L., ZHAN, S., WANG, S., GAO, P., LI, J., JIN, M., XU, Z., GAO, Q., DU, A., TU, B., CHEN, W., MA, B., WANG, Y. & LI, S. 2019. OsSPL18 controls grain weight and grain number in rice. J Genet Genomics, 46, 41-51.

## Sheet: ST 7c. HD-ZIP TFs_Phenotypes
(c) Table lists publications for some HD-ZIP transcription factors to have experimentally confirmed functional roles in development, particularly root and trichome branching. Corresponds to Figure 7.
HD-ZIP transcripton factors
Identifier	Description	Reference
AT5G65310	homeobox protein 5	Stamm et al., 2017
AT4G17460	Homeobox-leucine zipper protein 4 (HB-4) / HD-ZIP protein	Zheng et al., 2019
AT1G69780	Homeobox-leucine zipper protein family	Silva et al., 2016
AT1G73360	homeodomain GLABROUS 11	Nakamura et al., 2006
AT3G61890	homeobox 12	Hur et al., 2015
AT1G17920	homeodomain GLABROUS 12	Yu et al., 2008
AT1G26960	homeobox protein 23	Perotti et al., 2019
References
HUR, Y. S., UM, J. H., KIM, S., KIM, K., PARK, H. J., LIM, J. S., KIM, W. Y., JUN, S. E., YOON, E. K., LIM, J., OHME-TAKAGI, M., KIM, D., PARK, J., KIM, G. T. & CHEON, C. I. 2015. Arabidopsis thaliana homeobox 12 (ATHB12), a homeodomain-leucine zipper protein, regulates leaf growth by promoting cell expansion and endoreduplication. New Phytol, 205, 316-28.
NAKAMURA, M., KATSUMATA, H., ABE, M., YABE, N., KOMEDA, Y., YAMAMOTO, K. T. & TAKAHASHI, T. 2006. Characterization of the class IV homeodomain-Leucine Zipper gene family in Arabidopsis. Plant Physiol, 141, 1363-75.
PEROTTI, M. F., RIBONE, P. A., CABELLO, J. V., ARIEL, F. D. & CHAN, R. L. 2019. AtHB23 participates in the gene regulatory network controlling root branching, and reveals differences between secondary and tertiary roots. Plant J, 100, 1224-1236.
SILVA, A. T., RIBONE, P. A., CHAN, R. L., LIGTERINK, W. & HILHORST, H. W. 2016. A Predictive Coexpression Network Identifies Novel Genes Controlling the Seed-to-Seedling Phase Transition in Arabidopsis thaliana. Plant Physiol, 170, 2218-31.
STAMM, P., TOPHAM, A. T., MUKHTAR, N. K., JACKSON, M. D., TOME, D. F., BEYNON, J. L. & BASSEL, G. W. 2017. The Transcription Factor ATHB5 Affects GA-Mediated Plasticity in Hypocotyl Cell Growth during Seed Germination. Plant Physiol, 173, 907-917.
YU, H., CHEN, X., HONG, Y. Y., WANG, Y., XU, P., KE, S. D., LIU, H. Y., ZHU, J. K., OLIVER, D. J. & XIANG, C. B. 2008. Activated expression of an Arabidopsis HD-START protein confers drought tolerance with improved root system and reduced stomatal density. Plant Cell, 20, 1134-51.
ZHENG, T., TAN, W., YANG, H., ZHANG, L., LI, T., LIU, B., ZHANG, D. & LIN, H. 2019. Regulation of anthocyanin accumulation via MYB75/HAT1/TPL-mediated transcriptional repression. PLoS Genet, 15, e1007993.

## Sheet: ST 8a. MDM enrichment
Supplemental table 8. MDM enrichment analysis and identification of MDS candidate genes . (a) MDM enrichment as described in materials and methods. Differentially expressed genes correspond to ST 2. (b) Gene regulatory network identified by Meng et al., 2019 used for filtering of MDS candidate genes in Arabidopsis (visualized in Supplemental Figure 3). (c) Orthogroups containing known and potenti…
Arabidopsis
Gene sets	no. of genes (this study)	no. of sequences (RSAT)	matched (MDM)	%	χ2	p-value
all detected genes	19700	19700	1829	0.0928426
3AT DEGs	2758	2758	347	0.125816	32.2974	1.32287e-08
AA DEGS	2200	2200	287	0.130455	33.5217	7.04738e-09
ABA DEGs	4692	4692	444	0.0946292	0.161296	0.687966
MV DEGs	4538	4538	438	0.0965183	0.660367	0.41643
SA DEGs	5329	5329	513	0.0962657	0.672561	0.41216
UV DEGs	5491	5491	527	0.0959752	0.580379	0.446164
Rice
Gene sets	no. of genes (this study)	no. of sequences (RSAT)	matched (MDM)	%	χ2	p-value
all detected genes	22609	20334	1566	0.0770139
3AT DEGs	7032	6642	522	0.0785908	0.214461	0.643293
AA DEGS	2489	2260	260	0.115044	42.4425	7.27915e-11
ABA DEGs	2805	2676	206	0.0769806	3.85315e-05	0.995047
MV DEGs	3122	2903	247	0.0850844	2.45517	0.117138
SA DEGs	5223	4983	365	0.073249	0.917087	0.338241
UV DEGs	8083	7571	610	0.0805706	1.24362	0.264775
Barley
Gene sets	no. of genes (this study)	no. of sequences (RSAT)	matched (MDM)	%	χ2	p-value
all detected genes	24541	24541	2782	0.113361
3AT DEGs	6107	6107	749	0.122646	4.6442	0.0311586
AA DEGS	747	747	144	0.192771	41.5531	1.14711e-10
ABA DEGs	5227	5227	615	0.117658	0.85137	0.356165
MV DEGs	6811	6811	773	0.113493	0.00103999	0.974274
SA DEGs	1617	1617	183	0.113173	0.0005083	0.982013
UV DEGs	7583	7583	886	0.11684	0.809621	0.368232

## Sheet: ST 8b GRN ANAC017
Annotation of the ANAC017-dependent gene regulatory network
Meng et al.2019
DOI: https://doi.org/10.1104/pp.18.01603
Gene ID
AT1G49720
AT1G45249
AT3G19290
AT2G36270
AT5G67110
AT1G32870
AT1G34180
AT1G34190
AT1G54330
AT1G69490
AT1G79580
AT3G15500
AT3G17730
AT4G10350
AT4G17980
AT5G62380
AT3G56850
AT1G59750
AT1G19040
AT1G72740
AT2G28920
AT2G33550
AT3G10113
AT4G12670
AT5G44080
AT5G57150
AT4G34590
AT5G49450
AT2G18160
AT1G75390
AT2G04038
AT3G62420
AT1G42990
AT5G28770
AT1G32150
AT4G25490
AT4G25470
AT2G31230
AT5G47220
AT4G17490
AT4G36730
AT5G03790
AT5G02320
AT1G32640
AT5G18830
AT5G67580
AT5G59430
AT3G46590
AT4G36540
AT4G14410
AT3G23210
AT2G35530
AT2G40950
AT3G10800
AT5G15830
AT3G56660
AT4G01120
AT1G75080
AT4G25480
AT5G51990
AT1G63030
AT4G36900
AT1G18330
AT4G32800
AT5G61600
AT5G51190
AT2G46270
AT1G03970
AT1G28420
AT5G11260
AT3G17609
AT1G01260
AT5G02840
AT1G01060
AT3G15030
AT5G46760
AT5G06960
AT1G09530
AT2G20180
AT2G43010
AT3G59060
AT5G61270
AT2G46970
AT3G02150
AT5G44180
AT5G17300
AT4G01280
AT5G52660
AT3G09600
AT1G27370
AT1G27360
AT5G43270
AT2G33810
AT4G36930
AT1G19790
AT5G08070
AT3G03660
AT1G10480
AT2G41940
AT5G44260
AT5G44190
AT1G01070
AT1G01100
AT1G01120
AT1G01190
AT1G01250
AT1G01390
AT1G01470
AT1G01480
AT1G01580
AT1G01590
AT1G01600
AT1G01810
AT1G01880
AT1G01920
AT1G02065
AT1G02360
AT1G02370
AT1G02390
AT1G02470
AT1G02520
AT1G02580
AT1G02690
AT1G02730
AT1G02750
AT1G02780
AT1G02800
AT1G02820
AT1G02850
AT1G02870
AT1G02920
AT1G02970
AT1G03055
AT1G03110
AT1G03130
AT1G03360
AT1G03400
AT1G03495
AT1G03530
AT1G03540
AT1G03650
AT1G03660
AT1G03760
AT1G03770
AT1G03780
AT1G03860
AT1G03940
AT1G04020
AT1G04070
AT1G04180
AT1G04240
AT1G04250
AT1G04270
AT1G04480
AT1G04490
AT1G04570
AT1G04635
AT1G04700
AT1G04760
AT1G04770
AT1G04870
AT1G04900
AT1G04945
AT1G04980
AT1G05260
AT1G05340
AT1G05440
AT1G05490
AT1G05540
AT1G05675
AT1G05680
AT1G05710
AT1G05730
AT1G05835
AT1G05950
AT1G05990
AT1G06100
AT1G06140
AT1G06180
AT1G06350
AT1G06430
AT1G06440
AT1G06450
AT1G06560
AT1G06590
AT1G06660
AT1G06720
AT1G06980
AT1G07070
AT1G07280
AT1G07370
AT1G07440
AT1G07450
AT1G07520
AT1G07615
AT1G07770
AT1G07780
AT1G07830
AT1G07920
AT1G07930
AT1G07940
AT1G08220
AT1G08260
AT1G08310
AT1G08320
AT1G08410
AT1G08550
AT1G08560
AT1G08580
AT1G08610
AT1G08630
AT1G08890
AT1G08940
AT1G09170
AT1G09180
AT1G09190
AT1G09220
AT1G09240
AT1G09300
AT1G09310
AT1G09350
AT1G09390
AT1G09410
AT1G09450
AT1G09470
AT1G09480
AT1G09590
AT1G09640
AT1G09690
AT1G10070
AT1G10170
AT1G10220
AT1G10270
AT1G10370
AT1G10490
AT1G10520
AT1G10522
AT1G10560
AT1G10657
AT1G10780
AT1G10900
AT1G10980
AT1G10990
AT1G11070
AT1G11120
AT1G11220
AT1G11330
AT1G11340
AT1G11420
AT1G11475
AT1G11600
AT1G11700
AT1G11740
AT1G12010
AT1G12030
AT1G12200
AT1G12210
AT1G12570
AT1G13030
AT1G13040
AT1G13050
AT1G13080
AT1G13230
AT1G13330
AT1G13400
AT1G13410
AT1G13420
AT1G13480
AT1G13520
AT1G13630
AT1G13650
AT1G13710
AT1G13800
AT1G13810
AT1G13830
AT1G14040
AT1G14060
AT1G14080
AT1G14280
AT1G14300
AT1G14320
AT1G14480
AT1G14520
AT1G14620
AT1G14750
AT1G14850
AT1G14860
AT1G14900
AT1G14980
AT1G15250
AT1G15380
AT1G15410
AT1G15420
AT1G15440
AT1G15480
AT1G15510
AT1G15520
AT1G15570
AT1G15670
AT1G15820
AT1G15870
AT1G15930
AT1G16000
AT1G16220
AT1G16300
AT1G16330
AT1G16350
AT1G16410
AT1G16445
AT1G16480
AT1G16520
AT1G16630
AT1G16720
AT1G16730
AT1G16830
AT1G16850
AT1G16870
AT1G17170
AT1G17180
AT1G17510
AT1G17560
AT1G17690
AT1G17745
AT1G17970
AT1G18060
AT1G18080
AT1G18140
AT1G18250
AT1G18265
AT1G18360
AT1G18370
AT1G18540
AT1G18630
AT1G18800
AT1G18810
AT1G18850
AT1G18860
AT1G18870
AT1G18900
AT1G18910
AT1G18970
AT1G19240
AT1G19250
AT1G19260
AT1G19290
AT1G19450
AT1G19640
AT1G19960
AT1G20070
AT1G20140
AT1G20190
AT1G20220
AT1G20230
AT1G20350
AT1G20440
AT1G20450
AT1G20610
AT1G20720
AT1G20823
AT1G20900
AT1G21065
AT1G21140
AT1G21240
AT1G21310
AT1G21460
AT1G21550
AT1G21740
AT1G21810
AT1G21850
AT1G22220
AT1G22630
AT1G22740
AT1G22780
AT1G22840
AT1G22960
AT1G23000
AT1G23050
AT1G23100
AT1G23110
AT1G23130
AT1G23280
AT1G23290
AT1G23410
AT1G23450
AT1G23550
AT1G23710
AT1G23730
AT1G23740
AT1G23790
AT1G23935
AT1G24020
AT1G24090
AT1G24095
AT1G24147
AT1G24260
AT1G24310
AT1G24470
AT1G24510
AT1G24530
AT1G25260
AT1G25360
AT1G25400
AT1G25450
AT1G25460
AT1G25510
AT1G26330
AT1G26380
AT1G26390
AT1G26410
AT1G26420
AT1G26450
AT1G26530
AT1G26540
AT1G26560
AT1G26660
AT1G26740
AT1G26760
AT1G26761
AT1G26770
AT1G26840
AT1G26880
AT1G26910
AT1G26920
AT1G26970
AT1G27020
AT1G27390
AT1G27400
AT1G27470
AT1G27940
AT1G28130
AT1G28210
AT1G28290
AT1G28360
AT1G28390
AT1G28395
AT1G28530
AT1G28690
AT1G29030
AT1G29160
AT1G29250
AT1G29270
AT1G29280
AT1G29290
AT1G29320
AT1G29330
AT1G29395
AT1G29418
AT1G29450
AT1G29500
AT1G29510
AT1G29600
AT1G29630
AT1G29640
AT1G29700
AT1G29860
AT1G29910
AT1G29940
AT1G30040
AT1G30160
AT1G30170
AT1G30220
AT1G30230
AT1G30260
AT1G30370
AT1G30460
AT1G30475
AT1G30600
AT1G30680
AT1G30700
AT1G30860
AT1G30880
AT1G30960
AT1G31010
AT1G31040
AT1G31310
AT1G31580
AT1G31660
AT1G31760
AT1G31860
AT1G31880
AT1G31970
AT1G32220
AT1G32230
AT1G32350
AT1G32780
AT1G32920
AT1G32940
AT1G32950
AT1G32960
AT1G33030
AT1G33120
AT1G33340
AT1G33410
AT1G33720
AT1G33730
AT1G33770
AT1G33790
AT1G33960
AT1G34030
AT1G34245
AT1G34315
AT1G34355
AT1G34760
AT1G34770
AT1G35320
AT1G35530
AT1G35730
AT1G36622
AT1G37150
AT1G40129
AT1G40390
AT1G41880
AT1G43000
AT1G43170
AT1G43910
AT1G43980
AT1G44110
AT1G44446
AT1G44608
AT1G44800
AT1G44890
AT1G45545
AT1G45616
AT1G46264
AT1G47500
AT1G47760
AT1G47890
AT1G48100
AT1G48210
AT1G48460
AT1G48570
AT1G48580
AT1G48630
AT1G48660
AT1G48745
AT1G48820
AT1G48920
AT1G49150
AT1G49450
AT1G49540
AT1G49600
AT1G49620
AT1G49750
AT1G49760
AT1G49870
AT1G49900
AT1G49910
AT1G49990
AT1G50020
AT1G50240
AT1G50250
AT1G50400
AT1G50490
AT1G50732
AT1G50920
AT1G51055
AT1G51090
AT1G51130
AT1G51380
AT1G51400
AT1G51440
AT1G51460
AT1G51850
AT1G51860
AT1G51890
AT1G52030
AT1G52100
AT1G52160
AT1G52300
AT1G52342
AT1G52430
AT1G52450
AT1G52500
AT1G52530
AT1G52800
AT1G52830
AT1G52870
AT1G53140
AT1G53180
AT1G53200
AT1G53330
AT1G53345
AT1G53480
AT1G53490
AT1G53600
AT1G53645
AT1G53670
AT1G53690
AT1G53760
AT1G53870
AT1G53880
AT1G53885
AT1G53903
AT1G54000
AT1G54010
AT1G54040
AT1G54120
AT1G54385
AT1G54740
AT1G55040
AT1G55205
AT1G55230
AT1G55240
AT1G55670
AT1G55900
AT1G55940
AT1G56110
AT1G56130
AT1G56145
AT1G56600
AT1G56670
AT1G57590
AT1G57660
AT1G57720
AT1G57750
AT1G57820
AT1G57860
AT1G57980
AT1G58270
AT1G58280
AT1G58290
AT1G58300
AT1G58340
AT1G58520
AT1G58684
AT1G58983
AT1G59359
AT1G59540
AT1G59590
AT1G59740
AT1G59930
AT1G59950
AT1G60080
AT1G60640
AT1G60680
AT1G60730
AT1G60850
AT1G61390
AT1G61415
AT1G61420
AT1G61440
AT1G61460
AT1G61520
AT1G61570
AT1G61580
AT1G61640
AT1G61795
AT1G61810
AT1G61820
AT1G61870
AT1G62180
AT1G62260
AT1G62290
AT1G62500
AT1G62710
AT1G62720
AT1G62730
AT1G63100
AT1G63160
AT1G63250
AT1G63580
AT1G63650
AT1G63660
AT1G63710
AT1G63720
AT1G63780
AT1G63810
AT1G64170
AT1G64220
AT1G64360
AT1G64370
AT1G64380
AT1G64405
AT1G64490
AT1G64500
AT1G64600
AT1G64720
AT1G64780
AT1G64860
AT1G64880
AT1G64900
AT1G65030
AT1G65032
AT1G65110
AT1G65120
AT1G65130
AT1G65330
AT1G65370
AT1G65490
AT1G65560
AT1G65610
AT1G65710
AT1G65870
AT1G65970
AT1G66060
AT1G66100
AT1G66540
AT1G66580
AT1G66700
AT1G66830
AT1G66960
AT1G67120
AT1G67180
AT1G67330
AT1G67360
AT1G67430
AT1G67650
AT1G67780
AT1G67810
AT1G67820
AT1G67860
AT1G67865
AT1G68120
AT1G68238
AT1G68390
AT1G68480
AT1G68600
AT1G68620
AT1G68640
AT1G68990
AT1G69070
AT1G69120
AT1G69160
AT1G69200
AT1G69250
AT1G69720
AT1G69770
AT1G70440
AT1G70580
AT1G70600
AT1G70640
AT1G70710
AT1G70820
AT1G70890
AT1G71015
AT1G71030
AT1G71280
AT1G71420
AT1G71480
AT1G71850
AT1G72030
AT1G72040
AT1G72120
AT1G72140
AT1G72160
AT1G72220
AT1G72250
AT1G72280
AT1G72330
AT1G72360
AT1G72370
AT1G72440
AT1G72540
AT1G72910
AT1G72930
AT1G72970
AT1G73360
AT1G73390
AT1G73480
AT1G73490
AT1G73600
AT1G73610
AT1G73620
AT1G73630
AT1G73690
AT1G73700
AT1G73750
AT1G73810
AT1G73870
AT1G73940
AT1G74270
AT1G74420
AT1G74490
AT1G74560
AT1G74630
AT1G74670
AT1G74750
AT1G74870
AT1G74890
AT1G75100
AT1G75150
AT1G75170
AT1G75200
AT1G75250
AT1G75280
AT1G75460
AT1G75520
AT1G75580
AT1G75640
AT1G75670
AT1G75690
AT1G75700
AT1G75780
AT1G76130
AT1G76250
AT1G76300
AT1G76310
AT1G76550
AT1G76560
AT1G76570
AT1G76600
AT1G76740
AT1G76790
AT1G76800
AT1G76955
AT1G77030
AT1G77090
AT1G77270
AT1G77310
AT1G77360
AT1G77390
AT1G77630
AT1G77810
AT1G77855
AT1G77870
AT1G77940
AT1G77960
AT1G78070
AT1G78340
AT1G78370
AT1G78430
AT1G78440
AT1G78450
AT1G78460
AT1G78650
AT1G78770
AT1G78820
AT1G78850
AT1G78950
AT1G79150
AT1G79390
AT1G79420
AT1G79460
AT1G79470
AT1G79680
AT1G79840
AT1G80120
AT1G80130
AT1G80150
AT1G80160
AT1G80200
AT1G80245
AT1G80270
AT1G80280
AT1G80370
AT1G80555
AT1G80620
AT1G80750
AT1G80760
AT2G01008
AT2G01510
AT2G01730
AT2G01740
AT2G01750
AT2G01890
AT2G01913
AT2G02540
AT2G02740
AT2G02810
AT2G02850
AT2G02930
AT2G02955
AT2G03090
AT2G03130
AT2G03230
AT2G03260
AT2G03380
AT2G03550
AT2G03670
AT2G03750
AT2G03760
AT2G03880
AT2G04030
AT2G04039
AT2G04040
AT2G04050
AT2G04070
AT2G04170
AT2G04530
AT2G04850
AT2G05070
AT2G05100
AT2G05120
AT2G05220
AT2G05380
AT2G05420
AT2G05540
AT2G05710
AT2G06255
AT2G06520
AT2G06990
AT2G07170
AT2G07690
AT2G09990
AT2G10440
AT2G10931
AT2G12190
AT2G12400
AT2G13680
AT2G14070
AT2G14580
AT2G14610
AT2G14890
AT2G15000
AT2G15020
AT2G15310
AT2G15390
AT2G15480
AT2G15490
AT2G15630
AT2G15960
AT2G15970
AT2G16060
AT2G16570
AT2G16650
AT2G16750
AT2G16780
AT2G16850
AT2G16990
AT2G17250
AT2G17280
AT2G17360
AT2G17550
AT2G17620
AT2G17670
AT2G17710
AT2G17740
AT2G18020
AT2G18190
AT2G18193
AT2G18220
AT2G18260
AT2G18328
AT2G18330
AT2G18360
AT2G18520
AT2G18600
AT2G18660
AT2G18890
AT2G18900
AT2G19090
AT2G19385
AT2G19490
AT2G19540
AT2G19640
AT2G19650
AT2G19670
AT2G19720
AT2G19730
AT2G19740
AT2G19750
AT2G19910
AT2G19970
AT2G20060
AT2G20110
AT2G20450
AT2G20500
AT2G20510
AT2G20530
AT2G20590
AT2G20635
AT2G20670
AT2G20710
AT2G20720
AT2G20750
AT2G20800
AT2G20980
AT2G21090
AT2G21440
AT2G21560
AT2G21640
AT2G21650
AT2G21800
AT2G21880
AT2G22070
AT2G22410
AT2G22510
AT2G22610
AT2G22810
AT2G23050
AT2G23170
AT2G23270
AT2G23530
AT2G23590
AT2G23770
AT2G23830
AT2G23840
AT2G23890
AT2G23910
AT2G23930
AT2G24120
AT2G24540
AT2G24610
AT2G24700
AT2G25000
AT2G25060
AT2G25080
AT2G25130
AT2G25140
AT2G25355
AT2G25440
AT2G25510
AT2G25605
AT2G25880
AT2G25900
AT2G26020
AT2G26080
AT2G26180
AT2G26310
AT2G26400
AT2G26650
AT2G26690
AT2G26760
AT2G26790
AT2G27220
AT2G27420
AT2G27510
AT2G27530
AT2G27610
AT2G27710
AT2G27720
AT2G27840
AT2G27880
AT2G28110
AT2G28450
AT2G28600
AT2G28620
AT2G28630
AT2G28900
AT2G29130
AT2G29170
AT2G29200
AT2G29300
AT2G29350
AT2G29460
AT2G29530
AT2G29540
AT2G29570
AT2G29650
AT2G29670
AT2G29890
AT2G29970
AT2G29995
AT2G30230
AT2G30250
AT2G30370
AT2G30380
AT2G30432
AT2G30570
AT2G30630
AT2G30660
AT2G30750
AT2G30770
AT2G30790
AT2G30840
AT2G31060
AT2G31160
AT2G31360
AT2G31380
AT2G31410
AT2G31610
AT2G31730
AT2G32030
AT2G32060
AT2G32100
AT2G32160
AT2G32235
AT2G32290
AT2G32487
AT2G32590
AT2G32870
AT2G33100
AT2G33210
AT2G33280
AT2G33350
AT2G33370
AT2G33680
AT2G33710
AT2G33793
AT2G33847
AT2G33850
AT2G34190
AT2G34210
AT2G34230
AT2G34240
AT2G34260
AT2G34357
AT2G34400
AT2G34420
AT2G34430
AT2G34480
AT2G34500
AT2G34570
AT2G34610
AT2G34620
AT2G34640
AT2G34900
AT2G34940
AT2G35030
AT2G35160
AT2G35240
AT2G35480
AT2G35585
AT2G35605
AT2G35710
AT2G35770
AT2G35930
AT2G35950
AT2G35980
AT2G36080
AT2G36120
AT2G36160
AT2G36170
AT2G36200
AT2G36460
AT2G36530
AT2G36620
AT2G36660
AT2G36750
AT2G36770
AT2G36780
AT2G36800
AT2G36895
AT2G37070
AT2G37130
AT2G37170
AT2G37190
AT2G37210
AT2G37230
AT2G37250
AT2G37260
AT2G37270
AT2G37300
AT2G37360
AT2G37390
AT2G37420
AT2G37460
AT2G37510
AT2G37540
AT2G37600
AT2G37690
AT2G37720
AT2G37870
AT2G37890
AT2G37980
AT2G37990
AT2G38070
AT2G38090
AT2G38110
AT2G38250
AT2G38300
AT2G38380
AT2G38465
AT2G38620
AT2G38720
AT2G38810
AT2G38823
AT2G39120
AT2G39230
AT2G39300
AT2G39310
AT2G39410
AT2G39460
AT2G39620
AT2G39650
AT2G39795
AT2G39800
AT2G39820
AT2G39850
AT2G39920
AT2G39980
AT2G39990
AT2G40010
AT2G40085
AT2G40130
AT2G40340
AT2G40360
AT2G40670
AT2G40700
AT2G40780
AT2G40840
AT2G41010
AT2G41090
AT2G41380
AT2G41500
AT2G41550
AT2G41640
AT2G41650
AT2G41670
AT2G41730
AT2G41840
AT2G41870
AT2G42040
AT2G42110
AT2G42530
AT2G42540
AT2G42650
AT2G42680
AT2G42690
AT2G42710
AT2G42740
AT2G42800
AT2G42840
AT2G42975
AT2G43000
AT2G43040
AT2G43100
AT2G43110
AT2G43150
AT2G43200
AT2G43460
AT2G43535
AT2G43550
AT2G43570
AT2G43590
AT2G43650
AT2G43720
AT2G43780
AT2G43800
AT2G44040
AT2G44120
AT2G44130
AT2G44190
AT2G44450
AT2G44460
AT2G44510
AT2G44830
AT2G44860
AT2G44940
AT2G44990
AT2G45000
AT2G45030
AT2G45180
AT2G45280
AT2G45290
AT2G45360
AT2G45460
AT2G45480
AT2G45660
AT2G45900
AT2G46100
AT2G46140
AT2G46150
AT2G46280
AT2G46290
AT2G46340
AT2G46440
AT2G46610
AT2G46750
AT2G46790
AT2G46820
AT2G46830
AT2G46980
AT2G47000
AT2G47110
AT2G47180
AT2G47300
AT2G47485
AT2G47520
AT2G47610
AT2G47750
AT2G47790
AT2G47870
AT2G47990
AT3G01080
AT3G01160
AT3G01175
AT3G01280
AT3G01420
AT3G01500
AT3G01600
AT3G01710
AT3G01790
AT3G01800
AT3G01970
AT3G02010
AT3G02040
AT3G02080
AT3G02120
AT3G02220
AT3G02230
AT3G02330
AT3G02380
AT3G02410
AT3G02550
AT3G02560
AT3G02640
AT3G02650
AT3G02730
AT3G02790
AT3G03060
AT3G03130
AT3G03270
AT3G03580
AT3G03630
AT3G03820
AT3G03850
AT3G03910
AT3G03920
AT3G04060
AT3G04070
AT3G04120
AT3G04210
AT3G04230
AT3G04290
AT3G04400
AT3G04420
AT3G04770
AT3G04840
AT3G04920
AT3G04950
AT3G04960
AT3G05030
AT3G05060
AT3G05320
AT3G05327
AT3G05330
AT3G05470
AT3G05560
AT3G05590
AT3G05600
AT3G05630
AT3G05640
AT3G05660
AT3G05727
AT3G05980
AT3G06030
AT3G06120
AT3G06145
AT3G06530
AT3G06700
AT3G06920
AT3G07050
AT3G07110
AT3G07290
AT3G07340
AT3G07350
AT3G07360
AT3G07750
AT3G07860
AT3G08590
AT3G08660
AT3G08770
AT3G08870
AT3G08940
AT3G08980
AT3G09020
AT3G09040
AT3G09200
AT3G09440
AT3G09450
AT3G09480
AT3G09500
AT3G09520
AT3G09630
AT3G09720
AT3G09960
AT3G10000
AT3G10050
AT3G10110
AT3G10150
AT3G10180
AT3G10310
AT3G10320
AT3G10500
AT3G10530
AT3G10600
AT3G10690
AT3G10815
AT3G10940
AT3G11000
AT3G11110
AT3G11250
AT3G11280
AT3G11460
AT3G11520
AT3G11600
AT3G11660
AT3G11710
AT3G11940
AT3G11964
AT3G12145
AT3G12170
AT3G12270
AT3G12320
AT3G12500
AT3G12510
AT3G12530
AT3G12670
AT3G12770
AT3G12860
AT3G12870
AT3G12960
AT3G13080
AT3G13090
AT3G13150
AT3G13160
AT3G13175
AT3G13230
AT3G13470
AT3G13580
AT3G13600
AT3G13610
AT3G13710
AT3G13720
AT3G13860
AT3G13880
AT3G13940
AT3G13960
AT3G14120
AT3G14170
AT3G14190
AT3G14390
AT3G14440
AT3G14450
AT3G14540
AT3G14550
AT3G14560
AT3G14580
AT3G14600
AT3G14700
AT3G14710
AT3G14810
AT3G14940
AT3G15000
AT3G15080
AT3G15115
AT3G15130
AT3G15170
AT3G15270
AT3G15340
AT3G15357
AT3G15460
AT3G15518
AT3G15540
AT3G15550
AT3G15590
AT3G15720
AT3G15930
AT3G15950
AT3G16050
AT3G16175
AT3G16310
AT3G16390
AT3G16400
AT3G16420
AT3G16430
AT3G16490
AT3G16610
AT3G16780
AT3G16800
AT3G16870
AT3G17030
AT3G17360
AT3G17465
AT3G17640
AT3G17680
AT3G17790
AT3G17820
AT3G17830
AT3G18130
AT3G18240
AT3G18485
AT3G18580
AT3G18600
AT3G18610
AT3G18740
AT3G18840
AT3G18960
AT3G19050
AT3G19100
AT3G19210
AT3G19270
AT3G19360
AT3G19440
AT3G19508
AT3G19580
AT3G19710
AT3G19720
AT3G20000
AT3G20150
AT3G20260
AT3G20300
AT3G20330
AT3G20370
AT3G20440
AT3G20470
AT3G20670
AT3G20810
AT3G21090
AT3G21230
AT3G21260
AT3G21300
AT3G21460
AT3G21480
AT3G21510
AT3G21540
AT3G21670
AT3G22060
AT3G22230
AT3G22310
AT3G22360
AT3G22370
AT3G22660
AT3G22690
AT3G22760
AT3G22840
AT3G22880
AT3G22910
AT3G23020
AT3G23080
AT3G23150
AT3G23200
AT3G23370
AT3G23390
AT3G23400
AT3G23510
AT3G23560
AT3G23580
AT3G23620
AT3G23670
AT3G23830
AT3G23880
AT3G23890
AT3G23920
AT3G23940
AT3G23990
AT3G24000
AT3G24080
AT3G24190
AT3G24340
AT3G24420
AT3G24520
AT3G24830
AT3G25430
AT3G25520
AT3G25573
AT3G25597
AT3G25670
AT3G25770
AT3G25855
AT3G25940
AT3G25970
AT3G25980
AT3G26050
AT3G26230
AT3G26330
AT3G26410
AT3G26440
AT3G26500
AT3G26782
AT3G26922
AT3G26960
AT3G27060
AT3G27150
AT3G27190
AT3G27250
AT3G27280
AT3G27330
AT3G27640
AT3G27650
AT3G27690
AT3G27710
AT3G27740
AT3G27860
AT3G27920
AT3G28310
AT3G28320
AT3G28500
AT3G28510
AT3G28560
AT3G28570
AT3G28580
AT3G28610
AT3G28640
AT3G28840
AT3G28900
AT3G29034
AT3G29035
AT3G29250
AT3G29410
AT3G29590
AT3G29670
AT3G29680
AT3G30160
AT3G32980
AT3G42725
AT3G43580
AT3G44050
AT3G44590
AT3G44690
AT3G44735
AT3G44740
AT3G44750
AT3G44820
AT3G44860
AT3G44970
AT3G44990
AT3G45030
AT3G45710
AT3G45730
AT3G45860
AT3G45940
AT3G45970
AT3G46040
AT3G46130
AT3G46210
AT3G46230
AT3G46280
AT3G46370
AT3G46650
AT3G46690
AT3G46940
AT3G47010
AT3G47370
AT3G47420
AT3G47460
AT3G47470
AT3G47500
AT3G47510
AT3G47690
AT3G47780
AT3G48020
AT3G48100
AT3G48150
AT3G48160
AT3G48210
AT3G48250
AT3G48390
AT3G48420
AT3G48500
AT3G48540
AT3G48830
AT3G48850
AT3G48900
AT3G48920
AT3G48930
AT3G49010
AT3G49110
AT3G49120
AT3G49142
AT3G49170
AT3G49180
AT3G49410
AT3G49660
AT3G49740
AT3G49910
AT3G49930
AT3G49950
AT3G50120
AT3G50260
AT3G50410
AT3G50420
AT3G50470
AT3G50770
AT3G50820
AT3G50840
AT3G50890
AT3G50910
AT3G50930
AT3G51280
AT3G51330
AT3G51440
AT3G51740
AT3G51750
AT3G51800
AT3G51860
AT3G51895
AT3G51910
AT3G52110
AT3G52115
AT3G52140
AT3G52170
AT3G52360
AT3G52390
AT3G52490
AT3G52540
AT3G52550
AT3G52580
AT3G52590
AT3G52630
AT3G52720
AT3G52930
AT3G53010
AT3G53020
AT3G53190
AT3G53220
AT3G53360
AT3G53420
AT3G53430
AT3G53680
AT3G53690
AT3G53740
AT3G53890
AT3G53940
AT3G54030
AT3G54090
AT3G54140
AT3G54340
AT3G54500
AT3G54520
AT3G54560
AT3G54710
AT3G54890
AT3G55110
AT3G55160
AT3G55170
AT3G55240
AT3G55280
AT3G55340
AT3G55440
AT3G55500
AT3G55510
AT3G55580
AT3G55620
AT3G55646
AT3G55660
AT3G55690
AT3G55720
AT3G55750
AT3G55760
AT3G55890
AT3G55940
AT3G56030
AT3G56060
AT3G56080
AT3G56100
AT3G56290
AT3G56490
AT3G56570
AT3G56900
AT3G56960
AT3G56990
AT3G57000
AT3G57020
AT3G57040
AT3G57130
AT3G57150
AT3G57360
AT3G57450
AT3G57520
AT3G57660
AT3G57680
AT3G57880
AT3G57940
AT3G58150
AT3G58270
AT3G58520
AT3G58590
AT3G58650
AT3G58660
AT3G58700
AT3G58930
AT3G59400
AT3G59480
AT3G59540
AT3G59580
AT3G59650
AT3G59670
AT3G59780
AT3G59790
AT3G59820
AT3G59890
AT3G60140
AT3G60245
AT3G60290
AT3G60330
AT3G60360
AT3G60660
AT3G60670
AT3G60710
AT3G60770
AT3G60880
AT3G60900
AT3G61060
AT3G61100
AT3G61170
AT3G61210
AT3G61220
AT3G61250
AT3G61260
AT3G61340
AT3G61430
AT3G61620
AT3G61630
AT3G61880
AT3G62050
AT3G62070
AT3G62250
AT3G62270
AT3G62410
AT3G62460
AT3G62870
AT3G62890
AT3G62930
AT3G62950
AT3G63010
AT3G63090
AT3G63110
AT3G63140
AT3G63380
AT3G63430
AT3G63470
AT4G00100
AT4G00200
AT4G00360
AT4G00480
AT4G00620
AT4G00670
AT4G00700
AT4G00780
AT4G00880
AT4G01037
AT4G01080
AT4G01150
AT4G01190
AT4G01200
AT4G01270
AT4G01335
AT4G01390
AT4G01720
AT4G01730
AT4G01895
AT4G01930
AT4G01990
AT4G02060
AT4G02110
AT4G02150
AT4G02230
AT4G02290
AT4G02330
AT4G02390
AT4G02400
AT4G02460
AT4G02630
AT4G02700
AT4G02750
AT4G02800
AT4G02920
AT4G02930
AT4G03100
AT4G03210
AT4G03320
AT4G03500
AT4G03610
AT4G03940
AT4G04180
AT4G04423
AT4G04490
AT4G04620
AT4G04630
AT4G04670
AT4G04790
AT4G04830
AT4G04940
AT4G05180
AT4G05190
AT4G05410
AT4G05440
AT4G05520
AT4G06534
AT4G07825
AT4G08150
AT4G08210
AT4G08250
AT4G08290
AT4G08300
AT4G08555
AT4G08770
AT4G08950
AT4G09060
AT4G09080
AT4G09260
AT4G09350
AT4G09800
AT4G09820
AT4G10150
AT4G10160
AT4G10340
AT4G10380
AT4G10440
AT4G10450
AT4G10480
AT4G10500
AT4G10620
AT4G10650
AT4G10770
AT4G10860
AT4G11060
AT4G11080
AT4G11140
AT4G11170
AT4G11190
AT4G11230
AT4G11350
AT4G11420
AT4G11521
AT4G11570
AT4G11650
AT4G12080
AT4G12090
AT4G12470
AT4G12480
AT4G12540
AT4G12600
AT4G12620
AT4G12735
AT4G12740
AT4G12830
AT4G12870
AT4G12910
AT4G12980
AT4G13170
AT4G13210
AT4G13330
AT4G13370
AT4G13550
AT4G13660
AT4G13750
AT4G13800
AT4G13830
AT4G13850
AT4G13890
AT4G14020
AT4G14150
AT4G14170
AT4G14260
AT4G14310
AT4G14320
AT4G14330
AT4G14380
AT4G14400
AT4G14550
AT4G14630
AT4G14770
AT4G14820
AT4G14850
AT4G15000
AT4G15248
AT4G15270
AT4G15280
AT4G15417
AT4G15450
AT4G15490
AT4G15570
AT4G15610
AT4G15640
AT4G15660
AT4G15670
AT4G15690
AT4G15700
AT4G15730
AT4G15760
AT4G15850
AT4G15890
AT4G15910
AT4G15920
AT4G16141
AT4G16162
AT4G16260
AT4G16350
AT4G16563
AT4G16590
AT4G16630
AT4G16680
AT4G16700
AT4G16720
AT4G16740
AT4G16745
AT4G16880
AT4G16940
AT4G17000
AT4G17080
AT4G17090
AT4G17160
AT4G17260
AT4G17340
AT4G17390
AT4G17480
AT4G17500
AT4G17550
AT4G17610
AT4G18170
AT4G18250
AT4G18270
AT4G18280
AT4G18360
AT4G18470
AT4G18730
AT4G18740
AT4G18750
AT4G18880
AT4G18890
AT4G18905
AT4G18960
AT4G18990
[truncated: 823 more rows]

## Sheet: ST 8c MDS candidates_orthogroup
OG	Arabidopsis	Rice	Barley
OG0000009	AT1G14200	LOC_Os01g11460	HORVU0Hr1G001140
OG0000009.1	AT1G15100	LOC_Os01g11480	HORVU0Hr1G002870
OG0000009.10	AT2G44581	LOC_Os02g15010	HORVU1Hr1G067710
OG0000009.11	AT3G11110	LOC_Os02g15020	HORVU1Hr1G069670
OG0000009.12	AT3G30460	LOC_Os02g15060	HORVU1Hr1G070640
OG0000009.13	AT3G51325	LOC_Os02g15080	HORVU2Hr1G010970
OG0000009.14	AT3G60966	LOC_Os02g15100	HORVU2Hr1G013420
OG0000009.15	AT4G30370	LOC_Os02g15110	HORVU2Hr1G018680
OG0000009.16	AT4G33565	LOC_Os02g15120	HORVU2Hr1G059490
OG0000009.17	AT4G35480	LOC_Os02g36300	HORVU2Hr1G077490
OG0000009.18	AT4G38140	LOC_Os02g44700	HORVU2Hr1G093960
OG0000009.19	AT5G01880	LOC_Os02g46100	HORVU2Hr1G094860
OG0000009.2	AT1G20823	LOC_Os01g11500	HORVU0Hr1G021400
OG0000009.20	AT5G10380	LOC_Os02g49710	HORVU2Hr1G104860
OG0000009.21	AT5G41430	LOC_Os02g50290	HORVU3Hr1G007990
OG0000009.22	AT5G41450	LOC_Os02g58540	HORVU3Hr1G022220
OG0000009.23	AT5G42200	LOC_Os03g22080	HORVU3Hr1G022250
OG0000009.24	NA	LOC_Os03g22110	HORVU3Hr1G028260
OG0000009.25	NA	LOC_Os03g26300	HORVU3Hr1G028280
OG0000009.26	NA	LOC_Os03g26370	HORVU3Hr1G028310
OG0000009.27	NA	LOC_Os03g26420	HORVU3Hr1G028410
OG0000009.28	NA	LOC_Os04g16970	HORVU3Hr1G028440
OG0000009.29	NA	LOC_Os04g49160	HORVU3Hr1G039210
OG0000009.3	AT1G26800	LOC_Os01g11520	HORVU0Hr1G021450
OG0000009.30	NA	LOC_Os04g49170	HORVU3Hr1G069840
OG0000009.31	NA	LOC_Os04g49550	HORVU3Hr1G081150
OG0000009.32	NA	LOC_Os05g07140	HORVU3Hr1G081290
OG0000009.33	NA	LOC_Os05g15170	HORVU3Hr1G087720
OG0000009.34	NA	LOC_Os05g39260	HORVU4Hr1G013180
OG0000009.35	NA	LOC_Os05g39940	HORVU4Hr1G017610
OG0000009.36	NA	LOC_Os05g40020	HORVU4Hr1G022830
OG0000009.37	NA	LOC_Os06g06150	HORVU4Hr1G025190
OG0000009.38	NA	LOC_Os06g09310	HORVU4Hr1G025400
OG0000009.39	NA	LOC_Os06g14640	HORVU4Hr1G025950
OG0000009.4	AT1G72220	LOC_Os01g20930	HORVU0Hr1G031650
OG0000009.40	NA	LOC_Os06g14650	HORVU4Hr1G049650
OG0000009.41	NA	LOC_Os06g16060	HORVU4Hr1G051840
OG0000009.42	NA	LOC_Os06g34360	HORVU5Hr1G007760
OG0000009.43	NA	LOC_Os06g34400	HORVU5Hr1G023610
OG0000009.44	NA	LOC_Os06g34430	HORVU5Hr1G051760
OG0000009.45	NA	LOC_Os06g34450	HORVU5Hr1G067150
OG0000009.46	NA	LOC_Os06g34470	HORVU5Hr1G069990
OG0000009.47	NA	LOC_Os06g34530	HORVU5Hr1G074300
OG0000009.48	NA	LOC_Os06g34560	HORVU5Hr1G079910
OG0000009.49	NA	LOC_Os06g34620	HORVU5Hr1G079930
OG0000009.5	AT1G76410	LOC_Os01g60730	HORVU0Hr1G038880
OG0000009.50	NA	LOC_Os06g34640	HORVU5Hr1G079940
OG0000009.51	NA	LOC_Os06g34650	HORVU5Hr1G082830
OG0000009.52	NA	LOC_Os06g34860	HORVU5Hr1G082840
OG0000009.53	NA	LOC_Os06g34870	HORVU5Hr1G086510
OG0000009.54	NA	LOC_Os06g34880	HORVU5Hr1G087860
OG0000009.55	NA	LOC_Os06g45580	HORVU5Hr1G087960
OG0000009.56	NA	LOC_Os07g23970	HORVU6Hr1G017180
OG0000009.57	NA	LOC_Os07g43740	HORVU6Hr1G021130
OG0000009.58	NA	LOC_Os07g48680	HORVU6Hr1G029910
OG0000009.59	NA	LOC_Os08g06090	HORVU6Hr1G047240
OG0000009.6	AT2G01150	LOC_Os01g61470	HORVU0Hr1G039650
OG0000009.60	NA	LOC_Os09g06740	HORVU6Hr1G051480
OG0000009.61	NA	LOC_Os09g06770	HORVU6Hr1G051510
OG0000009.62	NA	LOC_Os09g27380	HORVU6Hr1G064300
OG0000009.63	NA	LOC_Os09g29370	HORVU6Hr1G095010
OG0000009.64	NA	LOC_Os09g36500	HORVU7Hr1G032150
OG0000009.65	NA	LOC_Os09g38110	HORVU7Hr1G042940
OG0000009.66	NA	LOC_Os10g30310	HORVU7Hr1G048670
OG0000009.67	NA	LOC_Os10g42390	HORVU7Hr1G071020
OG0000009.68	NA	LOC_Os11g02250	HORVU7Hr1G080020
OG0000009.69	NA	LOC_Os11g02260	HORVU7Hr1G080080
OG0000009.7	AT2G17450	LOC_Os02g08200	HORVU1Hr1G001970
OG0000009.70	NA	LOC_Os11g02424	HORVU7Hr1G080130
OG0000009.71	NA	LOC_Os11g37230	HORVU7Hr1G080140
OG0000009.72	NA	LOC_Os11g47700	HORVU7Hr1G080170
OG0000009.73	NA	LOC_Os12g01750	HORVU7Hr1G080200
OG0000009.74	NA	LOC_Os12g02210	HORVU7Hr1G108590
OG0000009.75	NA	LOC_Os12g02220	HORVU7Hr1G120910
OG0000009.76	NA	LOC_Os12g02350	HORVU7Hr1G120930
OG0000009.77	NA	LOC_Os12g04590	HORVU7Hr1G121010
OG0000009.78	NA	LOC_Os12g04660	HORVU7Hr1G121570
OG0000009.79	NA	LOC_Os12g24490	NA
OG0000009.8	AT2G18670	LOC_Os02g14990	HORVU1Hr1G005630
OG0000009.80	NA	LOC_Os12g24530	NA
OG0000009.81	NA	LOC_Os12g42530	NA
OG0000009.82	NA	LOC_Os12g42540	NA
OG0000009.9	AT2G44578	LOC_Os02g15000	HORVU1Hr1G036510
OG0000035	AT1G22480	LOC_Os02g15710	HORVU0Hr1G040240
OG0000035.1	AT1G72230	LOC_Os02g15730	HORVU1Hr1G066790
OG0000035.10	AT5G26330	LOC_Os03g57740	HORVU2Hr1G122620
OG0000035.11	NA	LOC_Os03g59280	HORVU2Hr1G122630
OG0000035.12	NA	LOC_Os03g63390	HORVU2Hr1G122700
OG0000035.13	NA	LOC_Os04g46120	HORVU4Hr1G007190
OG0000035.14	NA	LOC_Os04g46130	HORVU4Hr1G007220
OG0000035.15	NA	LOC_Os06g11490	HORVU4Hr1G021320
OG0000035.16	NA	LOC_Os06g15600	HORVU4Hr1G062010
OG0000035.17	NA	LOC_Os06g50420	HORVU4Hr1G072480
OG0000035.18	NA	LOC_Os06g50650	HORVU4Hr1G072500
OG0000035.19	NA	LOC_Os07g01440	HORVU4Hr1G072560
OG0000035.2	AT2G02850	LOC_Os02g43660	HORVU1Hr1G066800
OG0000035.20	NA	LOC_Os07g07170	HORVU4Hr1G073460
OG0000035.21	NA	LOC_Os07g38290	HORVU5Hr1G070040
OG0000035.22	NA	LOC_Os08g04310	HORVU5Hr1G070050
OG0000035.23	NA	LOC_Os08g04340	HORVU5Hr1G100300
OG0000035.24	NA	LOC_Os08g04350	HORVU5Hr1G103990
OG0000035.25	NA	LOC_Os08g04360	HORVU5Hr1G104270
OG0000035.26	NA	LOC_Os08g04370	HORVU5Hr1G104330
OG0000035.27	NA	LOC_Os08g37660	HORVU5Hr1G104370
OG0000035.28	NA	LOC_Os08g37670	HORVU5Hr1G109760
OG0000035.29	NA	LOC_Os09g29390	HORVU5Hr1G110690
OG0000035.3	AT2G32300	LOC_Os02g49850	HORVU1Hr1G066810
OG0000035.30	NA	LOC_Os09g38540	HORVU5Hr1G110700
OG0000035.31	NA	LOC_Os09g39940	HORVU5Hr1G110710
OG0000035.32	NA	LOC_Os11g24140	HORVU5Hr1G121910
OG0000035.33	NA	LOC_Os12g05470	HORVU5Hr1G122040
OG0000035.34	NA	NA	HORVU5Hr1G122060
OG0000035.35	NA	NA	HORVU6Hr1G018170
OG0000035.36	NA	NA	HORVU6Hr1G062150
OG0000035.37	NA	NA	HORVU6Hr1G062180
OG0000035.38	NA	NA	HORVU6Hr1G073070
OG0000035.39	NA	NA	HORVU6Hr1G073990
OG0000035.4	AT2G44790	LOC_Os02g52180	HORVU1Hr1G066820
OG0000035.40	NA	NA	HORVU6Hr1G077620
OG0000035.41	NA	NA	HORVU7Hr1G036390
OG0000035.42	NA	NA	HORVU7Hr1G042300
OG0000035.43	NA	NA	HORVU7Hr1G073330
OG0000035.44	NA	NA	HORVU7Hr1G073340
OG0000035.45	NA	NA	HORVU7Hr1G073350
OG0000035.46	NA	NA	HORVU7Hr1G073390
OG0000035.47	NA	NA	HORVU7Hr1G118560
OG0000035.5	AT3G17675	LOC_Os03g15340	HORVU1Hr1G081730
OG0000035.6	AT3G27200	LOC_Os03g44630	HORVU2Hr1G093430
OG0000035.7	AT3G60270	LOC_Os03g50140	HORVU2Hr1G122570
OG0000035.8	AT3G60280	LOC_Os03g50160	HORVU2Hr1G122580
OG0000035.9	AT5G07475	LOC_Os03g57730	HORVU2Hr1G122610
OG0000042	AT3G04170	LOC_Os01g14670	HORVU0Hr1G009390
OG0000042.1	AT3G04180	LOC_Os01g18170	HORVU0Hr1G009400
OG0000042.10	AT5G38950	LOC_Os08g08980	HORVU1Hr1G010600
OG0000042.11	AT5G38960	LOC_Os08g08990	HORVU1Hr1G010640
OG0000042.12	AT5G39100	LOC_Os08g09000	HORVU1Hr1G010710
OG0000042.13	AT5G39110	LOC_Os08g09010	HORVU1Hr1G010740
OG0000042.14	AT5G39120	LOC_Os08g09020	HORVU1Hr1G017170
OG0000042.15	AT5G39130	LOC_Os08g09040	HORVU2Hr1G091580
OG0000042.16	AT5G39150	LOC_Os08g09060	HORVU2Hr1G104220
OG0000042.17	AT5G39160	LOC_Os08g09080	HORVU2Hr1G104240
OG0000042.18	AT5G39180	LOC_Os08g13440	HORVU3Hr1G001990
OG0000042.19	AT5G39190	LOC_Os12g05840	HORVU3Hr1G002000
OG0000042.2	AT3G04190	LOC_Os02g29000	HORVU0Hr1G009410
OG0000042.20	NA	LOC_Os12g05860	HORVU3Hr1G011990
OG0000042.21	NA	LOC_Os12g05870	HORVU3Hr1G034100
OG0000042.22	NA	LOC_Os12g05880	HORVU3Hr1G107830
OG0000042.23	NA	NA	HORVU3Hr1G107860
OG0000042.24	NA	NA	HORVU3Hr1G107930
OG0000042.25	NA	NA	HORVU4Hr1G090120
OG0000042.26	NA	NA	HORVU4Hr1G090130
OG0000042.27	NA	NA	HORVU4Hr1G090140
OG0000042.28	NA	NA	HORVU4Hr1G090190
OG0000042.29	NA	NA	HORVU5Hr1G010880
OG0000042.3	AT3G04200	LOC_Os02g29020	HORVU0Hr1G009420
OG0000042.30	NA	NA	HORVU6Hr1G089450
OG0000042.31	NA	NA	HORVU6Hr1G089510
OG0000042.32	NA	NA	HORVU6Hr1G089570
OG0000042.33	NA	NA	HORVU7Hr1G091800
OG0000042.34	NA	NA	HORVU7Hr1G101990
OG0000042.35	NA	NA	HORVU7Hr1G102000
OG0000042.36	NA	NA	HORVU7Hr1G116450
OG0000042.4	AT3G05950	LOC_Os03g44880	HORVU0Hr1G009430
OG0000042.5	AT3G62020	LOC_Os04g52720	HORVU0Hr1G009440
OG0000042.6	AT4G14630	LOC_Os05g19670	HORVU0Hr1G009450
OG0000042.7	AT5G38910	LOC_Os08g08920	HORVU0Hr1G009460
OG0000042.8	AT5G38930	LOC_Os08g08960	HORVU0Hr1G009470
OG0000042.9	AT5G38940	LOC_Os08g08970	HORVU0Hr1G009610
OG0000043	AT1G45616	LOC_Os01g04070	HORVU3Hr1G006740
OG0000043.1	AT1G47890	LOC_Os01g06520	HORVU3Hr1G018260
OG0000043.10	AT2G33030	LOC_Os01g06890	NA
OG0000043.11	AT2G33050	LOC_Os01g06900	NA
OG0000043.12	AT2G33060	LOC_Os01g06920	NA
OG0000043.13	AT2G33080	LOC_Os01g07280	NA
OG0000043.14	AT3G05360	LOC_Os04g28210	NA
OG0000043.15	AT3G05370	LOC_Os04g40440	NA
OG0000043.16	AT3G05650	LOC_Os12g10870	NA
OG0000043.17	AT3G05660	LOC_Os12g10930	NA
OG0000043.18	AT3G11010	LOC_Os12g11370	NA
OG0000043.19	AT3G11080	LOC_Os12g11500	NA
OG0000043.2	AT1G71390	LOC_Os01g06670	HORVU3Hr1G018300
OG0000043.20	AT3G23010	LOC_Os12g11510	NA
OG0000043.21	AT3G23110	LOC_Os12g11680	NA
OG0000043.22	AT3G23120	LOC_Os12g11720	NA
OG0000043.23	AT3G24900	LOC_Os12g11860	NA
OG0000043.24	AT3G24982	LOC_Os12g11930	NA
OG0000043.25	AT3G25010	LOC_Os12g11940	NA
OG0000043.26	AT3G25020	LOC_Os12g12010	NA
OG0000043.27	AT3G28890	LOC_Os12g12120	NA
OG0000043.28	AT4G13810	LOC_Os12g12130	NA
OG0000043.29	AT4G13820	NA	NA
OG0000043.3	AT1G71400	LOC_Os01g06720	HORVU3Hr1G018390
OG0000043.30	AT4G13880	NA	NA
OG0000043.31	AT4G13920	NA	NA
OG0000043.32	AT5G25910	NA	NA
OG0000043.33	AT5G27060	NA	NA
OG0000043.34	AT5G40170	NA	NA
OG0000043.4	AT2G15042	LOC_Os01g06730	HORVU3Hr1G018430
OG0000043.5	AT2G15080	LOC_Os01g06750	HORVU3Hr1G111090
OG0000043.6	AT2G25440	LOC_Os01g06760	HORVU4Hr1G090020
OG0000043.7	AT2G32660	LOC_Os01g06790	HORVU6Hr1G012540
OG0000043.8	AT2G32680	LOC_Os01g06836	HORVU7Hr1G006590
OG0000043.9	AT2G33020	LOC_Os01g06876	HORVU7Hr1G006630
OG0000044	AT1G66100	LOC_Os06g31280	HORVU0Hr1G014720
OG0000044.1	AT1G72260	LOC_Os06g31800	HORVU0Hr1G014750
OG0000044.10	NA	LOC_Os06g32320	HORVU0Hr1G035710
OG0000044.11	NA	LOC_Os06g32350	HORVU0Hr1G035720
OG0000044.12	NA	LOC_Os06g32355	HORVU0Hr1G038040
OG0000044.13	NA	LOC_Os06g32370	HORVU1Hr1G087800
OG0000044.14	NA	LOC_Os06g32550	HORVU1Hr1G087820
OG0000044.15	NA	LOC_Os06g32600	HORVU2Hr1G040450
OG0000044.16	NA	NA	HORVU2Hr1G040460
OG0000044.17	NA	NA	HORVU2Hr1G040470
OG0000044.18	NA	NA	HORVU2Hr1G040500
OG0000044.19	NA	NA	HORVU2Hr1G040510
OG0000044.2	AT2G15010	LOC_Os06g31890	HORVU0Hr1G023090
OG0000044.20	NA	NA	HORVU2Hr1G040520
OG0000044.21	NA	NA	HORVU2Hr1G040530
OG0000044.22	NA	NA	HORVU2Hr1G040540
OG0000044.23	NA	NA	HORVU2Hr1G040550
OG0000044.24	NA	NA	HORVU5Hr1G112060
OG0000044.25	NA	NA	HORVU6Hr1G000030
OG0000044.26	NA	NA	HORVU6Hr1G000680
OG0000044.27	NA	NA	HORVU6Hr1G000710
OG0000044.28	NA	NA	HORVU6Hr1G000720
OG0000044.29	NA	NA	HORVU6Hr1G000730
OG0000044.3	AT5G36910	LOC_Os06g31930	HORVU0Hr1G023120
OG0000044.30	NA	NA	HORVU6Hr1G000780
OG0000044.31	NA	NA	HORVU6Hr1G000810
OG0000044.32	NA	NA	HORVU6Hr1G000830
OG0000044.33	NA	NA	HORVU6Hr1G000890
OG0000044.34	NA	NA	HORVU6Hr1G000940
OG0000044.35	NA	NA	HORVU6Hr1G000960
OG0000044.36	NA	NA	HORVU6Hr1G001060
OG0000044.37	NA	NA	HORVU6Hr1G001100
OG0000044.38	NA	NA	HORVU6Hr1G039840
OG0000044.39	NA	NA	HORVU7Hr1G013220
OG0000044.4	NA	LOC_Os06g31960	HORVU0Hr1G024390
OG0000044.40	NA	NA	HORVU7Hr1G013250
OG0000044.41	NA	NA	HORVU7Hr1G013260
OG0000044.42	NA	NA	HORVU7Hr1G013270
OG0000044.43	NA	NA	HORVU7Hr1G013360
OG0000044.44	NA	NA	HORVU7Hr1G013370
OG0000044.45	NA	NA	HORVU7Hr1G013380
OG0000044.46	NA	NA	HORVU7Hr1G013390
OG0000044.47	NA	NA	HORVU7Hr1G013400
OG0000044.48	NA	NA	HORVU7Hr1G013410
OG0000044.49	NA	NA	HORVU7Hr1G013420
OG0000044.5	NA	LOC_Os06g32020	HORVU0Hr1G024400
OG0000044.50	NA	NA	HORVU7Hr1G013430
OG0000044.51	NA	NA	HORVU7Hr1G013440
OG0000044.52	NA	NA	HORVU7Hr1G013590
OG0000044.53	NA	NA	HORVU7Hr1G047530
OG0000044.6	NA	LOC_Os06g32160	HORVU0Hr1G024410
OG0000044.7	NA	LOC_Os06g32200	HORVU0Hr1G024420
OG0000044.8	NA	LOC_Os06g32240	HORVU0Hr1G035690
OG0000044.9	NA	LOC_Os06g32290	HORVU0Hr1G035700
OG0000047	AT5G55150	LOC_Os01g22430	HORVU0Hr1G006220
OG0000047.1	NA	LOC_Os01g22480	HORVU0Hr1G030490
OG0000047.10	NA	LOC_Os03g51090	HORVU3Hr1G011380
OG0000047.11	NA	LOC_Os03g58764	HORVU3Hr1G011480
OG0000047.12	NA	LOC_Os04g08070	HORVU3Hr1G092620
OG0000047.13	NA	LOC_Os04g08110	HORVU4Hr1G021990
OG0000047.14	NA	LOC_Os04g08160	HORVU5Hr1G006260
OG0000047.15	NA	LOC_Os04g08240	HORVU5Hr1G029400
OG0000047.16	NA	LOC_Os04g08250	HORVU6Hr1G013990
OG0000047.17	NA	LOC_Os04g08510	HORVU7Hr1G025950
OG0000047.18	NA	LOC_Os04g47550	HORVU7Hr1G028780
OG0000047.19	NA	LOC_Os06g35080	HORVU7Hr1G107990
OG0000047.2	NA	LOC_Os01g22540	HORVU1Hr1G008600
OG0000047.20	NA	LOC_Os06g35090	NA
OG0000047.21	NA	LOC_Os06g44920	NA
OG0000047.22	NA	LOC_Os06g49340	NA
OG0000047.23	NA	LOC_Os07g13830	NA
OG0000047.24	NA	LOC_Os07g37430	NA
OG0000047.25	NA	LOC_Os08g06710	NA
OG0000047.26	NA	LOC_Os08g06780	NA
OG0000047.27	NA	LOC_Os08g33010	NA
OG0000047.28	NA	LOC_Os09g21330	NA
OG0000047.29	NA	LOC_Os11g36350	NA
OG0000047.3	NA	LOC_Os01g48080	HORVU1Hr1G019930
OG0000047.30	NA	LOC_Os11g36610	NA
OG0000047.31	NA	LOC_Os11g36790	NA
OG0000047.32	NA	LOC_Os11g36830	NA
OG0000047.33	NA	LOC_Os11g37010	NA
OG0000047.34	NA	LOC_Os11g37060	NA
OG0000047.35	NA	LOC_Os11g37300	NA
OG0000047.36	NA	LOC_Os11g37390	NA
OG0000047.37	NA	LOC_Os11g38070	NA
OG0000047.38	NA	LOC_Os11g38100	NA
OG0000047.39	NA	LOC_Os11g38120	NA
OG0000047.4	NA	LOC_Os01g71430	HORVU2Hr1G007780
OG0000047.40	NA	LOC_Os11g38130	NA
OG0000047.41	NA	LOC_Os11g38140	NA
OG0000047.42	NA	LOC_Os11g38180	NA
OG0000047.43	NA	LOC_Os11g38500	NA
OG0000047.44	NA	LOC_Os11g39609	NA
OG0000047.45	NA	LOC_Os12g05529	NA
OG0000047.46	NA	LOC_Os12g05609	NA
OG0000047.47	NA	LOC_Os12g05709	NA
OG0000047.48	NA	LOC_Os12g41450	NA
OG0000047.49	NA	LOC_Os12g41460	NA
OG0000047.5	NA	LOC_Os01g71440	HORVU2Hr1G016540
OG0000047.6	NA	LOC_Os01g71450	HORVU2Hr1G100590
OG0000047.7	NA	LOC_Os01g71460	HORVU2Hr1G100630
OG0000047.8	NA	LOC_Os03g40370	HORVU2Hr1G118190
OG0000047.9	NA	LOC_Os03g40410	HORVU2Hr1G118300
OG0000049	AT1G10360	LOC_Os01g37750	HORVU1Hr1G001560
OG0000049.1	AT1G10370	LOC_Os01g49710	HORVU1Hr1G049070
OG0000049.10	NA	LOC_Os10g38340	HORVU1Hr1G049260
OG0000049.11	NA	LOC_Os10g38350	HORVU1Hr1G049270
OG0000049.12	NA	LOC_Os10g38360	HORVU1Hr1G049280
OG0000049.13	NA	LOC_Os10g38470	HORVU2Hr1G045200
OG0000049.14	NA	LOC_Os10g38489	HORVU2Hr1G052920
OG0000049.15	NA	LOC_Os10g38540	HORVU2Hr1G111840
OG0000049.16	NA	LOC_Os10g38580	HORVU3Hr1G002830
OG0000049.17	NA	LOC_Os10g38600	HORVU3Hr1G024500
OG0000049.18	NA	LOC_Os10g38610	HORVU3Hr1G064320
OG0000049.19	NA	LOC_Os10g38630	HORVU3Hr1G095610
OG0000049.2	AT1G59670	LOC_Os01g49720	HORVU1Hr1G049090
OG0000049.20	NA	LOC_Os10g38640	HORVU3Hr1G095620
OG0000049.21	NA	LOC_Os10g38660	HORVU3Hr1G095670
OG0000049.22	NA	LOC_Os10g38670	HORVU3Hr1G095730
OG0000049.23	NA	LOC_Os10g38690	HORVU3Hr1G112610
OG0000049.24	NA	LOC_Os10g38700	HORVU4Hr1G076760
OG0000049.25	NA	LOC_Os10g38710	HORVU4Hr1G082810
OG0000049.26	NA	LOC_Os10g38720	HORVU5Hr1G010740
OG0000049.27	NA	LOC_Os10g38730	HORVU5Hr1G058000
OG0000049.28	NA	LOC_Os10g38740	HORVU6Hr1G026810
OG0000049.29	NA	LOC_Os10g38780	HORVU6Hr1G090560
OG0000049.3	AT1G59700	LOC_Os07g07320	HORVU1Hr1G049100
OG0000049.30	NA	NA	HORVU6Hr1G090600
OG0000049.31	NA	NA	HORVU7Hr1G008830
OG0000049.32	NA	NA	HORVU7Hr1G027540
OG0000049.33	NA	NA	HORVU7Hr1G108570
OG0000049.4	NA	LOC_Os10g22070	HORVU1Hr1G049120
OG0000049.5	NA	LOC_Os10g34020	HORVU1Hr1G049160
OG0000049.6	NA	LOC_Os10g38140	HORVU1Hr1G049190
OG0000049.7	NA	LOC_Os10g38150	HORVU1Hr1G049210
OG0000049.8	NA	LOC_Os10g38160	HORVU1Hr1G049230
OG0000049.9	NA	LOC_Os10g38189	HORVU1Hr1G049250
OG0000059	AT1G13420	LOC_Os01g20950	HORVU0Hr1G018890
OG0000059.1	AT1G13430	LOC_Os02g45890	HORVU1Hr1G080080
OG0000059.10	AT2G27570	LOC_Os08g40380	HORVU2Hr1G099730
OG0000059.11	AT3G45070	LOC_Os08g40390	HORVU2Hr1G117690
OG0000059.12	AT3G45080	LOC_Os09g08190	HORVU2Hr1G117700
OG0000059.13	AT4G26280	LOC_Os09g38239	HORVU2Hr1G117770
OG0000059.14	AT5G07000	LOC_Os10g11270	HORVU2Hr1G117780
OG0000059.15	AT5G07010	LOC_Os11g26390	HORVU2Hr1G124230
OG0000059.16	AT5G43690	LOC_Os11g30810	HORVU3Hr1G094480
OG0000059.17	NA	LOC_Os11g30910	HORVU3Hr1G094500
OG0000059.18	NA	LOC_Os12g17160	HORVU4Hr1G080120
OG0000059.19	NA	NA	HORVU7Hr1G008150
OG0000059.2	AT1G18590	LOC_Os04g29000	HORVU1Hr1G080120
OG0000059.20	NA	NA	HORVU7Hr1G023970
OG0000059.21	NA	NA	HORVU7Hr1G051470
OG0000059.22	NA	NA	HORVU7Hr1G087170
OG0000059.23	NA	NA	HORVU7Hr1G098250
OG0000059.24	NA	NA	HORVU7Hr1G121510
OG0000059.25	NA	NA	HORVU7Hr1G122470
OG0000059.3	AT1G28170	LOC_Os04g44460	HORVU1Hr1G090610
OG0000059.4	AT1G74090	LOC_Os06g42120	HORVU2Hr1G007990
OG0000059.5	AT1G74100	LOC_Os07g05460	HORVU2Hr1G008960
OG0000059.6	AT2G03750	LOC_Os07g41460	HORVU2Hr1G012360
OG0000059.7	AT2G03760	LOC_Os08g14190	HORVU2Hr1G032330
OG0000059.8	AT2G03770	LOC_Os08g20130	HORVU2Hr1G090660
OG0000059.9	AT2G14920	LOC_Os08g40330	HORVU2Hr1G090670
OG0000062	AT2G14580	LOC_Os01g28450	HORVU0Hr1G007430
OG0000062.1	AT2G14610	LOC_Os01g28500	HORVU0Hr1G026520
OG0000062.10	NA	LOC_Os07g03319	HORVU5Hr1G106010
OG0000062.11	NA	LOC_Os07g03368	HORVU5Hr1G106020
OG0000062.12	NA	LOC_Os07g03377	HORVU6Hr1G083310
OG0000062.13	NA	LOC_Os07g03409	HORVU6Hr1G083350
OG0000062.14	NA	LOC_Os07g03458	HORVU6Hr1G083390
OG0000062.15	NA	LOC_Os07g03467	HORVU7Hr1G022230
OG0000062.16	NA	LOC_Os07g03499	HORVU7Hr1G033530
OG0000062.17	NA	LOC_Os07g03580	HORVU7Hr1G033620
OG0000062.18	NA	LOC_Os07g03590	HORVU7Hr1G040730
OG0000062.19	NA	LOC_Os07g03600	HORVU7Hr1G040740
OG0000062.2	AT3G19690	LOC_Os02g27300	HORVU0Hr1G026530
OG0000062.20	NA	LOC_Os07g03610	NA
OG0000062.21	NA	LOC_Os07g03620	NA
OG0000062.22	NA	LOC_Os07g03680	NA
OG0000062.23	NA	LOC_Os07g03690	NA
OG0000062.24	NA	LOC_Os07g03710	NA
OG0000062.25	NA	LOC_Os07g03730	NA
OG0000062.26	NA	LOC_Os07g03740	NA
OG0000062.27	NA	LOC_Os07g03750	NA
OG0000062.28	NA	LOC_Os07g14030	NA
OG0000062.29	NA	LOC_Os07g14070	NA
OG0000062.3	AT4G25780	LOC_Os02g54530	HORVU0Hr1G026540
OG0000062.30	NA	LOC_Os10g11500	NA
OG0000062.4	AT4G30320	LOC_Os02g54540	HORVU3Hr1G051110
OG0000062.5	AT4G33720	LOC_Os02g54560	HORVU3Hr1G114790
OG0000062.6	AT5G66590	LOC_Os04g22230	HORVU3Hr1G114820
OG0000062.7	NA	LOC_Os06g24290	HORVU4Hr1G010540
OG0000062.8	NA	LOC_Os07g03279	HORVU5Hr1G055950
OG0000062.9	NA	LOC_Os07g03288	HORVU5Hr1G056040
OG0000066	AT1G09200	LOC_Os01g64640	HORVU1Hr1G017800
OG0000066.1	AT3G27360	LOC_Os02g25940	HORVU1Hr1G020050
OG0000066.10	NA	NA	HORVU2Hr1G079560
OG0000066.11	NA	NA	HORVU2Hr1G090210
OG0000066.12	NA	NA	HORVU2Hr1G108980
OG0000066.13	NA	NA	HORVU3Hr1G063270
OG0000066.14	NA	NA	HORVU4Hr1G067970
OG0000066.15	NA	NA	HORVU4Hr1G073150
OG0000066.16	NA	NA	HORVU5Hr1G109790
OG0000066.17	NA	NA	HORVU6Hr1G007470
OG0000066.18	NA	NA	HORVU6Hr1G007820
OG0000066.19	NA	NA	HORVU6Hr1G011520
OG0000066.2	AT4G40040	LOC_Os03g27310	HORVU1Hr1G020070
OG0000066.20	NA	NA	HORVU6Hr1G029190
OG0000066.21	NA	NA	HORVU6Hr1G029200
OG0000066.22	NA	NA	HORVU6Hr1G031580
OG0000066.23	NA	NA	HORVU6Hr1G056030
OG0000066.24	NA	NA	HORVU7Hr1G012820
OG0000066.25	NA	NA	HORVU7Hr1G021840
OG0000066.26	NA	NA	HORVU7Hr1G024990
OG0000066.27	NA	NA	HORVU7Hr1G025160
OG0000066.28	NA	NA	HORVU7Hr1G025200
OG0000066.29	NA	NA	HORVU7Hr1G025330
OG0000066.3	AT5G10390	LOC_Os05g36280	HORVU1Hr1G022400
OG0000066.30	NA	NA	HORVU7Hr1G029190
OG0000066.31	NA	NA	HORVU7Hr1G032270
OG0000066.32	NA	NA	HORVU7Hr1G033030
OG0000066.33	NA	NA	HORVU7Hr1G034470
OG0000066.34	NA	NA	HORVU7Hr1G046350
OG0000066.35	NA	NA	HORVU7Hr1G079790
OG0000066.36	NA	NA	HORVU7Hr1G100380
OG0000066.37	NA	NA	HORVU7Hr1G100450
OG0000066.38	NA	NA	HORVU7Hr1G100690
OG0000066.4	AT5G10400	LOC_Os06g04030	HORVU1Hr1G058450
OG0000066.5	AT5G10980	LOC_Os06g06460	HORVU1Hr1G058490
OG0000066.6	AT5G65360	LOC_Os06g06510	HORVU1Hr1G073670
OG0000066.7	NA	LOC_Os11g05730	HORVU1Hr1G074340
OG0000066.8	NA	LOC_Os12g22650	HORVU2Hr1G074240
OG0000066.9	NA	LOC_Os12g22680	HORVU2Hr1G079550
OG0000077	AT1G28480	LOC_Os01g09830	HORVU0Hr1G003840
OG0000077.1	AT3G02000	LOC_Os01g13950	HORVU0Hr1G010190
OG0000077.10	AT5G18600	LOC_Os11g43520	HORVU3Hr1G099050
OG0000077.11	NA	LOC_Os11g43530	HORVU3Hr1G099080
OG0000077.12	NA	LOC_Os11g43550	HORVU3Hr1G099090
OG0000077.13	NA	LOC_Os11g43580	HORVU3Hr1G099150
OG0000077.14	NA	LOC_Os12g35330	HORVU4Hr1G057430
OG0000077.15	NA	LOC_Os12g35340	HORVU5Hr1G010870
OG0000077.16	NA	NA	HORVU5Hr1G010950
OG0000077.17	NA	NA	HORVU5Hr1G010960
OG0000077.18	NA	NA	HORVU5Hr1G025560
OG0000077.19	NA	NA	HORVU5Hr1G025610
OG0000077.2	AT4G15660	LOC_Os01g27140	HORVU1Hr1G087600
OG0000077.20	NA	NA	HORVU5Hr1G025680
OG0000077.21	NA	NA	HORVU5Hr1G025690
OG0000077.22	NA	NA	HORVU5Hr1G025710
OG0000077.23	NA	NA	HORVU5Hr1G033140
OG0000077.24	NA	NA	HORVU6Hr1G095340
OG0000077.3	AT4G15670	LOC_Os01g47760	HORVU1Hr1G087630
OG0000077.4	AT4G15680	LOC_Os01g70990	HORVU1Hr1G092260
OG0000077.5	AT4G15690	LOC_Os02g30850	HORVU2Hr1G026710
OG0000077.6	AT4G15700	LOC_Os04g32300	HORVU2Hr1G057870
OG0000077.7	AT4G33040	LOC_Os05g05730	HORVU3Hr1G019190
OG0000077.8	AT5G11930	LOC_Os05g10930	HORVU3Hr1G032820
OG0000077.9	AT5G14070	LOC_Os05g48930	HORVU3Hr1G061080
OG0000080	AT1G12090	LOC_Os02g44310	HORVU0Hr1G025250
OG0000080.1	AT1G62510	LOC_Os02g44320	HORVU0Hr1G030650
OG0000080.10	NA	LOC_Os10g20830	HORVU4Hr1G087780
OG0000080.11	NA	LOC_Os10g20840	HORVU4Hr1G087800
OG0000080.12	NA	LOC_Os10g20860	HORVU4Hr1G087860
OG0000080.13	NA	LOC_Os10g20890	HORVU4Hr1G087920
OG0000080.14	NA	LOC_Os10g40430	HORVU5Hr1G085700
OG0000080.15	NA	LOC_Os10g40440	HORVU7Hr1G027440
OG0000080.16	NA	LOC_Os10g40460	HORVU7Hr1G096780
OG0000080.17	NA	LOC_Os10g40470	HORVU7Hr1G109020
OG0000080.18	NA	LOC_Os10g40480	HORVU7Hr1G109080
OG0000080.19	NA	LOC_Os10g40510	HORVU7Hr1G109140
OG0000080.2	AT3G22120	LOC_Os03g01300	HORVU0Hr1G031750
OG0000080.20	NA	LOC_Os10g40520	NA
OG0000080.21	NA	LOC_Os10g40530	NA
OG0000080.3	AT4G12470	LOC_Os03g01320	HORVU0Hr1G032410
OG0000080.4	AT4G12480	LOC_Os04g46810	HORVU1Hr1G053650
OG0000080.5	AT4G12510	LOC_Os04g46820	HORVU1Hr1G053740
OG0000080.6	AT4G12520	LOC_Os04g46830	HORVU2Hr1G097200
OG0000080.7	AT4G15160	LOC_Os06g01580	HORVU4Hr1G079800
OG0000080.8	NA	LOC_Os06g07220	HORVU4Hr1G087760
OG0000080.9	NA	LOC_Os10g09920	HORVU4Hr1G087770
OG0000083	AT5G64950	LOC_Os02g51450	HORVU0Hr1G000580
OG0000083.1	NA	LOC_Os02g51460	HORVU0Hr1G017090
OG0000083.10	NA	LOC_Os11g09990	HORVU5Hr1G056910
OG0000083.11	NA	LOC_Os11g10000	HORVU5Hr1G069340
OG0000083.12	NA	LOC_Os11g10040	HORVU5Hr1G109600
OG0000083.13	NA	LOC_Os11g14130	HORVU6Hr1G002980
OG0000083.14	NA	NA	HORVU6Hr1G003390
OG0000083.15	NA	NA	HORVU6Hr1G003510
OG0000083.16	NA	NA	HORVU6Hr1G003550
OG0000083.17	NA	NA	HORVU6Hr1G003560
OG0000083.18	NA	NA	HORVU6Hr1G003570
OG0000083.19	NA	NA	HORVU6Hr1G003580
OG0000083.2	NA	LOC_Os06g12040	HORVU1Hr1G093140
OG0000083.20	NA	NA	HORVU6Hr1G003720
OG0000083.21	NA	NA	HORVU6Hr1G005480
OG0000083.22	NA	NA	HORVU6Hr1G005510
OG0000083.23	NA	NA	HORVU6Hr1G005650
OG0000083.24	NA	NA	HORVU6Hr1G005710
OG0000083.25	NA	NA	HORVU6Hr1G043150
OG0000083.26	NA	NA	HORVU6Hr1G072690
OG0000083.27	NA	NA	HORVU6Hr1G075340
OG0000083.28	NA	NA	HORVU7Hr1G037550
OG0000083.29	NA	NA	HORVU7Hr1G037560
OG0000083.3	NA	LOC_Os06g12050	HORVU2Hr1G024310
OG0000083.30	NA	NA	HORVU7Hr1G037730
OG0000083.31	NA	NA	HORVU7Hr1G040960
OG0000083.32	NA	NA	HORVU7Hr1G081400
OG0000083.4	NA	LOC_Os06g12060	HORVU2Hr1G097040
OG0000083.5	NA	LOC_Os06g12070	HORVU2Hr1G104670
OG0000083.6	NA	LOC_Os06g12080	HORVU3Hr1G013280
OG0000083.7	NA	LOC_Os06g12100	HORVU3Hr1G024570
OG0000083.8	NA	LOC_Os06g12110	HORVU4Hr1G017280
OG0000083.9	NA	LOC_Os08g41690	HORVU4Hr1G074070
OG0000086	AT1G07550	LOC_Os09g17970	HORVU2Hr1G053700
OG0000086.1	AT1G07560	LOC_Os11g47490	HORVU3Hr1G079230
OG0000086.10	AT1G51860	NA	NA
OG0000086.11	AT1G51870	NA	NA
OG0000086.12	AT1G51880	NA	NA
OG0000086.13	AT1G51890	NA	NA
OG0000086.14	AT1G51910	NA	NA
OG0000086.15	AT2G04300	NA	NA
OG0000086.16	AT2G14440	NA	NA
OG0000086.17	AT2G14510	NA	NA
OG0000086.18	AT2G28960	NA	NA
OG0000086.19	AT2G28970	NA	NA
OG0000086.2	AT1G49100	NA	HORVU3Hr1G079370
OG0000086.20	AT2G28990	NA	NA
OG0000086.21	AT2G29000	NA	NA
OG0000086.22	AT3G21340	NA	NA
OG0000086.23	AT3G45920	NA	NA
OG0000086.24	AT3G46330	NA	NA
OG0000086.25	AT3G46340	NA	NA
OG0000086.26	AT3G46350	NA	NA
OG0000086.27	AT3G46355	NA	NA
OG0000086.28	AT3G46370	NA	NA
OG0000086.29	AT3G46400	NA	NA
OG0000086.3	AT1G51800	NA	HORVU3Hr1G079390
OG0000086.30	AT3G46410	NA	NA
OG0000086.31	AT3G46420	NA	NA
OG0000086.32	AT4G20450	NA	NA
OG0000086.33	AT5G16900	NA	NA
OG0000086.34	AT5G59616	NA	NA
OG0000086.35	AT5G59650	NA	NA
OG0000086.36	AT5G59660	NA	NA
OG0000086.37	AT5G59670	NA	NA
OG0000086.38	AT5G59680	NA	NA
OG0000086.4	AT1G51805	NA	HORVU4Hr1G079270
OG0000086.5	AT1G51810	NA	NA
OG0000086.6	AT1G51820	NA	NA
OG0000086.7	AT1G51830	NA	NA
OG0000086.8	AT1G51840	NA	NA
OG0000086.9	AT1G51850	NA	NA
OG0000090	AT2G15050	LOC_Os01g12020	HORVU1Hr1G069800
OG0000090.1	AT2G38530	LOC_Os01g60740	HORVU2Hr1G107460
OG0000090.10	NA	LOC_Os11g24070	HORVU3Hr1G009520
OG0000090.11	NA	LOC_Os12g02300	HORVU3Hr1G009560
OG0000090.12	NA	LOC_Os12g02310	HORVU3Hr1G029410
OG0000090.13	NA	LOC_Os12g02320	HORVU3Hr1G029430
OG0000090.14	NA	LOC_Os12g02330	HORVU3Hr1G081170
OG0000090.15	NA	LOC_Os12g02340	HORVU4Hr1G022770
OG0000090.16	NA	NA	HORVU4Hr1G022780
OG0000090.17	NA	NA	HORVU5Hr1G046520
OG0000090.18	NA	NA	HORVU5Hr1G046550
OG0000090.2	AT2G38540	LOC_Os02g24720	HORVU2Hr1G107470
OG0000090.3	AT3G08770	LOC_Os05g40010	HORVU2Hr1G107480
OG0000090.4	AT3G51590	LOC_Os08g01460	HORVU3Hr1G009320
OG0000090.5	AT3G51600	LOC_Os08g03690	HORVU3Hr1G009360
OG0000090.6	AT5G01870	LOC_Os11g02350	HORVU3Hr1G009370
OG0000090.7	AT5G59310	LOC_Os11g02369	HORVU3Hr1G009440
OG0000090.8	AT5G59320	LOC_Os11g02389	HORVU3Hr1G009490
OG0000090.9	AT5G62065	LOC_Os11g02400	HORVU3Hr1G009510
OG0000115	AT1G30760	LOC_Os06g35560	HORVU1Hr1G092680
OG0000115.1	AT2G34790	LOC_Os06g35590	HORVU2Hr1G000530
OG0000115.10	NA	NA	HORVU4Hr1G086520
OG0000115.11	NA	NA	HORVU5Hr1G072520
OG0000115.12	NA	NA	HORVU7Hr1G089160
OG0000115.13	NA	NA	HORVU7Hr1G089190
OG0000115.14	NA	NA	HORVU7Hr1G089210
OG0000115.15	NA	NA	HORVU7Hr1G089230
OG0000115.16	NA	NA	HORVU7Hr1G089260
OG0000115.17	NA	NA	HORVU7Hr1G089270
OG0000115.18	NA	NA	HORVU7Hr1G089280
OG0000115.19	NA	NA	HORVU7Hr1G093940
OG0000115.2	AT4G20820	LOC_Os06g35630	HORVU2Hr1G000540
OG0000115.3	AT4G20860	LOC_Os06g35650	HORVU2Hr1G008300
OG0000115.4	AT5G44360	LOC_Os06g35660	HORVU2Hr1G008310
OG0000115.5	AT5G44380	LOC_Os06g35700	HORVU2Hr1G008330
OG0000115.6	AT5G44390	NA	HORVU2Hr1G013930
OG0000115.7	AT5G44400	NA	HORVU2Hr1G021650
OG0000115.8	AT5G44410	NA	HORVU2Hr1G122590
OG0000115.9	AT5G44440	NA	HORVU4Hr1G017270
OG0000117	AT1G55205	LOC_Os01g37090	HORVU0Hr1G015860
OG0000117.1	AT3G13674	LOC_Os02g17370	HORVU1Hr1G024880
OG0000117.10	NA	NA	HORVU2Hr1G054650
OG0000117.11	NA	NA	HORVU2Hr1G073390
OG0000117.12	NA	NA	HORVU3Hr1G029930
OG0000117.13	NA	NA	HORVU3Hr1G029960
OG0000117.14	NA	NA	HORVU4Hr1G029890
OG0000117.15	NA	NA	HORVU4Hr1G030450
OG0000117.16	NA	NA	HORVU4Hr1G030840
OG0000117.17	NA	NA	HORVU4Hr1G035120
OG0000117.18	NA	NA	HORVU4Hr1G045550
OG0000117.19	NA	NA	HORVU4Hr1G047290
OG0000117.2	AT4G39300	LOC_Os06g22654	HORVU1Hr1G029170
OG0000117.20	NA	NA	HORVU5Hr1G009330
OG0000117.21	NA	NA	HORVU5Hr1G022560
OG0000117.22	NA	NA	HORVU5Hr1G026390
OG0000117.23	NA	NA	HORVU5Hr1G071210
OG0000117.24	NA	NA	HORVU6Hr1G014160
OG0000117.25	NA	NA	HORVU6Hr1G022410
OG0000117.26	NA	NA	HORVU6Hr1G023650
OG0000117.27	NA	NA	HORVU6Hr1G044890
OG0000117.28	NA	NA	HORVU6Hr1G046500
OG0000117.29	NA	NA	HORVU7Hr1G039690
OG0000117.3	NA	NA	HORVU1Hr1G029880
OG0000117.4	NA	NA	HORVU1Hr1G030880
OG0000117.5	NA	NA	HORVU1Hr1G036360
OG0000117.6	NA	NA	HORVU2Hr1G005180
OG0000117.7	NA	NA	HORVU2Hr1G035690
OG0000117.8	NA	NA	HORVU2Hr1G037460
OG0000117.9	NA	NA	HORVU2Hr1G041400
OG0000118	AT3G57240	LOC_Os01g51570	HORVU1Hr1G057680
OG0000118.1	AT3G57260	LOC_Os01g58730	HORVU1Hr1G067460
OG0000118.10	NA	LOC_Os01g71810	HORVU3Hr1G105560
OG0000118.11	NA	LOC_Os01g71820	HORVU3Hr1G105600
OG0000118.12	NA	LOC_Os01g71830	HORVU3Hr1G105630
OG0000118.13	NA	LOC_Os05g41610	HORVU3Hr1G105790
OG0000118.14	NA	NA	HORVU3Hr1G106140
OG0000118.15	NA	NA	HORVU3Hr1G111160
OG0000118.16	NA	NA	HORVU7Hr1G051310
OG0000118.17	NA	NA	HORVU7Hr1G051320
OG0000118.2	AT3G57270	LOC_Os01g71340	HORVU3Hr1G073150
OG0000118.3	AT4G16260	LOC_Os01g71350	HORVU3Hr1G078520
OG0000118.4	NA	LOC_Os01g71380	HORVU3Hr1G105190
OG0000118.5	NA	LOC_Os01g71400	HORVU3Hr1G105290
OG0000118.6	NA	LOC_Os01g71410	HORVU3Hr1G105300
OG0000118.7	NA	LOC_Os01g71650	HORVU3Hr1G105400
OG0000118.8	NA	LOC_Os01g71670	HORVU3Hr1G105420
OG0000118.9	NA	LOC_Os01g71680	HORVU3Hr1G105480
OG0000122	AT1G19510	LOC_Os01g44370	HORVU1Hr1G089460
OG0000122.1	AT2G18328	LOC_Os01g44390	HORVU1Hr1G089470
OG0000122.10	NA	LOC_Os12g33950	HORVU3Hr1G059880
OG0000122.11	NA	NA	HORVU3Hr1G060370
OG0000122.12	NA	NA	HORVU4Hr1G062650
OG0000122.13	NA	NA	HORVU5Hr1G075350
OG0000122.14	NA	NA	HORVU5Hr1G124310
OG0000122.15	NA	NA	HORVU5Hr1G124330
OG0000122.16	NA	NA	HORVU6Hr1G061660
OG0000122.17	NA	NA	HORVU7Hr1G047820
OG0000122.18	NA	NA	HORVU7Hr1G047910
OG0000122.2	AT2G21650	LOC_Os01g47370	HORVU1Hr1G089490
OG0000122.3	AT4G36570	LOC_Os02g47744	HORVU1Hr1G089500
OG0000122.4	AT4G39250	LOC_Os03g14810	HORVU1Hr1G089510
OG0000122.5	NA	LOC_Os03g63890	HORVU1Hr1G089560
OG0000122.6	NA	LOC_Os05g49240	HORVU1Hr1G089570
OG0000122.7	NA	LOC_Os05g50340	HORVU1Hr1G091520
OG0000122.8	NA	LOC_Os05g50350	HORVU1Hr1G091530
OG0000122.9	NA	LOC_Os07g26150	HORVU1Hr1G091540
OG0000126	AT3G22230	LOC_Os02g18380	HORVU0Hr1G018350
OG0000126.1	AT4G15000	LOC_Os10g41470	HORVU0Hr1G032310
OG0000126.10	NA	NA	HORVU4Hr1G020020
OG0000126.11	NA	NA	HORVU4Hr1G049200
OG0000126.12	NA	NA	HORVU4Hr1G078960
OG0000126.13	NA	NA	HORVU4Hr1G087850
OG0000126.14	NA	NA	HORVU4Hr1G087880
OG0000126.15	NA	NA	HORVU4Hr1G090980
OG0000126.16	NA	NA	HORVU5Hr1G010250
OG0000126.17	NA	NA	HORVU5Hr1G054090
OG0000126.18	NA	NA	HORVU5Hr1G054100
OG0000126.19	NA	NA	HORVU5Hr1G054110
OG0000126.2	NA	NA	HORVU1Hr1G058930
OG0000126.20	NA	NA	HORVU5Hr1G054120
OG0000126.21	NA	NA	HORVU5Hr1G054130
OG0000126.22	NA	NA	HORVU6Hr1G005820
OG0000126.23	NA	NA	HORVU6Hr1G037710
OG0000126.24	NA	NA	HORVU6Hr1G046990
OG0000126.25	NA	NA	HORVU6Hr1G047000
OG0000126.26	NA	NA	HORVU7Hr1G063280
OG0000126.27	NA	NA	HORVU7Hr1G098360
OG0000126.28	NA	NA	HORVU7Hr1G098380
OG0000126.29	NA	NA	HORVU7Hr1G102950
OG0000126.3	NA	NA	HORVU2Hr1G086450
OG0000126.4	NA	NA	HORVU2Hr1G086470
OG0000126.5	NA	NA	HORVU2Hr1G086480
OG0000126.6	NA	NA	HORVU3Hr1G023640
OG0000126.7	NA	NA	HORVU3Hr1G027260
OG0000126.8	NA	NA	HORVU3Hr1G075110
OG0000126.9	NA	NA	HORVU3Hr1G075130
OG0000135	AT1G21010	LOC_Os02g09970	HORVU1Hr1G094330
OG0000135.1	AT1G76600	LOC_Os02g09980	HORVU2Hr1G061800
OG0000135.10	NA	NA	HORVU6Hr1G034350
OG0000135.11	NA	NA	HORVU6Hr1G034360
OG0000135.12	NA	NA	HORVU6Hr1G034370
OG0000135.13	NA	NA	HORVU6Hr1G034380
OG0000135.14	NA	NA	HORVU7Hr1G093050
OG0000135.15	NA	NA	HORVU7Hr1G093070
OG0000135.16	NA	NA	HORVU7Hr1G093080
OG0000135.2	AT2G23690	LOC_Os02g09990	HORVU2Hr1G061850
OG0000135.3	AT3G50800	LOC_Os03g52940	HORVU5Hr1G074010
OG0000135.4	AT4G37240	LOC_Os03g55880	HORVU5Hr1G074020
OG0000135.5	AT5G66580	LOC_Os06g41940	HORVU5Hr1G074030
OG0000135.6	NA	LOC_Os07g03120	HORVU5Hr1G093900
OG0000135.7	NA	LOC_Os09g31990	HORVU5Hr1G098260
OG0000135.8	NA	LOC_Os09g32000	HORVU5Hr1G098280
OG0000135.9	NA	NA	HORVU5Hr1G098290
OG0000137	AT1G09310	LOC_Os01g11240	HORVU3Hr1G015340
OG0000137.1	AT1G56580	LOC_Os01g46390	HORVU3Hr1G028760
OG0000137.10	NA	LOC_Os07g02920	HORVU5Hr1G073700
OG0000137.11	NA	LOC_Os07g02940	HORVU5Hr1G073710
OG0000137.12	NA	LOC_Os11g38210	HORVU7Hr1G080350
OG0000137.13	NA	LOC_Os11g38220	NA
OG0000137.14	NA	LOC_Os11g38240	NA
OG0000137.2	AT5G46230	LOC_Os05g49790	HORVU3Hr1G028780
OG0000137.3	NA	LOC_Os06g34790	HORVU3Hr1G030970
OG0000137.4	NA	LOC_Os07g02690	HORVU3Hr1G058820
OG0000137.5	NA	LOC_Os07g02700	HORVU4Hr1G028900
OG0000137.6	NA	LOC_Os07g02850	HORVU4Hr1G085120
OG0000137.7	NA	LOC_Os07g02870	HORVU5Hr1G073640
OG0000137.8	NA	LOC_Os07g02880	HORVU5Hr1G073650
OG0000137.9	NA	LOC_Os07g02900	HORVU5Hr1G073690
OG0000149	AT2G46690	LOC_Os01g70050	HORVU0Hr1G016130
OG0000149.1	AT3G61900	LOC_Os02g20320	HORVU1Hr1G047390
OG0000149.10	NA	NA	HORVU6Hr1G058060
OG0000149.11	NA	NA	HORVU6Hr1G080050
OG0000149.12	NA	NA	HORVU6Hr1G080060
OG0000149.13	NA	NA	HORVU6Hr1G080080
OG0000149.14	NA	NA	HORVU6Hr1G080090
OG0000149.15	NA	NA	HORVU7Hr1G033340
OG0000149.16	NA	NA	HORVU7Hr1G084790
OG0000149.17	NA	NA	HORVU7Hr1G091350
OG0000149.2	AT4G00880	LOC_Os02g30810	HORVU1Hr1G072420
OG0000149.3	AT5G50760	LOC_Os06g50040	HORVU3Hr1G095580
OG0000149.4	AT5G53590	LOC_Os08g42198	HORVU4Hr1G079930
OG0000149.5	NA	LOC_Os09g32984	HORVU5Hr1G013400
OG0000149.6	NA	LOC_Os10g36703	HORVU5Hr1G076660
OG0000149.7	NA	NA	HORVU5Hr1G076690
OG0000149.8	NA	NA	HORVU5Hr1G076730
OG0000149.9	NA	NA	HORVU5Hr1G076740
OG0000150	AT1G20190	LOC_Os01g14650	HORVU2Hr1G010800
OG0000150.1	AT4G01630	LOC_Os02g16730	HORVU3Hr1G032290
OG0000150.10	NA	LOC_Os03g31480	NA
OG0000150.11	NA	LOC_Os04g15840	NA
OG0000150.12	NA	LOC_Os05g19570	NA
OG0000150.13	NA	LOC_Os05g19600	NA
OG0000150.14	NA	LOC_Os06g50400	NA
OG0000150.15	NA	LOC_Os10g30330	NA
OG0000150.16	NA	LOC_Os10g30340	NA
OG0000150.2	NA	LOC_Os02g16780	HORVU3Hr1G034030
OG0000150.3	NA	LOC_Os02g16800	HORVU3Hr1G076620
OG0000150.4	NA	LOC_Os02g16809	HORVU3Hr1G076640
OG0000150.5	NA	LOC_Os02g16839	HORVU3Hr1G076670
OG0000150.6	NA	LOC_Os02g16850	HORVU4Hr1G018460
OG0000150.7	NA	LOC_Os03g06000	HORVU4Hr1G072410
OG0000150.8	NA	LOC_Os03g06010	HORVU5Hr1G106500
OG0000150.9	NA	LOC_Os03g06040	HORVU7Hr1G092600
OG0000152	AT2G28710	LOC_Os01g62130	HORVU1Hr1G006920
OG0000152.1	AT3G46070	LOC_Os03g17150	HORVU1Hr1G019970
OG0000152.10	NA	NA	HORVU5Hr1G112860
OG0000152.11	NA	NA	HORVU5Hr1G112870
OG0000152.12	NA	NA	HORVU5Hr1G112880
OG0000152.13	NA	NA	HORVU5Hr1G112890
OG0000152.14	NA	NA	HORVU5Hr1G112930
OG0000152.15	NA	NA	HORVU5Hr1G112940
OG0000152.16	NA	NA	HORVU5Hr1G112970
OG0000152.17	NA	NA	HORVU5Hr1G113090
OG0000152.18	NA	NA	HORVU5Hr1G113100
OG0000152.2	AT3G46080	LOC_Os03g60540	HORVU1Hr1G021410
OG0000152.3	AT3G46090	LOC_Os05g38600	HORVU1Hr1G072100
OG0000152.4	AT5G59820	LOC_Os05g38620	HORVU3Hr1G086790
OG0000152.5	NA	NA	HORVU3Hr1G086840
OG0000152.6	NA	NA	HORVU4Hr1G058690
OG0000152.7	NA	NA	HORVU4Hr1G058720
OG0000152.8	NA	NA	HORVU5Hr1G045760
OG0000152.9	NA	NA	HORVU5Hr1G112820
OG0000157	AT1G13080	LOC_Os03g63310	HORVU0Hr1G010880
OG0000157.1	AT1G13090	LOC_Os12g32850	HORVU0Hr1G019840
OG0000157.10	AT3G26210	NA	NA
OG0000157.11	AT3G26220	NA	NA
OG0000157.12	AT3G26230	NA	NA
OG0000157.13	AT3G26270	NA	NA
OG0000157.14	AT3G26280	NA	NA
OG0000157.15	AT3G26830	NA	NA
OG0000157.16	AT3G44250	NA	NA
OG0000157.17	AT3G53280	NA	NA
OG0000157.18	AT3G53300	NA	NA
OG0000157.19	AT5G35715	NA	NA
OG0000157.2	AT1G13100	NA	HORVU3Hr1G033870
OG0000157.3	AT1G13110	NA	HORVU7Hr1G019380
OG0000157.4	AT3G26150	NA	HORVU7Hr1G028290
OG0000157.5	AT3G26160	NA	HORVU7Hr1G096560
OG0000157.6	AT3G26170	NA	NA
OG0000157.7	AT3G26180	NA	NA
OG0000157.8	AT3G26190	NA	NA
OG0000157.9	AT3G26200	NA	NA
OG0000158	AT1G29640	LOC_Os01g52730	HORVU0Hr1G038250
OG0000158.1	AT2G34340	LOC_Os01g54450	HORVU1Hr1G076310
OG0000158.10	NA	LOC_Os11g05600	NA
OG0000158.11	NA	LOC_Os12g05980	NA
OG0000158.2	AT3G15040	LOC_Os01g64300	HORVU1Hr1G081240
OG0000158.3	AT4G04630	LOC_Os03g02280	HORVU2Hr1G073230
OG0000158.4	AT4G18980	LOC_Os04g33760	HORVU2Hr1G092750
OG0000158.5	AT4G21970	LOC_Os04g45834	HORVU3Hr1G069010
OG0000158.6	AT4G26950	LOC_Os05g44260	HORVU3Hr1G083800
OG0000158.7	AT5G45630	LOC_Os05g45440	HORVU4Hr1G089030
OG0000158.8	NA	LOC_Os05g45450	NA
OG0000158.9	NA	LOC_Os10g27350	NA
OG0000172	AT1G17260	LOC_Os02g55400	HORVU0Hr1G009560
OG0000172.1	AT1G80660	LOC_Os03g01120	HORVU0Hr1G017350
OG0000172.10	AT5G62670	NA	NA
OG0000172.2	AT2G07560	LOC_Os03g08560	HORVU2Hr1G111640
OG0000172.3	AT2G18960	LOC_Os03g48310	HORVU4Hr1G077430
OG0000172.4	AT2G24520	LOC_Os04g56160	HORVU5Hr1G000780
OG0000172.5	AT3G42640	LOC_Os05g25550	HORVU7Hr1G029780
OG0000172.6	AT3G47950	LOC_Os06g08310	HORVU7Hr1G114340
OG0000172.7	AT3G60330	LOC_Os07g09340	NA
OG0000172.8	AT4G30190	LOC_Os12g44150	NA
OG0000172.9	AT5G57350	NA	NA
OG0000173	AT2G05070	LOC_Os01g41710	HORVU1Hr1G078380
OG0000173.1	AT2G34420	LOC_Os01g52240	HORVU1Hr1G088870
OG0000173.10	NA	NA	HORVU5Hr1G109360
OG0000173.11	NA	NA	HORVU5Hr1G124160
OG0000173.12	NA	NA	HORVU6Hr1G016850
OG0000173.13	NA	NA	HORVU6Hr1G016880
OG0000173.14	NA	NA	HORVU6Hr1G016890
OG0000173.15	NA	NA	HORVU6Hr1G016940
OG0000173.16	NA	NA	HORVU6Hr1G091650
OG0000173.17	NA	NA	HORVU6Hr1G091660
OG0000173.18	NA	NA	HORVU7Hr1G040370
OG0000173.19	NA	NA	HORVU7Hr1G040380
OG0000173.2	NA	LOC_Os03g39610	HORVU1Hr1G088880
OG0000173.20	NA	NA	HORVU7Hr1G058120
OG0000173.3	NA	LOC_Os09g17740	HORVU1Hr1G088900
OG0000173.4	NA	NA	HORVU1Hr1G088920
OG0000173.5	NA	NA	HORVU1Hr1G089180
OG0000173.6	NA	NA	HORVU5Hr1G082420
OG0000173.7	NA	NA	HORVU5Hr1G087250
OG0000173.8	NA	NA	HORVU5Hr1G109250
OG0000173.9	NA	NA	HORVU5Hr1G109260
OG0000174	AT3G27027	LOC_Os01g01180	HORVU1Hr1G000720
OG0000174.1	AT3G27030	LOC_Os01g69890	HORVU1Hr1G088790
OG0000174.10	NA	LOC_Os11g30360	HORVU7Hr1G076050
OG0000174.2	AT5G40960	LOC_Os02g30470	HORVU2Hr1G069880
OG0000174.3	AT5G40980	LOC_Os02g30550	HORVU2Hr1G099750
OG0000174.4	AT5G63500	LOC_Os02g30600	HORVU2Hr1G099790
OG0000174.5	NA	LOC_Os04g31820	HORVU3Hr1G014860
OG0000174.6	NA	LOC_Os04g31870	HORVU3Hr1G014960
OG0000174.7	NA	LOC_Os05g01280	HORVU3Hr1G085670
OG0000174.8	NA	LOC_Os05g01290	HORVU3Hr1G094910
OG0000174.9	NA	LOC_Os07g20290	HORVU4Hr1G073500
OG0000185	AT3G22840	LOC_Os01g14410	HORVU0Hr1G008960
OG0000185.1	AT4G14690	LOC_Os02g16560	HORVU0Hr1G023360
OG0000185.10	NA	NA	HORVU5Hr1G000620
OG0000185.11	NA	NA	HORVU5Hr1G063570
OG0000185.12	NA	NA	HORVU5Hr1G063580
OG0000185.13	NA	NA	HORVU5Hr1G063590
OG0000185.14	NA	NA	HORVU5Hr1G063620
OG0000185.15	NA	NA	HORVU5Hr1G063630
OG0000185.16	NA	NA	HORVU5Hr1G063650
OG0000185.17	NA	NA	HORVU5Hr1G063660
OG0000185.18	NA	NA	HORVU5Hr1G063670
OG0000185.2	NA	LOC_Os03g30400	HORVU0Hr1G038220
OG0000185.3	NA	LOC_Os07g08150	HORVU1Hr1G067070
OG0000185.4	NA	LOC_Os07g08160	HORVU1Hr1G067080
OG0000185.5	NA	NA	HORVU1Hr1G087740
OG0000185.6	NA	NA	HORVU4Hr1G063190
OG0000185.7	NA	NA	HORVU4Hr1G066740
OG0000185.8	NA	NA	HORVU4Hr1G066800
OG0000185.9	NA	NA	HORVU4Hr1G066810
OG0000186	AT1G11610	LOC_Os01g12740	HORVU1Hr1G045500
OG0000186.1	AT2G30750	LOC_Os01g12750	HORVU1Hr1G045570
OG0000186.10	AT4G13310	NA	NA
OG0000186.11	AT4G20240	NA	NA
OG0000186.12	AT5G24950	NA	NA
OG0000186.13	AT5G24960	NA	NA
OG0000186.14	AT5G42590	NA	NA
OG0000186.2	AT2G30770	LOC_Os01g12760	HORVU3Hr1G030950
OG0000186.3	AT3G48270	LOC_Os01g12770	HORVU3Hr1G031020
OG0000186.4	AT3G48280	NA	HORVU3Hr1G112810
OG0000186.5	AT3G48290	NA	HORVU5Hr1G117710
OG0000186.6	AT3G48300	NA	NA
OG0000186.7	AT3G48310	NA	NA
OG0000186.8	AT3G48320	NA	NA
OG0000186.9	AT4G13290	NA	NA
OG0000189	AT1G49390	LOC_Os02g17940	HORVU1Hr1G066370
OG0000189.1	AT5G20400	LOC_Os02g21550	HORVU5Hr1G065620
OG0000189.10	NA	NA	HORVU7Hr1G009310
OG0000189.11	NA	NA	HORVU7Hr1G009320
OG0000189.12	NA	NA	HORVU7Hr1G010150
OG0000189.13	NA	NA	HORVU7Hr1G021490
OG0000189.14	NA	NA	HORVU7Hr1G028880
OG0000189.2	AT5G20550	LOC_Os06g07932	HORVU5Hr1G075760
OG0000189.3	AT5G54000	LOC_Os06g08023	HORVU5Hr1G124390
OG0000189.4	NA	LOC_Os06g08032	HORVU6Hr1G088420
OG0000189.5	NA	LOC_Os06g08060	HORVU6Hr1G088440
OG0000189.6	NA	NA	HORVU6Hr1G088470
OG0000189.7	NA	NA	HORVU6Hr1G088540
OG0000189.8	NA	NA	HORVU7Hr1G009140
OG0000189.9	NA	NA	HORVU7Hr1G009200
OG0000196	AT1G05835	LOC_Os02g30780	HORVU0Hr1G019570
OG0000196.1	AT4G32090	LOC_Os06g41580	HORVU0Hr1G025750
OG0000196.2	AT4G32100	LOC_Os11g28940	HORVU1Hr1G068600
OG0000196.3	AT4G32105	LOC_Os11g32070	HORVU3Hr1G011900
OG0000196.4	AT4G32110	LOC_Os11g32080	HORVU7Hr1G026260
OG0000196.5	NA	LOC_Os12g27850	HORVU7Hr1G026330
OG0000196.6	NA	LOC_Os12g27930	HORVU7Hr1G026340
OG0000196.7	NA	LOC_Os12g27940	HORVU7Hr1G026350
OG0000196.8	NA	LOC_Os12g27950	HORVU7Hr1G032360
OG0000196.9	NA	LOC_Os12g27960	NA
OG0000197	AT1G22900	LOC_Os11g07670	HORVU3Hr1G107200
OG0000197.1	AT1G65870	LOC_Os11g07680	HORVU4Hr1G018450
OG0000197.10	NA	NA	HORVU5Hr1G115280
OG0000197.2	AT5G42500	LOC_Os11g07690	HORVU4Hr1G018490
OG0000197.3	AT5G42510	LOC_Os11g07710	HORVU4Hr1G018640
OG0000197.4	NA	LOC_Os11g07740	HORVU4Hr1G018650
OG0000197.5	NA	LOC_Os11g07770	HORVU4Hr1G018660
OG0000197.6	NA	LOC_Os11g07830	HORVU5Hr1G094690
OG0000197.7	NA	LOC_Os11g27620	HORVU5Hr1G094700
OG0000197.8	NA	LOC_Os12g07580	HORVU5Hr1G094710
OG0000197.9	NA	NA	HORVU5Hr1G094740
OG0000198	AT2G21140	LOC_Os03g14130	HORVU2Hr1G011420
OG0000198.1	AT4G38770	LOC_Os10g05750	HORVU2Hr1G011430
OG0000198.10	NA	LOC_Os10g05980	NA
OG0000198.11	NA	LOC_Os10g05990	NA
OG0000198.12	NA	LOC_Os10g06000	NA
OG0000198.2	NA	LOC_Os10g05790	HORVU2Hr1G011470
OG0000198.3	NA	LOC_Os10g05820	HORVU2Hr1G011490
OG0000198.4	NA	LOC_Os10g05860	HORVU2Hr1G011510
OG0000198.5	NA	LOC_Os10g05880	HORVU2Hr1G011530
OG0000198.6	NA	LOC_Os10g05910	HORVU3Hr1G114320
OG0000198.7	NA	LOC_Os10g05930	HORVU4Hr1G063610
OG0000198.8	NA	LOC_Os10g05950	HORVU6Hr1G018670
OG0000198.9	NA	LOC_Os10g05970	NA
OG0000204	AT1G07440	LOC_Os03g16210	HORVU1Hr1G086200
OG0000204.1	AT1G07450	LOC_Os03g16220	HORVU2Hr1G091780
OG0000204.10	AT2G29370	NA	NA
OG0000204.11	AT2G30670	NA	NA
OG0000204.12	AT5G06060	NA	NA
OG0000204.2	AT2G29150	LOC_Os03g16230	HORVU4Hr1G060350
OG0000204.3	AT2G29290	LOC_Os11g25700	HORVU5Hr1G122860
OG0000204.4	AT2G29310	LOC_Os11g43200	NA
OG0000204.5	AT2G29320	LOC_Os11g43360	NA
OG0000204.6	AT2G29330	NA	NA
OG0000204.7	AT2G29340	NA	NA
OG0000204.8	AT2G29350	NA	NA
OG0000204.9	AT2G29360	NA	NA
OG0000205	AT1G19050	LOC_Os01g72330	HORVU2Hr1G090270
OG0000205.1	AT1G74890	LOC_Os02g42060	HORVU2Hr1G120490
OG0000205.10	NA	LOC_Os12g04500	NA
OG0000205.2	AT2G07440	LOC_Os02g58350	HORVU3Hr1G108540
OG0000205.3	AT2G41310	LOC_Os04g44280	HORVU5Hr1G043090
OG0000205.4	AT3G48100	LOC_Os04g57720	HORVU6Hr1G059200
OG0000205.5	AT3G57040	LOC_Os07g26720	NA
OG0000205.6	AT5G62920	LOC_Os08g26990	NA
OG0000205.7	NA	LOC_Os08g28900	NA
OG0000205.8	NA	LOC_Os08g28950	NA
OG0000205.9	NA	LOC_Os11g04720	NA
OG0000206	AT1G53540	LOC_Os01g04340	HORVU0Hr1G020420
OG0000206.1	AT3G46230	LOC_Os01g04360	HORVU2Hr1G046370
OG0000206.2	AT4G21870	LOC_Os01g04370	HORVU2Hr1G120170
OG0000206.3	AT5G37670	LOC_Os01g04380	HORVU3Hr1G006530
OG0000206.4	AT5G59720	LOC_Os03g15960	HORVU3Hr1G007380
OG0000206.5	NA	LOC_Os03g16020	HORVU3Hr1G007500
OG0000206.6	NA	LOC_Os03g16030	HORVU4Hr1G060720
OG0000206.7	NA	LOC_Os03g16040	HORVU4Hr1G060760
OG0000206.8	NA	LOC_Os06g14240	NA
OG0000206.9	NA	LOC_Os07g33350	NA
OG0000217	AT2G23550	LOC_Os01g25360	HORVU3Hr1G077610
OG0000217.1	AT2G23560	LOC_Os01g37630	HORVU3Hr1G098280
OG0000217.10	AT5G10300	NA	NA
OG0000217.2	AT2G23570	LOC_Os01g37650	HORVU3Hr1G098290
OG0000217.3	AT2G23580	LOC_Os01g57770	HORVU3Hr1G098400
OG0000217.4	AT2G23590	LOC_Os05g30760	HORVU4Hr1G026960
OG0000217.5	AT2G23600	NA	HORVU4Hr1G076750
OG0000217.6	AT2G23610	NA	NA
OG0000217.7	AT2G23620	NA	NA
OG0000217.8	AT4G37140	NA	NA
OG0000217.9	AT4G37150	NA	NA
OG0000219	AT3G11340	LOC_Os03g60960	HORVU0Hr1G007370
OG0000219.1	AT3G55700	LOC_Os07g13634	HORVU3Hr1G099530
OG0000219.2	AT3G55710	LOC_Os07g13660	HORVU4Hr1G011760
OG0000219.3	AT5G05860	LOC_Os07g13770	HORVU5Hr1G114700
OG0000219.4	AT5G05870	LOC_Os07g13800	HORVU6Hr1G011110
OG0000219.5	AT5G05880	LOC_Os07g13810	HORVU7Hr1G110760
OG0000219.6	AT5G05890	LOC_Os11g25454	HORVU7Hr1G110770
OG0000219.7	AT5G05900	NA	NA
OG0000222	ATCG00470	LOC_Os01g58000	HORVU0Hr1G024550
OG0000222.1	NA	LOC_Os03g55874	HORVU0Hr1G026070
OG0000222.10	NA	NA	HORVU0Hr1G036860
OG0000222.11	NA	NA	HORVU3Hr1G053790
OG0000222.12	NA	NA	HORVU4Hr1G045460
OG0000222.13	NA	NA	HORVU5Hr1G064690
OG0000222.14	NA	NA	HORVU6Hr1G022990
OG0000222.2	NA	LOC_Os06g02980	HORVU0Hr1G027510
OG0000222.3	NA	LOC_Os06g39756	HORVU0Hr1G028470
OG0000222.4	NA	LOC_Os10g21264	HORVU0Hr1G029770
OG0000222.5	NA	LOC_Os12g19430	HORVU0Hr1G030780
OG0000222.6	NA	NA	HORVU0Hr1G031470
OG0000222.7	NA	NA	HORVU0Hr1G033060
OG0000222.8	NA	NA	HORVU0Hr1G033800
OG0000222.9	NA	NA	HORVU0Hr1G036350
OG0000231	AT1G02850	LOC_Os01g59819	HORVU3Hr1G079720
OG0000231.1	AT1G45191	LOC_Os01g59840	HORVU3Hr1G079730
OG0000231.2	AT1G60090	LOC_Os01g70520	HORVU3Hr1G079750
OG0000231.3	AT1G60260	LOC_Os05g30250	HORVU3Hr1G096940
OG0000231.4	AT1G60270	LOC_Os05g30280	HORVU3Hr1G097010
OG0000231.5	AT3G62740	LOC_Os05g30350	NA
OG0000231.6	AT3G62750	NA	NA
OG0000231.7	AT4G22100	NA	NA
OG0000231.8	AT4G27820	NA	NA
OG0000231.9	AT4G27830	NA	NA
OG0000232	AT1G03495	LOC_Os02g28170	HORVU1Hr1G002890
OG0000232.1	AT1G03940	LOC_Os02g28200	HORVU2Hr1G102380
OG0000232.2	NA	LOC_Os02g28220	HORVU4Hr1G000740
OG0000232.3	NA	LOC_Os02g28240	HORVU4Hr1G000950
OG0000232.4	NA	LOC_Os02g28300	HORVU4Hr1G009300
OG0000232.5	NA	LOC_Os02g28340	HORVU4Hr1G072840
OG0000232.6	NA	LOC_Os02g28410	HORVU4Hr1G076550
OG0000232.7	NA	LOC_Os02g28470	HORVU4Hr1G076620
OG0000232.8	NA	LOC_Os02g57480	HORVU6Hr1G091630
OG0000232.9	NA	LOC_Os04g51660	NA
OG0000234	AT1G64900	LOC_Os10g05020	HORVU1Hr1G047090
OG0000234.1	AT1G64930	LOC_Os10g36960	HORVU1Hr1G070880
OG0000234.2	AT1G64940	LOC_Os10g36980	HORVU1Hr1G086920
OG0000234.3	AT1G64950	LOC_Os10g37020	HORVU1Hr1G087200
OG0000234.4	AT2G12190	LOC_Os10g37050	HORVU4Hr1G089230
OG0000234.5	AT5G61320	LOC_Os10g37070	NA
OG0000234.6	NA	LOC_Os10g37100	NA
OG0000234.7	NA	LOC_Os10g37110	NA
OG0000234.8	NA	LOC_Os10g37120	NA
OG0000234.9	NA	LOC_Os10g37160	NA
OG0000236	AT1G66540	LOC_Os12g39240	HORVU2Hr1G115030
OG0000236.1	AT2G23190	LOC_Os12g39300	HORVU5Hr1G018780
OG0000236.10	AT4G37400	NA	NA
OG0000236.11	AT4G37410	NA	NA
OG0000236.12	AT4G37430	NA	NA
OG0000236.13	AT5G36220	NA	NA
OG0000236.14	AT5G57220	NA	NA
OG0000236.15	AT5G67310	NA	NA
OG0000236.2	AT2G23220	NA	HORVU5Hr1G018790
OG0000236.3	AT3G28740	NA	NA
OG0000236.4	AT4G37310	NA	NA
OG0000236.5	AT4G37320	NA	NA
OG0000236.6	AT4G37330	NA	NA
OG0000236.7	AT4G37340	NA	NA
OG0000236.8	AT4G37360	NA	NA
OG0000236.9	AT4G37370	NA	NA
OG0000237	AT2G21420	LOC_Os11g01240	HORVU0Hr1G019730
OG0000237.1	AT2G25360	LOC_Os12g01230	HORVU5Hr1G048480
OG0000237.10	AT3G45555	NA	NA
OG0000237.11	AT3G45570	NA	NA
OG0000237.12	AT3G45580	NA	NA
OG0000237.13	AT5G37560	NA	NA
OG0000237.14	AT5G60250	NA	NA
OG0000237.2	AT2G25370	NA	HORVU5Hr1G048590
OG0000237.3	AT2G26130	NA	HORVU7Hr1G035840
OG0000237.4	AT2G26135	NA	NA
OG0000237.5	AT3G43750	NA	NA
OG0000237.6	AT3G45460	NA	NA
OG0000237.7	AT3G45470	NA	NA
OG0000237.8	AT3G45480	NA	NA
OG0000237.9	AT3G45540	NA	NA
OG0000251	AT1G01800	LOC_Os02g42790	HORVU1Hr1G064390
OG0000251.1	AT2G24190	LOC_Os02g42810	HORVU1Hr1G089830
OG0000251.2	AT3G61220	LOC_Os04g44920	HORVU2Hr1G091380
OG0000251.3	NA	LOC_Os04g44924	HORVU2Hr1G091400
OG0000251.4	NA	LOC_Os04g44950	HORVU2Hr1G091430
OG0000251.5	NA	LOC_Os04g44980	HORVU2Hr1G091440
OG0000251.6	NA	LOC_Os04g45000	HORVU2Hr1G091460
OG0000251.7	NA	NA	HORVU2Hr1G114340
OG0000251.8	NA	NA	HORVU5Hr1G031520
OG0000251.9	NA	NA	HORVU7Hr1G024270
OG0000254	AT3G50970	LOC_Os11g26570	HORVU3Hr1G089300
OG0000254.1	AT3G50980	LOC_Os11g26750	HORVU4Hr1G010750
OG0000254.10	NA	NA	HORVU6Hr1G084010
OG0000254.11	NA	NA	HORVU6Hr1G084070
OG0000254.2	AT5G66400	LOC_Os11g26760	HORVU5Hr1G092100
OG0000254.3	NA	LOC_Os11g26780	HORVU5Hr1G092120
OG0000254.4	NA	LOC_Os11g26790	HORVU5Hr1G092150
OG0000254.5	NA	NA	HORVU5Hr1G092160
OG0000254.6	NA	NA	HORVU5Hr1G103460
OG0000254.7	NA	NA	HORVU6Hr1G011050
OG0000254.8	NA	NA	HORVU6Hr1G083960
OG0000254.9	NA	NA	HORVU6Hr1G083980
OG0000268	AT1G12130	LOC_Os10g40570	HORVU1Hr1G053900
OG0000268.1	AT1G12140	NA	HORVU1Hr1G091130
OG0000268.10	AT1G63370	NA	NA
OG0000268.11	AT1G63390	NA	NA
OG0000268.12	AT1G65860	NA	NA
OG0000268.2	AT1G12160	NA	HORVU2Hr1G026400
OG0000268.3	AT1G12200	NA	HORVU6Hr1G061340
OG0000268.4	AT1G62560	NA	HORVU6Hr1G094480
OG0000268.5	AT1G62570	NA	NA
OG0000268.6	AT1G62580	NA	NA
OG0000268.7	AT1G62600	NA	NA
OG0000268.8	AT1G62620	NA	NA
OG0000268.9	AT1G63340	NA	NA
OG0000270	AT1G49420	LOC_Os03g29920	HORVU0Hr1G002320
OG0000270.1	AT1G51090	LOC_Os03g54050	HORVU2Hr1G033200
OG0000270.2	AT4G16380	LOC_Os04g32800	HORVU2Hr1G056180
OG0000270.3	NA	LOC_Os04g32810	HORVU2Hr1G071480
OG0000270.4	NA	LOC_Os04g32840	HORVU2Hr1G114530
OG0000270.5	NA	LOC_Os04g32860	HORVU5Hr1G095480
OG0000270.6	NA	LOC_Os07g48390	HORVU5Hr1G095490
OG0000270.7	NA	LOC_Os10g14050	HORVU7Hr1G037570
OG0000271	AT1G53870	LOC_Os01g70590	HORVU2Hr1G019720
OG0000271.1	AT1G53875	LOC_Os01g70600	HORVU3Hr1G097260
OG0000271.2	AT1G53890	LOC_Os01g70610	HORVU3Hr1G097270
OG0000271.3	AT1G63410	LOC_Os03g22410	HORVU3Hr1G097390
OG0000271.4	AT3G14260	LOC_Os07g47540	HORVU3Hr1G097400
OG0000271.5	NA	NA	HORVU3Hr1G097460
OG0000271.6	NA	NA	HORVU3Hr1G097470
OG0000271.7	NA	NA	HORVU3Hr1G097510
OG0000271.8	NA	NA	HORVU6Hr1G081400
OG0000294	AT1G72110	LOC_Os01g48874	HORVU1Hr1G084980
OG0000294.1	AT2G38995	LOC_Os05g48260	HORVU3Hr1G002050
OG0000294.2	AT3G49190	NA	HORVU3Hr1G062900
OG0000294.3	AT3G49200	NA	HORVU3Hr1G062940
OG0000294.4	AT3G49210	NA	HORVU5Hr1G082160
OG0000294.5	AT5G12420	NA	HORVU5Hr1G082210
OG0000294.6	AT5G22490	NA	HORVU7Hr1G024590
OG0000294.7	AT5G37300	NA	NA
OG0000294.8	AT5G53390	NA	NA
OG0000311	AT1G04240	LOC_Os01g13030	HORVU0Hr1G021630
OG0000311.1	AT3G23030	LOC_Os03g43410	HORVU3Hr1G031460
OG0000311.2	AT4G14560	LOC_Os03g58350	HORVU5Hr1G014290
OG0000311.3	AT4G29080	LOC_Os05g14180	HORVU5Hr1G093640
OG0000311.4	AT5G43700	LOC_Os06g22870	HORVU5Hr1G106350
OG0000311.5	NA	LOC_Os07g08460	NA
OG0000311.6	NA	LOC_Os12g40900	NA
OG0000313	AT1G09240	LOC_Os03g19420	HORVU2Hr1G004960
OG0000313.1	AT1G56430	LOC_Os03g19427	HORVU2Hr1G015980
OG0000313.2	AT5G04950	LOC_Os07g48980	HORVU4Hr1G053770
OG0000313.3	AT5G56080	NA	HORVU4Hr1G053790
OG0000313.4	NA	NA	HORVU4Hr1G053850
OG0000313.5	NA	NA	HORVU4Hr1G087390
OG0000313.6	NA	NA	HORVU4Hr1G089750
OG0000313.7	NA	NA	HORVU6Hr1G032290
OG0000313.8	NA	NA	HORVU6Hr1G090040
OG0000313.9	NA	NA	HORVU6Hr1G090180
OG0000314	AT1G17010	LOC_Os01g24980	HORVU1Hr1G056210
OG0000314.1	AT1G17020	LOC_Os01g25010	HORVU1Hr1G077370
OG0000314.2	AT1G78550	LOC_Os09g18450	HORVU2Hr1G010950
OG0000314.3	AT4G25300	LOC_Os10g40880	HORVU2Hr1G010960
OG0000314.4	AT4G25310	LOC_Os10g40900	HORVU4Hr1G088340
OG0000314.5	NA	LOC_Os10g40934	NA
OG0000314.6	NA	LOC_Os10g41020	NA
OG0000315	AT1G19830	LOC_Os02g24700	HORVU7Hr1G017790
OG0000315.1	AT1G75580	LOC_Os02g24740	HORVU7Hr1G075080
OG0000315.2	AT2G16580	LOC_Os06g04590	HORVU7Hr1G075090
OG0000315.3	AT2G18010	LOC_Os08g02520	NA
OG0000315.4	AT2G21220	LOC_Os08g02530	NA
OG0000315.5	AT4G34760	NA	NA
OG0000315.6	AT4G36110	NA	NA
OG0000315.7	AT4G38860	NA	NA
OG0000315.8	AT5G66260	NA	NA
OG0000319	AT1G26770	LOC_Os01g16770	HORVU1Hr1G069830
OG0000319.1	AT2G03090	LOC_Os01g60770	HORVU3Hr1G038630
OG0000319.2	AT2G39700	LOC_Os02g51040	HORVU3Hr1G075210
OG0000319.3	AT2G40610	LOC_Os03g21820	HORVU3Hr1G081180
OG0000319.4	NA	LOC_Os03g60720	HORVU3Hr1G081230
OG0000319.5	NA	LOC_Os05g39990	HORVU5Hr1G113580
OG0000319.6	NA	NA	HORVU6Hr1G075970
OG0000320	AT1G51700	LOC_Os01g09720	HORVU2Hr1G119110
OG0000320.1	AT2G37590	LOC_Os03g60630	HORVU2Hr1G119160
OG0000320.2	AT3G21270	LOC_Os04g58190	HORVU3Hr1G116220
OG0000320.3	AT3G50410	LOC_Os07g13260	HORVU5Hr1G097600
OG0000320.4	AT5G02460	LOC_Os09g29960	HORVU5Hr1G113190
OG0000320.5	AT5G66940	NA	HORVU5Hr1G113220
OG0000325	ATCG00070	LOC_Os02g24642	HORVU0Hr1G028660
OG0000325.1	NA	LOC_Os04g16866	HORVU0Hr1G029660
OG0000325.10	NA	NA	HORVU5Hr1G005430
OG0000325.11	NA	NA	HORVU7Hr1G091640
OG0000325.2	NA	LOC_Os10g21198	HORVU0Hr1G033850
OG0000325.3	NA	LOC_Os10g41696	HORVU0Hr1G036730
OG0000325.4	NA	NA	HORVU0Hr1G037310
OG0000325.5	NA	NA	HORVU1Hr1G042540
OG0000325.6	NA	NA	HORVU2Hr1G070600
OG0000325.7	NA	NA	HORVU2Hr1G121800
OG0000325.8	NA	NA	HORVU2Hr1G121930
OG0000325.9	NA	NA	HORVU4Hr1G066700
OG0000342	AT1G02520	LOC_Os01g18670	HORVU1Hr1G017460
OG0000342.1	AT1G02530	LOC_Os01g50100	HORVU3Hr1G021600
OG0000342.2	AT2G47000	LOC_Os01g50160	HORVU3Hr1G065280
OG0000342.3	AT3G62150	LOC_Os02g21750	HORVU3Hr1G065390
OG0000342.4	AT4G01820	NA	NA
OG0000342.5	AT4G01830	NA	NA
OG0000342.6	AT4G18050	NA	NA
OG0000342.7	AT5G46540	NA	NA
OG0000346	AT1G15520	LOC_Os01g24010	HORVU3Hr1G053350
OG0000346.1	AT1G66950	LOC_Os01g42370	HORVU3Hr1G053380
OG0000346.2	AT2G36380	LOC_Os01g42380	HORVU3Hr1G071470
OG0000346.3	NA	LOC_Os01g42410	HORVU5Hr1G056280
OG0000346.4	NA	LOC_Os02g11760	HORVU5Hr1G106850
OG0000346.5	NA	LOC_Os09g16330	HORVU6Hr1G036800
OG0000346.6	NA	LOC_Os11g37700	NA
OG0000348	AT1G33720	LOC_Os03g14400	HORVU2Hr1G116670
OG0000348.1	AT1G33730	LOC_Os03g14420	HORVU3Hr1G084570
OG0000348.2	AT2G45550	LOC_Os10g08319	HORVU7Hr1G002560
OG0000348.3	AT2G45560	LOC_Os10g08474	HORVU7Hr1G017950
OG0000348.4	AT2G45570	LOC_Os10g08540	NA
OG0000348.5	AT2G45580	NA	NA
OG0000348.6	AT3G61040	NA	NA
OG0000353	AT1G64160	LOC_Os07g44250	HORVU2Hr1G008120
OG0000353.1	AT4G11180	LOC_Os07g44260	HORVU2Hr1G027210
OG0000353.2	AT4G11190	LOC_Os07g44280	HORVU2Hr1G027270
OG0000353.3	AT4G11210	LOC_Os07g44370	NA
OG0000353.4	AT4G23690	LOC_Os07g44380	NA
OG0000353.5	NA	LOC_Os07g44450	NA
OG0000353.6	NA	LOC_Os07g44920	NA
OG0000353.7	NA	LOC_Os07g44930	NA
OG0000354	AT2G28660	LOC_Os01g41200	HORVU1Hr1G080770
OG0000354.1	AT2G37390	LOC_Os01g52160	HORVU1Hr1G080800
OG0000354.2	AT3G24450	LOC_Os01g74490	HORVU3Hr1G068200
OG0000354.3	AT3G53530	LOC_Os03g60480	HORVU3Hr1G114920
OG0000354.4	NA	LOC_Os05g45820	HORVU5Hr1G034180
OG0000354.5	NA	NA	HORVU5Hr1G112560
OG0000354.6	NA	NA	HORVU6Hr1G018250
OG0000379	AT1G13600	LOC_Os02g49560	HORVU1Hr1G013620
OG0000379.1	AT2G04038	LOC_Os08g38020	HORVU2Hr1G098530
OG0000379.2	AT3G30530	LOC_Os09g29820	HORVU5Hr1G070540
OG0000379.3	AT5G15830	NA	HORVU6Hr1G030950
OG0000379.4	AT5G38800	NA	HORVU6Hr1G072490
OG0000379.5	NA	NA	HORVU7Hr1G037230
OG0000379.6	NA	NA	HORVU7Hr1G043080
OG0000380	AT1G16030	LOC_Os01g62290	HORVU4Hr1G059260
OG0000380.1	AT1G56410	LOC_Os03g16860	HORVU4Hr1G059390
OG0000380.2	AT3G09440	LOC_Os03g16920	HORVU5Hr1G113180
OG0000380.3	AT3G12580	LOC_Os03g60620	HORVU6Hr1G081460
OG0000380.4	AT5G02490	LOC_Os11g47760	NA
OG0000380.5	AT5G02500	NA	NA
OG0000381	AT1G17170	LOC_Os03g57200	HORVU2Hr1G124310
OG0000381.1	AT1G17180	LOC_Os07g28480	HORVU5Hr1G103420
OG0000381.2	AT1G17190	LOC_Os09g20220	HORVU5Hr1G103430
OG0000381.3	AT1G53680	NA	NA
OG0000381.4	AT1G78320	NA	NA
OG0000381.5	AT1G78340	NA	NA
OG0000381.6	AT1G78360	NA	NA
OG0000381.7	AT1G78370	NA	NA
OG0000381.8	AT1G78380	NA	NA
OG0000384	AT1G32940	LOC_Os09g36110	HORVU5Hr1G081390
OG0000384.1	AT1G32950	NA	NA
OG0000384.10	AT4G21630	NA	NA
OG0000384.11	AT4G21640	NA	NA
OG0000384.12	AT4G21650	NA	NA
OG0000384.2	AT1G32960	NA	NA
OG0000384.3	AT1G32970	NA	NA
OG0000384.4	AT1G66220	NA	NA
OG0000384.5	AT4G10510	NA	NA
OG0000384.6	AT4G10520	NA	NA
OG0000384.7	AT4G10530	NA	NA
OG0000384.8	AT4G10540	NA	NA
OG0000384.9	AT4G10550	NA	NA
OG0000387	AT1G69490	LOC_Os03g21060	HORVU0Hr1G011330
OG0000387.1	NA	LOC_Os07g48450	HORVU0Hr1G026330
OG0000387.10	NA	NA	HORVU4Hr1G089660
OG0000387.11	NA	NA	HORVU5Hr1G020030
OG0000387.2	NA	NA	HORVU0Hr1G028970
OG0000387.3	NA	NA	HORVU1Hr1G021800
OG0000387.4	NA	NA	HORVU2Hr1G017460
OG0000387.5	NA	NA	HORVU2Hr1G017470
OG0000387.6	NA	NA	HORVU3Hr1G014140
OG0000387.7	NA	NA	HORVU3Hr1G032680
OG0000387.8	NA	NA	HORVU3Hr1G094170
OG0000387.9	NA	NA	HORVU4Hr1G051290
OG0000397	AT5G43150	LOC_Os03g10860	HORVU0Hr1G039080
OG0000397.1	NA	LOC_Os04g56309	HORVU1Hr1G087150
OG0000397.2	NA	LOC_Os06g44870	HORVU2Hr1G062910
OG0000397.3	NA	LOC_Os07g02460	HORVU2Hr1G063480
OG0000397.4	NA	LOC_Os08g14310	HORVU4Hr1G069530
OG0000397.5	NA	NA	HORVU5Hr1G097310
OG0000397.6	NA	NA	HORVU5Hr1G097320
OG0000397.7	NA	NA	HORVU5Hr1G097350
OG0000397.8	NA	NA	HORVU6Hr1G030550
OG0000398	ATCG00130	LOC_Os04g16748	HORVU0Hr1G024490
OG0000398.1	NA	LOC_Os09g08464	HORVU0Hr1G024820
OG0000398.2	NA	LOC_Os10g21238	HORVU0Hr1G028520
OG0000398.3	NA	LOC_Os10g38272	HORVU0Hr1G029700
OG0000398.4	NA	NA	HORVU0Hr1G032750
OG0000398.5	NA	NA	HORVU0Hr1G033910
OG0000398.6	NA	NA	HORVU0Hr1G036800
OG0000398.7	NA	NA	HORVU0Hr1G037260
OG0000398.8	NA	NA	HORVU1Hr1G003520
OG0000398.9	NA	NA	HORVU4Hr1G045390
OG0000419	AT1G07070	LOC_Os02g54470	HORVU1Hr1G084690
OG0000419.1	AT1G41880	LOC_Os05g48220	HORVU2Hr1G075780
OG0000419.2	AT1G74270	LOC_Os05g48310	HORVU5Hr1G015230
OG0000419.3	AT3G55750	NA	HORVU6Hr1G007560
OG0000419.4	NA	NA	HORVU6Hr1G026460
OG0000419.5	NA	NA	HORVU6Hr1G083120
OG0000419.6	NA	NA	HORVU7Hr1G031850
OG0000421	AT1G10960	LOC_Os01g64120	HORVU1Hr1G073840
OG0000421.1	AT1G60950	LOC_Os03g61960	HORVU2Hr1G072880
OG0000421.2	AT2G27510	LOC_Os04g33630	HORVU3Hr1G084210
OG0000421.3	NA	LOC_Os05g37140	HORVU5Hr1G117910
OG0000421.4	NA	LOC_Os08g01380	HORVU7Hr1G077740
OG0000421.5	NA	NA	HORVU7Hr1G077750
OG0000425	AT1G34460	LOC_Os01g59120	HORVU0Hr1G001680
OG0000425.1	AT2G26760	LOC_Os05g41390	HORVU0Hr1G001690
OG0000425.2	AT3G11520	NA	HORVU0Hr1G026010
OG0000425.3	AT4G37490	NA	HORVU1Hr1G068010
OG0000425.4	AT5G06150	NA	HORVU1Hr1G068080
OG0000425.5	NA	NA	HORVU1Hr1G068160
OG0000425.6	NA	NA	HORVU3Hr1G078880
OG0000433	AT2G35960	LOC_Os08g01220	HORVU2Hr1G040910
OG0000433.1	AT3G11660	LOC_Os11g05860	HORVU4Hr1G021190
OG0000433.2	AT3G44220	LOC_Os12g06260	HORVU4Hr1G021230
OG0000433.3	AT3G52470	NA	HORVU5Hr1G040160
OG0000433.4	AT5G06330	NA	HORVU7Hr1G119760
OG0000433.5	AT5G22200	NA	NA
OG0000440	AT3G48040	LOC_Os02g02840	HORVU1Hr1G076880
OG0000440.1	AT4G28950	LOC_Os02g20850	HORVU6Hr1G012690
OG0000440.2	AT4G35020	LOC_Os02g50860	HORVU6Hr1G076210
OG0000440.3	NA	LOC_Os02g58730	HORVU6Hr1G095230
OG0000440.4	NA	LOC_Os05g43820	HORVU7Hr1G038980
OG0000440.5	NA	LOC_Os06g12790	NA
OG0000441	AT3G57450	LOC_Os03g52410	HORVU1Hr1G003920
OG0000441.1	NA	LOC_Os03g58510	HORVU2Hr1G013000
OG0000441.2	NA	LOC_Os10g28160	HORVU3Hr1G060870
OG0000441.3	NA	LOC_Os10g28170	HORVU4Hr1G010770
OG0000441.4	NA	NA	HORVU4Hr1G021100
OG0000441.5	NA	NA	HORVU4Hr1G068530
OG0000441.6	NA	NA	HORVU5Hr1G115940
OG0000441.7	NA	NA	HORVU5Hr1G116220
OG0000441.8	NA	NA	HORVU5Hr1G116230
OG0000443	AT4G25470	LOC_Os02g45450	HORVU0Hr1G016540
OG0000443.1	AT4G25480	LOC_Os04g48350	HORVU2Hr1G094780
OG0000443.2	AT4G25490	LOC_Os06g03670	HORVU5Hr1G041600
OG0000443.3	AT5G51990	NA	HORVU5Hr1G080220
OG0000443.4	NA	NA	HORVU5Hr1G080310
OG0000443.5	NA	NA	HORVU6Hr1G065580
OG0000443.6	NA	NA	HORVU7Hr1G010510
OG0000458	AT1G03430	LOC_Os08g44350	HORVU4Hr1G001610
OG0000458.1	AT3G21510	LOC_Os09g39400	HORVU4Hr1G001650
OG0000458.2	NA	NA	HORVU4Hr1G001660
OG0000458.3	NA	NA	HORVU4Hr1G001670
OG0000458.4	NA	NA	HORVU4Hr1G001680
OG0000458.5	NA	NA	HORVU4Hr1G001720
OG0000458.6	NA	NA	HORVU4Hr1G001790
OG0000458.7	NA	NA	HORVU4Hr1G051390
OG0000458.8	NA	NA	HORVU7Hr1G049600
OG0000460	AT1G05675	LOC_Os09g34214	HORVU5Hr1G037980
OG0000460.1	AT1G05680	LOC_Os09g34230	HORVU5Hr1G079670
OG0000460.2	AT2G31750	LOC_Os09g34250	HORVU5Hr1G079680
OG0000460.3	AT2G31790	LOC_Os09g34270	NA
OG0000460.4	AT2G43820	NA	NA
OG0000460.5	AT2G43840	NA	NA
OG0000467	AT1G19730	LOC_Os03g58630	HORVU1Hr1G075560
OG0000467.1	AT1G45145	LOC_Os07g08840	HORVU2Hr1G056360
OG0000467.2	AT3G51030	LOC_Os07g09310	HORVU5Hr1G107170
OG0000467.3	AT5G39950	NA	HORVU5Hr1G107210
OG0000467.4	AT5G42980	NA	HORVU6Hr1G018190
OG0000468	AT1G21890	LOC_Os02g52930	HORVU6Hr1G080150
OG0000468.1	AT1G44800	LOC_Os06g10750	HORVU6Hr1G080220
OG0000468.2	AT4G08290	LOC_Os10g14920	HORVU6Hr1G080260
OG0000468.3	AT4G08300	NA	HORVU6Hr1G080270
OG0000468.4	NA	NA	HORVU7Hr1G035430
OG0000468.5	NA	NA	HORVU7Hr1G109820
OG0000472	AT1G49620	LOC_Os03g04490	HORVU1Hr1G040110
OG0000472.1	AT3G19150	LOC_Os10g33310	HORVU3Hr1G064490
OG0000472.2	AT5G48820	LOC_Os11g40030	HORVU3Hr1G064580
OG0000472.3	NA	NA	HORVU4Hr1G080410
OG0000472.4	NA	NA	HORVU5Hr1G031690
OG0000472.5	NA	NA	HORVU5Hr1G068770
OG0000472.6	NA	NA	HORVU7Hr1G035770
OG0000478	AT2G15480	LOC_Os01g41430	HORVU0Hr1G019630
OG0000478.1	AT2G15490	LOC_Os01g41450	HORVU1Hr1G064410
OG0000478.2	AT4G34131	LOC_Os01g45110	HORVU5Hr1G104580
OG0000478.3	AT4G34135	LOC_Os01g45140	HORVU5Hr1G104740
OG0000478.4	AT4G34138	NA	NA
OG0000483	AT2G25080	LOC_Os02g44500	HORVU2Hr1G123750
OG0000483.1	AT2G31570	LOC_Os03g24380	HORVU4Hr1G035380
OG0000483.2	AT2G48150	LOC_Os04g46960	HORVU7Hr1G030810
OG0000483.3	AT4G11600	LOC_Os06g08670	NA
OG0000483.4	AT4G31870	LOC_Os11g18170	NA
OG0000486	AT2G36170	LOC_Os03g13170	HORVU4Hr1G001170
OG0000486.1	AT3G52590	LOC_Os03g15370	HORVU4Hr1G065100
OG0000486.2	NA	LOC_Os07g30640	HORVU5Hr1G072680
OG0000486.3	NA	LOC_Os09g27930	HORVU7Hr1G109650
OG0000486.4	NA	LOC_Os09g31019	NA
OG0000486.5	NA	LOC_Os09g31031	NA
OG0000486.6	NA	LOC_Os09g39500	NA
OG0000492	AT3G12500	LOC_Os03g30470	HORVU1Hr1G062030
OG0000492.1	NA	LOC_Os05g33130	HORVU2Hr1G126740
OG0000492.2	NA	LOC_Os05g33140	HORVU3Hr1G064470
OG0000492.3	NA	LOC_Os06g51050	HORVU5Hr1G098470
OG0000492.4	NA	LOC_Os06g51060	HORVU7Hr1G113270
OG0000492.5	NA	NA	HORVU7Hr1G121850
OG0000492.6	NA	NA	HORVU7Hr1G121860
OG0000498	AT4G18800	LOC_Os01g47730	HORVU0Hr1G021340
OG0000498.1	AT5G60860	LOC_Os01g54590	HORVU3Hr1G061000
OG0000498.2	NA	LOC_Os05g44070	HORVU3Hr1G071740
OG0000498.3	NA	LOC_Os05g48980	HORVU5Hr1G056470
OG0000498.4	NA	LOC_Os06g35814	HORVU7Hr1G089120
OG0000498.5	NA	LOC_Os09g15790	NA
OG0000499	AT4G25170	LOC_Os02g44010	HORVU0Hr1G006440
OG0000499.1	AT5G61490	LOC_Os04g46480	HORVU0Hr1G023760
OG0000499.2	NA	NA	HORVU2Hr1G014920
OG0000499.3	NA	NA	HORVU2Hr1G015020
OG0000499.4	NA	NA	HORVU2Hr1G097760
OG0000499.5	NA	NA	HORVU2Hr1G107530
OG0000499.6	NA	NA	HORVU3Hr1G034710
OG0000499.7	NA	NA	HORVU5Hr1G026000
OG0000499.8	NA	NA	HORVU6Hr1G062970
OG0000503	ATCG00440	LOC_Os10g38206	HORVU0Hr1G028480
OG0000503.1	NA	NA	HORVU0Hr1G030770
OG0000503.10	NA	NA	HORVU7Hr1G065860
OG0000503.2	NA	NA	HORVU0Hr1G032820
OG0000503.3	NA	NA	HORVU0Hr1G033070
OG0000503.4	NA	NA	HORVU0Hr1G033810
OG0000503.5	NA	NA	HORVU0Hr1G036360
OG0000503.6	NA	NA	HORVU2Hr1G073250
OG0000503.7	NA	NA	HORVU5Hr1G064680
OG0000503.8	NA	NA	HORVU6Hr1G049240
OG0000503.9	NA	NA	HORVU7Hr1G051200
OG0000521	AT1G05230	LOC_Os01g55549	HORVU2Hr1G106970
OG0000521.1	AT1G79840	LOC_Os04g53540	HORVU3Hr1G073290
OG0000521.2	AT4G04890	LOC_Os08g04190	HORVU7Hr1G073440
OG0000521.3	AT4G21750	LOC_Os08g08820	HORVU7Hr1G073450
OG0000522	AT1G07920	LOC_Os03g08010	HORVU0Hr1G017020
OG0000522.1	AT1G07930	LOC_Os03g08020	HORVU2Hr1G013680
OG0000522.2	AT1G07940	LOC_Os03g08050	HORVU4Hr1G056740
OG0000522.3	AT5G60390	NA	HORVU5Hr1G100200
OG0000522.4	NA	NA	HORVU5Hr1G100700
OG0000523	AT1G10810	LOC_Os04g26870	HORVU2Hr1G066920
OG0000523.1	AT1G60680	LOC_Os04g26910	HORVU7Hr1G039930
OG0000523.2	AT1G60690	LOC_Os04g27060	NA
OG0000523.3	AT1G60710	LOC_Os10g28320	NA
OG0000523.4	AT1G60730	NA	NA
OG0000523.5	AT1G60750	NA	NA
OG0000528	AT1G14700	LOC_Os03g13540	HORVU2Hr1G029070
OG0000528.1	AT2G01890	LOC_Os10g02750	HORVU2Hr1G088170
OG0000528.2	AT3G17790	LOC_Os11g34710	HORVU4Hr1G064340
OG0000528.3	NA	LOC_Os11g34720	HORVU4Hr1G064360
OG0000528.4	NA	NA	HORVU4Hr1G064380
OG0000532	AT1G22740	LOC_Os01g12730	HORVU1Hr1G076530
OG0000532.1	AT1G52280	LOC_Os01g51700	HORVU1Hr1G080330
OG0000532.2	AT3G18820	LOC_Os05g44050	HORVU3Hr1G030910
OG0000532.3	NA	LOC_Os05g46000	HORVU3Hr1G067530
OG0000532.4	NA	NA	HORVU3Hr1G071820
OG0000536	AT1G28395	LOC_Os01g13720	HORVU2Hr1G021900
OG0000536.1	AT1G70350	LOC_Os01g53620	HORVU2Hr1G046500
OG0000536.2	AT2G20585	LOC_Os01g55020	HORVU3Hr1G070070
OG0000536.3	NA	NA	HORVU3Hr1G070090
OG0000536.4	NA	NA	HORVU3Hr1G072420
OG0000536.5	NA	NA	HORVU6Hr1G000170
OG0000537	AT1G31760	LOC_Os02g03730	HORVU1Hr1G029820
OG0000537.1	AT2G14880	LOC_Os03g55310	HORVU5Hr1G028290
OG0000537.2	AT2G35605	LOC_Os12g32280	HORVU5Hr1G097070
OG0000537.3	AT4G34290	NA	HORVU6Hr1G015440
OG0000537.4	NA	NA	HORVU7Hr1G066740
OG0000540	AT1G32580	LOC_Os04g51280	HORVU0Hr1G032330
OG0000540.1	AT2G35240	LOC_Os06g02600	HORVU2Hr1G101720
OG0000540.2	NA	NA	HORVU5Hr1G072150
OG0000540.3	NA	NA	HORVU5Hr1G072190
OG0000540.4	NA	NA	HORVU6Hr1G002030
OG0000540.5	NA	NA	HORVU7Hr1G008790
OG0000540.6	NA	NA	HORVU7Hr1G008810
OG0000540.7	NA	NA	HORVU7Hr1G008880
OG0000544	AT1G53310	LOC_Os01g11054	HORVU3Hr1G029200
OG0000544.1	AT2G42600	LOC_Os01g55350	HORVU3Hr1G073020
OG0000544.2	AT3G14940	LOC_Os02g14770	HORVU5Hr1G055350
OG0000544.3	NA	LOC_Os08g27840	HORVU6Hr1G048410
OG0000544.4	NA	LOC_Os09g14670	NA
OG0000547	AT1G62770	LOC_Os04g01570	HORVU7Hr1G095080
OG0000547.1	AT2G01610	LOC_Os06g49760	NA
OG0000547.2	AT3G47380	LOC_Os08g24160	NA
OG0000547.3	AT4G12390	NA	NA
OG0000547.4	AT4G25250	NA	NA
OG0000547.5	AT4G25260	NA	NA
OG0000547.6	AT5G62350	NA	NA
OG0000547.7	AT5G62360	NA	NA
OG0000554	AT2G18620	LOC_Os07g39270	HORVU2Hr1G036800
OG0000554.1	AT2G18640	NA	NA
OG0000554.2	AT2G23800	NA	NA
OG0000554.3	AT3G14510	NA	NA
OG0000554.4	AT3G14530	NA	NA
OG0000554.5	AT3G14550	NA	NA
OG0000554.6	AT3G20160	NA	NA
OG0000554.7	AT3G29430	NA	NA
OG0000554.8	AT3G32040	NA	NA
OG0000554.9	AT4G36810	NA	NA
OG0000555	AT2G24790	LOC_Os02g39710	HORVU2Hr1G085910
OG0000555.1	AT3G02380	LOC_Os04g42020	HORVU6Hr1G056000
OG0000555.2	AT5G15840	LOC_Os06g16370	HORVU7Hr1G043030
OG0000555.3	AT5G15850	NA	NA
OG0000555.4	AT5G24930	NA	NA
OG0000555.5	AT5G57660	NA	NA
OG0000556	AT2G25630	LOC_Os04g39840	HORVU2Hr1G082150
OG0000556.1	AT2G44450	LOC_Os04g39864	HORVU2Hr1G082170
OG0000556.2	AT3G60130	LOC_Os04g39880	HORVU2Hr1G115090
OG0000556.3	AT5G42260	LOC_Os04g39900	NA
OG0000556.4	AT5G44640	NA	NA
OG0000559	AT2G37180	LOC_Os02g41860	HORVU0Hr1G014490
OG0000559.1	AT3G53420	LOC_Os04g44060	HORVU2Hr1G038740
OG0000559.2	NA	LOC_Os07g26630	HORVU2Hr1G089940
OG0000559.3	NA	LOC_Os07g26660	HORVU5Hr1G027240
OG0000559.4	NA	LOC_Os07g26690	HORVU5Hr1G029550
OG0000560	AT2G41730	LOC_Os05g23130	HORVU0Hr1G018980
OG0000560.1	AT3G27355	NA	HORVU2Hr1G123290
OG0000560.2	AT5G24640	NA	HORVU3Hr1G113050
OG0000560.3	AT5G40690	NA	HORVU4Hr1G000630
OG0000560.4	NA	NA	HORVU5Hr1G017320
OG0000560.5	NA	NA	HORVU5Hr1G072670
OG0000560.6	NA	NA	HORVU7Hr1G073530
OG0000561	AT3G02470	LOC_Os02g39790	HORVU2Hr1G086140
OG0000561.1	AT3G25570	LOC_Os02g39795	HORVU5Hr1G064040
OG0000561.2	AT5G15950	LOC_Os04g42090	HORVU6Hr1G056110
OG0000561.3	NA	LOC_Os04g42095	NA
OG0000561.4	NA	LOC_Os09g25620	NA
OG0000561.5	NA	LOC_Os09g25625	NA
OG0000563	AT3G04060	LOC_Os01g01470	HORVU2Hr1G017350
OG0000563.1	AT3G29035	LOC_Os01g29840	HORVU2Hr1G017370
OG0000563.2	AT5G18270	LOC_Os07g48550	HORVU2Hr1G017380
OG0000563.3	AT5G39610	NA	HORVU2Hr1G017400
OG0000563.4	NA	NA	HORVU3Hr1G014090
OG0000564	AT3G12145	LOC_Os05g01370	HORVU1Hr1G002410
OG0000564.1	AT5G06860	LOC_Os05g01380	HORVU2Hr1G106620
OG0000564.2	AT5G06870	LOC_Os05g01430	HORVU3Hr1G098610
OG0000564.3	NA	LOC_Os05g01444	HORVU3Hr1G098730
OG0000564.4	NA	NA	HORVU3Hr1G098790
OG0000594	AT1G04250	LOC_Os03g43400	HORVU5Hr1G014300
OG0000594.1	AT3G04730	LOC_Os03g53150	HORVU5Hr1G093580
OG0000594.2	AT3G23050	LOC_Os12g40890	HORVU5Hr1G094220
OG0000594.3	AT4G14550	NA	HORVU5Hr1G094270
OG0000595	AT1G04270	LOC_Os03g58430	HORVU2Hr1G057430
OG0000595.1	AT1G33850	LOC_Os07g08660	HORVU3Hr1G031450
OG0000595.2	AT5G09490	NA	HORVU7Hr1G066360
OG0000595.3	AT5G09500	NA	NA
OG0000595.4	AT5G09510	NA	NA
OG0000595.5	AT5G43640	NA	NA
OG0000596	AT1G04580	LOC_Os03g57680	HORVU2Hr1G057960
OG0000596.1	AT2G27150	LOC_Os03g57690	HORVU5Hr1G103890
OG0000596.2	AT3G43600	LOC_Os07g18120	HORVU7Hr1G114000
OG0000596.3	AT5G20960	LOC_Os10g04860	NA
OG0000598	AT1G06180	LOC_Os02g41510	HORVU1Hr1G041280
OG0000598.1	AT2G31180	LOC_Os04g43680	HORVU2Hr1G089310
OG0000598.2	NA	LOC_Os10g33810	HORVU6Hr1G058580
OG0000598.3	NA	NA	HORVU6Hr1G058620
OG0000598.4	NA	NA	HORVU6Hr1G058630
OG0000598.5	NA	NA	HORVU6Hr1G058640
OG0000607	AT1G14440	LOC_Os08g37400	HORVU4Hr1G015250
OG0000607.1	AT1G75240	LOC_Os09g29130	HORVU5Hr1G069730
OG0000607.2	AT2G02540	LOC_Os11g13930	NA
OG0000607.3	AT4G24660	LOC_Os12g10630	NA
OG0000607.4	AT5G65410	NA	NA
OG0000610	AT1G18650	LOC_Os01g55820	HORVU2Hr1G033470
OG0000610.1	AT5G08000	LOC_Os03g54910	HORVU2Hr1G036700
OG0000610.2	AT5G61130	LOC_Os07g40940	HORVU3Hr1G074010
OG0000610.3	NA	NA	HORVU4Hr1G028360
OG0000610.4	NA	NA	HORVU5Hr1G096090
OG0000613	AT1G22985	LOC_Os01g12440	HORVU3Hr1G030310
OG0000613.1	AT1G71130	LOC_Os01g46870	HORVU3Hr1G059250
OG0000613.2	AT4G11140	LOC_Os06g06540	NA
OG0000613.3	AT4G23750	NA	NA
OG0000613.4	AT4G27950	NA	NA
OG0000613.5	AT5G53290	NA	NA
OG0000616	AT1G27940	LOC_Os02g09720	HORVU2Hr1G083130
OG0000616.1	AT1G28010	LOC_Os04g40570	HORVU6Hr1G035040
OG0000616.2	AT3G28345	NA	NA
OG0000616.3	AT3G28360	NA	NA
OG0000616.4	AT3G28380	NA	NA
OG0000616.5	AT3G28390	NA	NA
OG0000616.6	AT3G28415	NA	NA
OG0000618	AT1G28360	LOC_Os01g58420	HORVU0Hr1G007050
OG0000618.1	AT1G53170	LOC_Os05g41760	HORVU1Hr1G067110
OG0000618.2	AT3G15210	LOC_Os05g41780	HORVU1Hr1G067160
OG0000618.3	NA	LOC_Os08g07700	HORVU3Hr1G078150
OG0000620	AT1G30040	LOC_Os01g55240	HORVU1Hr1G029520
OG0000620.1	AT1G78440	LOC_Os05g43880	HORVU1Hr1G076730
OG0000620.2	AT2G34555	LOC_Os05g48700	HORVU1Hr1G086710
OG0000620.3	NA	NA	HORVU1Hr1G086810
OG0000620.4	NA	NA	HORVU3Hr1G072810
OG0000622	AT1G33040	LOC_Os01g71230	HORVU1Hr1G057970
OG0000622.1	AT3G12390	LOC_Os03g02960	HORVU2Hr1G015260
OG0000622.2	AT4G10480	LOC_Os05g31000	HORVU3Hr1G102520
OG0000622.3	AT5G13850	NA	HORVU4Hr1G084900
OG0000623	AT1G43160	LOC_Os01g21120	HORVU1Hr1G058940
OG0000623.1	AT2G47520	LOC_Os02g34260	HORVU5Hr1G080790
OG0000623.2	NA	LOC_Os02g34270	NA
OG0000623.3	NA	LOC_Os03g22170	NA
OG0000623.4	NA	LOC_Os04g34970	NA
OG0000623.5	NA	LOC_Os05g29810	NA
OG0000623.6	NA	LOC_Os07g47790	NA
OG0000630	AT1G56120	LOC_Os04g52600	HORVU2Hr1G098450
OG0000630.1	AT1G56130	LOC_Os04g52614	HORVU7Hr1G006940
OG0000630.2	AT1G56140	LOC_Os04g52630	NA
OG0000630.3	AT1G56145	LOC_Os04g52640	NA
OG0000630.4	NA	LOC_Os08g10290	NA
OG0000632	AT1G75390	LOC_Os02g03960	HORVU2Hr1G056940
OG0000632.1	AT2G18160	LOC_Os06g09250	HORVU5Hr1G054510
OG0000632.2	AT4G34590	LOC_Os06g42140	NA
OG0000632.3	NA	LOC_Os08g26880	NA
OG0000632.4	NA	LOC_Os09g13570	NA
OG0000632.5	NA	LOC_Os09g13575	NA
OG0000642	AT2G41010	LOC_Os01g17050	HORVU0Hr1G010810
OG0000642.1	AT3G56880	LOC_Os03g20440	HORVU0Hr1G039840
OG0000642.2	NA	LOC_Os07g48710	HORVU0Hr1G040410
OG0000642.3	NA	LOC_Os11g03660	HORVU4Hr1G052140
OG0000642.4	NA	LOC_Os12g03420	NA
OG0000645	AT2G45660	LOC_Os02g01355	HORVU1Hr1G051660
OG0000645.1	AT4G11880	LOC_Os03g03100	HORVU5Hr1G076440
OG0000645.2	AT4G22950	LOC_Os05g11380	NA
OG0000645.3	AT5G62165	LOC_Os06g01890	NA
OG0000645.4	NA	LOC_Os10g39130	NA
OG0000646	AT3G01600	LOC_Os02g38130	HORVU0Hr1G038150
OG0000646.1	AT5G14490	NA	HORVU1Hr1G045120
OG0000646.2	NA	NA	HORVU2Hr1G082650
OG0000646.3	NA	NA	HORVU4Hr1G017170
OG0000646.4	NA	NA	HORVU5Hr1G022190
OG0000646.5	NA	NA	HORVU6Hr1G038560
OG0000646.6	NA	NA	HORVU6Hr1G053540
OG0000646.7	NA	NA	HORVU6Hr1G086870
OG0000648	AT3G16240	LOC_Os02g44080	HORVU0Hr1G032130
OG0000648.1	AT3G47440	LOC_Os04g46490	HORVU2Hr1G097780
OG0000648.2	AT4G17340	LOC_Os06g22960	HORVU6Hr1G062980
OG0000648.3	AT5G47450	NA	HORVU7Hr1G081770
OG0000654	AT3G61060	LOC_Os02g45320	HORVU1Hr1G048690
OG0000654.1	NA	LOC_Os03g02550	HORVU1Hr1G048700
OG0000654.2	NA	LOC_Os04g48270	HORVU2Hr1G094960
OG0000654.3	NA	LOC_Os09g35680	HORVU5Hr1G080530
OG0000654.4	NA	LOC_Os10g37830	HORVU5Hr1G110970
OG0000657	AT4G16670	LOC_Os02g44040	HORVU0Hr1G027000
OG0000657.1	AT4G17350	LOC_Os10g41060	HORVU0Hr1G032140
OG0000657.2	AT5G47440	NA	HORVU1Hr1G056150
OG0000657.3	NA	NA	HORVU4Hr1G088430
OG0000657.4	NA	NA	HORVU4Hr1G088450
OG0000657.5	NA	NA	HORVU6Hr1G062990
OG0000658	AT4G25810	LOC_Os06g48160	HORVU0Hr1G022110
OG0000658.1	AT5G57550	LOC_Os06g48200	HORVU7Hr1G098260
OG0000658.2	AT5G57560	NA	HORVU7Hr1G098280
OG0000658.3	NA	NA	HORVU7Hr1G098320
OG0000658.4	NA	NA	HORVU7Hr1G098330
OG0000658.5	NA	NA	HORVU7Hr1G098440
OG0000683	AT1G01470	LOC_Os01g12580	HORVU1Hr1G092670
OG0000683.1	AT2G46140	LOC_Os01g43530	HORVU3Hr1G020120
OG0000683.2	NA	LOC_Os05g50710	HORVU3Hr1G030650
OG0000683.3	NA	NA	HORVU3Hr1G055900
OG0000683.4	NA	NA	HORVU3Hr1G088830
OG0000687	AT1G04500	LOC_Os03g04620	HORVU1Hr1G039150
OG0000687.1	AT2G33350	LOC_Os10g32900	HORVU1Hr1G041860
OG0000687.2	NA	NA	HORVU2Hr1G055130
OG0000687.3	NA	NA	HORVU4Hr1G037100
OG0000687.4	NA	NA	HORVU4Hr1G084020
OG0000687.5	NA	NA	HORVU7Hr1G044380
OG0000702	AT1G22050	LOC_Os02g51500	HORVU2Hr1G070670
OG0000702.1	AT1G77870	LOC_Os03g31290	HORVU6Hr1G075180
OG0000702.2	AT4G24990	LOC_Os04g32270	HORVU7Hr1G037480
OG0000702.3	NA	LOC_Os06g12020	NA
OG0000706	AT1G36240	LOC_Os01g16890	HORVU0Hr1G023290
OG0000706.1	AT1G77940	LOC_Os01g59730	HORVU1Hr1G068640
OG0000706.2	AT3G18740	LOC_Os05g41110	HORVU3Hr1G038950
OG0000706.3	NA	NA	HORVU7Hr1G110660
OG0000709	AT1G58380	LOC_Os03g59310	HORVU3Hr1G086050
OG0000709.1	AT1G58684	LOC_Os07g10660	HORVU5Hr1G109910
OG0000709.2	AT1G58983	NA	NA
OG0000709.3	AT1G59359	NA	NA
OG0000709.4	AT2G41840	NA	NA
OG0000709.5	AT3G57490	NA	NA
OG0000711	AT1G63840	LOC_Os02g45710	HORVU0Hr1G005330
OG0000711.1	AT3G61460	LOC_Os04g49000	HORVU5Hr1G067200
OG0000711.2	AT5G41400	NA	HORVU6Hr1G066050
OG0000711.3	NA	NA	HORVU7Hr1G002690
OG0000711.4	NA	NA	HORVU7Hr1G002750
OG0000713	AT1G73700	LOC_Os06g29844	HORVU1Hr1G080850
OG0000713.1	AT2G34360	LOC_Os06g29994	HORVU7Hr1G047070
OG0000713.2	AT5G52450	LOC_Os10g11354	HORVU7Hr1G047080
OG0000713.3	NA	NA	HORVU7Hr1G121100
OG0000718	AT1G80840	LOC_Os02g08440	HORVU5Hr1G065380
OG0000718.1	AT2G25000	LOC_Os06g44010	HORVU6Hr1G028790
OG0000718.2	AT4G31800	LOC_Os09g25070	HORVU7Hr1G113830
OG0000718.3	NA	NA	HORVU7Hr1G113850
OG0000720	AT2G14820	LOC_Os03g10800	HORVU4Hr1G013420
OG0000720.1	AT2G23050	LOC_Os03g41350	HORVU4Hr1G069760
OG0000720.2	AT4G37590	LOC_Os12g39380	HORVU5Hr1G018480
OG0000720.3	AT5G67440	NA	NA
OG0000723	AT2G21660	LOC_Os01g68790	HORVU3Hr1G093400
OG0000723.1	AT3G23830	LOC_Os03g46770	HORVU5Hr1G002150
OG0000723.2	AT4G13850	LOC_Os12g43600	HORVU6Hr1G055440
OG0000723.3	AT4G39260	NA	NA
OG0000726	AT2G29170	LOC_Os04g20070	HORVU0Hr1G027400
OG0000726.1	NA	LOC_Os04g22660	HORVU1Hr1G084560
OG0000726.2	NA	LOC_Os11g25100	HORVU1Hr1G086190
OG0000726.3	NA	NA	HORVU3Hr1G090170
OG0000726.4	NA	NA	HORVU4Hr1G027230
OG0000726.5	NA	NA	HORVU5Hr1G007770
OG0000728	AT2G32020	LOC_Os03g46200	HORVU4Hr1G002710
OG0000728.1	AT2G32030	LOC_Os03g46250	HORVU5Hr1G104690
OG0000728.2	NA	LOC_Os03g58010	HORVU5Hr1G104800
OG0000728.3	NA	LOC_Os03g58020	NA
OG0000728.4	NA	LOC_Os03g58030	NA
OG0000730	AT2G37600	LOC_Os01g62350	HORVU1Hr1G072270
OG0000730.1	AT3G53740	LOC_Os05g38520	HORVU3Hr1G086410
OG0000730.2	AT5G02450	NA	HORVU5Hr1G009600
OG0000730.3	NA	NA	HORVU5Hr1G009610
OG0000730.4	NA	NA	HORVU5Hr1G113200
OG0000731	AT2G39300	LOC_Os03g20580	HORVU2Hr1G016990
OG0000731.1	AT3G55060	LOC_Os07g48700	HORVU2Hr1G114960
OG0000731.2	NA	NA	HORVU4Hr1G051980
OG0000731.3	NA	NA	HORVU5Hr1G040670
OG0000731.4	NA	NA	HORVU5Hr1G086120
OG0000731.5	NA	NA	HORVU6Hr1G016670
OG0000732	AT2G42740	LOC_Os01g10820	HORVU1Hr1G028820
OG0000732.1	AT3G58700	LOC_Os02g14059	HORVU3Hr1G026060
OG0000732.2	AT4G18730	LOC_Os05g11710	NA
OG0000732.3	AT5G45775	LOC_Os06g35730	NA
OG0000739	AT3G04290	LOC_Os02g40440	HORVU1Hr1G038730
OG0000739.1	AT5G33370	LOC_Os04g42860	HORVU2Hr1G087830
OG0000739.2	NA	LOC_Os08g45150	HORVU5Hr1G068460
OG0000739.3	NA	LOC_Os10g32580	HORVU6Hr1G057590
OG0000741	AT3G04920	LOC_Os01g52490	HORVU1Hr1G044880
OG0000741.1	AT5G28060	LOC_Os02g13530	HORVU2Hr1G055560
OG0000741.2	NA	LOC_Os06g36160	HORVU3Hr1G068610
OG0000741.3	NA	NA	HORVU6Hr1G044840
OG0000741.4	NA	NA	HORVU7Hr1G088580
OG0000743	AT3G14250	LOC_Os08g35060	HORVU2Hr1G116300
OG0000743.1	AT3G53690	LOC_Os09g25190	HORVU5Hr1G065190
OG0000743.2	NA	LOC_Os09g25220	HORVU5Hr1G065280
OG0000743.3	NA	LOC_Os09g25260	HORVU5Hr1G065300
OG0000745	AT3G19184	LOC_Os03g08620	HORVU2Hr1G027690
OG0000745.1	AT5G42700	LOC_Os06g09420	HORVU2Hr1G029060
OG0000745.2	NA	NA	HORVU2Hr1G029110
OG0000745.3	NA	NA	HORVU5Hr1G117800
OG0000745.4	NA	NA	HORVU7Hr1G011810
OG0000745.5	NA	NA	HORVU7Hr1G037040
OG0000751	AT3G45650	LOC_Os05g27304	HORVU7Hr1G025670
OG0000751.1	AT3G45660	NA	HORVU7Hr1G025680
OG0000751.2	AT3G45680	NA	NA
OG0000751.3	AT3G45690	NA	NA
OG0000751.4	AT3G45700	NA	NA
OG0000751.5	AT3G45710	NA	NA
OG0000751.6	AT3G45720	NA	NA
OG0000758	AT4G00870	LOC_Os08g43070	HORVU0Hr1G023050
OG0000758.1	AT4G16430	LOC_Os09g34330	HORVU0Hr1G025420
OG0000758.2	AT5G46830	NA	HORVU5Hr1G079900
OG0000758.3	NA	NA	HORVU5Hr1G080040
OG0000758.4	NA	NA	HORVU5Hr1G080080
OG0000759	AT4G01150	LOC_Os02g49870	HORVU0Hr1G013240
OG0000759.1	AT4G38100	LOC_Os06g15400	HORVU5Hr1G066240
OG0000759.2	NA	LOC_Os08g33380	HORVU6Hr1G073100
OG0000759.3	NA	LOC_Os09g29080	HORVU7Hr1G042160
OG0000761	AT4G11350	LOC_Os02g45700	HORVU0Hr1G016580
OG0000761.1	AT4G23490	LOC_Os03g03270	HORVU1Hr1G049710
OG0000761.2	AT5G41460	LOC_Os04g48950	HORVU4Hr1G084520
OG0000761.3	NA	LOC_Os10g39020	NA
OG0000762	AT4G16830	LOC_Os01g41880	HORVU1Hr1G080980
OG0000762.1	AT4G17520	LOC_Os01g52390	HORVU1Hr1G094100
OG0000762.2	AT5G47210	LOC_Os05g45660	HORVU3Hr1G068500
OG0000762.3	NA	LOC_Os05g51180	NA
OG0000766	AT4G29930	LOC_Os04g23550	HORVU2Hr1G066000
OG0000766.1	AT5G57150	NA	HORVU2Hr1G066090
OG0000766.2	NA	NA	HORVU2Hr1G066100
OG0000766.3	NA	NA	HORVU3Hr1G005500
OG0000766.4	NA	NA	HORVU3Hr1G096430
OG0000766.5	NA	NA	HORVU4Hr1G087590
OG0000766.6	NA	NA	HORVU4Hr1G087610
OG0000768	AT4G37970	LOC_Os04g52280	HORVU1Hr1G007800
OG0000768.1	AT4G37980	LOC_Os08g16910	HORVU6Hr1G087220
OG0000768.2	AT4G37990	LOC_Os10g29470	HORVU7Hr1G079380
OG0000768.3	NA	NA	HORVU7Hr1G090560
OG0000769	AT4G40080	LOC_Os09g29300	HORVU1Hr1G085900
OG0000769.1	AT5G10410	NA	HORVU3Hr1G058340
OG0000769.2	AT5G65370	NA	HORVU3Hr1G064410
OG0000769.3	NA	NA	HORVU3Hr1G081530
OG0000769.4	NA	NA	HORVU5Hr1G069950
OG0000769.5	NA	NA	HORVU7Hr1G083240
OG0000770	AT5G02110	LOC_Os06g11410	HORVU0Hr1G013250
OG0000770.1	AT5G10440	LOC_Os08g37390	HORVU6Hr1G077500
OG0000770.2	AT5G65420	LOC_Os09g29100	HORVU7Hr1G033350
OG0000770.3	NA	LOC_Os11g47950	NA
OG0000783	ATCG00730	LOC_Os01g57945	HORVU0Hr1G034350
OG0000783.1	NA	LOC_Os04g16844	HORVU5Hr1G065010
OG0000783.2	NA	LOC_Os08g15292	HORVU6Hr1G049430
OG0000783.3	NA	LOC_Os10g21326	HORVU7Hr1G051220
OG0000783.4	NA	NA	HORVU7Hr1G107560
OG0000814	AT1G02820	LOC_Os01g21250	HORVU1Hr1G058850
OG0000814.1	AT4G02380	LOC_Os02g35650	HORVU3Hr1G035470
OG0000814.2	AT4G15910	LOC_Os05g29930	HORVU3Hr1G089290
OG0000815	AT1G04480	LOC_Os02g56960	HORVU1Hr1G039160
OG0000815.1	AT2G33370	LOC_Os03g04590	HORVU4Hr1G083840
OG0000815.2	AT3G04400	LOC_Os10g32920	HORVU6Hr1G090170
OG0000818	AT1G06160	LOC_Os03g64260	HORVU0Hr1G013490
OG0000818.1	AT2G31230	LOC_Os09g39850	HORVU1Hr1G077680
OG0000818.2	AT3G23240	NA	HORVU2Hr1G093660
OG0000818.3	NA	NA	HORVU5Hr1G079980
OG0000822	AT1G08360	LOC_Os01g64090	HORVU3Hr1G084310
OG0000822.1	AT5G22440	LOC_Os02g21660	HORVU4Hr1G001350
OG0000822.2	NA	LOC_Os08g44380	HORVU7Hr1G059090
OG0000822.3	NA	LOC_Os08g44450	NA
OG0000825	AT1G12970	LOC_Os02g38040	HORVU2Hr1G082540
OG0000825.1	AT3G11330	LOC_Os04g40080	HORVU6Hr1G053210
OG0000825.2	AT3G26500	NA	HORVU7Hr1G066320
OG0000825.3	AT5G05850	NA	NA
OG0000835	AT1G21140	LOC_Os04g45520	HORVU2Hr1G101180
OG0000835.1	AT1G76800	LOC_Os04g59020	HORVU2Hr1G101310
OG0000835.2	AT3G43630	NA	HORVU2Hr1G124510
OG0000835.3	AT3G43660	NA	NA
OG0000837	AT1G22430	LOC_Os03g08999	HORVU4Hr1G078460
OG0000837.1	AT1G22440	LOC_Os03g09020	HORVU4Hr1G078470
OG0000837.2	AT4G22110	LOC_Os07g42924	NA
OG0000837.3	AT5G42250	NA	NA
OG0000840	AT1G23730	LOC_Os01g45274	HORVU3Hr1G056990
OG0000840.1	AT1G70410	NA	HORVU3Hr1G057090
OG0000840.2	AT3G01500	NA	HORVU7Hr1G103870
OG0000840.3	AT5G14740	NA	HORVU7Hr1G114950
OG0000850	AT1G29860	LOC_Os01g43650	HORVU1Hr1G088300
OG0000850.1	AT4G18170	LOC_Os01g47560	HORVU1Hr1G092130
OG0000850.2	NA	LOC_Os05g49100	HORVU3Hr1G056060
OG0000850.3	NA	NA	HORVU3Hr1G060500
OG0000856	AT1G31950	LOC_Os03g31430	HORVU5Hr1G005860
OG0000856.1	AT3G14490	LOC_Os04g01810	HORVU7Hr1G122730
OG0000856.2	AT3G14520	NA	NA
OG0000856.3	AT3G14540	NA	NA
OG0000856.4	AT5G23960	NA	NA
OG0000870	AT1G59950	LOC_Os03g13390	HORVU2Hr1G078570
OG0000870.1	AT1G59960	LOC_Os04g37480	HORVU4Hr1G064720
OG0000870.2	NA	LOC_Os10g02380	NA
OG0000870.3	NA	LOC_Os10g02480	NA
OG0000870.4	NA	LOC_Os10g02490	NA
OG0000871	AT1G61810	LOC_Os04g43360	HORVU2Hr1G088940
OG0000871.1	AT1G61820	LOC_Os04g43390	HORVU2Hr1G088980
OG0000871.2	AT4G21760	LOC_Os04g43410	HORVU2Hr1G089050
OG0000880	AT1G75700	LOC_Os02g02920	HORVU6Hr1G012260
OG0000880.1	AT5G42560	LOC_Os03g04030	HORVU6Hr1G090740
OG0000880.2	NA	LOC_Os03g14610	NA
OG0000880.3	NA	LOC_Os09g36340	NA
OG0000880.4	NA	LOC_Os10g09870	NA
OG0000888	AT2G16060	LOC_Os03g12510	HORVU1Hr1G076460
OG0000888.1	NA	LOC_Os03g13140	HORVU4Hr1G066200
OG0000888.2	NA	LOC_Os03g13150	HORVU4Hr1G066240
OG0000888.3	NA	LOC_Os03g13160	NA
OG0000888.4	NA	LOC_Os05g44140	NA
OG0000891	AT2G19500	LOC_Os01g09260	HORVU3Hr1G019850
OG0000891.1	AT4G29740	LOC_Os02g12780	HORVU6Hr1G039680
OG0000891.2	NA	LOC_Os06g37500	HORVU6Hr1G039690
OG0000891.3	NA	NA	HORVU7Hr1G086710
OG0000892	AT2G19740	LOC_Os02g48660	HORVU5Hr1G052980
OG0000892.1	AT4G26230	LOC_Os06g21480	HORVU6Hr1G070670
OG0000892.2	AT5G56710	LOC_Os08g39500	HORVU7Hr1G050170
OG0000896	AT2G22190	LOC_Os02g51680	HORVU5Hr1G058300
OG0000896.1	AT4G39770	LOC_Os08g31630	HORVU6Hr1G074960
OG0000896.2	AT5G10100	LOC_Os09g20390	NA
OG0000896.3	AT5G65140	NA	NA
OG0000899	AT2G23340	LOC_Os04g55520	HORVU2Hr1G113940
OG0000899.1	AT3G50260	LOC_Os06g07030	HORVU7Hr1G026940
OG0000899.2	AT4G06746	NA	NA
OG0000899.3	AT4G36900	NA	NA
OG0000899.4	AT5G67190	NA	NA
OG0000904	AT2G28850	LOC_Os01g11270	HORVU3Hr1G028620
OG0000904.1	AT2G28860	LOC_Os01g11280	NA
OG0000904.2	AT2G34490	LOC_Os01g11300	NA
OG0000904.3	AT2G34500	LOC_Os01g11340	NA
OG0000911	AT2G37070	LOC_Os05g03060	HORVU1Hr1G011900
OG0000911.1	AT3G53320	NA	HORVU2Hr1G010050
OG0000911.2	NA	NA	HORVU2Hr1G101950
OG0000911.3	NA	NA	HORVU4Hr1G090260
OG0000911.4	NA	NA	HORVU6Hr1G008710
OG0000911.5	NA	NA	HORVU7Hr1G087000
OG0000915	AT2G39855	LOC_Os05g38040	HORVU1Hr1G072890
OG0000915.1	AT3G46880	NA	HORVU2Hr1G065000
OG0000915.2	AT3G55646	NA	NA
OG0000915.3	AT5G02020	NA	NA
OG0000915.4	AT5G05965	NA	NA
OG0000915.5	AT5G59080	NA	NA
OG0000919	AT2G41870	LOC_Os03g59360	HORVU2Hr1G039030
OG0000919.1	AT3G57540	LOC_Os07g10780	HORVU5Hr1G111120
OG0000919.2	NA	LOC_Os07g38170	HORVU5Hr1G111130
OG0000919.3	NA	NA	HORVU7Hr1G100790
OG0000939	AT3G13600	LOC_Os03g25760	HORVU1Hr1G045060
OG0000939.1	NA	LOC_Os07g43970	HORVU2Hr1G015200
OG0000939.2	NA	NA	HORVU2Hr1G028140
OG0000939.3	NA	NA	HORVU2Hr1G028150
OG0000939.4	NA	NA	HORVU3Hr1G010590
OG0000939.5	NA	NA	HORVU5Hr1G093140
OG0000944	AT3G19580	LOC_Os03g41390	HORVU4Hr1G013460
OG0000944.1	AT3G49930	LOC_Os03g55540	HORVU5Hr1G018470
OG0000944.2	AT5G67450	LOC_Os12g39400	HORVU5Hr1G097500
OG0000945	AT3G22830	LOC_Os03g06630	HORVU1Hr1G083420
OG0000945.1	AT3G51910	LOC_Os07g08140	HORVU2Hr1G014590
OG0000945.2	AT3G63350	LOC_Os10g28340	HORVU4Hr1G073650
OG0000946	AT3G23390	LOC_Os07g26740	HORVU2Hr1G045920
OG0000946.1	NA	LOC_Os07g33860	HORVU5Hr1G081590
OG0000946.2	NA	LOC_Os07g33898	HORVU5Hr1G101600
OG0000946.3	NA	LOC_Os07g33997	HORVU7Hr1G104300
OG0000948	AT3G28580	LOC_Os12g24320	HORVU1Hr1G063390
OG0000948.1	AT5G40010	LOC_Os12g44190	HORVU5Hr1G000640
OG0000948.2	NA	LOC_Os12g44210	HORVU5Hr1G019820
OG0000948.3	NA	LOC_Os12g44220	NA
OG0000952	AT3G45030	LOC_Os03g14530	HORVU5Hr1G008300
OG0000952.1	AT3G47370	LOC_Os06g04290	HORVU5Hr1G013360
OG0000952.2	AT5G62300	LOC_Os10g08930	HORVU7Hr1G028050
OG0000953	AT3G45960	LOC_Os03g04020	HORVU1Hr1G052290
OG0000953.1	AT3G45970	LOC_Os07g29290	HORVU4Hr1G081800
OG0000953.2	AT4G38400	LOC_Os10g39640	HORVU4Hr1G081990
OG0000954	AT3G47740	LOC_Os08g30770	HORVU1Hr1G075620
OG0000954.1	AT3G47750	NA	NA
OG0000954.2	AT3G47760	NA	NA
OG0000954.3	AT3G47770	NA	NA
OG0000954.4	AT3G47780	NA	NA
OG0000954.5	AT5G61700	NA	NA
OG0000954.6	AT5G61740	NA	NA
OG0000955	AT3G48740	LOC_Os11g31190	HORVU1Hr1G010210
OG0000955.1	AT5G23660	LOC_Os12g29220	HORVU6Hr1G000440
OG0000955.2	AT5G50800	NA	HORVU6Hr1G089540
OG0000955.3	NA	NA	HORVU6Hr1G089600
OG0000971	AT4G23890	LOC_Os07g09800	HORVU1Hr1G022660
OG0000971.1	NA	NA	HORVU1Hr1G086750
OG0000971.2	NA	NA	HORVU1Hr1G087440
OG0000971.3	NA	NA	HORVU3Hr1G065690
OG0000971.4	NA	NA	HORVU4Hr1G090890
OG0000971.5	NA	NA	HORVU5Hr1G117590
OG0000971.6	NA	NA	HORVU6Hr1G051720
OG0000973	AT4G25150	LOC_Os06g04790	HORVU7Hr1G018600
OG0000973.1	AT4G29260	LOC_Os06g36400	HORVU7Hr1G018620
OG0000973.2	AT4G29270	NA	HORVU7Hr1G088340
OG0000973.3	AT5G51260	NA	NA
OG0000974	AT4G25200	LOC_Os02g52150	HORVU6Hr1G077710
OG0000974.1	AT5G51440	LOC_Os06g11610	HORVU7Hr1G036470
OG0000974.2	NA	NA	HORVU7Hr1G036500
OG0000974.3	NA	NA	HORVU7Hr1G036540
OG0000974.4	NA	NA	HORVU7Hr1G036570
OG0000976	AT4G29905	LOC_Os04g51680	HORVU2Hr1G100870
OG0000976.1	AT5G57123	LOC_Os06g44980	HORVU2Hr1G100960
OG0000976.2	NA	LOC_Os08g13400	HORVU5Hr1G021080
OG0000976.3	NA	NA	HORVU7Hr1G110370
OG0000978	AT4G33070	LOC_Os01g06660	HORVU2Hr1G012660
OG0000978.1	AT5G01320	LOC_Os03g18220	HORVU3Hr1G018550
OG0000978.2	AT5G01330	NA	HORVU4Hr1G056050
OG0000978.3	AT5G54960	NA	NA
OG0000982	AT5G07800	LOC_Os02g37010	HORVU4Hr1G072260
OG0000982.1	AT5G61290	LOC_Os07g02100	HORVU4Hr1G089360
OG0000982.2	NA	LOC_Os07g02120	NA
OG0000982.3	NA	LOC_Os07g02130	NA
OG0000982.4	NA	LOC_Os07g02140	NA
OG0000996	AT5G52640	LOC_Os04g01740	HORVU2Hr1G005170
OG0000996.1	AT5G56000	LOC_Os08g39140	HORVU5Hr1G072420
OG0000996.2	AT5G56010	LOC_Os09g30412	NA
OG0000996.3	AT5G56030	NA	NA
OG0000997	AT5G55050	LOC_Os03g38390	HORVU1Hr1G087830
OG0000997.1	NA	LOC_Os03g38470	HORVU5Hr1G026030
OG0000997.2	NA	NA	HORVU5Hr1G110050
OG0000997.3	NA	NA	HORVU5Hr1G110140
OG0000997.4	NA	NA	HORVU5Hr1G110300
OG0000997.5	NA	NA	HORVU6Hr1G013030
OG0001029	AT1G01150	LOC_Os11g06190	HORVU4Hr1G088350
OG0001029.1	AT1G14770	LOC_Os11g29240	NA
OG0001029.2	AT1G68030	NA	NA
OG0001029.3	AT4G12670	NA	NA
OG0001029.4	AT5G03780	NA	NA
OG0001030	AT1G01380	LOC_Os01g43180	HORVU3Hr1G055260
OG0001030.1	AT2G30424	NA	NA
OG0001030.2	AT2G30432	NA	NA
OG0001030.3	AT2G46410	NA	NA
OG0001030.4	AT4G01060	NA	NA
OG0001030.5	AT5G53200	NA	NA
OG0001031	AT1G01430	LOC_Os05g12380	HORVU1Hr1G029950
OG0001031.1	AT4G01080	LOC_Os06g33330	HORVU7Hr1G089640
OG0001031.2	AT4G11090	NA	NA
OG0001031.3	AT4G23790	NA	NA
OG0001037	AT1G04635	LOC_Os01g39280	HORVU2Hr1G065960
OG0001037.1	NA	LOC_Os04g22870	HORVU3Hr1G099400
OG0001037.2	NA	LOC_Os05g18780	NA
OG0001037.3	NA	LOC_Os10g08960	NA
OG0001037.4	NA	LOC_Os10g11520	NA
OG0001042	AT1G06980	LOC_Os01g07150	HORVU1Hr1G070300
OG0001042.1	AT2G30230	LOC_Os03g18660	HORVU4Hr1G055090
OG0001042.2	NA	LOC_Os05g07240	NA
OG0001042.3	NA	LOC_Os05g39710	NA
OG0001047	AT1G09350	LOC_Os03g20120	HORVU2Hr1G015700
OG0001047.1	AT1G56600	LOC_Os07g48830	HORVU2Hr1G015720
OG0001047.2	AT2G47180	NA	HORVU4Hr1G052450
OG0001049	AT1G09590	LOC_Os03g04750	HORVU1Hr1G038890
OG0001049.1	AT1G09690	LOC_Os10g32820	HORVU4Hr1G084420
OG0001049.2	AT1G57660	NA	NA
OG0001049.3	AT1G57860	NA	NA
OG0001056	AT1G12340	LOC_Os06g04500	HORVU5Hr1G028480
OG0001056.1	AT1G12390	LOC_Os12g32180	HORVU7Hr1G017650
OG0001056.2	AT1G62880	NA	NA
OG0001056.3	AT4G12090	NA	NA
OG0001059	AT1G14860	LOC_Os02g50130	HORVU6Hr1G073660
OG0001059.1	AT1G18300	LOC_Os06g14420	HORVU7Hr1G041500
OG0001059.2	AT1G73540	NA	NA
OG0001059.3	AT2G01670	NA	NA
OG0001062	AT1G15380	LOC_Os01g07850	HORVU1Hr1G025530
OG0001062.1	AT1G80160	LOC_Os05g07940	HORVU1Hr1G025570
OG0001062.2	NA	NA	HORVU1Hr1G025580
OG0001062.3	NA	NA	HORVU3Hr1G024400
OG0001072	AT1G21560	LOC_Os04g14410	HORVU2Hr1G092320
OG0001072.1	AT1G77270	LOC_Os04g45610	HORVU2Hr1G092340
OG0001072.2	AT3G07730	NA	NA
OG0001072.3	AT4G01170	NA	NA
OG0001073	AT1G21810	LOC_Os11g06910	HORVU0Hr1G028110
OG0001073.1	AT1G77580	LOC_Os12g07160	HORVU0Hr1G028130
OG0001073.2	NA	NA	HORVU0Hr1G028140
OG0001073.3	NA	NA	HORVU4Hr1G019610
OG0001076	AT1G22840	LOC_Os01g66180	HORVU1Hr1G063940
[truncated: 2,424 more rows]

## Sheet: ST 9. Oppositely resp. DEGs
Supplemental Table 9. Oppositely responsive genes in Arabidopsis, rice and barley following stress treatments. 24 orthogroups containing 58, 58 and 51 genes in Arabidopsis, rice and barley, respectively, that are oppositely responsive (differentially expressed genes; |log2 (fold change)|>1, FDR<0.05) in at least four stresses (3AT = 3-amino-1,2,4-triazole, AA = antimycin A, ABA = abscisic acid, M…
3AT			AA			ABA			MV			SA			UV				Arabidopsis (At)			Rice (Os)		Barley (Hv)
At	Os	Hv	At	Os	Hv	At	Os	Hv	At	Os	Hv	At	Os	Hv	At	Os	Hv	OG	At	Annotation		Os	Annotation	Hv	Annotation
0	2.07729	0							1.20483	0	-1.5544	0	-2.3999	0	0	0	-1.78486	OG0000216	AT1G59218	Disease resistance protein (CC-NBS-LRR class) family	x	LOC_Os09g09490	disease resistance protein RPM1, putative, expressed	HORVU2Hr1G022620	Disease resistance protein
0	0	-2.26579							2.57562	0	-3.2311	0	-1.00206	-2.36676	3.22699	0	0	OG0000216	AT1G58410	Disease resistance protein (CC-NBS-LRR class) family	x	LOC_Os10g10360	NBS-LRR disease resistance protein, putative, expressed	HORVU5Hr1G072540	Disease resistance protein
									1.24808	0	0							OG0000216	AT5G43470	Disease resistance protein (CC-NBS-LRR class) family	Confers resistance to Peronospora parasitica. In arabidopsis ecotype Dijon-17 HRT-mediated signaling is dependent on light for the induction of hypersensitive response and resistance to turnip crinkle virus.	NA		NA
									1.02725	0	0				1.34069	0	0	OG0000216	AT1G59620	Disease resistance protein (CC-NBS-LRR class) family	Encodes CW9.	NA		NA
															2.42644	0	0	OG0000216	AT1G58390	Disease resistance protein (CC-NBS-LRR class) family	x	NA		NA
									1.73723	0	0				0	-1.0225	0	OG0000216	AT1G58807	Disease resistance protein (CC-NBS-LRR class) family	x	LOC_Os11g41540	disease resistance RPP8-like protein 3, putative, expressed	NA
									1.73723	0	0							OG0000216	AT1G59124	Disease resistance protein (CC-NBS-LRR class) family	x	NA		NA
									1.57575	0	0							OG0000216	AT1G53350	Disease resistance protein (CC-NBS-LRR class) family	x	NA		NA
									1.23797	0	0	1.49565	0	0	1.14833	0	0	OG0000216	AT1G58602	LRR and NB-ARC domains-containing disease resistance protein	x	NA		NA
									1.64945	0	0	1.07004	0	0				OG0000216	AT5G48620	Disease resistance protein (CC-NBS-LRR class) family	x	NA		NA
									1.58113	0	0				1.06505	0	0	OG0000216	AT1G58848	Disease resistance protein (CC-NBS-LRR class) family	x	NA		NA
									1.35143	0	0							OG0000216	AT1G50180	NB-ARC domain-containing disease resistance protein	x	NA		NA
									1.3129	0	0							OG0000216	AT1G10920	NB-ARC domain-containing disease resistance protein	Encodes LOV1 a disease susceptibility gene that paradoxically is a member of the NBS-LRR resistance gene family. Conditions susceptibility to the fungus Cochliobolus victoriae and victorin-dependent induction of defense-associated proteins. Saturation mutagenesis identified 59 lov mutations that all display reduced susceptibility to vitorin. Mutations in known defense response pathways do not pre…	NA		NA
2.72089	0	-1.25431	2.79108	0	0				2.97703	-1.45387	0	2.44509	-2.0604	0				OG0000288	AT1G14870	PLANT CADMIUM RESISTANCE 2	x	LOC_Os02g36940	uncharacterized Cys-rich domain containing protein, putative, expressed	HORVU2Hr1G002720	PLANT CADMIUM RESISTANCE 1
			0	0	-1.62452				0	0	-4.56271							OG0000288	AT5G35525	PLAC8 family protein	x	LOC_Os03g61500	uncharacterized Cys-rich domain containing protein, putative, expressed	HORVU5Hr1G115750	PLANT CADMIUM RESISTANCE 2
0	-2.79181	0							0	0	-3.88922	3.898	-3.53837	0				OG0000288	AT1G14880	PLANT CADMIUM RESISTANCE 1	x	LOC_Os10g02300	uncharacterized Cys-rich domain containing protein, putative, expressed	HORVU5Hr1G115870	PLANT CADMIUM RESISTANCE 2
						1.91612	0	0	2.37753	2.21227	0	1.18452	4.34021	0	0	5.1487	0	OG0000234	AT1G64950	cytochrome P450 family 89 subfamily A polypeptide 5	member of CYP89A	LOC_Os10g36980	transposon protein, putative, unclassified, expressed	HORVU1Hr1G047090	Cytochrome P450 superfamily protein
									0	0	-1.53499	0	0	-2.20459	0	0	3.22273	OG0000234	AT1G64900	cytochrome P450 family 89 subfamily A polypeptide 2	Encodes cytochrome P450 (CYP89A2).	LOC_Os10g37120	transposon protein, putative, unclassified, expressed	HORVU1Hr1G086920	Cytochrome P450 superfamily protein
						0	0	-1.5579	-2.71078	0	-2.29365	0	0	-1.93204	-1.33675	0	3.15789	OG0000234	AT2G12190	Cytochrome P450 superfamily protein	x	LOC_Os10g37110	transposon protein, putative, unclassified, expressed	HORVU1Hr1G087200	Cytochrome P450 superfamily protein
						0	0	-2.91066										OG0000234	NA			LOC_Os10g37100	cytochrome P450, putative, expressed	HORVU4Hr1G089230	Cytochrome P450 superfamily protein
															0	7.02126	0	OG0000234	NA			LOC_Os10g37160	transposon protein, putative, unclassified, expressed	NA
-1.05422	11.4927	3.9372				0	0	1.05478				-1.02903	7.89894	5.03697	-1.20707	6.07201	0	OG0000297	AT4G27710	cytochrome P450 family 709 subfamily B polypeptide 3	member of CYP709B	LOC_Os07g44140	cytochrome P450 72A1, putative, expressed	HORVU2Hr1G022080	Cytochrome P450 superfamily protein
0	11.1316	8.29387				0	0	3.77081				0	9.64606	6.11953	0	6.05009	5.76332	OG0000297	NA			LOC_Os07g23570	cytochrome P450 72A1, putative, expressed	HORVU2Hr1G027470	Cytochrome P450 superfamily protein
0	0	9.17605				0	0	4.11355				0	0	10.369	0	0	8.88457	OG0000297	NA			LOC_Os07g44110	cytochrome P450 72A1, putative, expressed	HORVU2Hr1G027480	Cytochrome P450 superfamily protein
0	0	7.4985				0	0	3.2261				0	0	5.41651	0	0	5.01299	OG0000297	NA			LOC_Os07g23710	cytochrome P450, putative, expressed	HORVU3Hr1G056770	Cytochrome P450 superfamily protein
0	0	7.10249				0	-1.94781	0				0	-2.64491	8.68741	0	-2.5612	0	OG0000297	NA			LOC_Os01g24780	cytochrome P450, putative, expressed	HORVU7Hr1G031730	Cytochrome P450 superfamily protein
0	1.91743	0										0	1.46988	0	0	1.23775	0	OG0000297	NA			LOC_Os07g44130	cytochrome P450 72A1, putative, expressed	NA
0	-2.29796	0													0	1.09823	0	OG0000297	NA			LOC_Os03g25480	cytochrome P450, putative, expressed	NA
1.7077	-3.89878	2.25314	0	-1.69274	-1.81749	2.14585	-2.02612	-2.73692				1.70091	0	-1.20642	2.15306	-3.44212	1.6577	OG0000430	AT4G39950	cytochrome P450 family 79 subfamily B polypeptide 2	Belongs to cytochrome P450 and is involved in tryptophan metabolism. Converts Trp to indo-3-acetaldoxime (IAOx) a precursor to IAA and indole glucosinolates.	LOC_Os04g08828	cytochrome P450, putative, expressed	HORVU2Hr1G003470	Cytochrome P450 superfamily protein
			1.16891	0	0	1.77056	0	0				1.058	0	0				OG0000430	AT2G22330	cytochrome P450 family 79 subfamily B polypeptide 3	Encodes a cytochrome P450. Involved in tryptophan metabolism. Converts Trp to indole-3-acetaldoxime (IAOx) a precursor to IAA and indole glucosinolates.	NA		NA
1.45301	-2.53777	0				0	0	-1.83222	1.09031	-2.65585	0							OG0000356	AT4G15800	ralf-like 33	Member of a diversely expressed predicted peptide family showing sequence similarity to tobacco Rapid Alkalinization Factor (RALF) and is believed to play an essential role in the physiology of Arabidopsis. Consists of a single exon and is characterized by a conserved C-terminal motif and N-terminal signal peptide.	LOC_Os01g15320	RALFL9 - Rapid ALkalinization Factor RALF family protein precursor, expressed	HORVU1Hr1G080640	rapid alkalinization factor 23
1.22466	0	0				0	-2.37786	0										OG0000356	AT3G05490	ralf-like 22	Member of a diversely expressed predicted peptide family showing sequence similarity to tobacco Rapid Alkalinization Factor (RALF) and is believed to play an essential role in the physiology of Arabidopsis. Consists of a single exon and is characterized by a conserved C-terminal motif and N-terminal signal peptide.	LOC_Os01g25540	RALFL6 - Rapid ALkalinization Factor RALF family protein precursor, expressed	HORVU3Hr1G035650	rapid alkalinization factor 23
			-1.05504	0	0	1.52011	0	0										OG0000356	AT3G16570	rapid alkalinization factor 23	Encodes RALF23 a member of a diversely expressed predicted peptide family showing sequence similarity to tobacco Rapid Alkalinization Factor (RALF) and is believed to play an essential role in the physiology of Arabidopsis. Consists of a single exon and is characterized by a conserved C-terminal motif and N-terminal signal peptide. RALF23 is significantly downregulated by brassinolide treatment o…	LOC_Os01g25560	RALFL7 - Rapid ALkalinization Factor RALF family protein precursor, expressed	HORVU5Hr1G024410	rapid alkalinization factor 23
			0	1.76341	0													OG0000356	NA			LOC_Os12g35670	RALFL4 - Rapid ALkalinization Factor RALF family protein precursor, expressed	NA
0	-1.10423	0				0	-2.47156	0										OG0000356	NA			LOC_Os02g44940	RALFL8 - Rapid ALkalinization Factor RALF family protein precursor, expressed	NA
2.08923	-1.58747	0	2.59277	-1.27487	0				1.93657	0	-3.55051	2.50826	-2.25981	0				OG0000729	AT2G32830	phosphate transporter 1;5	Encodes Pht1;5 a member of the Pht1 family of phosphate transporters which include: Pht1;1/At5g43350 Pht1;2/At5g43370 Pht1;3/At5g43360 Pht1;4/At2g38940 Pht1;5/At2g32830 Pht1;6/At5g43340 Pht1;7/At3g54700 Pht1;8/At1g20860 Pht1;9/At1g76430 (Plant Journal 2002 31:341).	LOC_Os04g10750	inorganic phosphate transporter, putative, expressed	HORVU5Hr1G110220	phosphate transporter 1;7
4.17598	-1.81585	0				2.23142	-3.91414	3.38108	3.52211	0	0	5.27672	-1.92289	0				OG0000836	AT1G22400	UDP-Glycosyltransferase superfamily protein	x	LOC_Os02g51900	cytokinin-O-glucosyltransferase 2, putative, expressed	HORVU6Hr1G078040	UDP-Glycosyltransferase superfamily protein
0	-2.69641	0				2.53047	-3.14402	0	0	0	-2.17904	1.71609	-1.41374	0				OG0000836	AT1G22380	UDP-glucosyl transferase 85A3	Encodes a putative UDP-glucosyl transferase. At1g22380 was initially identified as encoding the protein AAF87154 which has been classified as a bHLH protein (AtbHLH152). Subsequently it has been found that the AAF87154 protein appears to be encoded by the AT1G23970 genomic locus.	LOC_Os02g51910	cytokinin-O-glucosyltransferase 2, putative, expressed	HORVU6Hr1G078110	UDP-Glycosyltransferase superfamily protein
						1.66286	0	0										OG0000836	AT1G22340	UDP-glucosyl transferase 85A7	x	NA		NA
						3.75378	0	0										OG0000836	AT1G22370	UDP-glucosyl transferase 85A5	x	NA		NA
0	0	4.11054				1.53643	-1.25332	0	0	-2.27926	0	0	-1.77275	1.61964				OG0001215	AT5G23750	Remorin family protein	x	LOC_Os02g42880	remorin C-terminal domain containing protein, putative, expressed	HORVU6Hr1G060700	Remorin family protein
0	-1.75089	0							0	-1.28086	1.81342							OG0001215	NA			LOC_Os04g45070	remorin, putative, expressed	HORVU4Hr1G089540	Remorin family protein
0	-1.85877	0										0	-2.71366	0				OG0001215	NA			LOC_Os10g36000	remorin C-terminal domain containing protein, putative, expressed	NA
						0	-1.95363	0				0	-1.48283	0	0	-1.93188	0	OG0001512	AT3G55740	proline transporter 2	Encodes a proline transporter with affinity for gly betaine proline and GABA. Protein is expressed most highly in the roots.	LOC_Os03g44230	transmembrane amino acid transporter protein, putative, expressed	HORVU2Hr1G065080	proline transporter 1
									0	0	1.21266	0	0	1.48617	-1.17725	-1.25926	1.90659	OG0001512	AT2G39890	proline transporter 1	Encodes a proline transporter with affinity for gly betaine proline and GABA. Protein is expressed in the vascular tissue specifically the phloem.	LOC_Os07g01090	transmembrane amino acid transporter protein, putative, expressed	HORVU4Hr1G027180	proline transporter 1
						1.20901	0	0	-1.20439	0	0	-1.33046	0	0				OG0001512	AT2G36590	proline transporter 3	Encodes a proline transporter with affinity for gly betaine proline and GABA. Protein is expressed in leaves flowers and siliques but to a much lesser extent in roots.	NA		NA
-1.22424	3.1436	5.07056	-2.19151	1.53076	0				-1.85851	1.8787	0	-2.88655	2.16485	2.75916	-2.66925	3.39837	2.97192	OG0001332	AT1G11700	Protein of unknown function DUF584	x	LOC_Os07g33270	DUF584 domain containing protein, putative, expressed	HORVU2Hr1G046550	Protein of unknown function, DUF584
-1.78034	0	4.55783										0	0	-1.12714	-1.88012	0	-1.71081	OG0001332	AT4G21930	Protein of unknown function DUF584	x	NA		HORVU2Hr1G064730	Protein of unknown function, DUF584
2.37228	0	-1.32116	2.53894	0	0	2.34348	0	0	2.73863	-1.45695	0	1.96822	-1.37989	0				OG0001344	AT1G80820	cinnamoyl coa reductase	Encodes an cinnamoyl CoA reductase isoform. Involved in lignin biosynthesis.	LOC_Os09g25150	cinnamoyl-CoA reductase, putative, expressed	HORVU5Hr1G065330	cinnamoyl coa reductase 1
			0	-1.47529	0	0	0	-1.42223	0	0	-1.54981							OG0001344	AT1G15950	cinnamoyl coa reductase 1	Encodes a cinnamoyl CoA reductase. Involved in lignin biosynthesis.	LOC_Os08g34280	cinnamoyl-CoA reductase, putative, expressed	HORVU7Hr1G030380	cinnamoyl coa reductase 1
1.98125	-2.55364	0	2.02702	-3.26132	0	1.87081	-2.99511	0	2.89201	-4.53561	0	3.10934	-2.81697	0				OG0003676	AT4G33420	Peroxidase superfamily protein	x	LOC_Os08g02110	peroxidase precursor, putative, expressed	NA
1.09938	-2.15229	5.58507				0	-3.41662	3.07186				1.08681	-2.38691	3.73634	0	-1.06781	1.94686	OG0002509	AT5G37600	glutamine synthase clone R1	encodes a cytosolic glutamine synthetase the enzyme has high affinity with substrate ammonium	LOC_Os03g12290	glutamine synthetase, catalytic domain containing protein, expressed	HORVU4Hr1G007610	glutamine synthetase 1.3
0	-1.07455	0										0	-1.26424	0				OG0002509	NA			LOC_Os02g50240	glutamine synthetase, catalytic domain containing protein, expressed	HORVU4Hr1G066860	glutamine synthetase 1;4
2.04804	0	0				1.3164	0	0	2.95676	0	-1.46088	2.49612	0	0				OG0002670	AT1G08940	Phosphoglycerate mutase family protein	x	LOC_Os05g04960	phosphoglycerate mutase, putative, expressed	HORVU5Hr1G118530	Phosphoglycerate mutase family protein
1.27824	-2.03	0				0	-1.20699	0				0	-1.41886	0				OG0002670	AT3G05170	Phosphoglycerate mutase family protein	x	LOC_Os06g01950	phosphoglycerate mutase, putative, expressed	NA
2.6854	0	-1.48321							3.37982	0	-3.79635	4.8106	-1.13049	0	3.60477	-1.13946	0	OG0002935	AT3G14990	Class I glutamine amidotransferase-like superfamily protein	x	LOC_Os06g34040	DJ-1 family protein, putative, expressed	HORVU3Hr1G027700	Class I glutamine amidotransferase-like superfamily protein
1.2426	0	0				1.33444	0	0				1.22591	-1.45586	0	3.65046	-1.81549	0	OG0003285	AT2G46620	P-loop containing nucleoside triphosphate hydrolases superfamily protein	x	LOC_Os03g02330	AAA-type ATPase family protein, putative, expressed	HORVU1Hr1G048340	P-loop containing nucleoside triphosphate hydrolases superfamily protein
0	-1.09984	0				0	-1.15464	0										OG0003285	NA			LOC_Os10g37500	AAA-type ATPase family protein, putative, expressed	HORVU4Hr1G088930	P-loop containing nucleoside triphosphate hydrolases superfamily protein
2.71608	-2.7883	0				1.28673	-1.80872	0	3.74314	-1.71295	0	1.39376	-2.08155	0				OG0004329	AT1G21680	DPP6 N-terminal domain-like protein	x	LOC_Os03g62370	WD40-like Beta Propeller Repeat family protein, expressed	HORVU5Hr1G119180	tolB protein-related
1.05224	0	0				1.50667	0	0	2.24294	0	0							OG0004329	AT1G21670	x	x	NA		NA
2.32966	0	-2.26983	1.71071	0	0				3.51726	0	-3.60578	0	0	-1.77737				OG0000526	AT1G68840	related to ABI3/VP1 2	Rav2 is part of a complex that has been named `regulator of the (H+)-ATPase of the vacuolar and endosomal membranes' (RAVE)	LOC_Os01g04750	B3 DNA binding domain containing protein, expressed	HORVU1Hr1G082670	AP2/B3 transcription factor family protein
0	-1.14859	0	1.33643	0	1.0736				0	-1.21982	0	1.12668	0	0				OG0000526	AT1G25560	AP2/B3 transcription factor family protein	Encodes a member of the RAV transcription factor family that contains AP2 and B3 binding domains. Involved in the regulation of flowering under long days. Loss of function results in early flowering. Overexpression causes late flowering and repression of expression of FT. Novel transcriptional regulator involved in ethylene signaling. Promoter bound by EIN3. EDF1 in turn binds to promoter element…	LOC_Os01g49830	B3 DNA binding domain containing protein, expressed	HORVU3Hr1G064640	AP2/B3 transcription factor family protein
			0	-1.24911	0				0	-3.07864	0	1.29953	0	0				OG0000526	AT3G25730	ethylene response DNA binding factor 3	x	LOC_Os05g47650	B3 DNA binding domain containing protein, expressed	NA
2.81414	-3.92137	0				5.27924	0	0				6.17472	0	3.28121	3.58663	-5.1085	0	OG0000693	AT1G10585	basic helix-loop-helix (bHLH) DNA-binding superfamily protein	x	LOC_Os01g01840	helix-loop-helix DNA-binding domain containing protein, expressed	HORVU3Hr1G000280	Chromosome 3B, genomic scaffold, cultivar Chinese Spring
0	-2.15289	0				0	-1.65929	0				0	-1.22189	-1.41771	0	-1.93924	0	OG0000693	NA			LOC_Os01g01870	helix-loop-helix DNA-binding domain containing protein, expressed	HORVU4Hr1G087580	Chromosome 3B, genomic scaffold, cultivar Chinese Spring
												0	0	8.57946				OG0000693	NA			NA		HORVU3Hr1G000170	Chromosome 3B, genomic scaffold, cultivar Chinese Spring
												0	0	7.25816				OG0000693	NA			NA		HORVU3Hr1G000180	Chromosome 3B, genomic scaffold, cultivar Chinese Spring
												0	0	4.17068	0	0	7.26337	OG0000693	NA			NA		HORVU3Hr1G000150	Chromosome 3B, genomic scaffold, cultivar Chinese Spring
0	-1.42482	0				2.46165	0	0	0	0	2.29261	-1.52634	0	0				OG0000708	AT1G56010	NAC domain containing protein 1	Encodes a transcription factor involved in shoot apical meristem formation and auxin-mediated lateral root formation. The gene is thought not to be involved in stress responses (NaCl auxins ethylene). NAC1 (NAC1)	LOC_Os06g46270	no apical meristem protein, putative, expressed	HORVU2Hr1G103930	NAC domain containing protein 1
						0	0	2.19772	0	-1.94318	0	0	0	1.0793				OG0000708	NA			LOC_Os12g41680	No apical meristem protein, putative, expressed	HORVU5Hr1G011650	NAC domain containing protein 1
0	-3.25973	0				0	-3.18591	0										OG0000708	NA			LOC_Os08g10080	no apical meristem protein, putative, expressed	HORVU7Hr1G072670	NAC domain containing protein 1
0	0	1.06186				0	0	2.42884										OG0000708	NA			NA		HORVU7Hr1G106480	NAC domain containing protein 1
						0	0	1.83552										OG0000708	NA			NA		HORVU7Hr1G106660	NAC domain containing protein 1
0	2.99743	0							0	1.98894	0	0	1.66118	0	0	1.88355	0	OG0001581	AT3G22780	Tesmin/TSO1-like CXC domain-containing protein	putative DNA binding protein (tso1) mRNA tso1-3 allele	LOC_Os07g07974	tesmin/TSO1-like CXC domain containing protein, expressed	HORVU5Hr1G012950	Tesmin/TSO1-like CXC domain-containing protein
												-1.17769	0	0				OG0001581	AT4G14770	TESMIN/TSO1-like CXC 2	x	LOC_Os12g41230	tesmin/TSO1-like CXC domain containing protein, expressed	NA
-1.04794	0	0							-1.10623	0	0	-1.0882	0	0	-1.39421	0	0	OG0001581	AT3G22760	Tesmin/TSO1-like CXC domain-containing protein	CXC domain containing TSO1-like protein 1. The gene is expressed in stamens pollen mother cells and immature ovules.	NA		NA
			1.8752	0	0				1.90174	0	-2.53118	1.78743	-1.70363	0	2.91133	0	-2.80966	OG0001681	AT5G50570	Squamosa promoter-binding protein-like (SBP domain) transcription factor family protein	x	LOC_Os11g30370	OsSPL19 - SBP-box gene family member, expressed	HORVU5Hr1G076380	Squamosa promoter-binding-like protein 16
			2.10494	-1.27912	0				1.01832	0	0	1.41992	0	0	3.47184	0	0	OG0001681	AT5G50670	Squamosa promoter-binding protein-like (SBP domain) transcription factor family protein	x	LOC_Os09g32944	OsSPL18 - SBP-box gene family member, expressed	NA
-2.74203	-1.65315	4.27316				0	-1.71498	2.13638	-1.54636	-1.64055	4.22183	-2.71962	0	0				OG0003120	AT2G20880	Integrase-type DNA-binding superfamily protein	x	LOC_Os04g44670	AP2 domain containing protein, expressed	HORVU6Hr1G060140	Ethylene-responsive transcription factor 1A
-3.50765	1.63377	0				1.64463	-1.10197	0	-1.24462	0	0	-4.25623	1.061	0				OG0003120	AT4G28140	Integrase-type DNA-binding superfamily protein	encodes a member of the DREB subfamily A-6 of ERF/AP2 transcription factor family. The protein contains one AP2 domain. There are 8 members in this subfamily including RAP2.4.	LOC_Os02g42585	AP2 domain containing protein, expressed	NA
